# Supplementary material for: Comparative Genomics Reveals Early Emergence and Biased Spatiotemporal Distribution of SARS-CoV-2
Source: Mol Biol Evol. 2021 Feb 19;38(6):2547–65. doi: 10.1093/molbev/msab049 (PMC7928790; doi:10.1093/molbev/msab049)
Supplement: msab049_Supplementary_Data [file msab049_supplementary_data.zip]

Archive with 11 entries (11 files):
- MBE_production_complete_supplemetaryFigures_plus_legends.pdf
- Table_S1_part_1.xlsx
- Table_S1_part_2.xlsx
- Table_S1_part_3.xlsx
- Table_S2.xls
- Table_S3.xlsx
- Table_S4.xls
- Table_S5.xls
- Table_S6.xls
- Table_S7.xls
- Table_S8.xls
