# Supplementary material for: Comparative Genomics Reveals Early Emergence and Biased Spatiotemporal Distribution of SARS-CoV-2
Source: Mol Biol Evol. 2021 Feb 19;38(6):2547–65. doi: 10.1093/molbev/msab049 (PMC7928790; doi:10.1093/molbev/msab049)
Supplement: msab049_Supplementary_Data [file msab049_supplementary_data.zip › Table_S1_part_1.xlsx]

## Sheet: Sheet1
Table S1. Collection of genomes used in our study.
a	Isolate name
b	Identifier according to the GISAID database
c	Days (from the day of the collection of the first genome, 26th December
d	date of isolation
e	continent
f	country
g	region
h	city
I	host
j	age
k	sex
l	Classification according to Nextstrain
m	Classification according to Rambault et al 2020 (pangolin)
n	Classification according to GISAID
o	date submitted to GISAID
p	high number (>250) of ambiguous bases (0= FALSE, 1=TRUE)
q	incomplete representation of the UTR regions (>250 bp missing, 0= FALSE, 1=TRUE )
r	high quality according to our criteria (0= FALSE, 1=TRUE).
s	haplogroup
Only high quality genomes have been included in our analyses.
strain a	gisaid_epi_isl b	days_isol c	date d	region e	country f	division g	location h	host I	age j	sex k	Nextstrain_clade l	pangolin_lineage m	GISAID_clade n	date_submitted o	High Quality p	ambigousBases q	short r	Haplogroup s
Denmark/DCGC-3335/2020	EPI_ISL_616089	251	08/31/20	Europe	Denmark	Midtjylland		Human	?	?	20C	B.1	GH	2020-11-05	0	0	1	7
Denmark/DCGC-3336/2020	EPI_ISL_616090	251	08/31/20	Europe	Denmark	Hovedstaden		Human	?	?	20A.EU1	B.1.177	GV	2020-11-05	0	0	1	21
Denmark/DCGC-3337/2020	EPI_ISL_616091	251	08/31/20	Europe	Denmark	Hovedstaden		Human	?	?	20B	B.1.1	GR	2020-11-05	0	0	1	5
Denmark/DCGC-3338/2020	EPI_ISL_616092	251	08/31/20	Europe	Denmark	Hovedstaden		Human	?	?	20B	B.1.1	GR	2020-11-05	0	0	1	5
Denmark/DCGC-3339/2020	EPI_ISL_616093	251	08/31/20	Europe	Denmark	Hovedstaden		Human	?	?	20A.EU1	B.1.177	GV	2020-11-05	0	0	1	21
Denmark/DCGC-3340/2020	EPI_ISL_616094	251	08/31/20	Europe	Denmark	Hovedstaden		Human	?	?	20A.EU1	B.1.177	GV	2020-11-05	0	0	1	21
Denmark/DCGC-3341/2020	EPI_ISL_616095	251	08/31/20	Europe	Denmark	Hovedstaden		Human	?	?	20A.EU1	B.1.177	GV	2020-11-05	0	0	1	21
Denmark/DCGC-3342/2020	EPI_ISL_616096	251	08/31/20	Europe	Denmark	Hovedstaden		Human	?	?	20A.EU2	B.1.160	GH	2020-11-05	0	0	1	17
Denmark/DCGC-3343/2020	EPI_ISL_616097	251	08/31/20	Europe	Denmark	Hovedstaden		Human	?	?	20A.EU1	B.1.177	GV	2020-11-05	0	0	1	21
Denmark/DCGC-3344/2020	EPI_ISL_616098	251	08/31/20	Europe	Denmark	Hovedstaden		Human	?	?	20B	B.1.1	GR	2020-11-05	0	0	1	5
Denmark/DCGC-3345/2020	EPI_ISL_616099	251	08/31/20	Europe	Denmark	Hovedstaden		Human	?	?	20A.EU1	B.1.177	GV	2020-11-05	0	0	1	21
Denmark/DCGC-3346/2020	EPI_ISL_616100	251	08/31/20	Europe	Denmark	Hovedstaden		Human	?	?	20B	B.1.1	GR	2020-11-05	0	0	1	5
Denmark/DCGC-3347/2020	EPI_ISL_616101	251	08/31/20	Europe	Denmark	Hovedstaden		Human	?	?	20B	B.1.1	GR	2020-11-05	0	0	1	5
Denmark/DCGC-3348/2020	EPI_ISL_616102	251	08/31/20	Europe	Denmark	Hovedstaden		Human	?	?	20B	B.1.1.1	GR	2020-11-05	0	0	1	6
Denmark/DCGC-3349/2020	EPI_ISL_616103	251	08/31/20	Europe	Denmark	Sjaelland		Human	?	?	20A.EU2	B.1.160	GH	2020-11-05	0	0	1	17
Denmark/DCGC-3350/2020	EPI_ISL_616104	251	08/31/20	Europe	Denmark	Sjaelland		Human	?	?	20A.EU2	B.1.160	GH	2020-11-05	0	0	1	17
Denmark/DCGC-3351/2020	EPI_ISL_616105	251	08/31/20	Europe	Denmark	Hovedstaden		Human	?	?	20A.EU2	B.1.160	GH	2020-11-05	0	0	1	17
Denmark/DCGC-3352/2020	EPI_ISL_616106	251	08/31/20	Europe	Denmark	Nordjylland		Human	?	?	20C	B.1	GH	2020-11-05	0	0	1	7
Denmark/DCGC-3353/2020	EPI_ISL_616107	251	08/31/20	Europe	Denmark	Nordjylland		Human	?	?	20B	B.1.1	GR	2020-11-05	0	1	0	5
Denmark/DCGC-3354/2020	EPI_ISL_616108	251	08/31/20	Europe	Denmark	Syddanmark		Human	?	?	20B	B.1.1	GR	2020-11-05	0	0	1	5
Denmark/DCGC-3355/2020	EPI_ISL_616112	251	08/31/20	Europe	Denmark	Hovedstaden		Human	?	?	20A.EU2	B.1.160	GH	2020-11-05	0	0	1	17
Denmark/DCGC-3356/2020	EPI_ISL_616113	251	08/31/20	Europe	Denmark	Hovedstaden		Human	?	?	20A	B.1.5	G	2020-11-05	0	0	1	16
Denmark/DCGC-3357/2020	EPI_ISL_616114	251	08/31/20	Europe	Denmark	Syddanmark		Human	?	?	20A	B.1	GH	2020-11-05	0	0	1	7
Denmark/DCGC-3358/2020	EPI_ISL_616115	251	08/31/20	Europe	Denmark	Hovedstaden		Human	?	?	20A.EU1	B.1.177	GV	2020-11-05	0	0	1	21
Denmark/DCGC-3359/2020	EPI_ISL_616116	251	08/31/20	Europe	Denmark	Syddanmark		Human	?	?	20B	B.1.1	GR	2020-11-05	0	0	1	5
Denmark/DCGC-3360/2020	EPI_ISL_616117	251	08/31/20	Europe	Denmark	Syddanmark		Human	?	?	20B	B.1.1	GR	2020-11-05	0	0	1	5
Denmark/DCGC-3361/2020	EPI_ISL_616118	251	08/31/20	Europe	Denmark	Hovedstaden		Human	?	?	20A.EU2	B.1.160	GH	2020-11-05	0	0	1	17
Denmark/DCGC-3362/2020	EPI_ISL_616119	251	08/31/20	Europe	Denmark	Hovedstaden		Human	?	?	20A	B.1.5	G	2020-11-05	0	0	1	16
Denmark/DCGC-3363/2020	EPI_ISL_616120	251	08/31/20	Europe	Denmark	Hovedstaden		Human	?	?	20A.EU2	B.1.160	GH	2020-11-05	0	0	1	17
Denmark/DCGC-3364/2020	EPI_ISL_616121	251	08/31/20	Europe	Denmark	Midtjylland		Human	?	?	20B	B.1.1	GR	2020-11-05	0	0	1	5
Denmark/DCGC-3365/2020	EPI_ISL_616122	251	08/31/20	Europe	Denmark	Hovedstaden		Human	?	?	20B	B.1.1	GR	2020-11-05	0	0	1	5
Denmark/DCGC-3366/2020	EPI_ISL_616123	251	08/31/20	Europe	Denmark	Syddanmark		Human	?	?	20B	B.1.1	GR	2020-11-05	0	0	1	5
Denmark/DCGC-3367/2020	EPI_ISL_616124	251	08/31/20	Europe	Denmark	Hovedstaden		Human	?	?	20A	B.1.5	G	2020-11-05	0	0	1	5
Denmark/DCGC-3368/2020	EPI_ISL_616125	251	08/31/20	Europe	Denmark	Denmark		Human	?	?	20A.EU1	B.1.177	GV	2020-11-05	0	0	1	21
Denmark/DCGC-3369/2020	EPI_ISL_616126	251	08/31/20	Europe	Denmark	Syddanmark		Human	?	?	20B	B.1.1	GR	2020-11-05	0	0	1	5
Denmark/DCGC-3370/2020	EPI_ISL_616127	251	08/31/20	Europe	Denmark	Hovedstaden		Human	?	?	20A.EU1	B.1.177	GV	2020-11-05	0	0	1	21
Denmark/DCGC-3371/2020	EPI_ISL_616128	251	08/31/20	Europe	Denmark	Midtjylland		Human	?	?	20B	B.1.1.10	GR	2020-11-05	0	0	1	5
Denmark/DCGC-3372/2020	EPI_ISL_616129	251	08/31/20	Europe	Denmark	Sjaelland		Human	?	?	20A.EU2	B.1.160	GH	2020-11-05	0	0	1	17
Denmark/DCGC-3373/2020	EPI_ISL_616131	251	08/31/20	Europe	Denmark	Hovedstaden		Human	?	?	20A.EU1	B.1.177	GV	2020-11-05	0	0	1	21
Denmark/DCGC-3374/2020	EPI_ISL_616132	251	08/31/20	Europe	Denmark	Hovedstaden		Human	?	?	20A.EU1	B.1.177	GV	2020-11-05	0	0	1	21
Denmark/DCGC-3375/2020	EPI_ISL_616134	251	08/31/20	Europe	Denmark	Hovedstaden		Human	?	?	20A.EU1	B.1.177	GV	2020-11-05	0	0	1	21
Denmark/DCGC-3376/2020	EPI_ISL_616135	251	08/31/20	Europe	Denmark	Sjaelland		Human	?	?	20A.EU2	B.1.160	GH	2020-11-05	0	0	1	17
Denmark/DCGC-3377/2020	EPI_ISL_616136	251	08/31/20	Europe	Denmark	Hovedstaden		Human	?	?	20A.EU2	B.1.160	GH	2020-11-05	0	0	1	17
Denmark/DCGC-3378/2020	EPI_ISL_616137	251	08/31/20	Europe	Denmark	Hovedstaden		Human	?	?	20B	B.1.1	GR	2020-11-05	0	0	1	5
Denmark/DCGC-3379/2020	EPI_ISL_616138	251	08/31/20	Europe	Denmark	Hovedstaden		Human	?	?	20A.EU1	B.1.177	GV	2020-11-05	0	0	1	21
Denmark/DCGC-3380/2020	EPI_ISL_616139	251	08/31/20	Europe	Denmark	Midtjylland		Human	?	?	20A	B.1.36	GH	2020-11-05	0	0	1	14
Denmark/DCGC-3381/2020	EPI_ISL_616140	251	08/31/20	Europe	Denmark	Hovedstaden		Human	?	?	20A.EU2	B.1.160	GH	2020-11-05	0	0	1	17
Denmark/DCGC-3382/2020	EPI_ISL_616141	251	08/31/20	Europe	Denmark	Syddanmark		Human	?	?	20B	B.1.1	GR	2020-11-05	0	0	1	5
Denmark/DCGC-3383/2020	EPI_ISL_616142	251	08/31/20	Europe	Denmark	Hovedstaden		Human	?	?	20B	B.1.1	GR	2020-11-05	0	0	1	5
Denmark/DCGC-3384/2020	EPI_ISL_616143	251	08/31/20	Europe	Denmark	Hovedstaden		Human	?	?	20B	B.1.1.39	GR	2020-11-05	0	0	1	5
Denmark/DCGC-3385/2020	EPI_ISL_616144	251	08/31/20	Europe	Denmark	Hovedstaden		Human	?	?	20B	B.1.1	GR	2020-11-05	0	0	1	5
Denmark/DCGC-3386/2020	EPI_ISL_616145	251	08/31/20	Europe	Denmark	Hovedstaden		Human	?	?	20A.EU1	B.1.177	GV	2020-11-05	0	0	1	21
Denmark/DCGC-3387/2020	EPI_ISL_616146	251	08/31/20	Europe	Denmark	Hovedstaden		Human	?	?	20A.EU1	B.1.177	GV	2020-11-05	0	0	1	21
Denmark/DCGC-3388/2020	EPI_ISL_616147	251	08/31/20	Europe	Denmark	Syddanmark		Human	?	?	20B	B.1.1	GR	2020-11-05	0	0	1	5
Denmark/DCGC-3389/2020	EPI_ISL_616148	251	08/31/20	Europe	Denmark	Hovedstaden		Human	?	?	20A.EU1	B.1.177	GV	2020-11-05	0	0	1	18
Denmark/DCGC-3390/2020	EPI_ISL_616149	251	08/31/20	Europe	Denmark	Hovedstaden		Human	?	?	20A.EU2	B.1.160	GH	2020-11-05	0	0	1	17
Denmark/DCGC-3391/2020	EPI_ISL_616150	251	08/31/20	Europe	Denmark	Hovedstaden		Human	?	?	20A	B.1.36	GH	2020-11-05	0	0	1	14
Denmark/DCGC-3392/2020	EPI_ISL_616151	251	08/31/20	Europe	Denmark	Hovedstaden		Human	?	?	20C	B.1	GH	2020-11-05	0	0	1	7
Denmark/DCGC-3393/2020	EPI_ISL_616152	251	08/31/20	Europe	Denmark	Hovedstaden		Human	?	?	20B	B.1.1	GR	2020-11-05	0	0	1	5
Denmark/DCGC-3394/2020	EPI_ISL_616153	251	08/31/20	Europe	Denmark	Hovedstaden		Human	?	?	20A.EU1	B.1.177	GV	2020-11-05	0	0	1	21
Denmark/DCGC-3395/2020	EPI_ISL_616154	251	08/31/20	Europe	Denmark	Hovedstaden		Human	?	?	20B	B.1.1	GR	2020-11-05	0	0	1	5
Denmark/DCGC-3396/2020	EPI_ISL_616155	251	08/31/20	Europe	Denmark	Midtjylland		Human	?	?	20B	B.1.1	GR	2020-11-05	0	0	1	5
Denmark/DCGC-3397/2020	EPI_ISL_616156	251	08/31/20	Europe	Denmark	Hovedstaden		Human	?	?	20A	B.1.5	G	2020-11-05	0	0	1	16
Denmark/DCGC-3398/2020	EPI_ISL_616157	251	08/31/20	Europe	Denmark	Hovedstaden		Human	?	?	20A.EU1	B.1.177	GV	2020-11-05	0	0	1	21
Denmark/DCGC-3399/2020	EPI_ISL_616158	251	08/31/20	Europe	Denmark	Hovedstaden		Human	?	?	20A.EU1	B.1.177	GV	2020-11-05	0	0	1	21
Denmark/DCGC-3400/2020	EPI_ISL_616159	251	08/31/20	Europe	Denmark	Hovedstaden		Human	?	?	20B	B.1.1	GR	2020-11-05	0	0	1	5
Denmark/DCGC-3401/2020	EPI_ISL_616160	251	08/31/20	Europe	Denmark	Hovedstaden		Human	?	?	20A.EU1	B.1.177	GV	2020-11-05	0	0	1	21
Denmark/DCGC-3402/2020	EPI_ISL_616161	251	08/31/20	Europe	Denmark	Sjaelland		Human	?	?	20A.EU2	B.1.160	GH	2020-11-05	0	0	1	17
Denmark/DCGC-3403/2020	EPI_ISL_616162	251	08/31/20	Europe	Denmark	Midtjylland		Human	?	?	20B	B.1.1.1	GR	2020-11-05	0	0	1	6
Denmark/DCGC-3404/2020	EPI_ISL_616163	251	08/31/20	Europe	Denmark	Midtjylland		Human	?	?	20A.EU2	B.1.160	GH	2020-11-05	0	0	1	17
Denmark/DCGC-3405/2020	EPI_ISL_616164	251	08/31/20	Europe	Denmark	Sjaelland		Human	?	?	20A.EU2	B.1.160	GH	2020-11-05	0	0	1	17
Denmark/DCGC-3406/2020	EPI_ISL_616165	251	08/31/20	Europe	Denmark	Midtjylland		Human	?	?	20B	B.1.1	GR	2020-11-05	0	0	1	5
Denmark/DCGC-3407/2020	EPI_ISL_616166	251	08/31/20	Europe	Denmark	Sjaelland		Human	?	?	20A.EU2	B.1.160	GH	2020-11-05	0	0	1	17
Denmark/DCGC-3408/2020	EPI_ISL_616167	251	08/31/20	Europe	Denmark	Hovedstaden		Human	?	?	20A.EU1	B.1.177	GV	2020-11-05	0	0	1	21
Denmark/DCGC-3409/2020	EPI_ISL_616168	251	08/31/20	Europe	Denmark	Hovedstaden		Human	?	?	20A.EU1	B.1.177	GV	2020-11-05	0	0	1	21
Denmark/DCGC-3410/2020	EPI_ISL_616169	251	08/31/20	Europe	Denmark	Midtjylland		Human	?	?	20B	B.1.1	GR	2020-11-05	0	0	1	5
Denmark/DCGC-3411/2020	EPI_ISL_616170	251	08/31/20	Europe	Denmark	Sjaelland		Human	?	?	20A.EU2	B.1.160	GH	2020-11-05	0	0	1	17
Denmark/DCGC-3412/2020	EPI_ISL_616171	251	08/31/20	Europe	Denmark	Syddanmark		Human	?	?	20B	B.1.1	GR	2020-11-05	0	0	1	5
Denmark/DCGC-3413/2020	EPI_ISL_616172	251	08/31/20	Europe	Denmark	Sjaelland		Human	?	?	20A.EU2	B.1.160	GH	2020-11-05	0	0	1	17
Denmark/DCGC-3414/2020	EPI_ISL_616173	251	08/31/20	Europe	Denmark	Hovedstaden		Human	?	?	20C	B.1	GH	2020-11-05	0	0	1	7
Denmark/DCGC-3415/2020	EPI_ISL_616174	251	08/31/20	Europe	Denmark	Hovedstaden		Human	?	?	20A.EU1	B.1.177	GV	2020-11-05	0	0	1	21
Denmark/DCGC-3416/2020	EPI_ISL_616175	251	08/31/20	Europe	Denmark	Hovedstaden		Human	?	?	20A.EU2	B.1.160	GH	2020-11-05	0	1	0	17
Denmark/DCGC-3417/2020	EPI_ISL_616176	251	08/31/20	Europe	Denmark	Syddanmark		Human	?	?	20A	B.1	GH	2020-11-05	0	0	1	7
Denmark/DCGC-3418/2020	EPI_ISL_616177	251	08/31/20	Europe	Denmark	Syddanmark		Human	?	?	20B	B.1.1	GR	2020-11-05	0	0	1	5
Denmark/DCGC-3419/2020	EPI_ISL_616178	251	08/31/20	Europe	Denmark	Hovedstaden		Human	?	?	20A.EU1	B.1.177	GV	2020-11-05	0	0	1	21
Denmark/DCGC-3420/2020	EPI_ISL_616179	251	08/31/20	Europe	Denmark	Hovedstaden		Human	?	?	20A.EU2	B.1.160	GH	2020-11-05	0	0	1	17
Denmark/DCGC-3421/2020	EPI_ISL_616180	251	08/31/20	Europe	Denmark	Hovedstaden		Human	?	?	20A.EU1	B.1.177	GV	2020-11-05	0	0	1	18
Denmark/DCGC-3422/2020	EPI_ISL_616181	251	08/31/20	Europe	Denmark	Midtjylland		Human	?	?	20B	B.1.1.55	GR	2020-11-05	0	0	1	5
Denmark/DCGC-3423/2020	EPI_ISL_616185	251	08/31/20	Europe	Denmark	Hovedstaden		Human	?	?	20B	B.1.1	GR	2020-11-05	0	0	1	5
Denmark/DCGC-3424/2020	EPI_ISL_616186	251	08/31/20	Europe	Denmark	Hovedstaden		Human	?	?	20A.EU1	B.1.177	GV	2020-11-05	0	0	1	21
Denmark/DCGC-3425/2020	EPI_ISL_616187	251	08/31/20	Europe	Denmark	Hovedstaden		Human	?	?	20A.EU1	B.1.177	GV	2020-11-05	0	0	1	21
Denmark/DCGC-3426/2020	EPI_ISL_616188	251	08/31/20	Europe	Denmark	Hovedstaden		Human	?	?	20A.EU1	B.1.177	GV	2020-11-05	0	0	1	21
Denmark/DCGC-3427/2020	EPI_ISL_616189	251	08/31/20	Europe	Denmark	Hovedstaden		Human	?	?	20A.EU1	B.1.177	GV	2020-11-05	0	0	1	21
Denmark/DCGC-3428/2020	EPI_ISL_616190	251	08/31/20	Europe	Denmark	Nordjylland		Human	?	?	20B	B.1.1	GR	2020-11-05	0	1	0	5
Denmark/DCGC-3429/2020	EPI_ISL_616191	251	08/31/20	Europe	Denmark	Hovedstaden		Human	?	?	20B	B.1.1	GR	2020-11-05	0	0	1	5
Denmark/DCGC-3430/2020	EPI_ISL_616192	251	08/31/20	Europe	Denmark	Midtjylland		Human	?	?	20B	B.1.1	GR	2020-11-05	0	0	1	5
Denmark/DCGC-3431/2020	EPI_ISL_616193	251	08/31/20	Europe	Denmark	Hovedstaden		Human	?	?	20A.EU2	B.1.160	GH	2020-11-05	0	1	0	17
Denmark/DCGC-3432/2020	EPI_ISL_616194	251	08/31/20	Europe	Denmark	Hovedstaden		Human	?	?	20A.EU1	B.1.177	GV	2020-11-05	0	0	1	21
Denmark/DCGC-3433/2020	EPI_ISL_616195	251	08/31/20	Europe	Denmark	Hovedstaden		Human	?	?	20A.EU2	B.1.160	GH	2020-11-05	0	0	1	17
Denmark/DCGC-3434/2020	EPI_ISL_616196	251	08/31/20	Europe	Denmark	Hovedstaden		Human	?	?	20A.EU1	B.1.177	GV	2020-11-05	0	0	1	21
Denmark/DCGC-3435/2020	EPI_ISL_616197	251	08/31/20	Europe	Denmark	Hovedstaden		Human	?	?	20A.EU1	B.1.177	GV	2020-11-05	0	0	1	21
Denmark/DCGC-3436/2020	EPI_ISL_616198	251	08/31/20	Europe	Denmark	Sjaelland		Human	?	?	20A.EU2	B.1.160	GH	2020-11-05	0	0	1	17
Denmark/DCGC-3437/2020	EPI_ISL_616199	251	08/31/20	Europe	Denmark	Hovedstaden		Human	?	?	20A.EU2	B.1.160	GH	2020-11-05	0	0	1	17
Denmark/DCGC-3438/2020	EPI_ISL_616200	251	08/31/20	Europe	Denmark	Hovedstaden		Human	?	?	20A.EU2	B.1.160	GH	2020-11-05	0	0	1	17
Denmark/DCGC-3439/2020	EPI_ISL_616201	251	08/31/20	Europe	Denmark	Sjaelland		Human	?	?	20A.EU2	B.1.160	GH	2020-11-05	0	0	1	17
Denmark/DCGC-3440/2020	EPI_ISL_616202	251	08/31/20	Europe	Denmark	Hovedstaden		Human	?	?	20A.EU2	B.1.160	GH	2020-11-05	0	1	0	17
Denmark/DCGC-3441/2020	EPI_ISL_616203	251	08/31/20	Europe	Denmark	Hovedstaden		Human	?	?	20A.EU1	B.1.177	GV	2020-11-05	0	0	1	21
Denmark/DCGC-3442/2020	EPI_ISL_616204	251	08/31/20	Europe	Denmark	Sjaelland		Human	?	?	20A.EU2	B.1.160	GH	2020-11-05	0	0	1	17
Denmark/DCGC-3443/2020	EPI_ISL_616205	251	08/31/20	Europe	Denmark	Hovedstaden		Human	?	?	20A	B.1.5	G	2020-11-05	0	0	1	16
Denmark/DCGC-3444/2020	EPI_ISL_616206	251	08/31/20	Europe	Denmark	Hovedstaden		Human	?	?	20A.EU2	B.1.160	GH	2020-11-05	0	0	1	17
Denmark/DCGC-3445/2020	EPI_ISL_616207	251	08/31/20	Europe	Denmark	Hovedstaden		Human	?	?	20B	B.1.1	GR	2020-11-05	0	0	1	5
Denmark/DCGC-3446/2020	EPI_ISL_616208	251	08/31/20	Europe	Denmark	Hovedstaden		Human	?	?	20A.EU1	B.1.177	GV	2020-11-05	0	0	1	21
Denmark/DCGC-3447/2020	EPI_ISL_616210	251	08/31/20	Europe	Denmark	Hovedstaden		Human	?	?	20A.EU2	B.1.160	GH	2020-11-05	0	0	1	17
Denmark/DCGC-3448/2020	EPI_ISL_616211	251	08/31/20	Europe	Denmark	Hovedstaden		Human	?	?	20A	B.1	G	2020-11-05	0	0	1	5
Denmark/DCGC-3449/2020	EPI_ISL_616213	251	08/31/20	Europe	Denmark	Syddanmark		Human	?	?	20B	B.1.1	GR	2020-11-05	0	0	1	5
Denmark/DCGC-3450/2020	EPI_ISL_616214	251	08/31/20	Europe	Denmark	Syddanmark		Human	?	?	20B	B.1.1	GR	2020-11-05	0	0	1	5
Denmark/DCGC-3451/2020	EPI_ISL_616215	251	08/31/20	Europe	Denmark	Syddanmark		Human	?	?	20B	B.1.1	GR	2020-11-05	0	0	1	5
Denmark/DCGC-3452/2020	EPI_ISL_616216	251	08/31/20	Europe	Denmark	Midtjylland		Human	?	?	20B	B.1.1	GR	2020-11-05	0	0	1	5
Denmark/DCGC-3453/2020	EPI_ISL_616217	251	08/31/20	Europe	Denmark	Hovedstaden		Human	?	?	20A.EU1	B.1.177	GV	2020-11-05	0	0	1	21
Denmark/DCGC-3454/2020	EPI_ISL_616218	251	08/31/20	Europe	Denmark	Hovedstaden		Human	?	?	20A.EU2	B.1.160	GH	2020-11-05	0	0	1	17
Denmark/DCGC-3455/2020	EPI_ISL_616219	251	08/31/20	Europe	Denmark	Hovedstaden		Human	?	?	20A.EU2	B.1.160	GH	2020-11-05	0	0	1	17
Denmark/DCGC-3456/2020	EPI_ISL_616220	251	08/31/20	Europe	Denmark	Sjaelland		Human	?	?	20A.EU2	B.1.160	GH	2020-11-05	0	0	1	17
Denmark/DCGC-3457/2020	EPI_ISL_616221	251	08/31/20	Europe	Denmark	Hovedstaden		Human	?	?	20A.EU1	B.1.177	GV	2020-11-05	0	0	1	21
Denmark/DCGC-3458/2020	EPI_ISL_616222	251	08/31/20	Europe	Denmark	Hovedstaden		Human	?	?	20A	B.1.36	GH	2020-11-05	0	0	1	14
Denmark/DCGC-3459/2020	EPI_ISL_616223	251	08/31/20	Europe	Denmark	Hovedstaden		Human	?	?	20A.EU1	B.1.177	GV	2020-11-05	0	0	1	21
Denmark/DCGC-3460/2020	EPI_ISL_616224	251	08/31/20	Europe	Denmark	Hovedstaden		Human	?	?	20A.EU1	B.1.177	GV	2020-11-05	0	0	1	21
Denmark/DCGC-3461/2020	EPI_ISL_616248	251	08/31/20	Europe	Denmark	Hovedstaden		Human	?	?	20B	B.1.1	GR	2020-11-05	0	0	1	5
Denmark/DCGC-3462/2020	EPI_ISL_616249	251	08/31/20	Europe	Denmark	Sjaelland		Human	?	?	20A	B.1.36	GH	2020-11-05	0	0	1	14
Denmark/DCGC-3463/2020	EPI_ISL_616250	251	08/31/20	Europe	Denmark	Hovedstaden		Human	?	?	20A.EU2	B.1.160	GH	2020-11-05	0	0	1	17
Denmark/DCGC-3464/2020	EPI_ISL_616251	251	08/31/20	Europe	Denmark	Syddanmark		Human	?	?	20A.EU1	B.1.177	GV	2020-11-05	0	0	1	18
Denmark/DCGC-3465/2020	EPI_ISL_616252	251	08/31/20	Europe	Denmark	Hovedstaden		Human	?	?	20A.EU1	B.1.177	GV	2020-11-05	0	1	0	21
Denmark/DCGC-3466/2020	EPI_ISL_616253	251	08/31/20	Europe	Denmark	Hovedstaden		Human	?	?	20A.EU1	B.1.177	GV	2020-11-05	0	0	1	21
Denmark/DCGC-3467/2020	EPI_ISL_616254	251	08/31/20	Europe	Denmark	Midtjylland		Human	?	?	20A	B.1.78	G	2020-11-05	0	0	1	5
Denmark/DCGC-3468/2020	EPI_ISL_616255	251	08/31/20	Europe	Denmark	Hovedstaden		Human	?	?	20A.EU1	B.1.177	GV	2020-11-05	0	0	1	21
Denmark/DCGC-3469/2020	EPI_ISL_616256	251	08/31/20	Europe	Denmark	Hovedstaden		Human	?	?	20B	B.1.1	GR	2020-11-05	0	0	1	5
Denmark/DCGC-3470/2020	EPI_ISL_616257	251	08/31/20	Europe	Denmark	Hovedstaden		Human	?	?	20A.EU1	B.1.177	GV	2020-11-05	0	0	1	21
Denmark/DCGC-3471/2020	EPI_ISL_616258	251	08/31/20	Europe	Denmark	Hovedstaden		Human	?	?	20A.EU1	B.1.177	GV	2020-11-05	0	0	1	21
Denmark/DCGC-3472/2020	EPI_ISL_616259	251	08/31/20	Europe	Denmark	Hovedstaden		Human	?	?	20A.EU2	B.1.160	GH	2020-11-05	0	0	1	17
Denmark/DCGC-3473/2020	EPI_ISL_616260	251	08/31/20	Europe	Denmark	Midtjylland		Human	?	?	20A	B.1.36	GH	2020-11-05	0	0	1	14
Denmark/DCGC-3474/2020	EPI_ISL_616261	251	08/31/20	Europe	Denmark	Syddanmark		Human	?	?	20B	B.1.1	GR	2020-11-05	0	0	1	5
Denmark/DCGC-3475/2020	EPI_ISL_616262	251	08/31/20	Europe	Denmark	Hovedstaden		Human	?	?	20A.EU2	B.1.160	GH	2020-11-05	0	0	1	17
Denmark/DCGC-3476/2020	EPI_ISL_616263	251	08/31/20	Europe	Denmark	Hovedstaden		Human	?	?	20A.EU1	B.1.177	GV	2020-11-05	0	0	1	21
Denmark/DCGC-3477/2020	EPI_ISL_616264	251	08/31/20	Europe	Denmark	Sjaelland		Human	?	?	20B	B.1.1	GR	2020-11-05	0	0	1	5
Denmark/DCGC-3478/2020	EPI_ISL_616266	251	08/31/20	Europe	Denmark	Sjaelland		Human	?	?	20B	B.1.1	GR	2020-11-05	0	0	1	5
Denmark/DCGC-3479/2020	EPI_ISL_616267	251	08/31/20	Europe	Denmark	Syddanmark		Human	?	?	20A.EU1	B.1.177	GV	2020-11-05	0	0	1	18
Denmark/DCGC-3480/2020	EPI_ISL_616268	251	08/31/20	Europe	Denmark	Hovedstaden		Human	?	?	20A.EU1	B.1.177	GV	2020-11-05	0	0	1	21
Denmark/DCGC-3481/2020	EPI_ISL_616269	251	08/31/20	Europe	Denmark	Nordjylland		Human	?	?	20B	B.1.1.49	GR	2020-11-05	0	0	1	5
Denmark/DCGC-3482/2020	EPI_ISL_616270	251	08/31/20	Europe	Denmark	Midtjylland		Human	?	?	20B	B.1.1	GR	2020-11-05	0	0	1	5
Denmark/DCGC-3483/2020	EPI_ISL_616271	251	08/31/20	Europe	Denmark	Syddanmark		Human	?	?	20A	B.1	G	2020-11-05	0	0	1	5
Denmark/DCGC-3484/2020	EPI_ISL_616272	251	08/31/20	Europe	Denmark	Hovedstaden		Human	?	?	20A.EU1	B.1.177	GV	2020-11-05	0	0	1	21
Denmark/DCGC-3485/2020	EPI_ISL_616273	251	08/31/20	Europe	Denmark	Midtjylland		Human	?	?	20A	B.1.9	GH	2020-11-05	0	0	1	14
Denmark/DCGC-3486/2020	EPI_ISL_616274	251	08/31/20	Europe	Denmark	Nordjylland		Human	?	?	20B	B.1.1	GR	2020-11-05	0	0	1	5
Denmark/DCGC-3487/2020	EPI_ISL_616275	251	08/31/20	Europe	Denmark	Hovedstaden		Human	?	?	20B	B.1.1	GR	2020-11-05	0	0	1	5
Denmark/DCGC-3488/2020	EPI_ISL_616276	251	08/31/20	Europe	Denmark	Hovedstaden		Human	?	?	20A.EU2	B.1.160	GH	2020-11-05	0	0	1	17
Denmark/DCGC-3489/2020	EPI_ISL_616277	251	08/31/20	Europe	Denmark	Hovedstaden		Human	?	?	20B	B.1.1	GR	2020-11-05	0	0	1	5
Denmark/DCGC-3490/2020	EPI_ISL_616278	251	08/31/20	Europe	Denmark	Hovedstaden		Human	?	?	20B	B.1.1	GR	2020-11-05	0	0	1	5
Denmark/DCGC-3491/2020	EPI_ISL_616279	251	08/31/20	Europe	Denmark	Hovedstaden		Human	?	?	20B	B.1.1	GR	2020-11-05	0	0	1	5
Denmark/DCGC-3492/2020	EPI_ISL_616280	251	08/31/20	Europe	Denmark	Midtjylland		Human	?	?	20A	B.1.36	GH	2020-11-05	0	0	1	14
Denmark/DCGC-3493/2020	EPI_ISL_616281	251	08/31/20	Europe	Denmark	Midtjylland		Human	?	?	20A	B.1.36	GH	2020-11-05	0	1	0	14
Denmark/DCGC-3494/2020	EPI_ISL_616282	251	08/31/20	Europe	Denmark	Syddanmark		Human	?	?	20B	B.1.1	GR	2020-11-05	0	0	1	5
Denmark/DCGC-3495/2020	EPI_ISL_616283	251	08/31/20	Europe	Denmark	Hovedstaden		Human	?	?	20A.EU2	B.1.160	GH	2020-11-05	0	0	1	17
Denmark/DCGC-3496/2020	EPI_ISL_616284	251	08/31/20	Europe	Denmark	Hovedstaden		Human	?	?	20A.EU1	B.1.177	GV	2020-11-05	0	0	1	18
Denmark/DCGC-3497/2020	EPI_ISL_616286	251	08/31/20	Europe	Denmark	Syddanmark		Human	?	?	20B	B.1.1	GR	2020-11-05	0	0	1	5
Denmark/DCGC-3498/2020	EPI_ISL_616287	251	08/31/20	Europe	Denmark	Syddanmark		Human	?	?	20B	B.1.1	GR	2020-11-05	0	0	1	5
Denmark/DCGC-3499/2020	EPI_ISL_616288	251	08/31/20	Europe	Denmark	Hovedstaden		Human	?	?	20A.EU2	B.1.160	GH	2020-11-05	0	0	1	17
Denmark/DCGC-3500/2020	EPI_ISL_616289	251	08/31/20	Europe	Denmark	Hovedstaden		Human	?	?	20B	B.1.1	GR	2020-11-05	0	0	1	5
Denmark/DCGC-3501/2020	EPI_ISL_616290	251	08/31/20	Europe	Denmark	Hovedstaden		Human	?	?	20A	B.1	G	2020-11-05	0	0	1	5
Denmark/DCGC-3502/2020	EPI_ISL_616291	251	08/31/20	Europe	Denmark	Hovedstaden		Human	?	?	20B	B.1.1	GR	2020-11-05	0	0	1	5
Denmark/DCGC-3503/2020	EPI_ISL_616292	251	08/31/20	Europe	Denmark	Syddanmark		Human	?	?	20B	B.1.1	GR	2020-11-05	0	1	0	5
Denmark/DCGC-3504/2020	EPI_ISL_616293	251	08/31/20	Europe	Denmark	Syddanmark		Human	?	?	20B	B.1.1	GR	2020-11-05	0	0	1	5
Denmark/DCGC-3505/2020	EPI_ISL_616294	251	08/31/20	Europe	Denmark	Sjaelland		Human	?	?	20A.EU1	B.1.177	GV	2020-11-05	0	0	1	21
Denmark/DCGC-3506/2020	EPI_ISL_616295	251	08/31/20	Europe	Denmark	Hovedstaden		Human	?	?	20B	B.1.1	GR	2020-11-05	0	0	1	5
Denmark/DCGC-3507/2020	EPI_ISL_616296	251	08/31/20	Europe	Denmark	Syddanmark		Human	?	?	20B	B.1.1	GR	2020-11-05	0	0	1	5
Denmark/DCGC-3508/2020	EPI_ISL_616297	251	08/31/20	Europe	Denmark	Syddanmark		Human	?	?	20A	B.1	GH	2020-11-05	0	0	1	7
Denmark/DCGC-3509/2020	EPI_ISL_616298	251	08/31/20	Europe	Denmark	Syddanmark		Human	?	?	20B	B.1.1	GR	2020-11-05	0	0	1	5
Denmark/DCGC-3510/2020	EPI_ISL_616299	251	08/31/20	Europe	Denmark	Syddanmark		Human	?	?	20B	B.1.1	GR	2020-11-05	0	0	1	5
Denmark/DCGC-3511/2020	EPI_ISL_616300	251	08/31/20	Europe	Denmark	Sjaelland		Human	?	?	20A.EU2	B.1.160	GH	2020-11-05	0	0	1	17
Denmark/DCGC-3512/2020	EPI_ISL_616301	251	08/31/20	Europe	Denmark	Hovedstaden		Human	?	?	20A.EU2	B.1.160	GH	2020-11-05	0	0	1	17
Denmark/DCGC-3513/2020	EPI_ISL_616302	251	08/31/20	Europe	Denmark	Hovedstaden		Human	?	?	20A.EU1	B.1.177	GV	2020-11-05	0	1	0	21
Denmark/DCGC-3514/2020	EPI_ISL_616305	251	08/31/20	Europe	Denmark	Hovedstaden		Human	?	?	20A.EU1	B.1.177	GV	2020-11-05	0	0	1	21
Denmark/DCGC-3515/2020	EPI_ISL_616306	251	08/31/20	Europe	Denmark	Syddanmark		Human	?	?	20B	B.1.1	GR	2020-11-05	0	0	1	5
Denmark/DCGC-3516/2020	EPI_ISL_616307	251	08/31/20	Europe	Denmark	Hovedstaden		Human	?	?	20B	B.1.1	GR	2020-11-05	0	0	1	5
Denmark/DCGC-3517/2020	EPI_ISL_616308	251	08/31/20	Europe	Denmark	Nordjylland		Human	?	?	20C	B.1	GH	2020-11-05	0	0	1	7
Denmark/DCGC-3518/2020	EPI_ISL_616309	251	08/31/20	Europe	Denmark	Midtjylland		Human	?	?	20A	B.1.5	G	2020-11-05	0	0	1	5
Denmark/DCGC-3519/2020	EPI_ISL_616310	251	08/31/20	Europe	Denmark	Syddanmark		Human	?	?	20A	B.1.5	G	2020-11-05	0	0	1	16
Denmark/DCGC-3520/2020	EPI_ISL_616311	251	08/31/20	Europe	Denmark	Sjaelland		Human	?	?	20A.EU1	B.1.177	GV	2020-11-05	0	0	1	21
Denmark/DCGC-3521/2020	EPI_ISL_616312	251	08/31/20	Europe	Denmark	Hovedstaden		Human	?	?	20A.EU1	B.1.177	GV	2020-11-05	0	0	1	21
Denmark/DCGC-3522/2020	EPI_ISL_616313	251	08/31/20	Europe	Denmark	Midtjylland		Human	?	?	20A	B.1.36	GH	2020-11-05	0	1	0	14
Denmark/DCGC-3523/2020	EPI_ISL_616314	251	08/31/20	Europe	Denmark	Hovedstaden		Human	?	?	20A.EU2	B.1.160	GH	2020-11-05	0	0	1	17
Denmark/DCGC-3524/2020	EPI_ISL_616315	251	08/31/20	Europe	Denmark	Hovedstaden		Human	?	?	20A	B.1.5	G	2020-11-05	0	0	1	16
Denmark/DCGC-3525/2020	EPI_ISL_616316	251	08/31/20	Europe	Denmark	Hovedstaden		Human	?	?	20B	B.1.1	GR	2020-11-05	0	0	1	5
Denmark/DCGC-3526/2020	EPI_ISL_616317	251	08/31/20	Europe	Denmark	Hovedstaden		Human	?	?	20A.EU1	B.1.177	GV	2020-11-05	0	0	1	21
Denmark/DCGC-3527/2020	EPI_ISL_616318	251	08/31/20	Europe	Denmark	Hovedstaden		Human	?	?	20A.EU2	B.1.160	GH	2020-11-05	0	0	1	17
Denmark/DCGC-3528/2020	EPI_ISL_616319	251	08/31/20	Europe	Denmark	Hovedstaden		Human	?	?	20A.EU2	B.1.160	GH	2020-11-05	0	0	1	17
Denmark/DCGC-3529/2020	EPI_ISL_616320	251	08/31/20	Europe	Denmark	Hovedstaden		Human	?	?	20A	B.1.5	G	2020-11-05	0	0	1	16
Denmark/DCGC-3530/2020	EPI_ISL_616321	251	08/31/20	Europe	Denmark	Sjaelland		Human	?	?	20A.EU1	B.1.177	GV	2020-11-05	0	0	1	21
Denmark/DCGC-3531/2020	EPI_ISL_616322	251	08/31/20	Europe	Denmark	Sjaelland		Human	?	?	20A.EU2	B.1.160	GH	2020-11-05	0	0	1	17
Denmark/DCGC-3532/2020	EPI_ISL_616323	251	08/31/20	Europe	Denmark	Hovedstaden		Human	?	?	20A.EU2	B.1.160	GH	2020-11-05	0	0	1	17
Denmark/DCGC-3533/2020	EPI_ISL_616325	251	08/31/20	Europe	Denmark	Syddanmark		Human	?	?	20A	B.1.36	GH	2020-11-05	0	0	1	14
Denmark/DCGC-3534/2020	EPI_ISL_616327	251	08/31/20	Europe	Denmark	Hovedstaden		Human	?	?	20A.EU2	B.1.160	GH	2020-11-05	0	0	1	17
Denmark/DCGC-3535/2020	EPI_ISL_616328	251	08/31/20	Europe	Denmark	Hovedstaden		Human	?	?	20A.EU1	B.1.177	GV	2020-11-05	0	0	1	18
Denmark/DCGC-3536/2020	EPI_ISL_616329	251	08/31/20	Europe	Denmark	Hovedstaden		Human	?	?	20A.EU2	B.1.160	GH	2020-11-05	0	0	1	17
Denmark/DCGC-3537/2020	EPI_ISL_616330	251	08/31/20	Europe	Denmark	Hovedstaden		Human	?	?	20B	B.1.1	GR	2020-11-05	0	0	1	5
Denmark/DCGC-3538/2020	EPI_ISL_616331	251	08/31/20	Europe	Denmark	Nordjylland		Human	?	?	20B	B.1.1	GR	2020-11-05	0	0	1	5
Denmark/DCGC-3539/2020	EPI_ISL_616332	251	08/31/20	Europe	Denmark	Syddanmark		Human	?	?	20B	B.1.1	GR	2020-11-05	0	0	1	5
Denmark/DCGC-3540/2020	EPI_ISL_616333	251	08/31/20	Europe	Denmark	Hovedstaden		Human	?	?	20A.EU2	B.1.160	GH	2020-11-05	0	0	1	17
Denmark/DCGC-3541/2020	EPI_ISL_616334	251	08/31/20	Europe	Denmark	Hovedstaden		Human	?	?	20A.EU2	B.1.160	GH	2020-11-05	0	0	1	17
Denmark/DCGC-3542/2020	EPI_ISL_616335	251	08/31/20	Europe	Denmark	Nordjylland		Human	?	?	20B	B.1.1.49	GR	2020-11-05	0	0	1	5
Denmark/DCGC-3543/2020	EPI_ISL_616336	251	08/31/20	Europe	Denmark	Hovedstaden		Human	?	?	20A.EU2	B.1.160	GH	2020-11-05	0	0	1	17
Denmark/DCGC-3544/2020	EPI_ISL_616337	251	08/31/20	Europe	Denmark	Hovedstaden		Human	?	?	20A.EU1	B.1.177	GV	2020-11-05	0	0	1	21
Denmark/DCGC-3545/2020	EPI_ISL_616338	251	08/31/20	Europe	Denmark	Midtjylland		Human	?	?	20B	B.1.1	GR	2020-11-05	0	0	1	5
Denmark/DCGC-3546/2020	EPI_ISL_616339	251	08/31/20	Europe	Denmark	Hovedstaden		Human	?	?	20B	B.1.1	GR	2020-11-05	0	0	1	5
Denmark/DCGC-3547/2020	EPI_ISL_616340	251	08/31/20	Europe	Denmark	Syddanmark		Human	?	?	20A	B.1.36	GH	2020-11-05	0	0	1	14
Denmark/DCGC-3548/2020	EPI_ISL_616341	251	08/31/20	Europe	Denmark	Sjaelland		Human	?	?	20A.EU2	B.1.160	GH	2020-11-05	0	0	1	17
Denmark/DCGC-3549/2020	EPI_ISL_616342	251	08/31/20	Europe	Denmark	Hovedstaden		Human	?	?	20B	B.1.1	GR	2020-11-05	0	0	1	5
Denmark/DCGC-3550/2020	EPI_ISL_616343	251	08/31/20	Europe	Denmark	Syddanmark		Human	?	?	20B	B.1.1	GR	2020-11-05	0	0	1	5
Denmark/DCGC-3551/2020	EPI_ISL_616344	251	08/31/20	Europe	Denmark	Midtjylland		Human	?	?	20B	B.1.1	GR	2020-11-05	0	1	0	5
Denmark/DCGC-3552/2020	EPI_ISL_616345	251	08/31/20	Europe	Denmark	Syddanmark		Human	?	?	20A	B.1.5	G	2020-11-05	0	0	1	16
Denmark/DCGC-3553/2020	EPI_ISL_616346	251	08/31/20	Europe	Denmark	Sjaelland		Human	?	?	20A.EU1	B.1.177	GV	2020-11-05	0	0	1	21
Denmark/DCGC-3554/2020	EPI_ISL_616347	251	08/31/20	Europe	Denmark	Hovedstaden		Human	?	?	20A	B.1.78	G	2020-11-05	0	0	1	5
Denmark/DCGC-3555/2020	EPI_ISL_616348	251	08/31/20	Europe	Denmark	Sjaelland		Human	?	?	20B	B.1.1	GR	2020-11-05	0	0	1	5
Denmark/DCGC-3556/2020	EPI_ISL_616349	251	08/31/20	Europe	Denmark	Syddanmark		Human	?	?	20A	B.1.36	GH	2020-11-05	0	0	1	14
Denmark/DCGC-3557/2020	EPI_ISL_616351	251	08/31/20	Europe	Denmark	Syddanmark		Human	?	?	20B	B.1.1	GR	2020-11-05	0	0	1	5
Denmark/DCGC-3558/2020	EPI_ISL_616353	251	08/31/20	Europe	Denmark	Hovedstaden		Human	?	?	20B	B.1.1	GR	2020-11-05	0	0	1	5
Denmark/DCGC-3559/2020	EPI_ISL_616354	251	08/31/20	Europe	Denmark	Hovedstaden		Human	?	?	20A	B.1.5	G	2020-11-05	0	0	1	5
Denmark/DCGC-3560/2020	EPI_ISL_616355	251	08/31/20	Europe	Denmark	Syddanmark		Human	?	?	20B	B.1.1	GR	2020-11-05	0	0	1	5
Denmark/DCGC-3561/2020	EPI_ISL_616356	251	08/31/20	Europe	Denmark	Hovedstaden		Human	?	?	20B	B.1.1	GR	2020-11-05	0	0	1	5
Denmark/DCGC-3562/2020	EPI_ISL_616357	251	08/31/20	Europe	Denmark	Sjaelland		Human	?	?	20A	B.1.5	G	2020-11-05	0	1	0	16
Denmark/DCGC-3563/2020	EPI_ISL_616358	251	08/31/20	Europe	Denmark	Sjaelland		Human	?	?	20A.EU1	B.1.177	GV	2020-11-05	0	0	1	21
Denmark/DCGC-3564/2020	EPI_ISL_616359	251	08/31/20	Europe	Denmark	Sjaelland		Human	?	?	20B	B.1.1	GR	2020-11-05	0	0	1	5
Denmark/DCGC-3565/2020	EPI_ISL_616360	251	08/31/20	Europe	Denmark	Hovedstaden		Human	?	?	20B	B.1.1	GR	2020-11-05	0	0	1	5
Denmark/DCGC-3566/2020	EPI_ISL_616361	251	08/31/20	Europe	Denmark	Syddanmark		Human	?	?	20B	B.1.1	GR	2020-11-05	0	0	1	5
Denmark/DCGC-3567/2020	EPI_ISL_616362	251	08/31/20	Europe	Denmark	Hovedstaden		Human	?	?	20A.EU1	B.1.177	GV	2020-11-05	0	0	1	21
Denmark/DCGC-3568/2020	EPI_ISL_616363	251	08/31/20	Europe	Denmark	Syddanmark		Human	?	?	20B	B.1.1	GR	2020-11-05	0	0	1	5
Denmark/DCGC-3569/2020	EPI_ISL_616364	251	08/31/20	Europe	Denmark	Hovedstaden		Human	?	?	20B	B.1.1	GR	2020-11-05	0	0	1	5
Denmark/DCGC-3570/2020	EPI_ISL_616365	251	08/31/20	Europe	Denmark	Hovedstaden		Human	?	?	20A.EU2	B.1.160	GH	2020-11-05	0	0	1	17
Denmark/DCGC-3571/2020	EPI_ISL_616366	251	08/31/20	Europe	Denmark	Syddanmark		Human	?	?	20B	B.1.1	GR	2020-11-05	0	0	1	5
Denmark/DCGC-3572/2020	EPI_ISL_616367	251	08/31/20	Europe	Denmark	Hovedstaden		Human	?	?	20A.EU2	B.1.160	GH	2020-11-05	0	0	1	17
Denmark/DCGC-3573/2020	EPI_ISL_616901	244	08/24/20	Europe	Denmark	Hovedstaden		Human	?	?	20A.EU1	B.1.177	GV	2020-11-05	0	0	1	21
Denmark/DCGC-3574/2020	EPI_ISL_616902	244	08/24/20	Europe	Denmark	Sjaelland		Human	?	?	20A.EU2	B.1.160	GH	2020-11-05	0	0	1	17
Denmark/DCGC-3575/2020	EPI_ISL_616903	251	08/31/20	Europe	Denmark	Hovedstaden		Human	?	?	20A.EU1	B.1.177	GV	2020-11-05	0	0	1	21
Denmark/DCGC-3576/2020	EPI_ISL_616904	251	08/31/20	Europe	Denmark	Sjaelland		Human	?	?	20A.EU1	B.1.177	GV	2020-11-05	0	1	0	18
Denmark/DCGC-3577/2020	EPI_ISL_616905	251	08/31/20	Europe	Denmark	Sjaelland		Human	?	?	20A.EU2	B.1.160	GH	2020-11-05	0	0	1	17
Denmark/DCGC-3578/2020	EPI_ISL_615906	251	08/31/20	Europe	Denmark	Sjaelland		Human	?	?	20A.EU2	B.1.160	GH	2020-11-05	0	1	0	17
Denmark/DCGC-3579/2020	EPI_ISL_615907	251	08/31/20	Europe	Denmark	Sjaelland		Human	?	?	20A.EU1	B.1.177	GV	2020-11-05	0	0	1	21
Denmark/DCGC-3580/2020	EPI_ISL_615908	216	07/27/20	Europe	Denmark	Hovedstaden		Human	?	?	20A	B.1.5	G	2020-11-05	0	0	1	5
Denmark/DCGC-3581/2020	EPI_ISL_615909	216	07/27/20	Europe	Denmark	Hovedstaden		Human	?	?	20A	B.1.143	G	2020-11-05	0	0	1	5
Denmark/DCGC-3582/2020	EPI_ISL_615910	216	07/27/20	Europe	Denmark	Hovedstaden		Human	?	?	20A	B.1	G	2020-11-05	0	0	1	5
Denmark/DCGC-3583/2020	EPI_ISL_615911	223	08/03/20	Europe	Denmark	Hovedstaden		Human	?	?	20A.EU2	B.1.160	GH	2020-11-05	0	0	1	17
Denmark/DCGC-3584/2020	EPI_ISL_616225	251	08/31/20	Europe	Denmark	Denmark		Human	?	?	20A.EU1	B.1.177	GV	2020-11-05	0	0	1	21
Denmark/DCGC-3585/2020	EPI_ISL_616227	251	08/31/20	Europe	Denmark	Hovedstaden		Human	?	?	20B	B.1.1	GR	2020-11-05	0	0	1	5
Denmark/DCGC-3586/2020	EPI_ISL_616229	251	08/31/20	Europe	Denmark	Hovedstaden		Human	?	?	20A.EU1	B.1.177	GV	2020-11-05	0	1	0	21
Denmark/DCGC-3587/2020	EPI_ISL_616230	251	08/31/20	Europe	Denmark	Sjaelland		Human	?	?	20A.EU2	B.1.160	GH	2020-11-05	0	0	1	17
Denmark/DCGC-3588/2020	EPI_ISL_616231	251	08/31/20	Europe	Denmark	Hovedstaden		Human	?	?	20B	B.1.1	GR	2020-11-05	0	0	1	5
Denmark/DCGC-3589/2020	EPI_ISL_616232	251	08/31/20	Europe	Denmark	Hovedstaden		Human	?	?	20A.EU2	B.1.160	GH	2020-11-05	0	0	1	17
Denmark/DCGC-3590/2020	EPI_ISL_616233	251	08/31/20	Europe	Denmark	Hovedstaden		Human	?	?	20B	B.1.1	GR	2020-11-05	0	0	1	5
Denmark/DCGC-3591/2020	EPI_ISL_616234	251	08/31/20	Europe	Denmark	Syddanmark		Human	?	?	20B	B.1.1	GR	2020-11-05	0	0	1	5
Denmark/DCGC-3592/2020	EPI_ISL_616235	251	08/31/20	Europe	Denmark	Syddanmark		Human	?	?	20B	B.1.1	GR	2020-11-05	0	0	1	5
Denmark/DCGC-3593/2020	EPI_ISL_616236	251	08/31/20	Europe	Denmark	Syddanmark		Human	?	?	20A	B.1	GH	2020-11-05	0	0	1	7
Denmark/DCGC-3594/2020	EPI_ISL_616237	251	08/31/20	Europe	Denmark	Syddanmark		Human	?	?	20B	B.1.1	GR	2020-11-05	0	0	1	5
Denmark/DCGC-3595/2020	EPI_ISL_616238	251	08/31/20	Europe	Denmark	Syddanmark		Human	?	?	20C	B.1	GH	2020-11-05	0	1	0	7
Denmark/DCGC-3596/2020	EPI_ISL_616239	251	08/31/20	Europe	Denmark	Nordjylland		Human	?	?	20B	B.1.1	GR	2020-11-05	0	0	1	5
Denmark/DCGC-3597/2020	EPI_ISL_616240	251	08/31/20	Europe	Denmark	Nordjylland		Human	?	?	20B	B.1.1	GR	2020-11-05	0	0	1	5
Denmark/DCGC-3598/2020	EPI_ISL_616241	251	08/31/20	Europe	Denmark	Nordjylland		Human	?	?	20C	B.1	GH	2020-11-05	0	0	1	7
Denmark/DCGC-3599/2020	EPI_ISL_616242	251	08/31/20	Europe	Denmark	Syddanmark		Human	?	?	20B	B.1.1	GR	2020-11-05	0	0	1	5
Denmark/DCGC-3600/2020	EPI_ISL_616243	251	08/31/20	Europe	Denmark	Syddanmark		Human	?	?	20B	B.1.1	GR	2020-11-05	0	0	1	5
Denmark/DCGC-3601/2020	EPI_ISL_616244	251	08/31/20	Europe	Denmark	Syddanmark		Human	?	?	20B	B.1.1	GR	2020-11-05	0	0	1	5
Denmark/DCGC-3602/2020	EPI_ISL_616245	251	08/31/20	Europe	Denmark	Syddanmark		Human	?	?	20B	B.1.1	GR	2020-11-05	0	0	1	5
Denmark/DCGC-3603/2020	EPI_ISL_616246	251	08/31/20	Europe	Denmark	Syddanmark		Human	?	?	20B	B.1.1	GR	2020-11-05	0	0	1	5
Denmark/DCGC-3604/2020	EPI_ISL_616247	251	08/31/20	Europe	Denmark	Syddanmark		Human	?	?	20B	B.1.1	GR	2020-11-05	0	0	1	5
Denmark/DCGC-3605/2020	EPI_ISL_616371	104	04/06/20	Europe	Denmark	Sjaelland		Human	?	?	20A	B.1.107	G	2020-11-05	0	0	1	5
Denmark/DCGC-3606/2020	EPI_ISL_616372	258	09/07/20	Europe	Denmark	Syddanmark		Human	?	?	20A	B.1.5	G	2020-11-05	0	0	1	16
Denmark/DCGC-3607/2020	EPI_ISL_616373	251	08/31/20	Europe	Denmark	Syddanmark		Human	?	?	20A	B.1.36	GH	2020-11-05	0	0	1	14
Denmark/DCGC-3608/2020	EPI_ISL_616374	258	09/07/20	Europe	Denmark	Hovedstaden		Human	?	?	20B	B.1.1	GR	2020-11-05	0	0	1	5
Denmark/DCGC-3609/2020	EPI_ISL_616375	258	09/07/20	Europe	Denmark	Hovedstaden		Human	?	?	20A.EU1	B.1.177	GV	2020-11-05	0	0	1	21
Denmark/DCGC-3610/2020	EPI_ISL_616376	258	09/07/20	Europe	Denmark	Hovedstaden		Human	?	?	20A.EU1	B.1.177	GV	2020-11-05	0	0	1	21
Denmark/DCGC-3611/2020	EPI_ISL_616378	258	09/07/20	Europe	Denmark	Hovedstaden		Human	?	?	20B	B.1.1	GR	2020-11-05	0	0	1	5
Denmark/DCGC-3612/2020	EPI_ISL_616379	258	09/07/20	Europe	Denmark	Hovedstaden		Human	?	?	20A	B.1	G	2020-11-05	0	0	1	5
Denmark/DCGC-3613/2020	EPI_ISL_616381	258	09/07/20	Europe	Denmark	Hovedstaden		Human	?	?	20A.EU1	B.1.177	GV	2020-11-05	0	0	1	21
Denmark/DCGC-3614/2020	EPI_ISL_616382	251	08/31/20	Europe	Denmark	Hovedstaden		Human	?	?	20A.EU1	B.1.177	GV	2020-11-05	0	0	1	21
Denmark/DCGC-3615/2020	EPI_ISL_616383	258	09/07/20	Europe	Denmark	Hovedstaden		Human	?	?	20A.EU1	B.1.177	GV	2020-11-05	0	0	1	21
Denmark/DCGC-3616/2020	EPI_ISL_616384	251	08/31/20	Europe	Denmark	Sjaelland		Human	?	?	20B	B.1.1	GR	2020-11-05	0	0	1	5
Denmark/DCGC-3617/2020	EPI_ISL_616385	251	08/31/20	Europe	Denmark	Syddanmark		Human	?	?	20C	B.1	GH	2020-11-05	0	0	1	7
Denmark/DCGC-3618/2020	EPI_ISL_616386	251	08/31/20	Europe	Denmark	Syddanmark		Human	?	?	20B	B.1.1	GR	2020-11-05	0	0	1	5
Denmark/DCGC-3619/2020	EPI_ISL_616387	251	08/31/20	Europe	Denmark	Syddanmark		Human	?	?	20B	B.1.1	GR	2020-11-05	0	0	1	5
Denmark/DCGC-3620/2020	EPI_ISL_616388	251	08/31/20	Europe	Denmark	Syddanmark		Human	?	?	20A.EU2	B.1.160	GH	2020-11-05	0	0	1	17
Denmark/DCGC-3621/2020	EPI_ISL_616389	251	08/31/20	Europe	Denmark	Syddanmark		Human	?	?	20C	B.1	GH	2020-11-05	0	0	1	7
Denmark/DCGC-3622/2020	EPI_ISL_616390	251	08/31/20	Europe	Denmark	Syddanmark		Human	?	?	20B	B.1.1	GR	2020-11-05	0	0	1	5
Denmark/DCGC-3623/2020	EPI_ISL_616391	251	08/31/20	Europe	Denmark	Syddanmark		Human	?	?	20B	B.1.1	GR	2020-11-05	0	0	1	5
Denmark/DCGC-3624/2020	EPI_ISL_616392	251	08/31/20	Europe	Denmark	Syddanmark		Human	?	?	20B	B.1.1	GR	2020-11-05	0	0	1	5
Denmark/DCGC-3625/2020	EPI_ISL_616393	251	08/31/20	Europe	Denmark	Syddanmark		Human	?	?	20B	B.1.1	GR	2020-11-05	0	0	1	5
Denmark/DCGC-3626/2020	EPI_ISL_616394	251	08/31/20	Europe	Denmark	Syddanmark		Human	?	?	20B	B.1.1	GR	2020-11-05	0	0	1	5
Denmark/DCGC-3627/2020	EPI_ISL_616395	251	08/31/20	Europe	Denmark	Syddanmark		Human	?	?	20B	B.1.1	GR	2020-11-05	0	0	1	5
Denmark/DCGC-3628/2020	EPI_ISL_616396	251	08/31/20	Europe	Denmark	Syddanmark		Human	?	?	20B	B.1.1	GR	2020-11-05	0	0	1	5
Denmark/DCGC-3629/2020	EPI_ISL_616397	251	08/31/20	Europe	Denmark	Syddanmark		Human	?	?	20B	B.1.1	GR	2020-11-05	0	0	1	5
Denmark/DCGC-3630/2020	EPI_ISL_616401	251	08/31/20	Europe	Denmark	Hovedstaden		Human	?	?	20A.EU1	B.1.177	GV	2020-11-05	0	0	1	21
Denmark/DCGC-3631/2020	EPI_ISL_616402	251	08/31/20	Europe	Denmark	Nordjylland		Human	?	?	20B	B.1.1.49	GR	2020-11-05	0	0	1	5
Denmark/DCGC-3632/2020	EPI_ISL_616403	251	08/31/20	Europe	Denmark	Hovedstaden		Human	?	?	20B	B.1.1	GR	2020-11-05	0	0	1	5
Denmark/DCGC-3633/2020	EPI_ISL_616404	251	08/31/20	Europe	Denmark	Hovedstaden		Human	?	?	20A.EU1	B.1.177	GV	2020-11-05	0	0	1	18
Denmark/DCGC-3634/2020	EPI_ISL_616405	251	08/31/20	Europe	Denmark	Hovedstaden		Human	?	?	20B	B.1.1	GR	2020-11-05	0	0	1	5
Denmark/DCGC-3635/2020	EPI_ISL_615406	251	08/31/20	Europe	Denmark	Hovedstaden		Human	?	?	20A.EU2	B.1.160	GH	2020-11-05	0	0	1	17
Denmark/DCGC-3636/2020	EPI_ISL_615407	251	08/31/20	Europe	Denmark	Hovedstaden		Human	?	?	20B	B.1.1	GR	2020-11-05	0	0	1	5
Denmark/DCGC-3637/2020	EPI_ISL_615408	251	08/31/20	Europe	Denmark	Hovedstaden		Human	?	?	20B	B.1.1	GR	2020-11-05	0	0	1	5
Denmark/DCGC-3638/2020	EPI_ISL_615409	251	08/31/20	Europe	Denmark	Hovedstaden		Human	?	?	20A.EU2	B.1.160	GH	2020-11-05	0	0	1	17
Denmark/DCGC-3639/2020	EPI_ISL_615410	251	08/31/20	Europe	Denmark	Hovedstaden		Human	?	?	20B	B.1.1	GR	2020-11-05	0	0	1	5
Denmark/DCGC-3640/2020	EPI_ISL_615411	251	08/31/20	Europe	Denmark	Hovedstaden		Human	?	?	20A.EU2	B.1.160	GH	2020-11-05	0	0	1	17
Denmark/DCGC-3641/2020	EPI_ISL_615412	251	08/31/20	Europe	Denmark	Hovedstaden		Human	?	?	20B	B.1.1	GR	2020-11-05	0	0	1	5
Denmark/DCGC-3642/2020	EPI_ISL_615413	251	08/31/20	Europe	Denmark	Hovedstaden		Human	?	?	20A.EU1	B.1.177	GV	2020-11-05	0	0	1	18
Denmark/DCGC-3643/2020	EPI_ISL_615414	251	08/31/20	Europe	Denmark	Hovedstaden		Human	?	?	20A.EU2	B.1.160	GH	2020-11-05	0	0	1	17
Denmark/DCGC-3644/2020	EPI_ISL_615416	251	08/31/20	Europe	Denmark	Hovedstaden		Human	?	?	20A.EU2	B.1.160	GH	2020-11-05	0	0	1	17
Denmark/DCGC-3645/2020	EPI_ISL_615417	251	08/31/20	Europe	Denmark	Hovedstaden		Human	?	?	20A.EU1	B.1.177	GV	2020-11-05	0	0	1	21
Denmark/DCGC-3646/2020	EPI_ISL_615418	251	08/31/20	Europe	Denmark	Midtjylland		Human	?	?	20A	B.1.36	GH	2020-11-05	0	0	1	14
Denmark/DCGC-3647/2020	EPI_ISL_615419	251	08/31/20	Europe	Denmark	Midtjylland		Human	?	?	20A	B.1	G	2020-11-05	0	0	1	5
Denmark/DCGC-3648/2020	EPI_ISL_615420	251	08/31/20	Europe	Denmark	Midtjylland		Human	?	?	20A	B.1.36	GH	2020-11-05	0	0	1	14
Denmark/DCGC-3649/2020	EPI_ISL_615421	251	08/31/20	Europe	Denmark	Hovedstaden		Human	?	?	20A.EU1	B.1.177	GV	2020-11-05	0	0	1	21
Denmark/DCGC-3650/2020	EPI_ISL_615422	251	08/31/20	Europe	Denmark	Syddanmark		Human	?	?	20B	B.1.1	GR	2020-11-05	0	0	1	5
Denmark/DCGC-3651/2020	EPI_ISL_615423	251	08/31/20	Europe	Denmark	Midtjylland		Human	?	?	20B	B.1.1	GR	2020-11-05	0	0	1	5
Denmark/DCGC-3652/2020	EPI_ISL_615424	251	08/31/20	Europe	Denmark	Hovedstaden		Human	?	?	20A	B.1.5	G	2020-11-05	0	0	1	16
Denmark/DCGC-3653/2020	EPI_ISL_615425	251	08/31/20	Europe	Denmark	Hovedstaden		Human	?	?	20A	B.1.5	G	2020-11-05	0	0	1	16
Denmark/DCGC-3654/2020	EPI_ISL_615426	251	08/31/20	Europe	Denmark	Hovedstaden		Human	?	?	20B	B.1.1	GR	2020-11-05	0	0	1	5
Denmark/DCGC-3655/2020	EPI_ISL_615427	251	08/31/20	Europe	Denmark	Hovedstaden		Human	?	?	20B	B.1.1	GR	2020-11-05	0	0	1	5
Denmark/DCGC-3656/2020	EPI_ISL_615428	251	08/31/20	Europe	Denmark	Hovedstaden		Human	?	?	20B	B.1.1	GR	2020-11-05	0	0	1	5
Denmark/DCGC-3657/2020	EPI_ISL_615429	251	08/31/20	Europe	Denmark	Hovedstaden		Human	?	?	20B	B.1.1	GR	2020-11-05	0	0	1	5
Denmark/DCGC-3658/2020	EPI_ISL_615430	251	08/31/20	Europe	Denmark	Hovedstaden		Human	?	?	20A.EU1	B.1.177	GV	2020-11-05	0	0	1	21
Denmark/DCGC-3659/2020	EPI_ISL_615431	251	08/31/20	Europe	Denmark	Sjaelland		Human	?	?	20A.EU2	B.1.160	GH	2020-11-05	0	0	1	17
Denmark/DCGC-3660/2020	EPI_ISL_615432	251	08/31/20	Europe	Denmark	Sjaelland		Human	?	?	20A.EU2	B.1.160	GH	2020-11-05	0	0	1	17
Denmark/DCGC-3661/2020	EPI_ISL_615433	251	08/31/20	Europe	Denmark	Syddanmark		Human	?	?	20A.EU2	B.1.160	GH	2020-11-05	0	0	1	17
Denmark/DCGC-3662/2020	EPI_ISL_615434	251	08/31/20	Europe	Denmark	Hovedstaden		Human	?	?	20A.EU2	B.1.160	GH	2020-11-05	0	0	1	17
Denmark/DCGC-3663/2020	EPI_ISL_615435	251	08/31/20	Europe	Denmark	Midtjylland		Human	?	?	20C	B.1	GH	2020-11-05	0	0	1	7
Denmark/DCGC-3664/2020	EPI_ISL_615436	251	08/31/20	Europe	Denmark	Midtjylland		Human	?	?	20B	B.1.1	GR	2020-11-05	0	1	0	5
Denmark/DCGC-3665/2020	EPI_ISL_615438	251	08/31/20	Europe	Denmark	Hovedstaden		Human	?	?	20A.EU1	B.1.177	GV	2020-11-05	0	1	0	18
Denmark/DCGC-3666/2020	EPI_ISL_615439	251	08/31/20	Europe	Denmark	Sjaelland		Human	?	?	20A.EU1	B.1.177	GV	2020-11-05	0	0	1	21
Denmark/DCGC-3667/2020	EPI_ISL_615440	251	08/31/20	Europe	Denmark	Hovedstaden		Human	?	?	20B	B.1.1	GR	2020-11-05	0	0	1	5
Denmark/DCGC-3668/2020	EPI_ISL_615441	251	08/31/20	Europe	Denmark	Hovedstaden		Human	?	?	20B	B.1.1	GR	2020-11-05	0	0	1	5
Denmark/DCGC-3669/2020	EPI_ISL_615442	251	08/31/20	Europe	Denmark	Hovedstaden		Human	?	?	20A.EU1	B.1.177	GV	2020-11-05	0	0	1	21
Denmark/DCGC-3670/2020	EPI_ISL_615443	251	08/31/20	Europe	Denmark	Hovedstaden		Human	?	?	20A.EU1	B.1.177	GV	2020-11-05	0	0	1	21
Denmark/DCGC-3671/2020	EPI_ISL_615444	251	08/31/20	Europe	Denmark	Hovedstaden		Human	?	?	20A.EU1	B.1.177	GV	2020-11-05	0	0	1	21
Denmark/DCGC-3672/2020	EPI_ISL_615445	251	08/31/20	Europe	Denmark	Hovedstaden		Human	?	?	20A.EU1	B.1.177	GV	2020-11-05	0	0	1	21
Denmark/DCGC-3673/2020	EPI_ISL_615446	251	08/31/20	Europe	Denmark	Hovedstaden		Human	?	?	20B	B.1.1	GR	2020-11-05	0	0	1	5
Denmark/DCGC-3674/2020	EPI_ISL_615447	251	08/31/20	Europe	Denmark	Hovedstaden		Human	?	?	20A.EU1	B.1.177	GV	2020-11-05	0	0	1	21
Denmark/DCGC-3675/2020	EPI_ISL_615448	251	08/31/20	Europe	Denmark	Midtjylland		Human	?	?	20A	B.1.5	G	2020-11-05	0	0	1	16
Denmark/DCGC-3676/2020	EPI_ISL_615449	251	08/31/20	Europe	Denmark	Sjaelland		Human	?	?	20A.EU2	B.1.160	GH	2020-11-05	0	1	0	17
Denmark/DCGC-3677/2020	EPI_ISL_615450	251	08/31/20	Europe	Denmark	Syddanmark		Human	?	?	20B	B.1.1	GR	2020-11-05	0	0	1	5
Denmark/DCGC-3678/2020	EPI_ISL_615453	258	09/07/20	Europe	Denmark	Sjaelland		Human	?	?	20A.EU2	B.1.160	GH	2020-11-05	0	0	1	17
Denmark/DCGC-3679/2020	EPI_ISL_615454	258	09/07/20	Europe	Denmark	Midtjylland		Human	?	?	20A	B.1.5	G	2020-11-05	0	0	1	5
Denmark/DCGC-3680/2020	EPI_ISL_615455	258	09/07/20	Europe	Denmark	Hovedstaden		Human	?	?	20A.EU2	B.1.160	GH	2020-11-05	0	0	1	17
Denmark/DCGC-3681/2020	EPI_ISL_615456	258	09/07/20	Europe	Denmark	Sjaelland		Human	?	?	20A.EU2	B.1.160	GH	2020-11-05	0	1	0	17
Denmark/DCGC-3682/2020	EPI_ISL_615457	258	09/07/20	Europe	Denmark	Hovedstaden		Human	?	?	20A.EU1	B.1.177	GV	2020-11-05	0	0	1	21
Denmark/DCGC-3683/2020	EPI_ISL_615458	258	09/07/20	Europe	Denmark	Hovedstaden		Human	?	?	20A.EU1	B.1.177	GV	2020-11-05	0	0	1	21
Denmark/DCGC-3684/2020	EPI_ISL_615459	258	09/07/20	Europe	Denmark	Sjaelland		Human	?	?	20A.EU2	B.1.160	GH	2020-11-05	0	0	1	17
Denmark/DCGC-3685/2020	EPI_ISL_615460	258	09/07/20	Europe	Denmark	Midtjylland		Human	?	?	20C	B.1.3	GH	2020-11-05	0	0	1	8
Denmark/DCGC-3686/2020	EPI_ISL_615461	258	09/07/20	Europe	Denmark	Hovedstaden		Human	?	?	20A.EU1	B.1.177	GV	2020-11-05	0	0	1	21
Denmark/DCGC-3687/2020	EPI_ISL_615462	258	09/07/20	Europe	Denmark	Hovedstaden		Human	?	?	20A.EU1	B.1.177	GV	2020-11-05	0	0	1	21
Denmark/DCGC-3688/2020	EPI_ISL_615463	258	09/07/20	Europe	Denmark	Hovedstaden		Human	?	?	20A.EU1	B.1.177	GV	2020-11-05	0	0	1	21
Denmark/DCGC-3689/2020	EPI_ISL_615464	258	09/07/20	Europe	Denmark	Hovedstaden		Human	?	?	20A.EU2	B.1.160	GH	2020-11-05	0	0	1	17
Denmark/DCGC-3690/2020	EPI_ISL_615465	258	09/07/20	Europe	Denmark	Hovedstaden		Human	?	?	20A.EU2	B.1.160	GH	2020-11-05	0	0	1	17
Denmark/DCGC-3691/2020	EPI_ISL_615466	258	09/07/20	Europe	Denmark	Hovedstaden		Human	?	?	20A.EU1	B.1.177	GV	2020-11-05	0	0	1	21
Denmark/DCGC-3692/2020	EPI_ISL_615468	258	09/07/20	Europe	Denmark	Hovedstaden		Human	?	?	20A.EU1	B.1.177	GV	2020-11-05	0	0	1	21
Denmark/DCGC-3693/2020	EPI_ISL_615469	258	09/07/20	Europe	Denmark	Midtjylland		Human	?	?	20B	B.1.1	GR	2020-11-05	0	0	1	5
Denmark/DCGC-3694/2020	EPI_ISL_615471	258	09/07/20	Europe	Denmark	Hovedstaden		Human	?	?	20A.EU1	B.1.177	GV	2020-11-05	0	0	1	21
Denmark/DCGC-3695/2020	EPI_ISL_615472	258	09/07/20	Europe	Denmark	Midtjylland		Human	?	?	20B	B.1.1	GR	2020-11-05	0	0	1	5
Denmark/DCGC-3696/2020	EPI_ISL_615474	251	08/31/20	Europe	Denmark	Midtjylland		Human	?	?	20A	B.1.36	GH	2020-11-05	0	0	1	14
Denmark/DCGC-3697/2020	EPI_ISL_615475	251	08/31/20	Europe	Denmark	Midtjylland		Human	?	?	20C	B.1	GH	2020-11-05	0	0	1	7
Denmark/DCGC-3698/2020	EPI_ISL_615476	251	08/31/20	Europe	Denmark	Hovedstaden		Human	?	?	20A.EU2	B.1.160	GH	2020-11-05	0	1	0	17
Denmark/DCGC-3699/2020	EPI_ISL_615477	251	08/31/20	Europe	Denmark	Syddanmark		Human	?	?	20B	B.1.1	GR	2020-11-05	0	0	1	5
Denmark/DCGC-3700/2020	EPI_ISL_615478	251	08/31/20	Europe	Denmark	Hovedstaden		Human	?	?	20B	B.1.1	GR	2020-11-05	0	0	1	5
Denmark/DCGC-3701/2020	EPI_ISL_615479	251	08/31/20	Europe	Denmark	Midtjylland		Human	?	?	20A	B.1.78	G	2020-11-05	0	0	1	18
Denmark/DCGC-3702/2020	EPI_ISL_615480	251	08/31/20	Europe	Denmark	Syddanmark		Human	?	?	20B	B.1.1	GR	2020-11-05	0	0	1	5
Denmark/DCGC-3703/2020	EPI_ISL_615481	251	08/31/20	Europe	Denmark	Syddanmark		Human	?	?	20B	B.1.1	GR	2020-11-05	0	0	1	5
Denmark/DCGC-3704/2020	EPI_ISL_615482	251	08/31/20	Europe	Denmark	Hovedstaden		Human	?	?	20B	B.1.1	GR	2020-11-05	0	0	1	5
Denmark/DCGC-3705/2020	EPI_ISL_615483	251	08/31/20	Europe	Denmark	Syddanmark		Human	?	?	20B	B.1.1	GR	2020-11-05	0	0	1	5
Denmark/DCGC-3706/2020	EPI_ISL_615484	251	08/31/20	Europe	Denmark	Midtjylland		Human	?	?	20A	B.1.36	GH	2020-11-05	0	0	1	14
Denmark/DCGC-3707/2020	EPI_ISL_615485	251	08/31/20	Europe	Denmark	Hovedstaden		Human	?	?	20A.EU2	B.1.160	GH	2020-11-05	0	0	1	17
Denmark/DCGC-3708/2020	EPI_ISL_615486	251	08/31/20	Europe	Denmark	Nordjylland		Human	?	?	20B	B.1.1	GR	2020-11-05	0	0	1	5
Denmark/DCGC-3709/2020	EPI_ISL_615487	251	08/31/20	Europe	Denmark	Hovedstaden		Human	?	?	20B	B.1.1.39	GR	2020-11-05	0	0	1	5
Denmark/DCGC-3710/2020	EPI_ISL_615488	251	08/31/20	Europe	Denmark	Midtjylland		Human	?	?	20B	B.1.1	GR	2020-11-05	0	0	1	5
Denmark/DCGC-3711/2020	EPI_ISL_615489	251	08/31/20	Europe	Denmark	Midtjylland		Human	?	?	20C	B.1	GH	2020-11-05	0	0	1	7
Denmark/DCGC-3712/2020	EPI_ISL_615490	251	08/31/20	Europe	Denmark	Syddanmark		Human	?	?	20B	B.1.1	GR	2020-11-05	0	0	1	5
Denmark/DCGC-3713/2020	EPI_ISL_615491	251	08/31/20	Europe	Denmark	Hovedstaden		Human	?	?	20A.EU2	B.1.160	GH	2020-11-05	0	0	1	17
Denmark/DCGC-3714/2020	EPI_ISL_615492	251	08/31/20	Europe	Denmark	Syddanmark		Human	?	?	20B	B.1.1	GR	2020-11-05	0	0	1	5
Denmark/DCGC-3715/2020	EPI_ISL_615493	251	08/31/20	Europe	Denmark	Midtjylland		Human	?	?	20B	B.1.1.8	GR	2020-11-05	0	0	1	5
Denmark/DCGC-3716/2020	EPI_ISL_615494	251	08/31/20	Europe	Denmark	Hovedstaden		Human	?	?	20A.EU2	B.1.160	GH	2020-11-05	0	0	1	17
Denmark/DCGC-3717/2020	EPI_ISL_615495	251	08/31/20	Europe	Denmark	Hovedstaden		Human	?	?	20A.EU1	B.1.177	GV	2020-11-05	0	0	1	21
Denmark/DCGC-3718/2020	EPI_ISL_615496	251	08/31/20	Europe	Denmark	Hovedstaden		Human	?	?	20B	B.1.1	GR	2020-11-05	0	0	1	5
Denmark/DCGC-3719/2020	EPI_ISL_615497	251	08/31/20	Europe	Denmark	Hovedstaden		Human	?	?	20A.EU1	B.1.177	GV	2020-11-05	0	0	1	21
Denmark/DCGC-3720/2020	EPI_ISL_615498	251	08/31/20	Europe	Denmark	Hovedstaden		Human	?	?	20B	B.1.1	GR	2020-11-05	0	0	1	5
Denmark/DCGC-3721/2020	EPI_ISL_615499	251	08/31/20	Europe	Denmark	Sjaelland		Human	?	?	20A.EU2	B.1.160	GH	2020-11-05	0	0	1	17
Denmark/DCGC-3722/2020	EPI_ISL_615501	251	08/31/20	Europe	Denmark	Hovedstaden		Human	?	?	20A.EU1	B.1.177	GV	2020-11-05	0	0	1	21
Denmark/DCGC-3723/2020	EPI_ISL_615502	251	08/31/20	Europe	Denmark	Hovedstaden		Human	?	?	20A.EU1	B.1.177	GV	2020-11-05	0	0	1	21
Denmark/DCGC-3724/2020	EPI_ISL_615504	251	08/31/20	Europe	Denmark	Hovedstaden		Human	?	?	20A.EU2	B.1.160	GH	2020-11-05	0	0	1	17
Denmark/DCGC-3725/2020	EPI_ISL_615505	251	08/31/20	Europe	Denmark	Hovedstaden		Human	?	?	20A	B.1.5	G	2020-11-05	0	0	1	5
Denmark/DCGC-3726/2020	EPI_ISL_615506	251	08/31/20	Europe	Denmark	Midtjylland		Human	?	?	20B	B.1.141	G	2020-11-05	0	0	1	5
Denmark/DCGC-3727/2020	EPI_ISL_615507	251	08/31/20	Europe	Denmark	Hovedstaden		Human	?	?	20A.EU1	B.1.177	GV	2020-11-05	0	0	1	21
Denmark/DCGC-3728/2020	EPI_ISL_615508	251	08/31/20	Europe	Denmark	Hovedstaden		Human	?	?	20A	B.1.78	G	2020-11-05	0	0	1	5
Denmark/DCGC-3729/2020	EPI_ISL_615509	251	08/31/20	Europe	Denmark	Hovedstaden		Human	?	?	20A.EU1	B.1.177	GV	2020-11-05	0	0	1	21
Denmark/DCGC-3730/2020	EPI_ISL_615510	251	08/31/20	Europe	Denmark	Hovedstaden		Human	?	?	20A.EU1	B.1.177	GV	2020-11-05	0	0	1	21
Denmark/DCGC-3731/2020	EPI_ISL_615511	251	08/31/20	Europe	Denmark	Hovedstaden		Human	?	?	20B	B.1.1	GR	2020-11-05	0	0	1	5
Denmark/DCGC-3732/2020	EPI_ISL_615512	251	08/31/20	Europe	Denmark	Hovedstaden		Human	?	?	20A.EU2	B.1.160	GH	2020-11-05	0	0	1	17
Denmark/DCGC-3733/2020	EPI_ISL_615513	251	08/31/20	Europe	Denmark	Sjaelland		Human	?	?	20A.EU2	B.1.160	GH	2020-11-05	0	0	1	17
Denmark/DCGC-3865/2020	EPI_ISL_615583	258	09/07/20	Europe	Denmark	Hovedstaden		Human	?	?	20B	B.1.1	GR	2020-11-05	0	0	1	5
Denmark/DCGC-3866/2020	EPI_ISL_615584	258	09/07/20	Europe	Denmark	Hovedstaden		Human	?	?	20A.EU1	B.1.177	GV	2020-11-05	0	0	1	21
Denmark/DCGC-3867/2020	EPI_ISL_615585	258	09/07/20	Europe	Denmark	Hovedstaden		Human	?	?	20A.EU1	B.1.177	GV	2020-11-05	0	1	0	21
Denmark/DCGC-3868/2020	EPI_ISL_615586	258	09/07/20	Europe	Denmark	Hovedstaden		Human	?	?	20B	B.1.1	GR	2020-11-05	0	0	1	5
Denmark/DCGC-3869/2020	EPI_ISL_615587	258	09/07/20	Europe	Denmark	Hovedstaden		Human	?	?	20A.EU1	B.1.177	GV	2020-11-05	0	0	1	21
Denmark/DCGC-3870/2020	EPI_ISL_615588	258	09/07/20	Europe	Denmark	Hovedstaden		Human	?	?	20B	B.1.1	GR	2020-11-05	0	0	1	5
Denmark/DCGC-3871/2020	EPI_ISL_615589	258	09/07/20	Europe	Denmark	Hovedstaden		Human	?	?	20A.EU1	B.1.177	GV	2020-11-05	0	0	1	21
Denmark/DCGC-3872/2020	EPI_ISL_615590	258	09/07/20	Europe	Denmark	Hovedstaden		Human	?	?	20A.EU1	B.1.177	GV	2020-11-05	0	0	1	21
Denmark/DCGC-3873/2020	EPI_ISL_615591	258	09/07/20	Europe	Denmark	Hovedstaden		Human	?	?	20B	B.1.1	GR	2020-11-05	0	0	1	5
Denmark/DCGC-3874/2020	EPI_ISL_615592	258	09/07/20	Europe	Denmark	Hovedstaden		Human	?	?	20A.EU1	B.1.177	GV	2020-11-05	0	0	1	21
Denmark/DCGC-3875/2020	EPI_ISL_615593	258	09/07/20	Europe	Denmark	Hovedstaden		Human	?	?	20A.EU2	B.1.160	GH	2020-11-05	0	0	1	17
Denmark/DCGC-3876/2020	EPI_ISL_615594	258	09/07/20	Europe	Denmark	Hovedstaden		Human	?	?	20A	B.1.5	G	2020-11-05	0	0	1	16
Denmark/DCGC-3877/2020	EPI_ISL_615595	258	09/07/20	Europe	Denmark	Hovedstaden		Human	?	?	20A.EU1	B.1.177	GV	2020-11-05	0	0	1	21
Denmark/DCGC-3878/2020	EPI_ISL_615596	258	09/07/20	Europe	Denmark	Hovedstaden		Human	?	?	20A.EU1	B.1.177	GV	2020-11-05	0	0	1	21
Denmark/DCGC-3879/2020	EPI_ISL_615597	258	09/07/20	Europe	Denmark	Hovedstaden		Human	?	?	20B	B.1.1	GR	2020-11-05	0	0	1	5
Denmark/DCGC-3880/2020	EPI_ISL_615598	258	09/07/20	Europe	Denmark	Hovedstaden		Human	?	?	20A.EU2	B.1.160	GH	2020-11-05	0	0	1	17
Denmark/DCGC-3881/2020	EPI_ISL_615599	258	09/07/20	Europe	Denmark	Hovedstaden		Human	?	?	20B	B.1.1	GR	2020-11-05	0	0	1	5
Denmark/DCGC-3882/2020	EPI_ISL_615600	265	09/14/20	Europe	Denmark	Hovedstaden		Human	?	?	20A.EU1	B.1.177	GV	2020-11-05	0	0	1	21
Denmark/DCGC-3883/2020	EPI_ISL_615602	265	09/14/20	Europe	Denmark	Hovedstaden		Human	?	?	20A.EU1	B.1.177	GV	2020-11-05	0	0	1	21
Denmark/DCGC-3884/2020	EPI_ISL_615603	265	09/14/20	Europe	Denmark	Hovedstaden		Human	?	?	20A.EU1	B.1.177	GV	2020-11-05	0	0	1	21
Denmark/DCGC-3885/2020	EPI_ISL_615604	265	09/14/20	Europe	Denmark	Hovedstaden		Human	?	?	20A.EU1	B.1.177	GV	2020-11-05	0	0	1	21
Denmark/DCGC-3886/2020	EPI_ISL_615605	265	09/14/20	Europe	Denmark	Hovedstaden		Human	?	?	20A.EU1	B.1.177	GV	2020-11-05	0	0	1	21
Denmark/DCGC-3887/2020	EPI_ISL_615606	265	09/14/20	Europe	Denmark	Hovedstaden		Human	?	?	20B	B.1.1	GR	2020-11-05	0	1	0	5
Denmark/DCGC-3888/2020	EPI_ISL_615607	258	09/07/20	Europe	Denmark	Sjaelland		Human	?	?	20A	B.1.5	G	2020-11-05	0	1	0	16
Denmark/DCGC-3889/2020	EPI_ISL_615608	265	09/14/20	Europe	Denmark	Hovedstaden		Human	?	?	20A.EU1	B.1.177	GV	2020-11-05	0	0	1	21
Denmark/DCGC-3890/2020	EPI_ISL_615609	258	09/07/20	Europe	Denmark	Syddanmark		Human	?	?	20A.EU1	B.1.177	GV	2020-11-05	0	0	1	21
Denmark/DCGC-3891/2020	EPI_ISL_615610	258	09/07/20	Europe	Denmark	Syddanmark		Human	?	?	20A.EU1	B.1.177	GV	2020-11-05	0	0	1	21
Denmark/DCGC-3892/2020	EPI_ISL_615611	258	09/07/20	Europe	Denmark	Syddanmark		Human	?	?	20B	B.1.1	GR	2020-11-05	0	0	1	5
Denmark/DCGC-3893/2020	EPI_ISL_615612	258	09/07/20	Europe	Denmark	Syddanmark		Human	?	?	20B	B.1.1	GR	2020-11-05	0	1	0	5
Denmark/DCGC-3894/2020	EPI_ISL_615613	258	09/07/20	Europe	Denmark	Syddanmark		Human	?	?	20B	B.1.1	GR	2020-11-05	0	0	1	5
Denmark/DCGC-3895/2020	EPI_ISL_615614	258	09/07/20	Europe	Denmark	Syddanmark		Human	?	?	20B	B.1.1	GR	2020-11-05	0	0	1	5
Denmark/DCGC-3896/2020	EPI_ISL_615615	258	09/07/20	Europe	Denmark	Syddanmark		Human	?	?	20A.EU1	B.1.177	GV	2020-11-05	0	0	1	21
Denmark/DCGC-3897/2020	EPI_ISL_615616	258	09/07/20	Europe	Denmark	Syddanmark		Human	?	?	20B	B.1.1	GR	2020-11-05	0	0	1	5
Denmark/DCGC-3898/2020	EPI_ISL_615618	258	09/07/20	Europe	Denmark	Syddanmark		Human	?	?	20B	B.1.1	GR	2020-11-05	0	0	1	5
Denmark/DCGC-3899/2020	EPI_ISL_615619	258	09/07/20	Europe	Denmark	Syddanmark		Human	?	?	20A	B.1	GH	2020-11-05	0	1	0	7
Denmark/DCGC-3900/2020	EPI_ISL_615620	258	09/07/20	Europe	Denmark	Syddanmark		Human	?	?	20B	B.1.1	GR	2020-11-05	0	0	1	5
Denmark/DCGC-3901/2020	EPI_ISL_615621	258	09/07/20	Europe	Denmark	Syddanmark		Human	?	?	20B	B.1.1	GR	2020-11-05	0	0	1	5
Denmark/DCGC-3902/2020	EPI_ISL_615622	258	09/07/20	Europe	Denmark	Syddanmark		Human	?	?	20B	B.1.1	GR	2020-11-05	0	0	1	5
Denmark/DCGC-3903/2020	EPI_ISL_615623	258	09/07/20	Europe	Denmark	Syddanmark		Human	?	?	20A.EU1	B.1.177	GV	2020-11-05	0	0	1	21
Denmark/DCGC-3904/2020	EPI_ISL_615625	258	09/07/20	Europe	Denmark	Syddanmark		Human	?	?	20A.EU1	B.1.177	GV	2020-11-05	0	0	1	21
Denmark/DCGC-3905/2020	EPI_ISL_615626	265	09/14/20	Europe	Denmark	Syddanmark		Human	?	?	20B	B.1.1	GR	2020-11-05	0	0	1	5
Denmark/DCGC-3906/2020	EPI_ISL_615627	258	09/07/20	Europe	Denmark	Syddanmark		Human	?	?	20B	B.1.1	GR	2020-11-05	0	0	1	5
Denmark/DCGC-3907/2020	EPI_ISL_615628	265	09/14/20	Europe	Denmark	Syddanmark		Human	?	?	20B	B.1.1	GR	2020-11-05	0	0	1	5
Denmark/DCGC-3908/2020	EPI_ISL_615629	265	09/14/20	Europe	Denmark	Syddanmark		Human	?	?	20A	B.1.5	G	2020-11-05	0	0	1	16
Denmark/DCGC-3909/2020	EPI_ISL_615630	265	09/14/20	Europe	Denmark	Syddanmark		Human	?	?	20A	B.1.5	G	2020-11-05	0	0	1	16
Denmark/DCGC-3910/2020	EPI_ISL_615631	265	09/14/20	Europe	Denmark	Syddanmark		Human	?	?	20A	B.1.5	G	2020-11-05	0	0	1	16
Denmark/DCGC-3911/2020	EPI_ISL_615632	265	09/14/20	Europe	Denmark	Syddanmark		Human	?	?	20A	B.1.5	G	2020-11-05	0	0	1	16
Denmark/DCGC-3912/2020	EPI_ISL_615633	258	09/07/20	Europe	Denmark	Syddanmark		Human	?	?	20A	B.1.5	G	2020-11-05	0	0	1	16
Denmark/DCGC-3913/2020	EPI_ISL_615634	258	09/07/20	Europe	Denmark	Syddanmark		Human	?	?	20A	B.1.5	G	2020-11-05	0	0	1	16
Denmark/DCGC-3914/2020	EPI_ISL_615635	265	09/14/20	Europe	Denmark	Denmark		Human	?	?	20B	B.1.1	GR	2020-11-05	0	0	1	5
Denmark/DCGC-3915/2020	EPI_ISL_615826	265	09/14/20	Europe	Denmark	Hovedstaden		Human	?	?	20A	B.1.5	G	2020-11-05	0	0	1	16
Denmark/DCGC-3916/2020	EPI_ISL_615827	265	09/14/20	Europe	Denmark	Hovedstaden		Human	?	?	20B	B.1.1	GR	2020-11-05	0	0	1	5
Denmark/DCGC-3917/2020	EPI_ISL_615828	265	09/14/20	Europe	Denmark	Hovedstaden		Human	?	?	20A	B.1.5	G	2020-11-05	0	0	1	16
Denmark/DCGC-3918/2020	EPI_ISL_615829	265	09/14/20	Europe	Denmark	Hovedstaden		Human	?	?	20A.EU1	B.1.177	GV	2020-11-05	0	0	1	21
Denmark/DCGC-3919/2020	EPI_ISL_615830	265	09/14/20	Europe	Denmark	Hovedstaden		Human	?	?	20A.EU1	B.1.177	GV	2020-11-05	0	0	1	21
Denmark/DCGC-3920/2020	EPI_ISL_615831	265	09/14/20	Europe	Denmark	Hovedstaden		Human	?	?	20A.EU1	B.1.177	GV	2020-11-05	0	0	1	21
Denmark/DCGC-3921/2020	EPI_ISL_615832	265	09/14/20	Europe	Denmark	Hovedstaden		Human	?	?	20A	B.1.78	G	2020-11-05	0	0	1	5
Denmark/DCGC-3922/2020	EPI_ISL_615833	265	09/14/20	Europe	Denmark	Hovedstaden		Human	?	?	20B	B.1.1	GR	2020-11-05	0	0	1	5
Denmark/DCGC-3923/2020	EPI_ISL_615834	265	09/14/20	Europe	Denmark	Hovedstaden		Human	?	?	20B	B.1.1	GR	2020-11-05	0	0	1	5
Denmark/DCGC-3924/2020	EPI_ISL_615835	265	09/14/20	Europe	Denmark	Hovedstaden		Human	?	?	20B	B.1.1.52	GR	2020-11-05	0	0	1	5
Denmark/DCGC-3925/2020	EPI_ISL_615836	265	09/14/20	Europe	Denmark	Hovedstaden		Human	?	?	20B	B.1.1	GR	2020-11-05	0	0	1	5
Denmark/DCGC-3926/2020	EPI_ISL_615837	265	09/14/20	Europe	Denmark	Hovedstaden		Human	?	?	20A.EU1	B.1.177	GV	2020-11-05	0	0	1	21
Denmark/DCGC-3927/2020	EPI_ISL_615838	265	09/14/20	Europe	Denmark	Hovedstaden		Human	?	?	20A.EU1	B.1.177	GV	2020-11-05	0	0	1	21
Denmark/DCGC-3928/2020	EPI_ISL_615839	265	09/14/20	Europe	Denmark	Hovedstaden		Human	?	?	20A.EU1	B.1.177	GV	2020-11-05	0	1	0	18
Denmark/DCGC-3929/2020	EPI_ISL_615840	265	09/14/20	Europe	Denmark	Hovedstaden		Human	?	?	20A	B.1.36	GH	2020-11-05	0	0	1	14
Denmark/DCGC-3930/2020	EPI_ISL_615841	265	09/14/20	Europe	Denmark	Hovedstaden		Human	?	?	20B	B.1.1.39	GR	2020-11-05	0	0	1	5
Denmark/DCGC-3931/2020	EPI_ISL_615842	265	09/14/20	Europe	Denmark	Hovedstaden		Human	?	?	20A.EU2	B.1.160	GH	2020-11-05	0	0	1	17
Denmark/DCGC-3932/2020	EPI_ISL_615843	265	09/14/20	Europe	Denmark	Nordjylland		Human	?	?	20B	B.1.1.49	GR	2020-11-05	0	0	1	5
Denmark/DCGC-3933/2020	EPI_ISL_615844	265	09/14/20	Europe	Denmark	Midtjylland		Human	?	?	20B	B.1.1	GR	2020-11-05	0	0	1	5
Denmark/DCGC-3934/2020	EPI_ISL_615845	265	09/14/20	Europe	Denmark	Nordjylland		Human	?	?	20B	B.1.1	GR	2020-11-05	0	0	1	5
Denmark/DCGC-3935/2020	EPI_ISL_615846	265	09/14/20	Europe	Denmark	Syddanmark		Human	?	?	20B	B.1.1	GR	2020-11-05	0	0	1	5
Denmark/DCGC-3936/2020	EPI_ISL_615847	265	09/14/20	Europe	Denmark	Syddanmark		Human	?	?	20B	B.1.1	GR	2020-11-05	0	0	1	5
Denmark/DCGC-3937/2020	EPI_ISL_615848	265	09/14/20	Europe	Denmark	Nordjylland		Human	?	?	20B	B.1.1	GR	2020-11-05	0	0	1	5
Denmark/DCGC-3938/2020	EPI_ISL_615849	265	09/14/20	Europe	Denmark	Midtjylland		Human	?	?	20A	B.1.78	G	2020-11-05	0	0	1	5
Denmark/DCGC-3939/2020	EPI_ISL_615850	265	09/14/20	Europe	Denmark	Hovedstaden		Human	?	?	20A.EU1	B.1.177	GV	2020-11-05	0	0	1	21
Denmark/DCGC-3940/2020	EPI_ISL_615851	265	09/14/20	Europe	Denmark	Syddanmark		Human	?	?	20B	B.1.1	GR	2020-11-05	0	0	1	5
Denmark/DCGC-3941/2020	EPI_ISL_615852	265	09/14/20	Europe	Denmark	Hovedstaden		Human	?	?	20B	B.1.1	GR	2020-11-05	0	0	1	5
Denmark/DCGC-3942/2020	EPI_ISL_615853	265	09/14/20	Europe	Denmark	Hovedstaden		Human	?	?	20A.EU1	B.1.177	GV	2020-11-05	0	0	1	21
Denmark/DCGC-3943/2020	EPI_ISL_615854	265	09/14/20	Europe	Denmark	Hovedstaden		Human	?	?	20A.EU1	B.1.177	GV	2020-11-05	0	0	1	21
Denmark/DCGC-3944/2020	EPI_ISL_615855	265	09/14/20	Europe	Denmark	Hovedstaden		Human	?	?	20B	B.1.1	GR	2020-11-05	0	0	1	5
Denmark/DCGC-3945/2020	EPI_ISL_615856	265	09/14/20	Europe	Denmark	Midtjylland		Human	?	?	20B	B.1.1.68	GR	2020-11-05	0	0	1	5
Denmark/DCGC-3946/2020	EPI_ISL_615857	265	09/14/20	Europe	Denmark	Syddanmark		Human	?	?	20A	B.1.5	G	2020-11-05	0	0	1	16
Denmark/DCGC-3947/2020	EPI_ISL_615858	265	09/14/20	Europe	Denmark	Syddanmark		Human	?	?	20B	B.1.1	GR	2020-11-05	0	0	1	5
Denmark/DCGC-3948/2020	EPI_ISL_615859	265	09/14/20	Europe	Denmark	Syddanmark		Human	?	?	20A	B.1.5	G	2020-11-05	0	0	1	16
Denmark/DCGC-3949/2020	EPI_ISL_615860	265	09/14/20	Europe	Denmark	Hovedstaden		Human	?	?	20B	B.1.1	GR	2020-11-05	0	0	1	5
Denmark/DCGC-3950/2020	EPI_ISL_615861	265	09/14/20	Europe	Denmark	Hovedstaden		Human	?	?	20A.EU1	B.1.177	GV	2020-11-05	0	0	1	21
Denmark/DCGC-3951/2020	EPI_ISL_615862	265	09/14/20	Europe	Denmark	Hovedstaden		Human	?	?	20A.EU1	B.1.177	GV	2020-11-05	0	0	1	21
Denmark/DCGC-3952/2020	EPI_ISL_615863	265	09/14/20	Europe	Denmark	Hovedstaden		Human	?	?	20B	B.1.1	GR	2020-11-05	0	0	1	5
Denmark/DCGC-3953/2020	EPI_ISL_615864	265	09/14/20	Europe	Denmark	Hovedstaden		Human	?	?	20A.EU2	B.1.160	GH	2020-11-05	0	0	1	17
Denmark/DCGC-3954/2020	EPI_ISL_615865	265	09/14/20	Europe	Denmark	Hovedstaden		Human	?	?	20A.EU1	B.1.177	GV	2020-11-05	0	0	1	21
Denmark/DCGC-3955/2020	EPI_ISL_615866	265	09/14/20	Europe	Denmark	Hovedstaden		Human	?	?	20A.EU1	B.1.177	GV	2020-11-05	0	0	1	21
Denmark/DCGC-3956/2020	EPI_ISL_615867	265	09/14/20	Europe	Denmark	Sjaelland		Human	?	?	20A.EU1	B.1.177	GV	2020-11-05	0	0	1	21
Denmark/DCGC-3957/2020	EPI_ISL_615868	265	09/14/20	Europe	Denmark	Hovedstaden		Human	?	?	20A.EU1	B.1.177	GV	2020-11-05	0	0	1	21
Denmark/DCGC-3958/2020	EPI_ISL_615869	265	09/14/20	Europe	Denmark	Sjaelland		Human	?	?	20A.EU1	B.1.177	GV	2020-11-05	0	0	1	21
Denmark/DCGC-3959/2020	EPI_ISL_615870	265	09/14/20	Europe	Denmark	Sjaelland		Human	?	?	20A.EU1	B.1.177	GV	2020-11-05	0	0	1	21
Denmark/DCGC-3960/2020	EPI_ISL_615871	265	09/14/20	Europe	Denmark	Hovedstaden		Human	?	?	20A.EU1	B.1.177	GV	2020-11-05	0	0	1	21
Denmark/DCGC-3961/2020	EPI_ISL_615872	265	09/14/20	Europe	Denmark	Hovedstaden		Human	?	?	20A	B.1.5	G	2020-11-05	0	0	1	16
Denmark/DCGC-3962/2020	EPI_ISL_615873	265	09/14/20	Europe	Denmark	Hovedstaden		Human	?	?	20A	B.1.5	G	2020-11-05	0	0	1	16
Denmark/DCGC-3963/2020	EPI_ISL_615875	265	09/14/20	Europe	Denmark	Hovedstaden		Human	?	?	20A.EU1	B.1.177	GV	2020-11-05	0	0	1	21
Denmark/DCGC-3964/2020	EPI_ISL_615876	265	09/14/20	Europe	Denmark	Hovedstaden		Human	?	?	20B	B.1.1	GR	2020-11-05	0	0	1	5
Denmark/DCGC-3965/2020	EPI_ISL_615878	265	09/14/20	Europe	Denmark	Sjaelland		Human	?	?	20B	B.1.1	GR	2020-11-05	1	0	0	5
Denmark/DCGC-3966/2020	EPI_ISL_615879	265	09/14/20	Europe	Denmark	Hovedstaden		Human	?	?	20A.EU1	B.1.177	GV	2020-11-05	0	0	1	21
Denmark/DCGC-3967/2020	EPI_ISL_615880	265	09/14/20	Europe	Denmark	Hovedstaden		Human	?	?	20A	B.1.5	G	2020-11-05	0	0	1	5
Denmark/DCGC-3968/2020	EPI_ISL_615881	265	09/14/20	Europe	Denmark	Hovedstaden		Human	?	?	20A	B.1.36	GH	2020-11-05	0	0	1	14
Denmark/DCGC-3969/2020	EPI_ISL_615882	265	09/14/20	Europe	Denmark	Sjaelland		Human	?	?	20A	B.1.36	GH	2020-11-05	0	0	1	14
Denmark/DCGC-3970/2020	EPI_ISL_615883	265	09/14/20	Europe	Denmark	Sjaelland		Human	?	?	20A	B.1.36	GH	2020-11-05	0	0	1	14
Denmark/DCGC-3971/2020	EPI_ISL_615884	265	09/14/20	Europe	Denmark	Hovedstaden		Human	?	?	20A.EU1	B.1.177	GV	2020-11-05	0	0	1	21
Denmark/DCGC-3972/2020	EPI_ISL_615885	265	09/14/20	Europe	Denmark	Hovedstaden		Human	?	?	20A	B.1.5	G	2020-11-05	0	0	1	16
Denmark/DCGC-3973/2020	EPI_ISL_615886	265	09/14/20	Europe	Denmark	Hovedstaden		Human	?	?	20B	B.1.1	GR	2020-11-05	0	0	1	5
Denmark/DCGC-3974/2020	EPI_ISL_615887	265	09/14/20	Europe	Denmark	Hovedstaden		Human	?	?	20A.EU1	B.1.177	GV	2020-11-05	0	0	1	18
Denmark/DCGC-3975/2020	EPI_ISL_615888	265	09/14/20	Europe	Denmark	Hovedstaden		Human	?	?	20B	B.1.1	GR	2020-11-05	0	0	1	5
Denmark/DCGC-3976/2020	EPI_ISL_615889	265	09/14/20	Europe	Denmark	Hovedstaden		Human	?	?	20A.EU1	B.1.177	GV	2020-11-05	0	0	1	21
Denmark/DCGC-3977/2020	EPI_ISL_615890	265	09/14/20	Europe	Denmark	Hovedstaden		Human	?	?	20B	B.1.1	GR	2020-11-05	0	0	1	5
Denmark/DCGC-3978/2020	EPI_ISL_615891	265	09/14/20	Europe	Denmark	Hovedstaden		Human	?	?	20B	B.1.1	GR	2020-11-05	0	0	1	5
Denmark/DCGC-3979/2020	EPI_ISL_615892	265	09/14/20	Europe	Denmark	Hovedstaden		Human	?	?	20A.EU2	B.1.160	GH	2020-11-05	0	0	1	17
Denmark/DCGC-3980/2020	EPI_ISL_615893	265	09/14/20	Europe	Denmark	Hovedstaden		Human	?	?	20A.EU1	B.1.177	GV	2020-11-05	0	0	1	21
Denmark/DCGC-3981/2020	EPI_ISL_615894	265	09/14/20	Europe	Denmark	Hovedstaden		Human	?	?	20B	B.1.1	GR	2020-11-05	0	0	1	5
Denmark/DCGC-3982/2020	EPI_ISL_615895	265	09/14/20	Europe	Denmark	Hovedstaden		Human	?	?	20A.EU1	B.1.177	GV	2020-11-05	0	0	1	21
Denmark/DCGC-3983/2020	EPI_ISL_615753	265	09/14/20	Europe	Denmark	Midtjylland		Human	?	?	20B	B.1.1.55	GR	2020-11-05	0	0	1	5
Denmark/DCGC-3984/2020	EPI_ISL_615754	265	09/14/20	Europe	Denmark	Nordjylland		Human	?	?	20A.EU1	B.1.177	GV	2020-11-05	0	0	1	18
Denmark/DCGC-3985/2020	EPI_ISL_615755	265	09/14/20	Europe	Denmark	Nordjylland		Human	?	?	20C	B.1	GH	2020-11-05	0	0	1	7
Denmark/DCGC-3986/2020	EPI_ISL_615756	265	09/14/20	Europe	Denmark	Hovedstaden		Human	?	?	20A.EU1	B.1.177	GV	2020-11-05	0	0	1	21
Denmark/DCGC-3987/2020	EPI_ISL_615757	265	09/14/20	Europe	Denmark	Hovedstaden		Human	?	?	20A.EU1	B.1.177	GV	2020-11-05	0	0	1	21
Denmark/DCGC-3988/2020	EPI_ISL_615758	265	09/14/20	Europe	Denmark	Hovedstaden		Human	?	?	20A.EU1	B.1.177	GV	2020-11-05	0	0	1	21
Denmark/DCGC-3989/2020	EPI_ISL_615759	265	09/14/20	Europe	Denmark	Hovedstaden		Human	?	?	20B	B.1.1	GR	2020-11-05	0	0	1	5
Denmark/DCGC-3990/2020	EPI_ISL_615760	265	09/14/20	Europe	Denmark	Nordjylland		Human	?	?	20B	B.1.1	GR	2020-11-05	0	0	1	5
Denmark/DCGC-3991/2020	EPI_ISL_615761	265	09/14/20	Europe	Denmark	Syddanmark		Human	?	?	20A	B.1.5	G	2020-11-05	0	0	1	16
Denmark/DCGC-3992/2020	EPI_ISL_615762	265	09/14/20	Europe	Denmark	Midtjylland		Human	?	?	20A	B.1.78	G	2020-11-05	0	0	1	5
Denmark/DCGC-3993/2020	EPI_ISL_615763	265	09/14/20	Europe	Denmark	Syddanmark		Human	?	?	20A.EU1	B.1.177	GV	2020-11-05	0	0	1	18
Denmark/DCGC-3994/2020	EPI_ISL_615764	265	09/14/20	Europe	Denmark	Hovedstaden		Human	?	?	20A.EU1	B.1.177	GV	2020-11-05	0	0	1	21
Denmark/DCGC-3995/2020	EPI_ISL_615765	265	09/14/20	Europe	Denmark	Nordjylland		Human	?	?	20B	B.1.1	GR	2020-11-05	0	0	1	5
Denmark/DCGC-3996/2020	EPI_ISL_615766	265	09/14/20	Europe	Denmark	Midtjylland		Human	?	?	20A	B.1.78	G	2020-11-05	0	0	1	5
Denmark/DCGC-3997/2020	EPI_ISL_615767	265	09/14/20	Europe	Denmark	Syddanmark		Human	?	?	20A	B.1.5	G	2020-11-05	0	0	1	16
Denmark/DCGC-3998/2020	EPI_ISL_615768	265	09/14/20	Europe	Denmark	Midtjylland		Human	?	?	20B	B.1.1.52	GR	2020-11-05	0	0	1	5
Denmark/DCGC-3999/2020	EPI_ISL_615769	265	09/14/20	Europe	Denmark	Nordjylland		Human	?	?	20B	B.1.1	GR	2020-11-05	0	0	1	5
Denmark/DCGC-4000/2020	EPI_ISL_615770	265	09/14/20	Europe	Denmark	Syddanmark		Human	?	?	20A.EU1	B.1.177	GV	2020-11-05	0	0	1	21
Denmark/DCGC-4001/2020	EPI_ISL_615771	265	09/14/20	Europe	Denmark	Nordjylland		Human	?	?	20B	B.1.1	GR	2020-11-05	0	0	1	5
Denmark/DCGC-4002/2020	EPI_ISL_615772	265	09/14/20	Europe	Denmark	Midtjylland		Human	?	?	20B	B.1.1.52	GR	2020-11-05	0	0	1	5
Denmark/DCGC-4003/2020	EPI_ISL_615774	265	09/14/20	Europe	Denmark	Midtjylland		Human	?	?	20B	B.1.1	GR	2020-11-05	0	0	1	5
Denmark/DCGC-4004/2020	EPI_ISL_615776	265	09/14/20	Europe	Denmark	Hovedstaden		Human	?	?	20A.EU2	B.1.160	GH	2020-11-05	0	0	1	17
Denmark/DCGC-4005/2020	EPI_ISL_615777	265	09/14/20	Europe	Denmark	Nordjylland		Human	?	?	20B	B.1.1	GR	2020-11-05	0	0	1	5
Denmark/DCGC-4006/2020	EPI_ISL_615778	265	09/14/20	Europe	Denmark	Midtjylland		Human	?	?	20A	B.1	G	2020-11-05	0	0	1	5
Denmark/DCGC-4007/2020	EPI_ISL_615779	265	09/14/20	Europe	Denmark	Sjaelland		Human	?	?	20A	B.1.79	G	2020-11-05	0	0	1	16
Denmark/DCGC-4008/2020	EPI_ISL_615780	265	09/14/20	Europe	Denmark	Hovedstaden		Human	?	?	20C	B.1	GH	2020-11-05	0	0	1	7
Denmark/DCGC-4009/2020	EPI_ISL_615781	265	09/14/20	Europe	Denmark	Hovedstaden		Human	?	?	20A.EU1	B.1.177	GV	2020-11-05	0	0	1	21
Denmark/DCGC-4010/2020	EPI_ISL_615782	265	09/14/20	Europe	Denmark	Hovedstaden		Human	?	?	20A	B.1.78	G	2020-11-05	0	0	1	5
Denmark/DCGC-4011/2020	EPI_ISL_615783	265	09/14/20	Europe	Denmark	Hovedstaden		Human	?	?	20A	B.1.78	G	2020-11-05	0	0	1	5
Denmark/DCGC-4012/2020	EPI_ISL_615784	265	09/14/20	Europe	Denmark	Hovedstaden		Human	?	?	20A	B.1.78	G	2020-11-05	0	0	1	5
Denmark/DCGC-4013/2020	EPI_ISL_615785	265	09/14/20	Europe	Denmark	Nordjylland		Human	?	?	20B	B.1.1	GR	2020-11-05	0	0	1	5
Denmark/DCGC-4014/2020	EPI_ISL_615786	265	09/14/20	Europe	Denmark	Syddanmark		Human	?	?	20A	B.1.5	G	2020-11-05	0	0	1	16
Denmark/DCGC-4015/2020	EPI_ISL_615787	265	09/14/20	Europe	Denmark	Syddanmark		Human	?	?	20A	B.1.5	G	2020-11-05	0	0	1	16
Denmark/DCGC-4016/2020	EPI_ISL_615788	265	09/14/20	Europe	Denmark	Syddanmark		Human	?	?	20A	B.1.5	G	2020-11-05	0	0	1	16
Denmark/DCGC-4017/2020	EPI_ISL_615789	265	09/14/20	Europe	Denmark	Hovedstaden		Human	?	?	20A	B.1.5	G	2020-11-05	0	0	1	16
Denmark/DCGC-4018/2020	EPI_ISL_615790	265	09/14/20	Europe	Denmark	Syddanmark		Human	?	?	20A	B.1.5	G	2020-11-05	0	0	1	16
Denmark/DCGC-4019/2020	EPI_ISL_615791	265	09/14/20	Europe	Denmark	Syddanmark		Human	?	?	20B	B.1.1.68	GR	2020-11-05	0	0	1	5
Denmark/DCGC-4020/2020	EPI_ISL_615792	265	09/14/20	Europe	Denmark	Syddanmark		Human	?	?	20A.EU2	B.1.160	GH	2020-11-05	0	0	1	17
Denmark/DCGC-4021/2020	EPI_ISL_615793	265	09/14/20	Europe	Denmark	Syddanmark		Human	?	?	20A	B.1.5	G	2020-11-05	0	0	1	16
Denmark/DCGC-4022/2020	EPI_ISL_615794	265	09/14/20	Europe	Denmark	Syddanmark		Human	?	?	20A	B.1.5	G	2020-11-05	0	0	1	16
Denmark/DCGC-4023/2020	EPI_ISL_615795	265	09/14/20	Europe	Denmark	Hovedstaden		Human	?	?	20A.EU1	B.1.177	GV	2020-11-05	0	0	1	21
Denmark/DCGC-4024/2020	EPI_ISL_615796	265	09/14/20	Europe	Denmark	Nordjylland		Human	?	?	20B	B.1.1	GR	2020-11-05	0	0	1	5
Denmark/DCGC-4025/2020	EPI_ISL_615797	265	09/14/20	Europe	Denmark	Sjaelland		Human	?	?	20A.EU2	B.1.160	GH	2020-11-05	0	0	1	17
Denmark/DCGC-4026/2020	EPI_ISL_615798	265	09/14/20	Europe	Denmark	Sjaelland		Human	?	?	20A.EU1	B.1.177	GV	2020-11-05	0	0	1	21
Denmark/DCGC-4027/2020	EPI_ISL_615799	265	09/14/20	Europe	Denmark	Nordjylland		Human	?	?	20B	B.1.1	GR	2020-11-05	0	0	1	5
Denmark/DCGC-4028/2020	EPI_ISL_615800	265	09/14/20	Europe	Denmark	Midtjylland		Human	?	?	20A	B.1.78	G	2020-11-05	0	0	1	5
Denmark/DCGC-4029/2020	EPI_ISL_615801	265	09/14/20	Europe	Denmark	Hovedstaden		Human	?	?	20B	B.1.1	GR	2020-11-05	0	0	1	5
Denmark/DCGC-4030/2020	EPI_ISL_615802	265	09/14/20	Europe	Denmark	Hovedstaden		Human	?	?	20A.EU1	B.1.177	GV	2020-11-05	0	0	1	21
Denmark/DCGC-4031/2020	EPI_ISL_615804	265	09/14/20	Europe	Denmark	Hovedstaden		Human	?	?	20A.EU1	B.1.177	GV	2020-11-05	0	0	1	21
Denmark/DCGC-4032/2020	EPI_ISL_615805	265	09/14/20	Europe	Denmark	Hovedstaden		Human	?	?	20B	B.1.1	GR	2020-11-05	0	0	1	5
Denmark/DCGC-4033/2020	EPI_ISL_615807	265	09/14/20	Europe	Denmark	Hovedstaden		Human	?	?	20A.EU2	B.1.160	GH	2020-11-05	0	1	0	17
Denmark/DCGC-4034/2020	EPI_ISL_615808	265	09/14/20	Europe	Denmark	Hovedstaden		Human	?	?	20B	B.1.1	GR	2020-11-05	0	0	1	5
Denmark/DCGC-4035/2020	EPI_ISL_615809	265	09/14/20	Europe	Denmark	Hovedstaden		Human	?	?	20A.EU1	B.1.177	GV	2020-11-05	0	0	1	21
Denmark/DCGC-4036/2020	EPI_ISL_615810	265	09/14/20	Europe	Denmark	Midtjylland		Human	?	?	20A	B.1.78	G	2020-11-05	0	0	1	5
Denmark/DCGC-4037/2020	EPI_ISL_615811	265	09/14/20	Europe	Denmark	Midtjylland		Human	?	?	20A.EU1	B.1.177	GV	2020-11-05	0	0	1	18
Denmark/DCGC-4038/2020	EPI_ISL_615812	265	09/14/20	Europe	Denmark	Hovedstaden		Human	?	?	20A	B.1.78	G	2020-11-05	0	0	1	5
Denmark/DCGC-4039/2020	EPI_ISL_615813	265	09/14/20	Europe	Denmark	Midtjylland		Human	?	?	20B	B.1.1.68	GR	2020-11-05	0	0	1	5
Denmark/DCGC-4040/2020	EPI_ISL_615814	265	09/14/20	Europe	Denmark	Hovedstaden		Human	?	?	20A.EU1	B.1.177	GV	2020-11-05	0	0	1	21
Denmark/DCGC-4041/2020	EPI_ISL_615815	265	09/14/20	Europe	Denmark	Hovedstaden		Human	?	?	20B	B.1.1	GR	2020-11-05	0	0	1	5
Denmark/DCGC-4042/2020	EPI_ISL_615816	265	09/14/20	Europe	Denmark	Hovedstaden		Human	?	?	20B	B.1.1	GR	2020-11-05	0	0	1	5
Denmark/DCGC-4043/2020	EPI_ISL_615817	265	09/14/20	Europe	Denmark	Hovedstaden		Human	?	?	20A.EU1	B.1.177	GV	2020-11-05	0	0	1	21
Denmark/DCGC-4044/2020	EPI_ISL_615818	265	09/14/20	Europe	Denmark	Hovedstaden		Human	?	?	20A.EU1	B.1.177	GV	2020-11-05	0	0	1	21
Denmark/DCGC-4045/2020	EPI_ISL_615819	265	09/14/20	Europe	Denmark	Hovedstaden		Human	?	?	20A	B.1.5	G	2020-11-05	0	0	1	16
Denmark/DCGC-4046/2020	EPI_ISL_615820	265	09/14/20	Europe	Denmark	Midtjylland		Human	?	?	20A	B.1.78	G	2020-11-05	0	0	1	5
Denmark/DCGC-4047/2020	EPI_ISL_615821	265	09/14/20	Europe	Denmark	Nordjylland		Human	?	?	20B	B.1.1	GR	2020-11-05	0	0	1	5
Denmark/DCGC-4048/2020	EPI_ISL_615822	265	09/14/20	Europe	Denmark	Hovedstaden		Human	?	?	20A.EU2	B.1.160	GH	2020-11-05	0	0	1	17
Denmark/DCGC-4257/2020	EPI_ISL_615694	258	09/07/20	Europe	Denmark	Sjaelland		Human	?	?	20A.EU2	B.1.160	GH	2020-11-05	0	0	1	17
Denmark/DCGC-4258/2020	EPI_ISL_615695	258	09/07/20	Europe	Denmark	Midtjylland		Human	?	?	20C	B.1	GH	2020-11-05	0	0	1	7
Denmark/DCGC-4259/2020	EPI_ISL_615696	258	09/07/20	Europe	Denmark	Midtjylland		Human	?	?	20B	B.1.1	GR	2020-11-05	0	1	0	5
Denmark/DCGC-4260/2020	EPI_ISL_615697	258	09/07/20	Europe	Denmark	Sjaelland		Human	?	?	20A.EU2	B.1.160	GH	2020-11-05	0	1	0	17
Denmark/DCGC-4261/2020	EPI_ISL_615698	258	09/07/20	Europe	Denmark	Hovedstaden		Human	?	?	20A.EU1	B.1.177	GV	2020-11-05	0	1	0	21
Denmark/DCGC-4262/2020	EPI_ISL_615699	258	09/07/20	Europe	Denmark	Hovedstaden		Human	?	?	20A.EU2	B.1.160	GH	2020-11-05	0	0	1	17
Denmark/DCGC-4263/2020	EPI_ISL_615700	258	09/07/20	Europe	Denmark	Hovedstaden		Human	?	?	20A.EU1	B.1.177	GV	2020-11-05	0	0	1	21
Denmark/DCGC-4264/2020	EPI_ISL_615701	258	09/07/20	Europe	Denmark	Midtjylland		Human	?	?	20A.EU1	B.1.177	GV	2020-11-05	0	0	1	21
Denmark/DCGC-4265/2020	EPI_ISL_615702	258	09/07/20	Europe	Denmark	Hovedstaden		Human	?	?	20A.EU1	B.1.177	GV	2020-11-05	0	1	0	21
Denmark/DCGC-4266/2020	EPI_ISL_615703	258	09/07/20	Europe	Denmark	Hovedstaden		Human	?	?	20A.EU2	B.1.160	GH	2020-11-05	0	0	1	17
Denmark/DCGC-4267/2020	EPI_ISL_615704	258	09/07/20	Europe	Denmark	Midtjylland		Human	?	?	20A	B.1.9	GH	2020-11-05	0	0	1	14
Denmark/DCGC-4268/2020	EPI_ISL_615705	258	09/07/20	Europe	Denmark	Sjaelland		Human	?	?	20A.EU2	B.1.160	GH	2020-11-05	0	0	1	17
Denmark/DCGC-4269/2020	EPI_ISL_615706	258	09/07/20	Europe	Denmark	Hovedstaden		Human	?	?	20A.EU1	B.1.177	GV	2020-11-05	0	0	1	21
Denmark/DCGC-4270/2020	EPI_ISL_615707	258	09/07/20	Europe	Denmark	Hovedstaden		Human	?	?	20B	B.1.1.39	GR	2020-11-05	0	0	1	5
Denmark/DCGC-4271/2020	EPI_ISL_615708	258	09/07/20	Europe	Denmark	Nordjylland		Human	?	?	20B	B.1.1	GR	2020-11-05	0	0	1	5
Denmark/DCGC-4272/2020	EPI_ISL_615709	258	09/07/20	Europe	Denmark	Nordjylland		Human	?	?	20C	B.1	GH	2020-11-05	0	1	0	7
Denmark/DCGC-4273/2020	EPI_ISL_615710	258	09/07/20	Europe	Denmark	Nordjylland		Human	?	?	20C	B.1.3	GH	2020-11-05	0	0	1	8
Denmark/DCGC-4274/2020	EPI_ISL_615711	258	09/07/20	Europe	Denmark	Sjaelland		Human	?	?	20A.EU2	B.1.160	GH	2020-11-05	0	0	1	17
Denmark/DCGC-4275/2020	EPI_ISL_615712	258	09/07/20	Europe	Denmark	Sjaelland		Human	?	?	20A.EU2	B.1.160	GH	2020-11-05	0	0	1	17
Denmark/DCGC-4276/2020	EPI_ISL_615713	258	09/07/20	Europe	Denmark	Hovedstaden		Human	?	?	20A.EU1	B.1.177	GV	2020-11-05	0	1	0	21
Denmark/DCGC-4277/2020	EPI_ISL_615714	258	09/07/20	Europe	Denmark	Nordjylland		Human	?	?	20A.EU1	B.1.177	GV	2020-11-05	0	0	1	21
Denmark/DCGC-4278/2020	EPI_ISL_615715	258	09/07/20	Europe	Denmark	Hovedstaden		Human	?	?	20A.EU1	B.1.177	GV	2020-11-05	0	0	1	21
Denmark/DCGC-4279/2020	EPI_ISL_615716	258	09/07/20	Europe	Denmark	Hovedstaden		Human	?	?	20A	B.1.5	G	2020-11-05	0	0	1	16
Denmark/DCGC-4280/2020	EPI_ISL_615717	258	09/07/20	Europe	Denmark	Sjaelland		Human	?	?	20A.EU2	B.1.160	GH	2020-11-05	0	0	1	17
Denmark/DCGC-4281/2020	EPI_ISL_615718	258	09/07/20	Europe	Denmark	Midtjylland		Human	?	?	20B	B.1.1	GR	2020-11-05	0	0	1	5
Denmark/DCGC-4282/2020	EPI_ISL_615719	258	09/07/20	Europe	Denmark	Syddanmark		Human	?	?	20A	B.1.5	G	2020-11-05	0	0	1	16
Denmark/DCGC-4283/2020	EPI_ISL_615720	258	09/07/20	Europe	Denmark	Hovedstaden		Human	?	?	20A.EU2	B.1.162	GH	2020-11-05	0	0	1	17
Denmark/DCGC-4284/2020	EPI_ISL_615721	258	09/07/20	Europe	Denmark	Hovedstaden		Human	?	?	20A	B.1.5	G	2020-11-05	0	0	1	16
Denmark/DCGC-4285/2020	EPI_ISL_615722	258	09/07/20	Europe	Denmark	Hovedstaden		Human	?	?	20A.EU1	B.1.177	GV	2020-11-05	0	0	1	21
Denmark/DCGC-4286/2020	EPI_ISL_615723	258	09/07/20	Europe	Denmark	Sjaelland		Human	?	?	20A.EU2	B.1.160	GH	2020-11-05	0	0	1	17
Denmark/DCGC-4287/2020	EPI_ISL_615724	258	09/07/20	Europe	Denmark	Sjaelland		Human	?	?	20A	B.1.36	GH	2020-11-05	0	0	1	14
Denmark/DCGC-4288/2020	EPI_ISL_615725	258	09/07/20	Europe	Denmark	Hovedstaden		Human	?	?	20A	B.1.36	GH	2020-11-05	0	0	1	14
Denmark/DCGC-4289/2020	EPI_ISL_615726	258	09/07/20	Europe	Denmark	Syddanmark		Human	?	?	20B	B.1.1	GR	2020-11-05	0	1	0	5
Denmark/DCGC-4290/2020	EPI_ISL_615727	258	09/07/20	Europe	Denmark	Hovedstaden		Human	?	?	20B	B.1.1	GR	2020-11-05	0	0	1	5
Denmark/DCGC-4291/2020	EPI_ISL_615728	258	09/07/20	Europe	Denmark	Hovedstaden		Human	?	?	20A.EU2	B.1.160	GH	2020-11-05	0	0	1	17
Denmark/DCGC-4292/2020	EPI_ISL_615729	258	09/07/20	Europe	Denmark	Syddanmark		Human	?	?	20A.EU1	B.1.177	GV	2020-11-05	0	1	0	18
Denmark/DCGC-4293/2020	EPI_ISL_615730	258	09/07/20	Europe	Denmark	Syddanmark		Human	?	?	20B	B.1.1	GR	2020-11-05	0	0	1	5
Denmark/DCGC-4294/2020	EPI_ISL_615731	258	09/07/20	Europe	Denmark	Hovedstaden		Human	?	?	20A	B.1.5	G	2020-11-05	0	0	1	16
Denmark/DCGC-4295/2020	EPI_ISL_615732	258	09/07/20	Europe	Denmark	Hovedstaden		Human	?	?	20A.EU2	B.1.160	GH	2020-11-05	0	0	1	17
Denmark/DCGC-4296/2020	EPI_ISL_615733	258	09/07/20	Europe	Denmark	Hovedstaden		Human	?	?	20B	B.1.1	GR	2020-11-05	0	0	1	5
Denmark/DCGC-4297/2020	EPI_ISL_615734	258	09/07/20	Europe	Denmark	Hovedstaden		Human	?	?	20A.EU1	B.1.177	GV	2020-11-05	0	0	1	21
Denmark/DCGC-4298/2020	EPI_ISL_615735	258	09/07/20	Europe	Denmark	Hovedstaden		Human	?	?	20A.EU1	B.1.177	GV	2020-11-05	0	0	1	21
Denmark/DCGC-4299/2020	EPI_ISL_615736	258	09/07/20	Europe	Denmark	Sjaelland		Human	?	?	20B	B.1.1	GR	2020-11-05	0	0	1	5
Denmark/DCGC-4300/2020	EPI_ISL_615737	258	09/07/20	Europe	Denmark	Hovedstaden		Human	?	?	20A.EU1	B.1.177	GV	2020-11-05	0	0	1	21
Denmark/DCGC-4301/2020	EPI_ISL_615738	258	09/07/20	Europe	Denmark	Midtjylland		Human	?	?	20B	B.1.1	GR	2020-11-05	0	1	0	5
Denmark/DCGC-4302/2020	EPI_ISL_615739	258	09/07/20	Europe	Denmark	Hovedstaden		Human	?	?	20A.EU1	B.1.177	GV	2020-11-05	0	0	1	21
Denmark/DCGC-4303/2020	EPI_ISL_615740	258	09/07/20	Europe	Denmark	Hovedstaden		Human	?	?	20B	B.1.1	GR	2020-11-05	0	0	1	5
Denmark/DCGC-4304/2020	EPI_ISL_615741	258	09/07/20	Europe	Denmark	Syddanmark		Human	?	?	20A.EU2	B.1.160	GH	2020-11-05	0	1	0	17
Denmark/DCGC-4305/2020	EPI_ISL_615742	258	09/07/20	Europe	Denmark	Syddanmark		Human	?	?	20B	B.1.1	GR	2020-11-05	0	0	1	5
Denmark/DCGC-4306/2020	EPI_ISL_615743	258	09/07/20	Europe	Denmark	Nordjylland		Human	?	?	20B	B.1.1.49	GR	2020-11-05	0	0	1	5
Denmark/DCGC-4307/2020	EPI_ISL_615744	258	09/07/20	Europe	Denmark	Hovedstaden		Human	?	?	20A.EU1	B.1.177	GV	2020-11-05	0	0	1	21
Denmark/DCGC-4308/2020	EPI_ISL_615745	258	09/07/20	Europe	Denmark	Hovedstaden		Human	?	?	20A.EU1	B.1.177	GV	2020-11-05	0	0	1	21
Denmark/DCGC-4309/2020	EPI_ISL_615746	258	09/07/20	Europe	Denmark	Sjaelland		Human	?	?	20A	B.1.78	G	2020-11-05	0	0	1	5
Denmark/DCGC-4310/2020	EPI_ISL_615747	258	09/07/20	Europe	Denmark	Hovedstaden		Human	?	?	20B	B.1.1	GR	2020-11-05	0	0	1	5
Denmark/DCGC-4311/2020	EPI_ISL_615748	258	09/07/20	Europe	Denmark	Hovedstaden		Human	?	?	20A.EU1	B.1.177	GV	2020-11-05	0	0	1	18
Denmark/DCGC-4312/2020	EPI_ISL_615749	258	09/07/20	Europe	Denmark	Nordjylland		Human	?	?	20A.EU1	B.1.177	GV	2020-11-05	0	0	1	21
Denmark/DCGC-4313/2020	EPI_ISL_615750	258	09/07/20	Europe	Denmark	Hovedstaden		Human	?	?	20A.EU2	B.1.160	GH	2020-11-05	0	0	1	17
Denmark/DCGC-4314/2020	EPI_ISL_615751	258	09/07/20	Europe	Denmark	Nordjylland		Human	?	?	20B	B.1.1	GR	2020-11-05	0	0	1	5
Denmark/DCGC-4315/2020	EPI_ISL_615752	258	09/07/20	Europe	Denmark	Nordjylland		Human	?	?	20B	B.1.1	GR	2020-11-05	0	0	1	5
Denmark/DCGC-4316/2020	EPI_ISL_615516	258	09/07/20	Europe	Denmark	Hovedstaden		Human	?	?	20A.EU2	B.1.160	GH	2020-11-05	0	0	1	17
Denmark/DCGC-4317/2020	EPI_ISL_615517	258	09/07/20	Europe	Denmark	Hovedstaden		Human	?	?	20A.EU1	B.1.177	GV	2020-11-05	0	0	1	18
Denmark/DCGC-4318/2020	EPI_ISL_615518	258	09/07/20	Europe	Denmark	Hovedstaden		Human	?	?	20A.EU2	B.1.160	GH	2020-11-05	0	0	1	17
Denmark/DCGC-4319/2020	EPI_ISL_615519	258	09/07/20	Europe	Denmark	Nordjylland		Human	?	?	20B	B.1.1	GR	2020-11-05	0	0	1	5
Denmark/DCGC-4320/2020	EPI_ISL_615520	258	09/07/20	Europe	Denmark	Nordjylland		Human	?	?	20B	B.1.1	GR	2020-11-05	0	0	1	5
Denmark/DCGC-4321/2020	EPI_ISL_615521	258	09/07/20	Europe	Denmark	Nordjylland		Human	?	?	20B	B.1.1	GR	2020-11-05	0	0	1	5
Denmark/DCGC-4322/2020	EPI_ISL_615522	258	09/07/20	Europe	Denmark	Syddanmark		Human	?	?	20A	B.1.5	G	2020-11-05	0	0	1	16
Denmark/DCGC-4323/2020	EPI_ISL_615523	251	08/31/20	Europe	Denmark	Syddanmark		Human	?	?	20B	B.1.1	GR	2020-11-05	0	0	1	5
Denmark/DCGC-4324/2020	EPI_ISL_615524	251	08/31/20	Europe	Denmark	Syddanmark		Human	?	?	20B	B.1.1	GR	2020-11-05	0	0	1	5
Denmark/DCGC-4325/2020	EPI_ISL_615525	251	08/31/20	Europe	Denmark	Syddanmark		Human	?	?	20B	B.1.1	GR	2020-11-05	0	0	1	5
Denmark/DCGC-4326/2020	EPI_ISL_615526	251	08/31/20	Europe	Denmark	Syddanmark		Human	?	?	20B	B.1.1	GR	2020-11-05	0	0	1	5
Denmark/DCGC-4327/2020	EPI_ISL_615527	251	08/31/20	Europe	Denmark	Syddanmark		Human	?	?	20B	B.1.1	GR	2020-11-05	0	0	1	5
Denmark/DCGC-4328/2020	EPI_ISL_615528	251	08/31/20	Europe	Denmark	Syddanmark		Human	?	?	20B	B.1.1	GR	2020-11-05	0	0	1	5
Denmark/DCGC-4329/2020	EPI_ISL_615529	258	09/07/20	Europe	Denmark	Sjaelland		Human	?	?	20A.EU2	B.1.160	GH	2020-11-05	0	1	0	17
Denmark/DCGC-4330/2020	EPI_ISL_615530	258	09/07/20	Europe	Denmark	Sjaelland		Human	?	?	20A.EU2	B.1.160	GH	2020-11-05	0	0	1	17
Denmark/DCGC-4331/2020	EPI_ISL_615531	258	09/07/20	Europe	Denmark	Sjaelland		Human	?	?	20A.EU2	B.1.160	GH	2020-11-05	0	0	1	17
Denmark/DCGC-4332/2020	EPI_ISL_615532	258	09/07/20	Europe	Denmark	Sjaelland		Human	?	?	20A.EU2	B.1.160	GH	2020-11-05	0	0	1	17
Denmark/DCGC-4333/2020	EPI_ISL_615533	258	09/07/20	Europe	Denmark	Sjaelland		Human	?	?	20A.EU2	B.1.160	GH	2020-11-05	0	0	1	17
Denmark/DCGC-4334/2020	EPI_ISL_615534	258	09/07/20	Europe	Denmark	Sjaelland		Human	?	?	20A.EU2	B.1.160	GH	2020-11-05	0	0	1	17
Denmark/DCGC-4335/2020	EPI_ISL_615535	258	09/07/20	Europe	Denmark	Sjaelland		Human	?	?	20A.EU1	B.1	GV	2020-11-05	0	0	1	21
Denmark/DCGC-4336/2020	EPI_ISL_615536	258	09/07/20	Europe	Denmark	Sjaelland		Human	?	?	20A.EU2	B.1.160	GH	2020-11-05	0	0	1	17
Denmark/DCGC-4337/2020	EPI_ISL_615537	258	09/07/20	Europe	Denmark	Sjaelland		Human	?	?	20A.EU2	B.1.160	GH	2020-11-05	0	0	1	17
Denmark/DCGC-4338/2020	EPI_ISL_615539	258	09/07/20	Europe	Denmark	Sjaelland		Human	?	?	20A.EU2	B.1.160	GH	2020-11-05	0	0	1	17
Denmark/DCGC-4339/2020	EPI_ISL_615541	258	09/07/20	Europe	Denmark	Sjaelland		Human	?	?	20A.EU2	B.1.160	GH	2020-11-05	0	0	1	17
Denmark/DCGC-4340/2020	EPI_ISL_615542	258	09/07/20	Europe	Denmark	Sjaelland		Human	?	?	20A.EU2	B.1.160	GH	2020-11-05	0	0	1	17
Denmark/DCGC-4341/2020	EPI_ISL_615543	258	09/07/20	Europe	Denmark	Nordjylland		Human	?	?	20B	B.1.1.49	GR	2020-11-05	0	0	1	5
Denmark/DCGC-4342/2020	EPI_ISL_615544	258	09/07/20	Europe	Denmark	Hovedstaden		Human	?	?	20A.EU1	B.1.177	GV	2020-11-05	0	0	1	21
Denmark/DCGC-4343/2020	EPI_ISL_615545	258	09/07/20	Europe	Denmark	Sjaelland		Human	?	?	20B	B.1.1	GR	2020-11-05	0	0	1	5
Denmark/DCGC-4344/2020	EPI_ISL_615546	258	09/07/20	Europe	Denmark	Sjaelland		Human	?	?	20B	B.1.1	GR	2020-11-05	0	0	1	5
Denmark/DCGC-4345/2020	EPI_ISL_615547	258	09/07/20	Europe	Denmark	Sjaelland		Human	?	?	20A.EU2	B.1.160	GH	2020-11-05	0	0	1	17
Denmark/DCGC-4346/2020	EPI_ISL_615548	258	09/07/20	Europe	Denmark	Syddanmark		Human	?	?	20B	B.1.1	GR	2020-11-05	0	0	1	5
Denmark/DCGC-4347/2020	EPI_ISL_615549	258	09/07/20	Europe	Denmark	Syddanmark		Human	?	?	20B	B.1.1	GR	2020-11-05	0	0	1	5
Denmark/DCGC-4348/2020	EPI_ISL_615550	258	09/07/20	Europe	Denmark	Syddanmark		Human	?	?	20B	B.1.1	GR	2020-11-05	0	0	1	5
Denmark/DCGC-4349/2020	EPI_ISL_615551	258	09/07/20	Europe	Denmark	Syddanmark		Human	?	?	20B	B.1.1	GR	2020-11-05	0	1	0	5
Denmark/DCGC-4350/2020	EPI_ISL_615552	251	08/31/20	Europe	Denmark	Syddanmark		Human	?	?	20B	B.1.1	GR	2020-11-05	0	0	1	5
Denmark/DCGC-4351/2020	EPI_ISL_615553	258	09/07/20	Europe	Denmark	Nordjylland		Human	?	?	20B	B.1.1	GR	2020-11-05	0	0	1	5
Denmark/DCGC-4352/2020	EPI_ISL_615554	258	09/07/20	Europe	Denmark	Nordjylland		Human	?	?	20B	B.1.1	GR	2020-11-05	0	0	1	5
Denmark/DCGC-4353/2020	EPI_ISL_615555	258	09/07/20	Europe	Denmark	Nordjylland		Human	?	?	20B	B.1.1	GR	2020-11-05	0	0	1	5
Denmark/DCGC-4354/2020	EPI_ISL_615556	258	09/07/20	Europe	Denmark	Nordjylland		Human	?	?	20C	B.1	GH	2020-11-05	0	0	1	7
Denmark/DCGC-4355/2020	EPI_ISL_615557	258	09/07/20	Europe	Denmark	Nordjylland		Human	?	?	20B	B.1.1	GR	2020-11-05	0	0	1	5
Denmark/DCGC-4356/2020	EPI_ISL_615558	258	09/07/20	Europe	Denmark	Nordjylland		Human	?	?	20B	B.1.1	GR	2020-11-05	0	0	1	5
Denmark/DCGC-4357/2020	EPI_ISL_615559	258	09/07/20	Europe	Denmark	Nordjylland		Human	?	?	20B	B.1.1	GR	2020-11-05	0	1	0	5
Denmark/DCGC-4358/2020	EPI_ISL_615560	258	09/07/20	Europe	Denmark	Nordjylland		Human	?	?	20C	B.1	GH	2020-11-05	0	1	0	7
Denmark/DCGC-4359/2020	EPI_ISL_615561	258	09/07/20	Europe	Denmark	Nordjylland		Human	?	?	20B	B.1.1	GR	2020-11-05	0	0	1	5
Denmark/DCGC-4360/2020	EPI_ISL_615562	258	09/07/20	Europe	Denmark	Nordjylland		Human	?	?	20A.EU2	B.1.160	GH	2020-11-05	0	0	1	17
Denmark/DCGC-4361/2020	EPI_ISL_615563	251	08/31/20	Europe	Denmark	Syddanmark		Human	?	?	20A	B.1	GH	2020-11-05	0	0	1	7
Denmark/DCGC-4362/2020	EPI_ISL_615565	258	09/07/20	Europe	Denmark	Syddanmark		Human	?	?	20B	B.1.1	GR	2020-11-05	0	0	1	5
Denmark/DCGC-4363/2020	EPI_ISL_615566	258	09/07/20	Europe	Denmark	Syddanmark		Human	?	?	20B	B.1.1	GR	2020-11-05	0	0	1	5
Denmark/DCGC-4364/2020	EPI_ISL_615567	251	08/31/20	Europe	Denmark	Syddanmark		Human	?	?	20B	B.1.1	GR	2020-11-05	0	1	0	5
Denmark/DCGC-4365/2020	EPI_ISL_615568	251	08/31/20	Europe	Denmark	Syddanmark		Human	?	?	20B	B.1.1	GR	2020-11-05	0	1	0	5
Denmark/DCGC-4366/2020	EPI_ISL_615569	251	08/31/20	Europe	Denmark	Syddanmark		Human	?	?	20B	B.1.1	GR	2020-11-05	0	0	1	5
Denmark/DCGC-4367/2020	EPI_ISL_615570	251	08/31/20	Europe	Denmark	Syddanmark		Human	?	?	20B	B.1.1	GR	2020-11-05	0	1	0	5
Denmark/DCGC-4368/2020	EPI_ISL_615571	251	08/31/20	Europe	Denmark	Syddanmark		Human	?	?	20A.EU1	B.1.177	GV	2020-11-05	0	0	1	18
Denmark/DCGC-4369/2020	EPI_ISL_615572	258	09/07/20	Europe	Denmark	Syddanmark		Human	?	?	20B	B.1.1	GR	2020-11-05	0	0	1	5
Denmark/DCGC-4370/2020	EPI_ISL_615573	251	08/31/20	Europe	Denmark	Syddanmark		Human	?	?	20A.EU2	B.1.160	GH	2020-11-05	0	1	0	17
Denmark/DCGC-4371/2020	EPI_ISL_615574	258	09/07/20	Europe	Denmark	Syddanmark		Human	?	?	20B	B.1.1	GR	2020-11-05	0	0	1	5
Denmark/DCGC-4372/2020	EPI_ISL_615575	258	09/07/20	Europe	Denmark	Syddanmark		Human	?	?	20B	B.1.1	GR	2020-11-05	0	0	1	5
Denmark/DCGC-4373/2020	EPI_ISL_615576	258	09/07/20	Europe	Denmark	Syddanmark		Human	?	?	20B	B.1.1	GR	2020-11-05	0	0	1	5
Denmark/DCGC-4374/2020	EPI_ISL_615578	258	09/07/20	Europe	Denmark	Syddanmark		Human	?	?	20B	B.1.1	GR	2020-11-05	0	0	1	5
Denmark/DCGC-4375/2020	EPI_ISL_615579	258	09/07/20	Europe	Denmark	Syddanmark		Human	?	?	20B	B.1.1	GR	2020-11-05	0	0	1	5
Denmark/DCGC-4376/2020	EPI_ISL_615580	258	09/07/20	Europe	Denmark	Syddanmark		Human	?	?	20B	B.1.1	GR	2020-11-05	0	0	1	5
Denmark/DCGC-4377/2020	EPI_ISL_615581	251	08/31/20	Europe	Denmark	Syddanmark		Human	?	?	20B	B.1.1	GR	2020-11-05	0	0	1	5
Denmark/DCGC-4378/2020	EPI_ISL_615376	265	09/14/20	Europe	Denmark	Midtjylland		Human	?	?	20B	B.1.1	GR	2020-11-05	0	0	1	5
Denmark/DCGC-4379/2020	EPI_ISL_615377	265	09/14/20	Europe	Denmark	Midtjylland		Human	?	?	20B	B.1.1	GR	2020-11-05	0	0	1	5
Denmark/DCGC-4380/2020	EPI_ISL_615378	265	09/14/20	Europe	Denmark	Midtjylland		Human	?	?	20A	B.1.78	G	2020-11-05	0	0	1	5
Denmark/DCGC-4381/2020	EPI_ISL_615379	265	09/14/20	Europe	Denmark	Midtjylland		Human	?	?	20A	B.1.78	G	2020-11-05	0	0	1	5
Denmark/DCGC-4382/2020	EPI_ISL_615380	265	09/14/20	Europe	Denmark	Syddanmark		Human	?	?	20A	B.1.5	G	2020-11-05	0	0	1	16
Denmark/DCGC-4383/2020	EPI_ISL_615381	265	09/14/20	Europe	Denmark	Syddanmark		Human	?	?	20A	B.1.5	G	2020-11-05	0	0	1	16
Denmark/DCGC-4384/2020	EPI_ISL_615382	265	09/14/20	Europe	Denmark	Syddanmark		Human	?	?	20A	B.1.5	G	2020-11-05	0	0	1	16
Denmark/DCGC-4385/2020	EPI_ISL_615383	265	09/14/20	Europe	Denmark	Syddanmark		Human	?	?	20A	B.1.5	G	2020-11-05	0	0	1	16
Denmark/DCGC-4386/2020	EPI_ISL_615384	265	09/14/20	Europe	Denmark	Midtjylland		Human	?	?	20B	B.1.1	GR	2020-11-05	0	0	1	5
Denmark/DCGC-4387/2020	EPI_ISL_615385	265	09/14/20	Europe	Denmark	Syddanmark		Human	?	?	20A	B.1.5	G	2020-11-05	0	0	1	16
Denmark/DCGC-4388/2020	EPI_ISL_615386	265	09/14/20	Europe	Denmark	Syddanmark		Human	?	?	20A	B.1.5	G	2020-11-05	0	0	1	16
Denmark/DCGC-4389/2020	EPI_ISL_615387	265	09/14/20	Europe	Denmark	Sjaelland		Human	?	?	20A.EU1	B.1.177	GV	2020-11-05	0	0	1	21
Denmark/DCGC-4390/2020	EPI_ISL_615388	265	09/14/20	Europe	Denmark	Syddanmark		Human	?	?	20A	B.1.5	G	2020-11-05	0	0	1	16
Denmark/DCGC-4391/2020	EPI_ISL_615389	265	09/14/20	Europe	Denmark	Syddanmark		Human	?	?	20A	B.1.5	G	2020-11-05	0	0	1	16
Denmark/DCGC-4392/2020	EPI_ISL_615390	265	09/14/20	Europe	Denmark	Syddanmark		Human	?	?	20A	B.1.5	G	2020-11-05	0	0	1	16
Denmark/DCGC-4393/2020	EPI_ISL_615391	265	09/14/20	Europe	Denmark	Syddanmark		Human	?	?	20A	B.1.5	G	2020-11-05	0	0	1	16
Denmark/DCGC-4394/2020	EPI_ISL_615392	265	09/14/20	Europe	Denmark	Syddanmark		Human	?	?	20A	B.1.5	G	2020-11-05	0	0	1	16
Denmark/DCGC-4395/2020	EPI_ISL_615393	265	09/14/20	Europe	Denmark	Syddanmark		Human	?	?	20A	B.1.5	G	2020-11-05	0	1	0	16
Denmark/DCGC-4396/2020	EPI_ISL_615394	265	09/14/20	Europe	Denmark	Syddanmark		Human	?	?	20A	B.1.5	G	2020-11-05	0	0	1	16
Denmark/DCGC-4397/2020	EPI_ISL_615395	265	09/14/20	Europe	Denmark	Syddanmark		Human	?	?	20A	B.1.5	G	2020-11-05	0	0	1	16
Denmark/DCGC-4398/2020	EPI_ISL_615396	265	09/14/20	Europe	Denmark	Syddanmark		Human	?	?	20A	B.1.5	G	2020-11-05	0	0	1	16
Denmark/DCGC-4399/2020	EPI_ISL_615397	258	09/07/20	Europe	Denmark	Midtjylland		Human	?	?	20B	B.1.1	GR	2020-11-05	0	0	1	5
Denmark/DCGC-4400/2020	EPI_ISL_615398	258	09/07/20	Europe	Denmark	Midtjylland		Human	?	?	20A.EU1	B.1.177	GV	2020-11-05	0	0	1	18
Denmark/DCGC-4401/2020	EPI_ISL_615399	258	09/07/20	Europe	Denmark	Midtjylland		Human	?	?	20A.EU1	B.1.177	GV	2020-11-05	0	0	1	21
Denmark/DCGC-4402/2020	EPI_ISL_615400	258	09/07/20	Europe	Denmark	Midtjylland		Human	?	?	20A.EU1	B.1.177	GV	2020-11-05	0	0	1	21
Denmark/DCGC-4403/2020	EPI_ISL_615401	258	09/07/20	Europe	Denmark	Midtjylland		Human	?	?	20B	B.1.1	GR	2020-11-05	0	0	1	5
Denmark/DCGC-4404/2020	EPI_ISL_615402	258	09/07/20	Europe	Denmark	Midtjylland		Human	?	?	20B	B.1.1.68	GR	2020-11-05	0	0	1	5
Denmark/DCGC-4405/2020	EPI_ISL_615403	258	09/07/20	Europe	Denmark	Midtjylland		Human	?	?	20A.EU1	B.1.177	GV	2020-11-05	0	0	1	21
Denmark/DCGC-4453/2020	EPI_ISL_615638	251	08/31/20	Europe	Denmark	Syddanmark		Human	?	?	20B	B.1.1	GR	2020-11-05	0	0	1	5
Denmark/DCGC-4454/2020	EPI_ISL_615639	244	08/24/20	Europe	Denmark	Syddanmark		Human	?	?	20B	B.1.1	GR	2020-11-05	0	0	1	5
Denmark/DCGC-4455/2020	EPI_ISL_615640	251	08/31/20	Europe	Denmark	Syddanmark		Human	?	?	20B	B.1.1	GR	2020-11-05	0	0	1	5
Denmark/DCGC-4456/2020	EPI_ISL_615641	251	08/31/20	Europe	Denmark	Midtjylland		Human	?	?	20B	B.1.1	GR	2020-11-05	0	0	1	5
Denmark/DCGC-4457/2020	EPI_ISL_615642	251	08/31/20	Europe	Denmark	Syddanmark		Human	?	?	20B	B.1.1	GR	2020-11-05	0	0	1	5
Denmark/DCGC-4458/2020	EPI_ISL_615643	251	08/31/20	Europe	Denmark	Syddanmark		Human	?	?	20A	B.1	GH	2020-11-05	0	0	1	7
Denmark/DCGC-4459/2020	EPI_ISL_615644	251	08/31/20	Europe	Denmark	Syddanmark		Human	?	?	20A	B.1	GH	2020-11-05	0	0	1	7
Denmark/DCGC-4460/2020	EPI_ISL_615645	258	09/07/20	Europe	Denmark	Syddanmark		Human	?	?	20B	B.1.1	GR	2020-11-05	0	0	1	5
Denmark/DCGC-4461/2020	EPI_ISL_615646	258	09/07/20	Europe	Denmark	Syddanmark		Human	?	?	20B	B.1.1	GR	2020-11-05	0	0	1	5
Denmark/DCGC-4462/2020	EPI_ISL_615647	258	09/07/20	Europe	Denmark	Syddanmark		Human	?	?	20B	B.1.1	GR	2020-11-05	0	0	1	5
Denmark/DCGC-4463/2020	EPI_ISL_615648	258	09/07/20	Europe	Denmark	Denmark		Human	?	?	20A	B.1.5	G	2020-11-05	0	0	1	16
Denmark/DCGC-4464/2020	EPI_ISL_615649	258	09/07/20	Europe	Denmark	Syddanmark		Human	?	?	20B	B.1.1	GR	2020-11-05	0	0	1	5
Denmark/DCGC-4465/2020	EPI_ISL_615650	258	09/07/20	Europe	Denmark	Syddanmark		Human	?	?	20B	B.1.1	GR	2020-11-05	0	0	1	5
Denmark/DCGC-4466/2020	EPI_ISL_615651	258	09/07/20	Europe	Denmark	Syddanmark		Human	?	?	20B	B.1.1	GR	2020-11-05	0	1	0	5
Denmark/DCGC-4467/2020	EPI_ISL_615652	265	09/14/20	Europe	Denmark	Nordjylland		Human	?	?	20B	B.1.1.49	GR	2020-11-05	0	0	1	5
Denmark/DCGC-4468/2020	EPI_ISL_615653	265	09/14/20	Europe	Denmark	Nordjylland		Human	?	?	20B	B.1.1.49	GR	2020-11-05	0	0	1	5
Denmark/DCGC-4469/2020	EPI_ISL_615654	265	09/14/20	Europe	Denmark	Nordjylland		Human	?	?	20B	B.1.1	GR	2020-11-05	0	0	1	5
Denmark/DCGC-4470/2020	EPI_ISL_615655	265	09/14/20	Europe	Denmark	Nordjylland		Human	?	?	20A	B.1.78	G	2020-11-05	0	0	1	5
Denmark/DCGC-4471/2020	EPI_ISL_615656	265	09/14/20	Europe	Denmark	Nordjylland		Human	?	?	20B	B.1.1	GR	2020-11-05	0	0	1	5
Denmark/DCGC-4472/2020	EPI_ISL_615657	265	09/14/20	Europe	Denmark	Nordjylland		Human	?	?	20B	B.1.1.49	GR	2020-11-05	0	0	1	5
Denmark/DCGC-4473/2020	EPI_ISL_615658	265	09/14/20	Europe	Denmark	Nordjylland		Human	?	?	20B	B.1.1	GR	2020-11-05	0	0	1	5
Denmark/DCGC-4474/2020	EPI_ISL_615659	265	09/14/20	Europe	Denmark	Nordjylland		Human	?	?	20B	B.1.1	GR	2020-11-05	0	0	1	5
Denmark/DCGC-4475/2020	EPI_ISL_615660	265	09/14/20	Europe	Denmark	Nordjylland		Human	?	?	20B	B.1.1	GR	2020-11-05	0	0	1	5
Denmark/DCGC-4476/2020	EPI_ISL_615661	265	09/14/20	Europe	Denmark	Nordjylland		Human	?	?	20B	B.1.1.49	GR	2020-11-05	0	0	1	5
Denmark/DCGC-4477/2020	EPI_ISL_615662	265	09/14/20	Europe	Denmark	Nordjylland		Human	?	?	20B	B.1.1	GR	2020-11-05	0	0	1	5
Denmark/DCGC-4478/2020	EPI_ISL_615663	265	09/14/20	Europe	Denmark	Nordjylland		Human	?	?	20B	B.1.1	GR	2020-11-05	0	0	1	5
Denmark/DCGC-4479/2020	EPI_ISL_615664	265	09/14/20	Europe	Denmark	Nordjylland		Human	?	?	20B	B.1.1	GR	2020-11-05	0	0	1	5
Denmark/DCGC-4480/2020	EPI_ISL_615665	265	09/14/20	Europe	Denmark	Nordjylland		Human	?	?	20A.EU1	B.1.177	GV	2020-11-05	0	0	1	18
Denmark/DCGC-4481/2020	EPI_ISL_615666	265	09/14/20	Europe	Denmark	Nordjylland		Human	?	?	20B	B.1.1	GR	2020-11-05	0	0	1	5
Denmark/DCGC-4482/2020	EPI_ISL_615667	265	09/14/20	Europe	Denmark	Nordjylland		Human	?	?	20B	B.1.1.49	GR	2020-11-05	0	0	1	5
Denmark/DCGC-4483/2020	EPI_ISL_615668	265	09/14/20	Europe	Denmark	Nordjylland		Human	?	?	20B	B.1.1	GR	2020-11-05	0	0	1	5
Denmark/DCGC-4484/2020	EPI_ISL_615669	265	09/14/20	Europe	Denmark	Nordjylland		Human	?	?	20B	B.1.1	GR	2020-11-05	0	0	1	5
Denmark/DCGC-4485/2020	EPI_ISL_615670	258	09/07/20	Europe	Denmark	Nordjylland		Human	?	?	20B	B.1.1	GR	2020-11-05	0	0	1	5
Denmark/DCGC-4486/2020	EPI_ISL_615671	258	09/07/20	Europe	Denmark	Nordjylland		Human	?	?	20B	B.1.1	GR	2020-11-05	0	0	1	5
Denmark/DCGC-4487/2020	EPI_ISL_615672	258	09/07/20	Europe	Denmark	Nordjylland		Human	?	?	20B	B.1.1	GR	2020-11-05	0	0	1	5
Denmark/DCGC-4488/2020	EPI_ISL_615673	258	09/07/20	Europe	Denmark	Nordjylland		Human	?	?	20C	B.1	GH	2020-11-05	0	1	0	7
Denmark/DCGC-4489/2020	EPI_ISL_615674	265	09/14/20	Europe	Denmark	Syddanmark		Human	?	?	20A	B.1.5	G	2020-11-05	0	0	1	16
Denmark/DCGC-4490/2020	EPI_ISL_615675	258	09/07/20	Europe	Denmark	Syddanmark		Human	?	?	20B	B.1.1	GR	2020-11-05	0	0	1	5
Denmark/DCGC-4491/2020	EPI_ISL_615676	258	09/07/20	Europe	Denmark	Syddanmark		Human	?	?	20B	B.1.1	GR	2020-11-05	0	0	1	5
Denmark/DCGC-4492/2020	EPI_ISL_615677	258	09/07/20	Europe	Denmark	Syddanmark		Human	?	?	20B	B.1.1	GR	2020-11-05	0	0	1	5
Denmark/DCGC-4493/2020	EPI_ISL_615678	258	09/07/20	Europe	Denmark	Syddanmark		Human	?	?	20B	B	G	2020-11-05	0	1	0	5
Denmark/DCGC-4494/2020	EPI_ISL_615679	258	09/07/20	Europe	Denmark	Syddanmark		Human	?	?	20B	B.1.1	GR	2020-11-05	0	0	1	5
Denmark/DCGC-4495/2020	EPI_ISL_615680	258	09/07/20	Europe	Denmark	Syddanmark		Human	?	?	20A	B.1.5	G	2020-11-05	0	0	1	16
Denmark/DCGC-4496/2020	EPI_ISL_615681	258	09/07/20	Europe	Denmark	Syddanmark		Human	?	?	20B	B.1.1	GR	2020-11-05	0	0	1	5
Denmark/DCGC-4497/2020	EPI_ISL_615682	258	09/07/20	Europe	Denmark	Syddanmark		Human	?	?	20B	B.1.1	GR	2020-11-05	0	0	1	5
Denmark/DCGC-4498/2020	EPI_ISL_615683	258	09/07/20	Europe	Denmark	Syddanmark		Human	?	?	20B	B.1.1	GR	2020-11-05	0	0	1	5
Denmark/DCGC-4499/2020	EPI_ISL_615684	265	09/14/20	Europe	Denmark	Syddanmark		Human	?	?	20A.EU2	B.1.160	GH	2020-11-05	0	1	0	17
Denmark/DCGC-4500/2020	EPI_ISL_615685	265	09/14/20	Europe	Denmark	Syddanmark		Human	?	?	20B	B.1.1	GR	2020-11-05	0	0	1	5
Denmark/DCGC-4501/2020	EPI_ISL_615686	265	09/14/20	Europe	Denmark	Syddanmark		Human	?	?	20A.EU2	B.1.160	GH	2020-11-05	0	0	1	17
Denmark/DCGC-4502/2020	EPI_ISL_615687	258	09/07/20	Europe	Denmark	Syddanmark		Human	?	?	20A	B.1.5	G	2020-11-05	0	0	1	16
Denmark/DCGC-4503/2020	EPI_ISL_615688	258	09/07/20	Europe	Denmark	Syddanmark		Human	?	?	20A	B.1.5	G	2020-11-05	1	0	0	16
Denmark/DCGC-4504/2020	EPI_ISL_615689	258	09/07/20	Europe	Denmark	Syddanmark		Human	?	?	20A	B.1.5	G	2020-11-05	0	0	1	16
Denmark/DCGC-4505/2020	EPI_ISL_615690	258	09/07/20	Europe	Denmark	Syddanmark		Human	?	?	20A	B.1.5	G	2020-11-05	0	0	1	16
Denmark/DCGC-4506/2020	EPI_ISL_615691	258	09/07/20	Europe	Denmark	Syddanmark		Human	?	?	20A	B.1.5	G	2020-11-05	0	0	1	16
Denmark/DCGC-4507/2020	EPI_ISL_615692	258	09/07/20	Europe	Denmark	Syddanmark		Human	?	?	20A	B.1.5	G	2020-11-05	0	0	1	16
Denmark/DCGC-4508/2020	EPI_ISL_615693	258	09/07/20	Europe	Denmark	Syddanmark		Human	?	?	20A	B.1.5	G	2020-11-05	0	0	1	16
Denmark/DCGC-4509/2020	EPI_ISL_615370	265	09/14/20	Europe	Denmark	Midtjylland		Human	?	?	20B	B.1.1	GR	2020-11-05	0	0	1	5
Denmark/DCGC-4510/2020	EPI_ISL_615371	265	09/14/20	Europe	Denmark	Midtjylland		Human	?	?	20B	B.1.1.52	GR	2020-11-05	0	0	1	5
Denmark/DCGC-4511/2020	EPI_ISL_615372	265	09/14/20	Europe	Denmark	Midtjylland		Human	?	?	20A.EU1	B.1.177	GV	2020-11-05	0	0	1	21
Denmark/DCGC-4512/2020	EPI_ISL_615373	265	09/14/20	Europe	Denmark	Midtjylland		Human	?	?	20B	B.1.1	GR	2020-11-05	0	0	1	5
Denmark/DCGC-4513/2020	EPI_ISL_615374	265	09/14/20	Europe	Denmark	Midtjylland		Human	?	?	20A	B.1.5	G	2020-11-05	0	0	1	16
Denmark/DCGC-4514/2020	EPI_ISL_615375	265	09/14/20	Europe	Denmark	Midtjylland		Human	?	?	20B	B.1.1	GR	2020-11-05	0	0	1	5
Denmark/DCGC-5226/2020	EPI_ISL_615316	265	09/14/20	Europe	Denmark	Syddanmark		Human	?	?	20A.EU1	B.1.177	GV	2020-11-05	0	0	1	21
Denmark/DCGC-5227/2020	EPI_ISL_615898	265	09/14/20	Europe	Denmark	Nordjylland		Human	?	?	20B	B.1.1	GR	2020-11-05	0	0	1	5
Denmark/DCGC-5228/2020	EPI_ISL_615899	265	09/14/20	Europe	Denmark	Nordjylland		Human	?	?	20A	B.1.78	G	2020-11-05	0	0	1	5
Denmark/DCGC-5229/2020	EPI_ISL_615900	265	09/14/20	Europe	Denmark	Nordjylland		Human	?	?	20C	B.1	GH	2020-11-05	0	0	1	7
Denmark/DCGC-5230/2020	EPI_ISL_615901	265	09/14/20	Europe	Denmark	Nordjylland		Human	?	?	20B	B.1.1	GR	2020-11-05	0	0	1	5
Denmark/DCGC-5231/2020	EPI_ISL_615902	265	09/14/20	Europe	Denmark	Nordjylland		Human	?	?	20B	B.1.1	GR	2020-11-05	0	0	1	5
Denmark/DCGC-5232/2020	EPI_ISL_615903	265	09/14/20	Europe	Denmark	Nordjylland		Human	?	?	20B	B.1.1	GR	2020-11-05	0	0	1	5
Denmark/DCGC-5233/2020	EPI_ISL_615904	265	09/14/20	Europe	Denmark	Nordjylland		Human	?	?	20B	B.1.1	GR	2020-11-05	0	0	1	5
Denmark/DCGC-5234/2020	EPI_ISL_615905	265	09/14/20	Europe	Denmark	Nordjylland		Human	?	?	20B	B.1.1	GR	2020-11-05	0	0	1	5
Denmark/DCGC-5235/2020	EPI_ISL_615166	265	09/14/20	Europe	Denmark	Nordjylland		Human	?	?	20B	B.1.1	GR	2020-11-05	0	0	1	5
Denmark/DCGC-5236/2020	EPI_ISL_615167	265	09/14/20	Europe	Denmark	Nordjylland		Human	?	?	20B	B.1.1	GR	2020-11-05	0	0	1	5
Denmark/DCGC-5237/2020	EPI_ISL_615168	265	09/14/20	Europe	Denmark	Nordjylland		Human	?	?	20B	B.1.1	GR	2020-11-05	0	0	1	5
Denmark/DCGC-5238/2020	EPI_ISL_615169	265	09/14/20	Europe	Denmark	Sjaelland		Human	?	?	20A.EU2	B.1.160	GH	2020-11-05	0	0	1	17
Denmark/DCGC-5239/2020	EPI_ISL_615170	265	09/14/20	Europe	Denmark	Sjaelland		Human	?	?	20A.EU1	B.1.177	GV	2020-11-05	0	0	1	21
Denmark/DCGC-5240/2020	EPI_ISL_615171	265	09/14/20	Europe	Denmark	Hovedstaden		Human	?	?	20A.EU2	B.1.160	GH	2020-11-05	0	0	1	17
Denmark/DCGC-5241/2020	EPI_ISL_615172	265	09/14/20	Europe	Denmark	Sjaelland		Human	?	?	20A	B.1.5	G	2020-11-05	0	0	1	16
Denmark/DCGC-5242/2020	EPI_ISL_615173	265	09/14/20	Europe	Denmark	Sjaelland		Human	?	?	20A.EU2	B.1.160	GH	2020-11-05	0	0	1	17
Denmark/DCGC-5243/2020	EPI_ISL_615174	265	09/14/20	Europe	Denmark	Sjaelland		Human	?	?	20A.EU2	B.1.160	GH	2020-11-05	0	0	1	17
Denmark/DCGC-5244/2020	EPI_ISL_615175	265	09/14/20	Europe	Denmark	Sjaelland		Human	?	?	20A	B.1.5	G	2020-11-05	0	0	1	16
Denmark/DCGC-5245/2020	EPI_ISL_615176	265	09/14/20	Europe	Denmark	Sjaelland		Human	?	?	20A.EU1	B.1.177	GV	2020-11-05	0	0	1	18
Denmark/DCGC-5246/2020	EPI_ISL_615177	265	09/14/20	Europe	Denmark	Sjaelland		Human	?	?	20A.EU2	B.1.160	GH	2020-11-05	0	0	1	17
Denmark/DCGC-5247/2020	EPI_ISL_615178	258	09/07/20	Europe	Denmark	Sjaelland		Human	?	?	20A.EU2	B.1.160	GH	2020-11-05	0	0	1	17
Denmark/DCGC-5248/2020	EPI_ISL_615179	265	09/14/20	Europe	Denmark	Hovedstaden		Human	?	?	20A	B.1.5	G	2020-11-05	0	0	1	16
Denmark/DCGC-5249/2020	EPI_ISL_615180	265	09/14/20	Europe	Denmark	Sjaelland		Human	?	?	20A.EU1	B.1.177	GV	2020-11-05	0	0	1	18
Denmark/DCGC-5250/2020	EPI_ISL_615181	258	09/07/20	Europe	Denmark	Sjaelland		Human	?	?	20A.EU2	B.1.160	GH	2020-11-05	0	0	1	17
Denmark/DCGC-5251/2020	EPI_ISL_615182	265	09/14/20	Europe	Denmark	Sjaelland		Human	?	?	20A.EU1	B.1.177	GV	2020-11-05	0	0	1	18
Denmark/DCGC-5252/2020	EPI_ISL_615183	265	09/14/20	Europe	Denmark	Sjaelland		Human	?	?	20A	B.1.5	G	2020-11-05	0	0	1	16
Denmark/DCGC-5253/2020	EPI_ISL_615184	265	09/14/20	Europe	Denmark	Sjaelland		Human	?	?	20A.EU1	B.1.177	GV	2020-11-05	0	0	1	21
Denmark/DCGC-5254/2020	EPI_ISL_615185	265	09/14/20	Europe	Denmark	Hovedstaden		Human	?	?	20A.EU1	B.1.177	GV	2020-11-05	0	0	1	21
Denmark/DCGC-5255/2020	EPI_ISL_615186	265	09/14/20	Europe	Denmark	Sjaelland		Human	?	?	20A.EU2	B.1.160	GH	2020-11-05	0	0	1	17
Denmark/DCGC-5256/2020	EPI_ISL_615187	258	09/07/20	Europe	Denmark	Sjaelland		Human	?	?	20A.EU2	B.1.160	GH	2020-11-05	0	0	1	17
Denmark/DCGC-5257/2020	EPI_ISL_615188	258	09/07/20	Europe	Denmark	Sjaelland		Human	?	?	20A	B.1.143	G	2020-11-05	0	0	1	5
Denmark/DCGC-5258/2020	EPI_ISL_615189	258	09/07/20	Europe	Denmark	Sjaelland		Human	?	?	20A.EU1	B.1.177	GV	2020-11-05	0	0	1	21
Denmark/DCGC-5259/2020	EPI_ISL_615190	258	09/07/20	Europe	Denmark	Sjaelland		Human	?	?	20B	B.1.1	GR	2020-11-05	0	0	1	5
Denmark/DCGC-5260/2020	EPI_ISL_615191	258	09/07/20	Europe	Denmark	Sjaelland		Human	?	?	20A.EU2	B.1.160	GH	2020-11-05	0	0	1	17
Denmark/DCGC-5261/2020	EPI_ISL_615192	258	09/07/20	Europe	Denmark	Hovedstaden		Human	?	?	20A.EU2	B.1.160	GH	2020-11-05	0	0	1	17
Denmark/DCGC-5262/2020	EPI_ISL_615193	258	09/07/20	Europe	Denmark	Sjaelland		Human	?	?	20A.EU2	B.1.160	GH	2020-11-05	0	0	1	17
Denmark/DCGC-5263/2020	EPI_ISL_615194	265	09/14/20	Europe	Denmark	Sjaelland		Human	?	?	20A.EU1	B.1.177	GV	2020-11-05	0	0	1	21
Denmark/DCGC-5264/2020	EPI_ISL_615195	265	09/14/20	Europe	Denmark	Sjaelland		Human	?	?	20A.EU1	B.1.177	GV	2020-11-05	0	0	1	21
Denmark/DCGC-5265/2020	EPI_ISL_615196	265	09/14/20	Europe	Denmark	Sjaelland		Human	?	?	20A.EU1	B.1.177	GV	2020-11-05	0	0	1	21
Denmark/DCGC-5266/2020	EPI_ISL_615197	265	09/14/20	Europe	Denmark	Sjaelland		Human	?	?	20A.EU2	B.1.160	GH	2020-11-05	0	0	1	17
Denmark/DCGC-5267/2020	EPI_ISL_615198	265	09/14/20	Europe	Denmark	Sjaelland		Human	?	?	20A.EU1	B.1.177	GV	2020-11-05	0	0	1	21
Denmark/DCGC-5268/2020	EPI_ISL_615199	265	09/14/20	Europe	Denmark	Hovedstaden		Human	?	?	20B	B.1.1	GR	2020-11-05	0	0	1	5
Denmark/DCGC-5269/2020	EPI_ISL_615200	265	09/14/20	Europe	Denmark	Hovedstaden		Human	?	?	20B	B.1.1	GR	2020-11-05	0	0	1	5
Denmark/DCGC-5270/2020	EPI_ISL_615201	265	09/14/20	Europe	Denmark	Sjaelland		Human	?	?	20A.EU2	B.1.160	GH	2020-11-05	0	0	1	17
Denmark/DCGC-5271/2020	EPI_ISL_615202	265	09/14/20	Europe	Denmark	Sjaelland		Human	?	?	20A	B.1.36	GH	2020-11-05	0	0	1	14
Denmark/DCGC-5272/2020	EPI_ISL_615203	265	09/14/20	Europe	Denmark	Sjaelland		Human	?	?	20A.EU1	B.1.177	GV	2020-11-05	0	0	1	18
Denmark/DCGC-5273/2020	EPI_ISL_615204	265	09/14/20	Europe	Denmark	Sjaelland		Human	?	?	20A.EU2	B.1.160	GH	2020-11-05	0	0	1	17
Denmark/DCGC-5274/2020	EPI_ISL_615205	265	09/14/20	Europe	Denmark	Hovedstaden		Human	?	?	20A	B.1.5	G	2020-11-05	0	0	1	16
Denmark/DCGC-5275/2020	EPI_ISL_615206	265	09/14/20	Europe	Denmark	Sjaelland		Human	?	?	20A.EU1	B.1.177	GV	2020-11-05	0	0	1	21
Denmark/DCGC-5276/2020	EPI_ISL_615207	265	09/14/20	Europe	Denmark	Sjaelland		Human	?	?	20A.EU2	B.1.160	GH	2020-11-05	0	0	1	17
Denmark/DCGC-5277/2020	EPI_ISL_615208	265	09/14/20	Europe	Denmark	Hovedstaden		Human	?	?	20B	B.1.1	GR	2020-11-05	0	0	1	5
Denmark/DCGC-5278/2020	EPI_ISL_615209	265	09/14/20	Europe	Denmark	Sjaelland		Human	?	?	20A.EU1	B.1.177	GV	2020-11-05	0	0	1	21
Denmark/DCGC-5279/2020	EPI_ISL_615210	265	09/14/20	Europe	Denmark	Hovedstaden		Human	?	?	20A.EU1	B.1.177	GV	2020-11-05	0	0	1	21
Denmark/DCGC-5280/2020	EPI_ISL_615211	265	09/14/20	Europe	Denmark	Hovedstaden		Human	?	?	20A	B.1.5	G	2020-11-05	0	0	1	16
Denmark/DCGC-5281/2020	EPI_ISL_615212	265	09/14/20	Europe	Denmark	Syddanmark		Human	?	?	20A	B.1.5	G	2020-11-05	0	0	1	16
Denmark/DCGC-5282/2020	EPI_ISL_615213	237	08/17/20	Europe	Denmark	Syddanmark		Human	?	?	20B	B.1.1	GR	2020-11-05	0	0	1	5
Denmark/DCGC-5283/2020	EPI_ISL_615214	265	09/14/20	Europe	Denmark	Syddanmark		Human	?	?	20A.EU1	B.1.177	GV	2020-11-05	0	0	1	21
Denmark/DCGC-5284/2020	EPI_ISL_615215	265	09/14/20	Europe	Denmark	Syddanmark		Human	?	?	20B	B.1.1	GR	2020-11-05	0	0	1	5
Denmark/DCGC-5285/2020	EPI_ISL_615216	265	09/14/20	Europe	Denmark	Denmark		Human	?	?	20B	B.1.1.68	GR	2020-11-05	0	0	1	5
Denmark/DCGC-5286/2020	EPI_ISL_615217	265	09/14/20	Europe	Denmark	Syddanmark		Human	?	?	20B	B.1.1	GR	2020-11-05	0	0	1	5
Denmark/DCGC-5287/2020	EPI_ISL_615218	265	09/14/20	Europe	Denmark	Syddanmark		Human	?	?	20B	B.1.1	GR	2020-11-05	0	1	0	5
Denmark/DCGC-5288/2020	EPI_ISL_615219	265	09/14/20	Europe	Denmark	Syddanmark		Human	?	?	20A.EU1	B.1.177	GV	2020-11-05	0	1	0	21
Denmark/DCGC-5289/2020	EPI_ISL_615220	265	09/14/20	Europe	Denmark	Syddanmark		Human	?	?	20B	B.1.1	GR	2020-11-05	0	0	1	5
Denmark/DCGC-5290/2020	EPI_ISL_615221	265	09/14/20	Europe	Denmark	Syddanmark		Human	?	?	20B	B.1.1.15	GR	2020-11-05	0	0	1	5
Denmark/DCGC-5291/2020	EPI_ISL_615222	265	09/14/20	Europe	Denmark	Syddanmark		Human	?	?	20B	B.1.1	GR	2020-11-05	0	0	1	5
Denmark/DCGC-5292/2020	EPI_ISL_615223	265	09/14/20	Europe	Denmark	Syddanmark		Human	?	?	20A.EU1	B.1.177	GV	2020-11-05	0	0	1	18
Denmark/DCGC-5293/2020	EPI_ISL_615224	265	09/14/20	Europe	Denmark	Syddanmark		Human	?	?	20A.EU2	B.1	GH	2020-11-05	0	0	1	17
Denmark/DCGC-5294/2020	EPI_ISL_615225	265	09/14/20	Europe	Denmark	Nordjylland		Human	?	?	20A.EU2	B.1.160	GH	2020-11-05	0	0	1	17
Denmark/DCGC-5295/2020	EPI_ISL_615226	265	09/14/20	Europe	Denmark	Nordjylland		Human	?	?	20A.EU2	B.1.160	GH	2020-11-05	0	0	1	17
Denmark/DCGC-5296/2020	EPI_ISL_615227	265	09/14/20	Europe	Denmark	Nordjylland		Human	?	?	20B	B.1.1	GR	2020-11-05	0	0	1	5
Denmark/DCGC-5297/2020	EPI_ISL_615228	265	09/14/20	Europe	Denmark	Sjaelland		Human	?	?	20B	B.1.1	GR	2020-11-05	0	0	1	5
Denmark/DCGC-5298/2020	EPI_ISL_615229	265	09/14/20	Europe	Denmark	Sjaelland		Human	?	?	20B	B.1.1	GR	2020-11-05	0	0	1	5
Denmark/DCGC-5299/2020	EPI_ISL_615230	265	09/14/20	Europe	Denmark	Sjaelland		Human	?	?	20B	B.1.1	GR	2020-11-05	1	0	0	5
Denmark/DCGC-5300/2020	EPI_ISL_615231	265	09/14/20	Europe	Denmark	Hovedstaden		Human	?	?	20C	B.1	GH	2020-11-05	0	0	1	7
Denmark/DCGC-5301/2020	EPI_ISL_615232	265	09/14/20	Europe	Denmark	Sjaelland		Human	?	?	20B	B.1.1	GR	2020-11-05	0	0	1	5
Denmark/DCGC-5302/2020	EPI_ISL_615233	265	09/14/20	Europe	Denmark	Sjaelland		Human	?	?	20B	B.1.1	GR	2020-11-05	0	0	1	5
Denmark/DCGC-5303/2020	EPI_ISL_615234	265	09/14/20	Europe	Denmark	Sjaelland		Human	?	?	20A	B.1.5	G	2020-11-05	0	0	1	16
Denmark/DCGC-5304/2020	EPI_ISL_615235	265	09/14/20	Europe	Denmark	Sjaelland		Human	?	?	20A.EU2	B.1.160	GH	2020-11-05	0	0	1	17
Denmark/DCGC-5305/2020	EPI_ISL_615236	265	09/14/20	Europe	Denmark	Sjaelland		Human	?	?	20A.EU1	B.1.177	GV	2020-11-05	0	0	1	21
Denmark/DCGC-5306/2020	EPI_ISL_615237	265	09/14/20	Europe	Denmark	Syddanmark		Human	?	?	20A.EU1	B.1.177	GV	2020-11-05	0	0	1	18
Denmark/DCGC-5307/2020	EPI_ISL_615238	265	09/14/20	Europe	Denmark	Syddanmark		Human	?	?	20A.EU1	B.1.177	GV	2020-11-05	0	0	1	21
Denmark/DCGC-5308/2020	EPI_ISL_615239	265	09/14/20	Europe	Denmark	Denmark		Human	?	?	20A	B.1.5	G	2020-11-05	0	0	1	16
Denmark/DCGC-5309/2020	EPI_ISL_615240	265	09/14/20	Europe	Denmark	Nordjylland		Human	?	?	20A.EU1	A.2	G	2020-11-05	0	1	0	21
Denmark/DCGC-5310/2020	EPI_ISL_615241	265	09/14/20	Europe	Denmark	Nordjylland		Human	?	?	20A.EU1	B.1.177	GV	2020-11-05	0	0	1	18
Denmark/DCGC-5311/2020	EPI_ISL_615242	265	09/14/20	Europe	Denmark	Nordjylland		Human	?	?	20A.EU1	B.1.177	GV	2020-11-05	0	0	1	21
Denmark/DCGC-5312/2020	EPI_ISL_615243	265	09/14/20	Europe	Denmark	Nordjylland		Human	?	?	20B	B.1.1.52	GR	2020-11-05	0	0	1	5
Denmark/DCGC-5313/2020	EPI_ISL_615244	265	09/14/20	Europe	Denmark	Syddanmark		Human	?	?	20B	B.1.1	GR	2020-11-05	0	0	1	5
Denmark/DCGC-5314/2020	EPI_ISL_615245	265	09/14/20	Europe	Denmark	Syddanmark		Human	?	?	20A.EU2	B.1.160	GH	2020-11-05	0	1	0	17
Denmark/DCGC-5315/2020	EPI_ISL_615246	265	09/14/20	Europe	Denmark	Syddanmark		Human	?	?	20A	B.1.5	G	2020-11-05	0	0	1	16
Denmark/DCGC-5316/2020	EPI_ISL_615247	265	09/14/20	Europe	Denmark	Syddanmark		Human	?	?	20A.EU1	B.1.177	GV	2020-11-05	0	0	1	21
Denmark/DCGC-5317/2020	EPI_ISL_615248	265	09/14/20	Europe	Denmark	Syddanmark		Human	?	?	20A.EU2	B.1.160	GH	2020-11-05	0	0	1	17
Denmark/DCGC-5318/2020	EPI_ISL_615249	265	09/14/20	Europe	Denmark	Midtjylland		Human	?	?	20B	B.1.1	GR	2020-11-05	0	0	1	5
Denmark/DCGC-5319/2020	EPI_ISL_615250	265	09/14/20	Europe	Denmark	Denmark		Human	?	?	20B	B.1.1	GR	2020-11-05	0	0	1	5
Denmark/DCGC-5320/2020	EPI_ISL_615251	265	09/14/20	Europe	Denmark	Hovedstaden		Human	?	?	20B	B.1.1	GR	2020-11-05	0	0	1	5
Denmark/DCGC-5321/2020	EPI_ISL_615252	265	09/14/20	Europe	Denmark	Syddanmark		Human	?	?	20B	B.1.1	GR	2020-11-05	0	0	1	5
Denmark/DCGC-5322/2020	EPI_ISL_615253	265	09/14/20	Europe	Denmark	Syddanmark		Human	?	?	20B	B.1.1	GR	2020-11-05	0	0	1	5
Denmark/DCGC-5323/2020	EPI_ISL_615254	265	09/14/20	Europe	Denmark	Syddanmark		Human	?	?	20A	B.1.78	G	2020-11-05	0	0	1	5
Denmark/DCGC-5324/2020	EPI_ISL_615255	265	09/14/20	Europe	Denmark	Syddanmark		Human	?	?	20A.EU2	B.1.160	GH	2020-11-05	0	0	1	17
Denmark/DCGC-5325/2020	EPI_ISL_615256	265	09/14/20	Europe	Denmark	Syddanmark		Human	?	?	20B	B.1.1	GR	2020-11-05	0	0	1	5
Denmark/DCGC-5326/2020	EPI_ISL_615257	265	09/14/20	Europe	Denmark	Syddanmark		Human	?	?	20B	B.1.1	GR	2020-11-05	0	0	1	5
Denmark/DCGC-5327/2020	EPI_ISL_615258	265	09/14/20	Europe	Denmark	Syddanmark		Human	?	?	20B	B.1.1	GR	2020-11-05	0	0	1	5
Denmark/DCGC-5328/2020	EPI_ISL_615259	265	09/14/20	Europe	Denmark	Syddanmark		Human	?	?	20A	B.1.36	GH	2020-11-05	0	0	1	14
Denmark/DCGC-5329/2020	EPI_ISL_615260	265	09/14/20	Europe	Denmark	Syddanmark		Human	?	?	20A.EU1	B.1.177	GV	2020-11-05	0	0	1	21
Denmark/DCGC-5330/2020	EPI_ISL_615261	265	09/14/20	Europe	Denmark	Syddanmark		Human	?	?	20B	B.1.1	GR	2020-11-05	0	0	1	5
Denmark/DCGC-5331/2020	EPI_ISL_615262	265	09/14/20	Europe	Denmark	Syddanmark		Human	?	?	20B	B.1.1	GR	2020-11-05	0	0	1	5
Denmark/DCGC-5332/2020	EPI_ISL_615263	265	09/14/20	Europe	Denmark	Syddanmark		Human	?	?	20A.EU2	B.1.160	GH	2020-11-05	0	1	0	17
Denmark/DCGC-5333/2020	EPI_ISL_615264	265	09/14/20	Europe	Denmark	Syddanmark		Human	?	?	20A.EU1	B.1.177	GV	2020-11-05	0	0	1	21
Denmark/DCGC-5334/2020	EPI_ISL_615265	265	09/14/20	Europe	Denmark	Syddanmark		Human	?	?	20A.EU2	B.1.160	GH	2020-11-05	0	0	1	17
Denmark/DCGC-5335/2020	EPI_ISL_615266	265	09/14/20	Europe	Denmark	Syddanmark		Human	?	?	20B	B.1.1	GR	2020-11-05	0	0	1	5
Denmark/DCGC-5336/2020	EPI_ISL_615267	265	09/14/20	Europe	Denmark	Syddanmark		Human	?	?	20A.EU2	B.1.160	GH	2020-11-05	0	0	1	17
Denmark/DCGC-5337/2020	EPI_ISL_615268	265	09/14/20	Europe	Denmark	Syddanmark		Human	?	?	20A.EU2	B.1.160	GH	2020-11-05	0	0	1	17
Denmark/DCGC-5338/2020	EPI_ISL_615269	265	09/14/20	Europe	Denmark	Hovedstaden		Human	?	?	20A.EU1	B.1.177	GV	2020-11-05	0	0	1	21
Denmark/DCGC-5339/2020	EPI_ISL_615270	265	09/14/20	Europe	Denmark	Nordjylland		Human	?	?	20B	B.1.1	GR	2020-11-05	0	0	1	5
Denmark/DCGC-5340/2020	EPI_ISL_615271	265	09/14/20	Europe	Denmark	Nordjylland		Human	?	?	20B	B.1	G	2020-11-05	0	1	0	5
Denmark/DCGC-5341/2020	EPI_ISL_615272	265	09/14/20	Europe	Denmark	Syddanmark		Human	?	?	20B	B.1.1	GR	2020-11-05	0	0	1	5
Denmark/DCGC-5342/2020	EPI_ISL_615273	265	09/14/20	Europe	Denmark	Syddanmark		Human	?	?	20A.EU2	B.1.160	GH	2020-11-05	0	0	1	17
Denmark/DCGC-5343/2020	EPI_ISL_615274	265	09/14/20	Europe	Denmark	Syddanmark		Human	?	?	20B	B.1.1	GR	2020-11-05	0	0	1	5
Denmark/DCGC-5344/2020	EPI_ISL_615275	265	09/14/20	Europe	Denmark	Syddanmark		Human	?	?	20A.EU2	B.1.160	GH	2020-11-05	0	0	1	17
Denmark/DCGC-5345/2020	EPI_ISL_615276	265	09/14/20	Europe	Denmark	Hovedstaden		Human	?	?	20A	B.1.9	GH	2020-11-05	0	0	1	14
Denmark/DCGC-5346/2020	EPI_ISL_615277	265	09/14/20	Europe	Denmark	Hovedstaden		Human	?	?	20A.EU1	B.1.177	GV	2020-11-05	0	0	1	21
Denmark/DCGC-5347/2020	EPI_ISL_615278	265	09/14/20	Europe	Denmark	Hovedstaden		Human	?	?	20B	B.1.1	GR	2020-11-05	0	0	1	5
Denmark/DCGC-5348/2020	EPI_ISL_615279	265	09/14/20	Europe	Denmark	Hovedstaden		Human	?	?	20B	B.1.1	GR	2020-11-05	0	0	1	5
Denmark/DCGC-5349/2020	EPI_ISL_615280	265	09/14/20	Europe	Denmark	Midtjylland		Human	?	?	20A.EU2	B.1.160	GH	2020-11-05	0	0	1	17
Denmark/DCGC-5350/2020	EPI_ISL_615281	265	09/14/20	Europe	Denmark	Hovedstaden		Human	?	?	20B	B.1.1	GR	2020-11-05	0	0	1	5
Denmark/DCGC-5351/2020	EPI_ISL_615282	265	09/14/20	Europe	Denmark	Hovedstaden		Human	?	?	20A.EU2	B.1.160	GH	2020-11-05	0	0	1	17
Denmark/DCGC-5352/2020	EPI_ISL_615283	265	09/14/20	Europe	Denmark	Syddanmark		Human	?	?	20A	B.1.5	G	2020-11-05	0	0	1	16
Denmark/DCGC-5353/2020	EPI_ISL_615284	265	09/14/20	Europe	Denmark	Syddanmark		Human	?	?	20A	B.1.36	GH	2020-11-05	0	0	1	14
Denmark/DCGC-5354/2020	EPI_ISL_615285	265	09/14/20	Europe	Denmark	Syddanmark		Human	?	?	20A	B.1.5	G	2020-11-05	0	0	1	16
Denmark/DCGC-5355/2020	EPI_ISL_615286	265	09/14/20	Europe	Denmark	Syddanmark		Human	?	?	20A	B.1.5	G	2020-11-05	0	0	1	16
Denmark/DCGC-5356/2020	EPI_ISL_615287	265	09/14/20	Europe	Denmark	Syddanmark		Human	?	?	20B	B.1.1	GR	2020-11-05	0	0	1	5
Denmark/DCGC-5357/2020	EPI_ISL_615288	265	09/14/20	Europe	Denmark	Syddanmark		Human	?	?	20A	B.1.5	G	2020-11-05	0	0	1	16
Denmark/DCGC-5358/2020	EPI_ISL_615289	265	09/14/20	Europe	Denmark	Syddanmark		Human	?	?	20A	B.1.5	G	2020-11-05	0	0	1	16
Denmark/DCGC-5359/2020	EPI_ISL_615290	265	09/14/20	Europe	Denmark	Syddanmark		Human	?	?	20A	B.1.5	G	2020-11-05	0	0	1	16
Denmark/DCGC-5360/2020	EPI_ISL_615291	265	09/14/20	Europe	Denmark	Syddanmark		Human	?	?	20A	B.1.5	G	2020-11-05	0	0	1	16
Denmark/DCGC-5361/2020	EPI_ISL_615292	265	09/14/20	Europe	Denmark	Syddanmark		Human	?	?	20A	B.1.5	G	2020-11-05	0	0	1	16
Denmark/DCGC-5362/2020	EPI_ISL_615293	265	09/14/20	Europe	Denmark	Nordjylland		Human	?	?	20B	B.1.1	GR	2020-11-05	0	0	1	5
Denmark/DCGC-5363/2020	EPI_ISL_615294	265	09/14/20	Europe	Denmark	Nordjylland		Human	?	?	20A	B.1.78	G	2020-11-05	0	0	1	5
Denmark/DCGC-5364/2020	EPI_ISL_615295	265	09/14/20	Europe	Denmark	Nordjylland		Human	?	?	20B	B.1.1	GR	2020-11-05	0	0	1	5
Denmark/DCGC-5365/2020	EPI_ISL_615296	265	09/14/20	Europe	Denmark	Syddanmark		Human	?	?	20A	B.1.5	G	2020-11-05	0	0	1	5
Denmark/DCGC-5366/2020	EPI_ISL_615297	265	09/14/20	Europe	Denmark	Syddanmark		Human	?	?	20A.EU1	B.1.177	GV	2020-11-05	0	0	1	21
Denmark/DCGC-5367/2020	EPI_ISL_615298	265	09/14/20	Europe	Denmark	Syddanmark		Human	?	?	20B	B.1.1	GR	2020-11-05	0	1	0	5
Denmark/DCGC-5368/2020	EPI_ISL_615299	265	09/14/20	Europe	Denmark	Syddanmark		Human	?	?	20A	B.1.5	G	2020-11-05	0	0	1	16
Denmark/DCGC-5369/2020	EPI_ISL_615300	265	09/14/20	Europe	Denmark	Syddanmark		Human	?	?	20A	B.1.5	G	2020-11-05	0	1	0	5
Denmark/DCGC-5370/2020	EPI_ISL_615301	272	09/21/20	Europe	Denmark	Syddanmark		Human	?	?	20B	B.1.1	GR	2020-11-05	0	1	0	5
Denmark/DCGC-5371/2020	EPI_ISL_615302	265	09/14/20	Europe	Denmark	Syddanmark		Human	?	?	20B	B.1.1	GR	2020-11-05	0	0	1	5
Denmark/DCGC-5372/2020	EPI_ISL_615303	265	09/14/20	Europe	Denmark	Syddanmark		Human	?	?	20A	B.1.78	G	2020-11-05	0	0	1	5
Denmark/DCGC-5373/2020	EPI_ISL_615304	265	09/14/20	Europe	Denmark	Syddanmark		Human	?	?	20A.EU2	B.1.160	GH	2020-11-05	0	0	1	17
Denmark/DCGC-5374/2020	EPI_ISL_615305	265	09/14/20	Europe	Denmark	Syddanmark		Human	?	?	20A.EU2	B.1.160	GH	2020-11-05	0	0	1	17
Denmark/DCGC-5375/2020	EPI_ISL_615306	265	09/14/20	Europe	Denmark	Syddanmark		Human	?	?	20B	B.1.1	GR	2020-11-05	0	0	1	5
Denmark/DCGC-5376/2020	EPI_ISL_615307	265	09/14/20	Europe	Denmark	Syddanmark		Human	?	?	20A.EU2	B.1.160	GH	2020-11-05	0	0	1	17
Denmark/DCGC-5377/2020	EPI_ISL_615308	265	09/14/20	Europe	Denmark	Syddanmark		Human	?	?	20A	B.1.5	G	2020-11-05	0	0	1	16
Denmark/DCGC-5378/2020	EPI_ISL_615309	265	09/14/20	Europe	Denmark	Syddanmark		Human	?	?	20A	B.1.5	G	2020-11-05	0	0	1	16
Denmark/DCGC-5379/2020	EPI_ISL_615310	265	09/14/20	Europe	Denmark	Syddanmark		Human	?	?	20A	B.1.5	G	2020-11-05	0	0	1	16
Denmark/DCGC-5380/2020	EPI_ISL_615311	265	09/14/20	Europe	Denmark	Syddanmark		Human	?	?	20A.EU2	B.1.160	GH	2020-11-05	0	0	1	17
Denmark/DCGC-5381/2020	EPI_ISL_615312	265	09/14/20	Europe	Denmark	Syddanmark		Human	?	?	20A.EU2	B.1.160	GH	2020-11-05	0	0	1	17
Denmark/DCGC-5382/2020	EPI_ISL_615313	265	09/14/20	Europe	Denmark	Syddanmark		Human	?	?	20B	B.1.1	GR	2020-11-05	0	0	1	5
Denmark/DCGC-5383/2020	EPI_ISL_615314	265	09/14/20	Europe	Denmark	Syddanmark		Human	?	?	20B	B.1.1	GR	2020-11-05	0	1	0	5
Denmark/DCGC-5384/2020	EPI_ISL_615315	265	09/14/20	Europe	Denmark	Syddanmark		Human	?	?	20B	B.1.1	GR	2020-11-05	0	0	1	5
Denmark/DCGC-5385/2020	EPI_ISL_615317	265	09/14/20	Europe	Denmark	Syddanmark		Human	?	?	20B	B.1.1	GR	2020-11-05	0	0	1	5
Denmark/DCGC-5386/2020	EPI_ISL_615318	265	09/14/20	Europe	Denmark	Syddanmark		Human	?	?	20B	B.1.1	GR	2020-11-05	0	1	0	5
Denmark/DCGC-5387/2020	EPI_ISL_615319	265	09/14/20	Europe	Denmark	Midtjylland		Human	?	?	20B	B.1.1	GR	2020-11-05	0	0	1	5
Denmark/DCGC-5388/2020	EPI_ISL_615320	265	09/14/20	Europe	Denmark	Midtjylland		Human	?	?	20B	B.1.1	GR	2020-11-05	0	0	1	5
Denmark/DCGC-5389/2020	EPI_ISL_615321	265	09/14/20	Europe	Denmark	Midtjylland		Human	?	?	20B	B.1.1	GR	2020-11-05	0	1	0	5
Denmark/DCGC-5390/2020	EPI_ISL_615322	251	08/31/20	Europe	Denmark	Midtjylland		Human	?	?	20A	B.1.36	GH	2020-11-05	0	0	1	14
Denmark/DCGC-5391/2020	EPI_ISL_615323	251	08/31/20	Europe	Denmark	Midtjylland		Human	?	?	20B	B.1.1	GR	2020-11-05	0	0	1	5
Denmark/DCGC-5392/2020	EPI_ISL_615324	251	08/31/20	Europe	Denmark	Midtjylland		Human	?	?	20B	B.1.1	GR	2020-11-05	0	0	1	5
Denmark/DCGC-5393/2020	EPI_ISL_615325	251	08/31/20	Europe	Denmark	Midtjylland		Human	?	?	20B	B.1.1	GR	2020-11-05	0	0	1	5
Denmark/DCGC-5394/2020	EPI_ISL_615326	258	09/07/20	Europe	Denmark	Midtjylland		Human	?	?	20A.EU1	B.1.177	GV	2020-11-05	0	0	1	18
Denmark/DCGC-5395/2020	EPI_ISL_615327	258	09/07/20	Europe	Denmark	Midtjylland		Human	?	?	20B	B.1.1	GR	2020-11-05	0	0	1	5
Denmark/DCGC-5396/2020	EPI_ISL_615328	265	09/14/20	Europe	Denmark	Midtjylland		Human	?	?	20A	B.1.5	G	2020-11-05	0	0	1	16
Denmark/DCGC-5397/2020	EPI_ISL_615329	265	09/14/20	Europe	Denmark	Midtjylland		Human	?	?	20A.EU1	B.1.177	GV	2020-11-05	0	0	1	18
Denmark/DCGC-5398/2020	EPI_ISL_615330	265	09/14/20	Europe	Denmark	Midtjylland		Human	?	?	20B	B.1.1	GR	2020-11-05	0	0	1	5
Denmark/DCGC-5399/2020	EPI_ISL_615331	265	09/14/20	Europe	Denmark	Midtjylland		Human	?	?	20A	B.1.78	G	2020-11-05	0	0	1	5
Denmark/DCGC-5400/2020	EPI_ISL_615332	251	08/31/20	Europe	Denmark	Midtjylland		Human	?	?	20B	B.1.1	GR	2020-11-05	0	0	1	5
Denmark/DCGC-5401/2020	EPI_ISL_615333	265	09/14/20	Europe	Denmark	Nordjylland		Human	?	?	20B	B.1.1	GR	2020-11-05	0	0	1	5
Denmark/DCGC-5402/2020	EPI_ISL_615334	265	09/14/20	Europe	Denmark	Nordjylland		Human	?	?	20B	B.1.1	GR	2020-11-05	0	0	1	5
Denmark/DCGC-5403/2020	EPI_ISL_615335	265	09/14/20	Europe	Denmark	Nordjylland		Human	?	?	20B	B.1.1	GR	2020-11-05	1	0	0	5
Denmark/DCGC-5404/2020	EPI_ISL_615336	265	09/14/20	Europe	Denmark	Nordjylland		Human	?	?	20B	B.1.1	GR	2020-11-05	0	0	1	5
Denmark/DCGC-5405/2020	EPI_ISL_615337	265	09/14/20	Europe	Denmark	Nordjylland		Human	?	?	20B	B.1.1	GR	2020-11-05	1	0	0	5
Denmark/DCGC-5406/2020	EPI_ISL_615338	265	09/14/20	Europe	Denmark	Nordjylland		Human	?	?	20B	B.1.1	GR	2020-11-05	0	0	1	5
Denmark/DCGC-5407/2020	EPI_ISL_615339	265	09/14/20	Europe	Denmark	Nordjylland		Human	?	?	20B	B.1.1	GR	2020-11-05	0	0	1	5
Denmark/DCGC-5408/2020	EPI_ISL_615340	265	09/14/20	Europe	Denmark	Nordjylland		Human	?	?	20B	B.1.1	GR	2020-11-05	0	0	1	5
Denmark/DCGC-5409/2020	EPI_ISL_615341	265	09/14/20	Europe	Denmark	Nordjylland		Human	?	?	20B	B.1.1	GR	2020-11-05	0	0	1	5
Denmark/DCGC-5410/2020	EPI_ISL_615342	265	09/14/20	Europe	Denmark	Midtjylland		Human	?	?	20B	B.1.1	GR	2020-11-05	0	0	1	5
Denmark/DCGC-5411/2020	EPI_ISL_615343	265	09/14/20	Europe	Denmark	Midtjylland		Human	?	?	20B	B.1.1	GR	2020-11-05	0	0	1	5
Denmark/DCGC-5412/2020	EPI_ISL_615344	265	09/14/20	Europe	Denmark	Midtjylland		Human	?	?	20B	B.1.1	GR	2020-11-05	0	0	1	5
Denmark/DCGC-5413/2020	EPI_ISL_615345	265	09/14/20	Europe	Denmark	Midtjylland		Human	?	?	20B	B.1.1	GR	2020-11-05	0	1	0	5
Denmark/DCGC-5414/2020	EPI_ISL_615346	265	09/14/20	Europe	Denmark	Midtjylland		Human	?	?	20A	B.1.5	G	2020-11-05	0	0	1	5
Denmark/DCGC-5415/2020	EPI_ISL_615347	265	09/14/20	Europe	Denmark	Midtjylland		Human	?	?	20A	B.1.78	G	2020-11-05	0	0	1	5
Denmark/DCGC-5416/2020	EPI_ISL_615348	265	09/14/20	Europe	Denmark	Syddanmark		Human	?	?	20A	B.1.5	G	2020-11-05	0	0	1	16
Denmark/DCGC-5417/2020	EPI_ISL_615349	265	09/14/20	Europe	Denmark	Syddanmark		Human	?	?	20B	B.1.1	GR	2020-11-05	0	0	1	5
Denmark/DCGC-5418/2020	EPI_ISL_615350	265	09/14/20	Europe	Denmark	Syddanmark		Human	?	?	20A.EU1	B.1.177	GV	2020-11-05	0	0	1	21
Denmark/DCGC-5419/2020	EPI_ISL_615351	265	09/14/20	Europe	Denmark	Syddanmark		Human	?	?	20A	B.1.5	G	2020-11-05	0	0	1	16
Denmark/DCGC-5420/2020	EPI_ISL_615352	265	09/14/20	Europe	Denmark	Syddanmark		Human	?	?	20B	B.1.1	GR	2020-11-05	0	0	1	5
Denmark/DCGC-5421/2020	EPI_ISL_615353	265	09/14/20	Europe	Denmark	Midtjylland		Human	?	?	20B	B.1.1	GR	2020-11-05	0	0	1	5
Denmark/DCGC-5422/2020	EPI_ISL_615354	265	09/14/20	Europe	Denmark	Midtjylland		Human	?	?	20A.EU1	B.1.177	GV	2020-11-05	0	0	1	21
Denmark/DCGC-5423/2020	EPI_ISL_615355	265	09/14/20	Europe	Denmark	Midtjylland		Human	?	?	20B	B.1.1	GR	2020-11-05	0	0	1	5
Denmark/DCGC-5424/2020	EPI_ISL_615356	265	09/14/20	Europe	Denmark	Midtjylland		Human	?	?	20A	B.1.5	G	2020-11-05	0	0	1	16
Denmark/DCGC-5425/2020	EPI_ISL_615357	265	09/14/20	Europe	Denmark	Midtjylland		Human	?	?	20B	B.1.1	GR	2020-11-05	0	0	1	5
Denmark/DCGC-5426/2020	EPI_ISL_615358	265	09/14/20	Europe	Denmark	Midtjylland		Human	?	?	20B	B.1.1	GR	2020-11-05	0	0	1	5
Denmark/DCGC-5427/2020	EPI_ISL_615359	265	09/14/20	Europe	Denmark	Syddanmark		Human	?	?	20A.EU2	B.1.160	GH	2020-11-05	0	0	1	17
Denmark/DCGC-5428/2020	EPI_ISL_615360	265	09/14/20	Europe	Denmark	Midtjylland		Human	?	?	20B	B.1.1	GR	2020-11-05	0	1	0	5
Denmark/DCGC-5429/2020	EPI_ISL_615361	265	09/14/20	Europe	Denmark	Midtjylland		Human	?	?	20B	B.1.1	GR	2020-11-05	0	0	1	5
Denmark/DCGC-5430/2020	EPI_ISL_615362	265	09/14/20	Europe	Denmark	Midtjylland		Human	?	?	20A	B.1.78	G	2020-11-05	0	0	1	5
Denmark/DCGC-5431/2020	EPI_ISL_615363	265	09/14/20	Europe	Denmark	Midtjylland		Human	?	?	20B	B.1.1	GR	2020-11-05	0	0	1	5
Denmark/DCGC-5432/2020	EPI_ISL_615364	265	09/14/20	Europe	Denmark	Midtjylland		Human	?	?	20A.EU1	B.1.177	GV	2020-11-05	0	0	1	18
Denmark/DCGC-5433/2020	EPI_ISL_615365	265	09/14/20	Europe	Denmark	Midtjylland		Human	?	?	20A	B.1.76	G	2020-11-05	0	0	1	5
Denmark/DCGC-5434/2020	EPI_ISL_615366	265	09/14/20	Europe	Denmark	Midtjylland		Human	?	?	20A.EU1	B.1.177	GV	2020-11-05	0	0	1	21
Denmark/DCGC-5435/2020	EPI_ISL_615367	265	09/14/20	Europe	Denmark	Midtjylland		Human	?	?	20A.EU2	B.1.160	GH	2020-11-05	0	0	1	17
Denmark/DCGC-5436/2020	EPI_ISL_615368	265	09/14/20	Europe	Denmark	Midtjylland		Human	?	?	20A	B.1.5	G	2020-11-05	0	0	1	16
Denmark/DCGC-5437/2020	EPI_ISL_615369	265	09/14/20	Europe	Denmark	Midtjylland		Human	?	?	20B	B.1.1	GR	2020-11-05	0	0	1	5
Denmark/DCGC-5627/2020	EPI_ISL_619914	279	09/28/20	Europe	Denmark	Hovedstaden		Human	?	?	20A.EU1	B.1.177	GV	2020-11-05	0	0	1	21
Denmark/DCGC-5628/2020	EPI_ISL_619915	279	09/28/20	Europe	Denmark	Hovedstaden		Human	?	?	20A.EU1	B.1.177	GV	2020-11-05	0	0	1	21
Denmark/DCGC-5629/2020	EPI_ISL_619916	279	09/28/20	Europe	Denmark	Hovedstaden		Human	?	?	20A	B.1.78	G	2020-11-05	0	0	1	5
Denmark/DCGC-5630/2020	EPI_ISL_619917	279	09/28/20	Europe	Denmark	Sjaelland		Human	?	?	20A.EU2	B.1.160	GH	2020-11-05	0	0	1	17
Denmark/DCGC-5631/2020	EPI_ISL_619918	279	09/28/20	Europe	Denmark	Hovedstaden		Human	?	?	20B	B.1.1	GR	2020-11-05	0	0	1	5
Denmark/DCGC-5632/2020	EPI_ISL_619919	279	09/28/20	Europe	Denmark	Sjaelland		Human	?	?	20A.EU2	B.1.160	GH	2020-11-05	0	0	1	17
Denmark/DCGC-5633/2020	EPI_ISL_619920	279	09/28/20	Europe	Denmark	Hovedstaden		Human	?	?	20A.EU1	B.1.177	GV	2020-11-05	0	0	1	21
Denmark/DCGC-5634/2020	EPI_ISL_619921	279	09/28/20	Europe	Denmark	Hovedstaden		Human	?	?	20B	B.1.1	GR	2020-11-05	0	0	1	5
Denmark/DCGC-5635/2020	EPI_ISL_619922	279	09/28/20	Europe	Denmark	Hovedstaden		Human	?	?	20A.EU1	B.1.177	GV	2020-11-05	0	0	1	21
Denmark/DCGC-5636/2020	EPI_ISL_619923	279	09/28/20	Europe	Denmark	Sjaelland		Human	?	?	20A.EU2	B.1.160	GH	2020-11-05	0	0	1	17
Denmark/DCGC-5637/2020	EPI_ISL_619924	279	09/28/20	Europe	Denmark	Sjaelland		Human	?	?	20A.EU1	B.1.177	GV	2020-11-05	0	0	1	21
Denmark/DCGC-5638/2020	EPI_ISL_619925	279	09/28/20	Europe	Denmark	Hovedstaden		Human	?	?	20A.EU2	B.1.160	GH	2020-11-05	0	0	1	17
Denmark/DCGC-5639/2020	EPI_ISL_619926	279	09/28/20	Europe	Denmark	Hovedstaden		Human	?	?	20A.EU2	B.1.160	GH	2020-11-05	0	0	1	17
Denmark/DCGC-5640/2020	EPI_ISL_619927	279	09/28/20	Europe	Denmark	Hovedstaden		Human	?	?	20A.EU1	B.1.177	GV	2020-11-05	0	0	1	21
Denmark/DCGC-5641/2020	EPI_ISL_619928	279	09/28/20	Europe	Denmark	Syddanmark		Human	?	?	20A	B.1.78	G	2020-11-05	0	0	1	5
Denmark/DCGC-5642/2020	EPI_ISL_619929	279	09/28/20	Europe	Denmark	Midtjylland		Human	?	?	20A.EU1	B.1.177	GV	2020-11-05	0	0	1	18
Denmark/DCGC-5643/2020	EPI_ISL_619930	279	09/28/20	Europe	Denmark	Midtjylland		Human	?	?	20A.EU1	B.1.177	GV	2020-11-05	0	0	1	18
Denmark/DCGC-5644/2020	EPI_ISL_619931	279	09/28/20	Europe	Denmark	Midtjylland		Human	?	?	20A	B.1.78	G	2020-11-05	0	0	1	5
Denmark/DCGC-5645/2020	EPI_ISL_619932	279	09/28/20	Europe	Denmark	Hovedstaden		Human	?	?	20A.EU1	B.1.177	GV	2020-11-05	0	0	1	21
Denmark/DCGC-5646/2020	EPI_ISL_619933	279	09/28/20	Europe	Denmark	Hovedstaden		Human	?	?	20A.EU1	B.1.177	GV	2020-11-05	0	0	1	21
Denmark/DCGC-5647/2020	EPI_ISL_619934	279	09/28/20	Europe	Denmark	Sjaelland		Human	?	?	20A.EU1	B.1.177	GV	2020-11-05	0	0	1	21
Denmark/DCGC-5648/2020	EPI_ISL_619935	279	09/28/20	Europe	Denmark	Hovedstaden		Human	?	?	20A.EU1	B.1.177	GV	2020-11-05	0	0	1	21
Denmark/DCGC-5649/2020	EPI_ISL_619936	279	09/28/20	Europe	Denmark	Hovedstaden		Human	?	?	20B	B.1.1	GR	2020-11-05	0	0	1	5
Denmark/DCGC-5650/2020	EPI_ISL_619937	279	09/28/20	Europe	Denmark	Hovedstaden		Human	?	?	20A.EU2	B.1.160	GH	2020-11-05	0	0	1	17
Denmark/DCGC-5651/2020	EPI_ISL_619938	279	09/28/20	Europe	Denmark	Hovedstaden		Human	?	?	20A	B.1.5	G	2020-11-05	0	0	1	16
Denmark/DCGC-5652/2020	EPI_ISL_619939	279	09/28/20	Europe	Denmark	Hovedstaden		Human	?	?	20A.EU1	B.1.177	GV	2020-11-05	0	0	1	21
Denmark/DCGC-5653/2020	EPI_ISL_619940	279	09/28/20	Europe	Denmark	Nordjylland		Human	?	?	20B	B.1.1	GR	2020-11-05	0	0	1	5
Denmark/DCGC-5654/2020	EPI_ISL_619941	279	09/28/20	Europe	Denmark	Nordjylland		Human	?	?	20B	B.1.1	GR	2020-11-05	0	0	1	5
Denmark/DCGC-5655/2020	EPI_ISL_619942	279	09/28/20	Europe	Denmark	Denmark		Human	?	?	20B	B.1.1.49	GR	2020-11-05	0	0	1	5
Denmark/DCGC-5656/2020	EPI_ISL_619943	279	09/28/20	Europe	Denmark	Midtjylland		Human	?	?	20A.EU1	B.1.177	GV	2020-11-05	0	0	1	18
Denmark/DCGC-5657/2020	EPI_ISL_619944	279	09/28/20	Europe	Denmark	Sjaelland		Human	?	?	20A.EU1	B.1.177	GV	2020-11-05	0	0	1	21
Denmark/DCGC-5658/2020	EPI_ISL_619945	279	09/28/20	Europe	Denmark	Hovedstaden		Human	?	?	20A.EU1	B.1.177	GV	2020-11-05	0	0	1	21
Denmark/DCGC-5659/2020	EPI_ISL_619946	279	09/28/20	Europe	Denmark	Hovedstaden		Human	?	?	20A.EU2	B.1.160	GH	2020-11-05	0	0	1	17
Denmark/DCGC-5660/2020	EPI_ISL_619947	279	09/28/20	Europe	Denmark	Hovedstaden		Human	?	?	20A.EU2	B.1.160	GH	2020-11-05	0	1	0	17
Denmark/DCGC-5661/2020	EPI_ISL_619948	279	09/28/20	Europe	Denmark	Sjaelland		Human	?	?	20A.EU2	B.1.160	GH	2020-11-05	0	1	0	17
Denmark/DCGC-5662/2020	EPI_ISL_619949	279	09/28/20	Europe	Denmark	Hovedstaden		Human	?	?	20A	B.1.5	G	2020-11-05	0	0	1	16
Denmark/DCGC-5663/2020	EPI_ISL_619950	279	09/28/20	Europe	Denmark	Hovedstaden		Human	?	?	20A.EU1	B.1.177	GV	2020-11-05	0	0	1	21
Denmark/DCGC-5664/2020	EPI_ISL_619951	279	09/28/20	Europe	Denmark	Hovedstaden		Human	?	?	20A.EU1	B.1.177	GV	2020-11-05	0	0	1	21
Denmark/DCGC-5665/2020	EPI_ISL_619952	279	09/28/20	Europe	Denmark	Midtjylland		Human	?	?	20B	B.1.1	GR	2020-11-05	0	0	1	5
Denmark/DCGC-5666/2020	EPI_ISL_619953	279	09/28/20	Europe	Denmark	Midtjylland		Human	?	?	20A.EU2	B.1.160	GH	2020-11-05	0	1	0	17
Denmark/DCGC-5667/2020	EPI_ISL_619954	279	09/28/20	Europe	Denmark	Midtjylland		Human	?	?	20A.EU1	B.1.177	GV	2020-11-05	0	0	1	18
Denmark/DCGC-5668/2020	EPI_ISL_619955	279	09/28/20	Europe	Denmark	Midtjylland		Human	?	?	20B	B.1.1	GR	2020-11-05	0	0	1	5
Denmark/DCGC-5669/2020	EPI_ISL_619956	279	09/28/20	Europe	Denmark	Midtjylland		Human	?	?	20A.EU1	B.1.177	GV	2020-11-05	0	0	1	18
Denmark/DCGC-5670/2020	EPI_ISL_619957	279	09/28/20	Europe	Denmark	Hovedstaden		Human	?	?	20B	B.1.1	GR	2020-11-05	0	0	1	5
Denmark/DCGC-5671/2020	EPI_ISL_619958	279	09/28/20	Europe	Denmark	Hovedstaden		Human	?	?	20A.EU1	B.1.177	GV	2020-11-05	0	0	1	21
Denmark/DCGC-5672/2020	EPI_ISL_619959	279	09/28/20	Europe	Denmark	Sjaelland		Human	?	?	20A.EU1	B.1.177	GV	2020-11-05	0	0	1	21
Denmark/DCGC-5673/2020	EPI_ISL_619960	279	09/28/20	Europe	Denmark	Sjaelland		Human	?	?	20A.EU1	B.1.177	GV	2020-11-05	0	0	1	21
Denmark/DCGC-5674/2020	EPI_ISL_619961	279	09/28/20	Europe	Denmark	Sjaelland		Human	?	?	20A.EU1	B.1.177	GV	2020-11-05	0	0	1	21
Denmark/DCGC-5675/2020	EPI_ISL_619962	279	09/28/20	Europe	Denmark	Hovedstaden		Human	?	?	20A.EU1	B.1.177	GV	2020-11-05	0	0	1	21
Denmark/DCGC-5676/2020	EPI_ISL_619963	279	09/28/20	Europe	Denmark	Midtjylland		Human	?	?	20B	B.1.1	GR	2020-11-05	0	1	0	5
Denmark/DCGC-5677/2020	EPI_ISL_619964	279	09/28/20	Europe	Denmark	Hovedstaden		Human	?	?	20A.EU1	B.1	GV	2020-11-05	0	0	1	21
Denmark/DCGC-5678/2020	EPI_ISL_619965	279	09/28/20	Europe	Denmark	Hovedstaden		Human	?	?	20A.EU1	B.1.177	GV	2020-11-05	0	0	1	21
Denmark/DCGC-5679/2020	EPI_ISL_619966	279	09/28/20	Europe	Denmark	Hovedstaden		Human	?	?	20A.EU1	B.1.177	GV	2020-11-05	0	1	0	21
Denmark/DCGC-5680/2020	EPI_ISL_619967	279	09/28/20	Europe	Denmark	Hovedstaden		Human	?	?	20A	B.1.5	G	2020-11-05	0	0	1	13
Denmark/DCGC-5681/2020	EPI_ISL_619968	279	09/28/20	Europe	Denmark	Sjaelland		Human	?	?	20A.EU2	B.1.160	GH	2020-11-05	0	0	1	17
Denmark/DCGC-5682/2020	EPI_ISL_619969	279	09/28/20	Europe	Denmark	Hovedstaden		Human	?	?	20A	B.1.105	G	2020-11-05	0	0	1	16
Denmark/DCGC-5683/2020	EPI_ISL_619970	279	09/28/20	Europe	Denmark	Hovedstaden		Human	?	?	20A.EU1	B.1.177	GV	2020-11-05	0	0	1	21
Denmark/DCGC-5684/2020	EPI_ISL_619971	279	09/28/20	Europe	Denmark	Sjaelland		Human	?	?	20A.EU2	B.1.160	GH	2020-11-05	0	0	1	17
Denmark/DCGC-5685/2020	EPI_ISL_619972	279	09/28/20	Europe	Denmark	Hovedstaden		Human	?	?	20A	B.1	GH	2020-11-05	0	0	1	7
Denmark/DCGC-5686/2020	EPI_ISL_619973	279	09/28/20	Europe	Denmark	Sjaelland		Human	?	?	20A.EU1	B.1.177	GV	2020-11-05	0	0	1	21
Denmark/DCGC-5687/2020	EPI_ISL_619974	279	09/28/20	Europe	Denmark	Hovedstaden		Human	?	?	20A	B.1.5	G	2020-11-05	1	0	0	16
Denmark/DCGC-5688/2020	EPI_ISL_619975	279	09/28/20	Europe	Denmark	Hovedstaden		Human	?	?	20A.EU2	B.1.160	GH	2020-11-05	0	0	1	17
Denmark/DCGC-5689/2020	EPI_ISL_619976	279	09/28/20	Europe	Denmark	Hovedstaden		Human	?	?	20A	B.1.5	G	2020-11-05	0	0	1	5
Denmark/DCGC-5757/2020	EPI_ISL_619906	279	09/28/20	Europe	Denmark	Hovedstaden		Human	?	?	20A.EU1	B.1.177	GV	2020-11-05	0	0	1	21
Denmark/DCGC-5758/2020	EPI_ISL_619907	279	09/28/20	Europe	Denmark	Hovedstaden		Human	?	?	20A.EU2	B.1.160	GH	2020-11-05	0	0	1	17
Denmark/DCGC-5759/2020	EPI_ISL_619908	279	09/28/20	Europe	Denmark	Hovedstaden		Human	?	?	20A.EU1	B.1.177	GV	2020-11-05	0	0	1	21
Denmark/DCGC-5760/2020	EPI_ISL_619909	279	09/28/20	Europe	Denmark	Hovedstaden		Human	?	?	20B	B.1.1	GR	2020-11-05	0	0	1	5
Denmark/DCGC-5761/2020	EPI_ISL_619910	279	09/28/20	Europe	Denmark	Hovedstaden		Human	?	?	20A.EU1	B.1.177	GV	2020-11-05	0	0	1	21
Denmark/DCGC-5762/2020	EPI_ISL_619911	279	09/28/20	Europe	Denmark	Hovedstaden		Human	?	?	20A.EU2	B.1.160	GH	2020-11-05	0	0	1	17
Denmark/DCGC-5763/2020	EPI_ISL_619912	279	09/28/20	Europe	Denmark	Hovedstaden		Human	?	?	20B	B.1.1	GR	2020-11-05	0	0	1	5
Denmark/DCGC-5764/2020	EPI_ISL_619913	279	09/28/20	Europe	Denmark	Sjaelland		Human	?	?	20A	B.1.5	G	2020-11-05	0	0	1	5
Denmark/DCGC-5883/2020	EPI_ISL_620148	286	10/05/20	Europe	Denmark	Hovedstaden		Human	?	?	20A.EU2	B.1.160	GH	2020-11-05	0	0	1	17
Denmark/DCGC-5884/2020	EPI_ISL_620149	286	10/05/20	Europe	Denmark	Hovedstaden		Human	?	?	20A.EU1	B.1.177	GV	2020-11-05	0	0	1	21
Denmark/DCGC-5885/2020	EPI_ISL_620150	286	10/05/20	Europe	Denmark	Hovedstaden		Human	?	?	20A.EU1	B.1.177	GV	2020-11-05	0	0	1	21
Denmark/DCGC-5886/2020	EPI_ISL_620151	286	10/05/20	Europe	Denmark	Hovedstaden		Human	?	?	20B	B.1.1	GR	2020-11-05	0	0	1	5
Denmark/DCGC-5887/2020	EPI_ISL_620152	286	10/05/20	Europe	Denmark	Hovedstaden		Human	?	?	20A.EU1	B.1.177	GV	2020-11-05	0	1	0	21
Denmark/DCGC-5888/2020	EPI_ISL_620153	286	10/05/20	Europe	Denmark	Hovedstaden		Human	?	?	20A.EU2	B.1.160	GH	2020-11-05	0	0	1	17
Denmark/DCGC-5889/2020	EPI_ISL_620154	286	10/05/20	Europe	Denmark	Hovedstaden		Human	?	?	20A.EU2	B.1.160	GH	2020-11-05	0	0	1	17
Denmark/DCGC-5890/2020	EPI_ISL_620155	286	10/05/20	Europe	Denmark	Hovedstaden		Human	?	?	20A.EU2	B.1.160	GH	2020-11-05	0	0	1	17
Denmark/DCGC-5891/2020	EPI_ISL_620156	286	10/05/20	Europe	Denmark	Midtjylland		Human	?	?	20A.EU1	B.1.177	GV	2020-11-05	0	0	1	21
Denmark/DCGC-5892/2020	EPI_ISL_620157	286	10/05/20	Europe	Denmark	Midtjylland		Human	?	?	20A.EU1	B.1.177	GV	2020-11-05	0	0	1	21
Denmark/DCGC-5893/2020	EPI_ISL_620158	286	10/05/20	Europe	Denmark	Sjaelland		Human	?	?	20A	B.1.5	G	2020-11-05	0	0	1	16
Denmark/DCGC-5894/2020	EPI_ISL_620159	286	10/05/20	Europe	Denmark	Hovedstaden		Human	?	?	20B	B.1.1	GR	2020-11-05	0	0	1	5
Denmark/DCGC-5895/2020	EPI_ISL_620160	286	10/05/20	Europe	Denmark	Hovedstaden		Human	?	?	20A.EU2	B.1.160	GH	2020-11-05	0	0	1	17
Denmark/DCGC-5896/2020	EPI_ISL_620161	286	10/05/20	Europe	Denmark	Hovedstaden		Human	?	?	20A	B.1.5	G	2020-11-05	0	0	1	16
Denmark/DCGC-5897/2020	EPI_ISL_620162	286	10/05/20	Europe	Denmark	Midtjylland		Human	?	?	20A.EU1	B.1.177	GV	2020-11-05	0	0	1	18
Denmark/DCGC-5898/2020	EPI_ISL_620163	286	10/05/20	Europe	Denmark	Syddanmark		Human	?	?	20A	B.1.5	G	2020-11-05	0	0	1	16
Denmark/DCGC-5899/2020	EPI_ISL_620164	286	10/05/20	Europe	Denmark	Syddanmark		Human	?	?	20A	B.1.5	G	2020-11-05	0	1	0	13
Denmark/DCGC-5900/2020	EPI_ISL_620165	286	10/05/20	Europe	Denmark	Nordjylland		Human	?	?	20B	B.1.1.49	GR	2020-11-05	0	0	1	5
Denmark/DCGC-5901/2020	EPI_ISL_620166	286	10/05/20	Europe	Denmark	Nordjylland		Human	?	?	20B	B.1.1.49	GR	2020-11-05	0	1	0	5
Denmark/DCGC-5902/2020	EPI_ISL_620167	286	10/05/20	Europe	Denmark	Nordjylland		Human	?	?	20B	B.1.1.1	GR	2020-11-05	0	0	1	6
Denmark/DCGC-5903/2020	EPI_ISL_620168	286	10/05/20	Europe	Denmark	Nordjylland		Human	?	?	20B	B.1.1.49	GR	2020-11-05	0	0	1	5
Denmark/DCGC-5904/2020	EPI_ISL_620169	286	10/05/20	Europe	Denmark	Hovedstaden		Human	?	?	20B	B.1.1.50	GR	2020-11-05	0	0	1	5
Denmark/DCGC-5905/2020	EPI_ISL_620170	286	10/05/20	Europe	Denmark	Hovedstaden		Human	?	?	20A.EU1	B.1.177	GV	2020-11-05	0	0	1	21
Denmark/DCGC-5906/2020	EPI_ISL_620171	286	10/05/20	Europe	Denmark	Hovedstaden		Human	?	?	20A.EU2	B.1.160	GH	2020-11-05	0	0	1	17
Denmark/DCGC-5907/2020	EPI_ISL_620172	286	10/05/20	Europe	Denmark	Hovedstaden		Human	?	?	20A.EU1	B.1.177	GV	2020-11-05	0	0	1	21
Denmark/DCGC-5908/2020	EPI_ISL_620173	286	10/05/20	Europe	Denmark	Sjaelland		Human	?	?	20A.EU1	B.1.177	GV	2020-11-05	0	0	1	21
Denmark/DCGC-5909/2020	EPI_ISL_620174	286	10/05/20	Europe	Denmark	Hovedstaden		Human	?	?	20A	B.1.5	G	2020-11-05	0	0	1	16
Denmark/DCGC-5910/2020	EPI_ISL_620175	286	10/05/20	Europe	Denmark	Nordjylland		Human	?	?	20B	B.1.1.49	GR	2020-11-05	0	0	1	5
Denmark/DCGC-5911/2020	EPI_ISL_620176	286	10/05/20	Europe	Denmark	Nordjylland		Human	?	?	20B	B.1.1.49	GR	2020-11-05	0	0	1	5
Denmark/DCGC-5912/2020	EPI_ISL_620177	286	10/05/20	Europe	Denmark	Nordjylland		Human	?	?	20B	B.1.1	GR	2020-11-05	0	0	1	5
Denmark/DCGC-5913/2020	EPI_ISL_620178	286	10/05/20	Europe	Denmark	Midtjylland		Human	?	?	20A.EU1	B.1.177	GV	2020-11-05	0	0	1	18
Denmark/DCGC-5914/2020	EPI_ISL_620179	286	10/05/20	Europe	Denmark	Hovedstaden		Human	?	?	20A.EU1	B.1.177	GV	2020-11-05	0	0	1	21
Denmark/DCGC-5915/2020	EPI_ISL_620180	286	10/05/20	Europe	Denmark	Midtjylland		Human	?	?	20A.EU1	B.1.177	GV	2020-11-05	0	0	1	18
Denmark/DCGC-5916/2020	EPI_ISL_620181	286	10/05/20	Europe	Denmark	Nordjylland		Human	?	?	20B	B.1.1.49	GR	2020-11-05	0	0	1	5
Denmark/DCGC-5917/2020	EPI_ISL_620182	286	10/05/20	Europe	Denmark	Nordjylland		Human	?	?	20B	B.1.1	GR	2020-11-05	0	0	1	5
Denmark/DCGC-5918/2020	EPI_ISL_620183	286	10/05/20	Europe	Denmark	Sjaelland		Human	?	?	20A.EU1	B.1.177	GV	2020-11-05	0	0	1	21
Denmark/DCGC-5919/2020	EPI_ISL_620184	286	10/05/20	Europe	Denmark	Hovedstaden		Human	?	?	20A	B.1.5	G	2020-11-05	0	0	1	16
Denmark/DCGC-5920/2020	EPI_ISL_620185	286	10/05/20	Europe	Denmark	Sjaelland		Human	?	?	20A.EU2	B.1.160	GH	2020-11-05	0	0	1	17
Denmark/DCGC-5921/2020	EPI_ISL_620186	286	10/05/20	Europe	Denmark	Sjaelland		Human	?	?	20A.EU1	B.1.177	GV	2020-11-05	0	0	1	21
Denmark/DCGC-5922/2020	EPI_ISL_620187	286	10/05/20	Europe	Denmark	Hovedstaden		Human	?	?	20A.EU2	B.1.160	GH	2020-11-05	0	0	1	17
Denmark/DCGC-5923/2020	EPI_ISL_620188	286	10/05/20	Europe	Denmark	Denmark		Human	?	?	20A.EU1	B.1.177	GV	2020-11-05	0	1	0	21
Denmark/DCGC-5924/2020	EPI_ISL_620189	286	10/05/20	Europe	Denmark	Hovedstaden		Human	?	?	20A	B.1.78	G	2020-11-05	0	0	1	5
Denmark/DCGC-5925/2020	EPI_ISL_620190	286	10/05/20	Europe	Denmark	Hovedstaden		Human	?	?	20A.EU2	B.1.160	GH	2020-11-05	0	1	0	17
Denmark/DCGC-5926/2020	EPI_ISL_620191	286	10/05/20	Europe	Denmark	Syddanmark		Human	?	?	20A	B.1.5	G	2020-11-05	0	1	0	16
Denmark/DCGC-5927/2020	EPI_ISL_620192	286	10/05/20	Europe	Denmark	Hovedstaden		Human	?	?	20A.EU1	B.1.177	GV	2020-11-05	0	0	1	21
Denmark/DCGC-5928/2020	EPI_ISL_620193	286	10/05/20	Europe	Denmark	Hovedstaden		Human	?	?	20A.EU1	B.1.177	GV	2020-11-05	0	0	1	21
Denmark/DCGC-5929/2020	EPI_ISL_620194	286	10/05/20	Europe	Denmark	Hovedstaden		Human	?	?	20A.EU1	B.1.177	GV	2020-11-05	0	0	1	21
Denmark/DCGC-5930/2020	EPI_ISL_620195	286	10/05/20	Europe	Denmark	Hovedstaden		Human	?	?	20A.EU1	B.1.177	GV	2020-11-05	0	0	1	21
Denmark/DCGC-5931/2020	EPI_ISL_620196	286	10/05/20	Europe	Denmark	Hovedstaden		Human	?	?	20A.EU1	B.1.177	GV	2020-11-05	0	0	1	21
Denmark/DCGC-5932/2020	EPI_ISL_620197	286	10/05/20	Europe	Denmark	Syddanmark		Human	?	?	20A	B.1.5	G	2020-11-05	0	0	1	16
Denmark/DCGC-5933/2020	EPI_ISL_620198	286	10/05/20	Europe	Denmark	Syddanmark		Human	?	?	20B	B.1.1	GR	2020-11-05	0	0	1	5
Denmark/DCGC-5934/2020	EPI_ISL_620199	286	10/05/20	Europe	Denmark	Nordjylland		Human	?	?	20B	B.1.1.49	GR	2020-11-05	0	0	1	5
Denmark/DCGC-5935/2020	EPI_ISL_620200	286	10/05/20	Europe	Denmark	Nordjylland		Human	?	?	20B	B.1.1.1	GR	2020-11-05	0	0	1	6
Denmark/DCGC-5936/2020	EPI_ISL_620201	286	10/05/20	Europe	Denmark	Syddanmark		Human	?	?	20A.EU2	B.1.160	GH	2020-11-05	0	0	1	17
Denmark/DCGC-5937/2020	EPI_ISL_620202	286	10/05/20	Europe	Denmark	Hovedstaden		Human	?	?	20A.EU1	B.1.177	GV	2020-11-05	0	0	1	21
Denmark/DCGC-5938/2020	EPI_ISL_620203	286	10/05/20	Europe	Denmark	Midtjylland		Human	?	?	20B	B.1.1	GR	2020-11-05	0	0	1	5
Denmark/DCGC-5939/2020	EPI_ISL_620204	286	10/05/20	Europe	Denmark	Syddanmark		Human	?	?	20B	B.1.1.35	GR	2020-11-05	0	0	1	6
Denmark/DCGC-5940/2020	EPI_ISL_620205	286	10/05/20	Europe	Denmark	Nordjylland		Human	?	?	20B	B.1.1	GR	2020-11-05	0	0	1	5
Denmark/DCGC-5941/2020	EPI_ISL_620206	286	10/05/20	Europe	Denmark	Hovedstaden		Human	?	?	20B	B.1.1	GR	2020-11-05	0	0	1	5
Denmark/DCGC-5942/2020	EPI_ISL_620207	286	10/05/20	Europe	Denmark	Hovedstaden		Human	?	?	20A	B.1.5	G	2020-11-05	0	0	1	16
Denmark/DCGC-5943/2020	EPI_ISL_620208	286	10/05/20	Europe	Denmark	Hovedstaden		Human	?	?	20B	B.1.1.50	GR	2020-11-05	0	0	1	5
Denmark/DCGC-5944/2020	EPI_ISL_620209	286	10/05/20	Europe	Denmark	Sjaelland		Human	?	?	20A.EU1	B.1.177	GV	2020-11-05	0	0	1	21
Denmark/DCGC-5945/2020	EPI_ISL_620210	286	10/05/20	Europe	Denmark	Hovedstaden		Human	?	?	20A.EU2	B.1.160	GH	2020-11-05	0	0	1	17
Denmark/DCGC-5946/2020	EPI_ISL_620211	286	10/05/20	Europe	Denmark	Hovedstaden		Human	?	?	20A.EU1	B.1.177	GV	2020-11-05	0	0	1	21
Denmark/DCGC-5947/2020	EPI_ISL_620212	286	10/05/20	Europe	Denmark	Hovedstaden		Human	?	?	20A.EU2	B.1.160	GH	2020-11-05	0	0	1	17
Denmark/DCGC-5948/2020	EPI_ISL_620213	286	10/05/20	Europe	Denmark	Hovedstaden		Human	?	?	20A.EU1	B.1.177	GV	2020-11-05	0	0	1	21
Denmark/DCGC-5949/2020	EPI_ISL_620214	286	10/05/20	Europe	Denmark	Hovedstaden		Human	?	?	20A.EU2	B.1.160	GH	2020-11-05	0	0	1	17
Denmark/DCGC-5950/2020	EPI_ISL_620215	286	10/05/20	Europe	Denmark	Hovedstaden		Human	?	?	20A	B.1.5	G	2020-11-05	0	0	1	16
Denmark/DCGC-5951/2020	EPI_ISL_620216	286	10/05/20	Europe	Denmark	Sjaelland		Human	?	?	20B	B.1.1	GR	2020-11-05	0	0	1	5
Denmark/DCGC-5952/2020	EPI_ISL_620217	286	10/05/20	Europe	Denmark	Syddanmark		Human	?	?	20A.EU2	B.1.160	GH	2020-11-05	0	0	1	17
Denmark/DCGC-5953/2020	EPI_ISL_620218	286	10/05/20	Europe	Denmark	Nordjylland		Human	?	?	20A	B.1.78	G	2020-11-05	0	0	1	5
Denmark/DCGC-5954/2020	EPI_ISL_620219	286	10/05/20	Europe	Denmark	Midtjylland		Human	?	?	20A.EU1	B.1.177	GV	2020-11-05	0	0	1	18
Denmark/DCGC-5955/2020	EPI_ISL_620220	286	10/05/20	Europe	Denmark	Midtjylland		Human	?	?	20A.EU1	B.1.177	GV	2020-11-05	0	0	1	18
Denmark/DCGC-5956/2020	EPI_ISL_620221	286	10/05/20	Europe	Denmark	Midtjylland		Human	?	?	20A.EU1	B.1.177	GV	2020-11-05	0	0	1	18
Denmark/DCGC-5957/2020	EPI_ISL_620222	286	10/05/20	Europe	Denmark	Sjaelland		Human	?	?	20A.EU1	B.1.177	GV	2020-11-05	0	0	1	21
Denmark/DCGC-5958/2020	EPI_ISL_620223	286	10/05/20	Europe	Denmark	Midtjylland		Human	?	?	20A	B.1.5	G	2020-11-05	0	0	1	16
Denmark/DCGC-5959/2020	EPI_ISL_620224	286	10/05/20	Europe	Denmark	Hovedstaden		Human	?	?	20B	B.1.1.50	GR	2020-11-05	0	0	1	5
Denmark/DCGC-5960/2020	EPI_ISL_620225	286	10/05/20	Europe	Denmark	Hovedstaden		Human	?	?	20A.EU2	B.1.160	GH	2020-11-05	0	0	1	17
Denmark/DCGC-6032/2020	EPI_ISL_620226	286	10/05/20	Europe	Denmark	Midtjylland		Human	?	?	20A.EU2	B.1.160	GH	2020-11-05	0	0	1	17
Denmark/DCGC-6033/2020	EPI_ISL_620227	286	10/05/20	Europe	Denmark	Syddanmark		Human	?	?	20B	B.1.1	GR	2020-11-05	0	0	1	5
Denmark/DCGC-6034/2020	EPI_ISL_620228	286	10/05/20	Europe	Denmark	Syddanmark		Human	?	?	20B	B.1.1	GR	2020-11-05	0	0	1	5
Denmark/DCGC-6035/2020	EPI_ISL_620229	286	10/05/20	Europe	Denmark	Syddanmark		Human	?	?	20A.EU1	B.1.177	GV	2020-11-05	0	0	1	21
Denmark/DCGC-6036/2020	EPI_ISL_620230	286	10/05/20	Europe	Denmark	Syddanmark		Human	?	?	20A	B.1.5	G	2020-11-05	0	1	0	16
Denmark/DCGC-6037/2020	EPI_ISL_620231	286	10/05/20	Europe	Denmark	Syddanmark		Human	?	?	20A	B.1	GH	2020-11-05	0	0	1	7
Denmark/DCGC-6038/2020	EPI_ISL_620232	286	10/05/20	Europe	Denmark	Nordjylland		Human	?	?	20B	B.1.1.49	GR	2020-11-05	0	1	0	5
Denmark/DCGC-6039/2020	EPI_ISL_620233	286	10/05/20	Europe	Denmark	Nordjylland		Human	?	?	20B	B.1.1.49	GR	2020-11-05	0	0	1	5
Denmark/DCGC-6040/2020	EPI_ISL_620234	286	10/05/20	Europe	Denmark	Nordjylland		Human	?	?	20B	B.1.1.49	GR	2020-11-05	0	0	1	5
Denmark/DCGC-6041/2020	EPI_ISL_620235	286	10/05/20	Europe	Denmark	Nordjylland		Human	?	?	20B	B.1.1.49	GR	2020-11-05	0	0	1	5
Denmark/DCGC-6042/2020	EPI_ISL_620236	286	10/05/20	Europe	Denmark	Nordjylland		Human	?	?	20B	B.1.1	GR	2020-11-05	0	0	1	5
Denmark/DCGC-6043/2020	EPI_ISL_620237	286	10/05/20	Europe	Denmark	Midtjylland		Human	?	?	20B	B.1.1	GR	2020-11-05	0	0	1	5
Denmark/DCGC-6044/2020	EPI_ISL_620238	286	10/05/20	Europe	Denmark	Midtjylland		Human	?	?	20B	B.1.1	GR	2020-11-05	0	0	1	5
Denmark/DCGC-6045/2020	EPI_ISL_620239	286	10/05/20	Europe	Denmark	Midtjylland		Human	?	?	20B	B.1.1	GR	2020-11-05	0	0	1	5
Denmark/DCGC-6046/2020	EPI_ISL_620240	286	10/05/20	Europe	Denmark	Syddanmark		Human	?	?	20A	B.1.5	G	2020-11-05	0	0	1	16
Denmark/DCGC-6047/2020	EPI_ISL_620241	286	10/05/20	Europe	Denmark	Hovedstaden		Human	?	?	20A	B.1.5	G	2020-11-05	0	0	1	16
Denmark/DCGC-6048/2020	EPI_ISL_620242	286	10/05/20	Europe	Denmark	Hovedstaden		Human	?	?	20A.EU2	B.1.160	GH	2020-11-05	0	0	1	17
Denmark/DCGC-6049/2020	EPI_ISL_620243	286	10/05/20	Europe	Denmark	Hovedstaden		Human	?	?	20A.EU1	B.1.177	GV	2020-11-05	0	0	1	21
Denmark/DCGC-6050/2020	EPI_ISL_620244	286	10/05/20	Europe	Denmark	Sjaelland		Human	?	?	20A.EU1	B.1.177	GV	2020-11-05	0	0	1	21
Denmark/DCGC-6051/2020	EPI_ISL_620245	286	10/05/20	Europe	Denmark	Midtjylland		Human	?	?	20A.EU1	B.1.177	GV	2020-11-05	0	0	1	21
Denmark/DCGC-6052/2020	EPI_ISL_620246	286	10/05/20	Europe	Denmark	Midtjylland		Human	?	?	20B	B.1.1	GR	2020-11-05	0	0	1	5
Denmark/DCGC-6053/2020	EPI_ISL_620247	286	10/05/20	Europe	Denmark	Hovedstaden		Human	?	?	20A.EU2	B.1	GH	2020-11-05	0	0	1	17
Denmark/DCGC-6054/2020	EPI_ISL_620248	286	10/05/20	Europe	Denmark	Midtjylland		Human	?	?	20A	B.1.78	G	2020-11-05	0	0	1	5
Denmark/DCGC-6055/2020	EPI_ISL_620249	286	10/05/20	Europe	Denmark	Hovedstaden		Human	?	?	20A.EU1	B.1.177	GV	2020-11-05	0	0	1	21
Denmark/DCGC-6056/2020	EPI_ISL_620250	286	10/05/20	Europe	Denmark	Hovedstaden		Human	?	?	20B	B.1.1.42	GR	2020-11-05	0	0	1	5
Denmark/DCGC-6057/2020	EPI_ISL_620251	286	10/05/20	Europe	Denmark	Hovedstaden		Human	?	?	20A	B.1.78	G	2020-11-05	0	0	1	5
Denmark/DCGC-6058/2020	EPI_ISL_620252	286	10/05/20	Europe	Denmark	Hovedstaden		Human	?	?	20B	B.1.1	GR	2020-11-05	0	0	1	5
Denmark/DCGC-6059/2020	EPI_ISL_620253	286	10/05/20	Europe	Denmark	Hovedstaden		Human	?	?	20A.EU1	B.1.177	GV	2020-11-05	0	1	0	21
Denmark/DCGC-6060/2020	EPI_ISL_620254	286	10/05/20	Europe	Denmark	Hovedstaden		Human	?	?	20A.EU1	B.1.177	GV	2020-11-05	0	0	1	21
Denmark/DCGC-6061/2020	EPI_ISL_620255	286	10/05/20	Europe	Denmark	Hovedstaden		Human	?	?	20A	B.1.78	G	2020-11-05	0	0	1	5
Denmark/DCGC-6062/2020	EPI_ISL_620256	286	10/05/20	Europe	Denmark	Hovedstaden		Human	?	?	20A.EU1	B.1.177	GV	2020-11-05	0	0	1	21
Denmark/DCGC-6063/2020	EPI_ISL_620257	286	10/05/20	Europe	Denmark	Hovedstaden		Human	?	?	20A.EU1	B.1.177	GV	2020-11-05	0	0	1	21
Denmark/DCGC-6064/2020	EPI_ISL_620258	286	10/05/20	Europe	Denmark	Hovedstaden		Human	?	?	20A.EU1	B.1.177	GV	2020-11-05	0	0	1	21
Denmark/DCGC-6065/2020	EPI_ISL_620259	286	10/05/20	Europe	Denmark	Syddanmark		Human	?	?	20B	B.1.1	GR	2020-11-05	0	0	1	5
Denmark/DCGC-6066/2020	EPI_ISL_620260	286	10/05/20	Europe	Denmark	Hovedstaden		Human	?	?	20A.EU1	B.1.177	GV	2020-11-05	0	0	1	21
Denmark/DCGC-6067/2020	EPI_ISL_620261	286	10/05/20	Europe	Denmark	Hovedstaden		Human	?	?	20A.EU1	B.1.177	GV	2020-11-05	0	0	1	21
Denmark/DCGC-6068/2020	EPI_ISL_620262	286	10/05/20	Europe	Denmark	Hovedstaden		Human	?	?	20A.EU1	B.1.177	GV	2020-11-05	0	0	1	21
Denmark/DCGC-6069/2020	EPI_ISL_620263	286	10/05/20	Europe	Denmark	Hovedstaden		Human	?	?	20A.EU2	B.1.160	GH	2020-11-05	0	0	1	17
Denmark/DCGC-6070/2020	EPI_ISL_620264	286	10/05/20	Europe	Denmark	Midtjylland		Human	?	?	20A	B.1.88	G	2020-11-05	0	0	1	13
Denmark/DCGC-6071/2020	EPI_ISL_620265	286	10/05/20	Europe	Denmark	Syddanmark		Human	?	?	20A	B.1.5	G	2020-11-05	0	1	0	16
Denmark/DCGC-6072/2020	EPI_ISL_620266	286	10/05/20	Europe	Denmark	Hovedstaden		Human	?	?	20A	B.1.5	G	2020-11-05	0	0	1	16
Denmark/DCGC-6073/2020	EPI_ISL_620267	286	10/05/20	Europe	Denmark	Hovedstaden		Human	?	?	20A.EU2	B.1.160	GH	2020-11-05	0	0	1	17
Denmark/DCGC-6074/2020	EPI_ISL_620268	286	10/05/20	Europe	Denmark	Hovedstaden		Human	?	?	20A.EU1	B.1.177	GV	2020-11-05	0	0	1	21
Denmark/DCGC-6075/2020	EPI_ISL_620269	286	10/05/20	Europe	Denmark	Hovedstaden		Human	?	?	20A.EU2	B.1.160	GH	2020-11-05	0	0	1	17
Denmark/DCGC-6076/2020	EPI_ISL_620270	286	10/05/20	Europe	Denmark	Sjaelland		Human	?	?	20A.EU1	B.1.177	GV	2020-11-05	0	0	1	21
Denmark/DCGC-6077/2020	EPI_ISL_620271	286	10/05/20	Europe	Denmark	Hovedstaden		Human	?	?	20B	B.1.1	GR	2020-11-05	0	0	1	5
Denmark/DCGC-6078/2020	EPI_ISL_620272	286	10/05/20	Europe	Denmark	Hovedstaden		Human	?	?	20A	B.1.5	G	2020-11-05	0	0	1	16
Denmark/DCGC-6079/2020	EPI_ISL_620273	286	10/05/20	Europe	Denmark	Hovedstaden		Human	?	?	20A.EU2	B.1.160	GH	2020-11-05	0	0	1	17
Denmark/DCGC-6080/2020	EPI_ISL_620274	286	10/05/20	Europe	Denmark	Hovedstaden		Human	?	?	20A.EU1	B.1.177	GV	2020-11-05	0	0	1	21
Denmark/DCGC-6081/2020	EPI_ISL_620275	286	10/05/20	Europe	Denmark	Hovedstaden		Human	?	?	20A.EU1	B.1.177	GV	2020-11-05	0	0	1	21
Denmark/DCGC-6082/2020	EPI_ISL_620276	286	10/05/20	Europe	Denmark	Hovedstaden		Human	?	?	20A.EU2	B.1.160	GH	2020-11-05	0	1	0	17
Denmark/DCGC-6083/2020	EPI_ISL_620277	286	10/05/20	Europe	Denmark	Hovedstaden		Human	?	?	20A	B.1.78	G	2020-11-05	0	0	1	5
Denmark/DCGC-6084/2020	EPI_ISL_620278	286	10/05/20	Europe	Denmark	Hovedstaden		Human	?	?	20A.EU2	B.1.160	GH	2020-11-05	0	0	1	17
Denmark/DCGC-6085/2020	EPI_ISL_620279	286	10/05/20	Europe	Denmark	Hovedstaden		Human	?	?	20A.EU2	B.1.160	GH	2020-11-05	0	0	1	17
Denmark/DCGC-6086/2020	EPI_ISL_620280	286	10/05/20	Europe	Denmark	Hovedstaden		Human	?	?	20A.EU2	B.1.160	GH	2020-11-05	0	0	1	17
Denmark/DCGC-6087/2020	EPI_ISL_620281	286	10/05/20	Europe	Denmark	Sjaelland		Human	?	?	20A.EU1	B.1.177	GV	2020-11-05	0	0	1	21
Denmark/DCGC-6088/2020	EPI_ISL_620282	286	10/05/20	Europe	Denmark	Hovedstaden		Human	?	?	20A.EU1	B.1.177	GV	2020-11-05	0	0	1	21
Denmark/DCGC-6089/2020	EPI_ISL_620283	286	10/05/20	Europe	Denmark	Sjaelland		Human	?	?	20A.EU1	B.1.177	GV	2020-11-05	0	0	1	21
Denmark/DCGC-6090/2020	EPI_ISL_620284	286	10/05/20	Europe	Denmark	Hovedstaden		Human	?	?	20A.EU1	B.1.177	GV	2020-11-05	0	0	1	21
Denmark/DCGC-6091/2020	EPI_ISL_620285	286	10/05/20	Europe	Denmark	Hovedstaden		Human	?	?	20A.EU2	B.1.160	GH	2020-11-05	0	0	1	17
Denmark/DCGC-6092/2020	EPI_ISL_620287	286	10/05/20	Europe	Denmark	Hovedstaden		Human	?	?	20A.EU2	B.1.160	GH	2020-11-05	0	0	1	17
Denmark/DCGC-6093/2020	EPI_ISL_620288	286	10/05/20	Europe	Denmark	Hovedstaden		Human	?	?	20A.EU1	B.1.177	GV	2020-11-05	0	0	1	21
Denmark/DCGC-6094/2020	EPI_ISL_620289	286	10/05/20	Europe	Denmark	Hovedstaden		Human	?	?	20A	B.1.5	G	2020-11-05	0	0	1	16
Denmark/DCGC-6095/2020	EPI_ISL_620290	286	10/05/20	Europe	Denmark	Hovedstaden		Human	?	?	20A.EU2	B.1.160	GH	2020-11-05	0	0	1	17
Denmark/DCGC-6096/2020	EPI_ISL_620291	286	10/05/20	Europe	Denmark	Hovedstaden		Human	?	?	20A.EU1	B.1.177	GV	2020-11-05	0	1	0	21
Denmark/DCGC-6097/2020	EPI_ISL_620292	286	10/05/20	Europe	Denmark	Hovedstaden		Human	?	?	20A.EU1	B.1.177	GV	2020-11-05	0	0	1	21
Denmark/DCGC-6098/2020	EPI_ISL_620293	286	10/05/20	Europe	Denmark	Hovedstaden		Human	?	?	20B	B.1.1.50	GR	2020-11-05	0	0	1	5
Denmark/DCGC-6099/2020	EPI_ISL_620294	286	10/05/20	Europe	Denmark	Hovedstaden		Human	?	?	20A	B.1.5	G	2020-11-05	0	0	1	16
Denmark/DCGC-6100/2020	EPI_ISL_620295	286	10/05/20	Europe	Denmark	Hovedstaden		Human	?	?	20A.EU1	B.1.177	GV	2020-11-05	0	0	1	21
Denmark/DCGC-6101/2020	EPI_ISL_620296	286	10/05/20	Europe	Denmark	Hovedstaden		Human	?	?	20A.EU1	B.1.177	GV	2020-11-05	0	0	1	21
Denmark/DCGC-6102/2020	EPI_ISL_620297	286	10/05/20	Europe	Denmark	Hovedstaden		Human	?	?	20A.EU2	B.1.160	GH	2020-11-05	0	0	1	17
Denmark/DCGC-6103/2020	EPI_ISL_620298	286	10/05/20	Europe	Denmark	Hovedstaden		Human	?	?	20A.EU1	B.1.177	GV	2020-11-05	0	0	1	21
Denmark/DCGC-6104/2020	EPI_ISL_620299	286	10/05/20	Europe	Denmark	Sjaelland		Human	?	?	20A	B.1.5	G	2020-11-05	0	0	1	16
Denmark/DCGC-6105/2020	EPI_ISL_620300	286	10/05/20	Europe	Denmark	Hovedstaden		Human	?	?	20B	B.1.1	GR	2020-11-05	0	0	1	5
Denmark/DCGC-6106/2020	EPI_ISL_620301	286	10/05/20	Europe	Denmark	Hovedstaden		Human	?	?	20A.EU1	B.1.177	GV	2020-11-05	0	0	1	21
Denmark/DCGC-6153/2020	EPI_ISL_620056	286	10/05/20	Europe	Denmark	Hovedstaden		Human	?	?	20B	B.1.1	GR	2020-11-05	0	0	1	5
Denmark/DCGC-6154/2020	EPI_ISL_620057	286	10/05/20	Europe	Denmark	Hovedstaden		Human	?	?	20A.EU1	B.1	GV	2020-11-05	0	1	0	21
Denmark/DCGC-6155/2020	EPI_ISL_620058	286	10/05/20	Europe	Denmark	Hovedstaden		Human	?	?	20A.EU1	B.1.177	GV	2020-11-05	0	0	1	21
Denmark/DCGC-6156/2020	EPI_ISL_620059	286	10/05/20	Europe	Denmark	Hovedstaden		Human	?	?	20A.EU1	B.1.177	GV	2020-11-05	0	0	1	21
Denmark/DCGC-6157/2020	EPI_ISL_620060	286	10/05/20	Europe	Denmark	Midtjylland		Human	?	?	20A.EU1	B.1.177	GV	2020-11-05	0	0	1	21
Denmark/DCGC-6158/2020	EPI_ISL_620061	286	10/05/20	Europe	Denmark	Midtjylland		Human	?	?	20A.EU1	B.1.177	GV	2020-11-05	0	0	1	21
Denmark/DCGC-6159/2020	EPI_ISL_620062	286	10/05/20	Europe	Denmark	Hovedstaden		Human	?	?	20A	B.1.78	G	2020-11-05	0	0	1	5
Denmark/DCGC-6160/2020	EPI_ISL_620063	286	10/05/20	Europe	Denmark	Sjaelland		Human	?	?	20A.EU1	B.1.177	GV	2020-11-05	0	0	1	21
Denmark/DCGC-6161/2020	EPI_ISL_620064	286	10/05/20	Europe	Denmark	Syddanmark		Human	?	?	20A	B.1.5	G	2020-11-05	0	0	1	16
Denmark/DCGC-6162/2020	EPI_ISL_620065	286	10/05/20	Europe	Denmark	Midtjylland		Human	?	?	20A.EU2	B.1.160	GH	2020-11-05	0	0	1	17
Denmark/DCGC-6163/2020	EPI_ISL_620066	286	10/05/20	Europe	Denmark	Syddanmark		Human	?	?	20A	B.1.5	G	2020-11-05	0	0	1	16
Denmark/DCGC-6164/2020	EPI_ISL_620067	286	10/05/20	Europe	Denmark	Midtjylland		Human	?	?	20A	B.1.78	G	2020-11-05	0	0	1	5
Denmark/DCGC-6165/2020	EPI_ISL_620068	286	10/05/20	Europe	Denmark	Hovedstaden		Human	?	?	20B	B.1.1	GR	2020-11-05	0	0	1	5
Denmark/DCGC-6166/2020	EPI_ISL_620069	286	10/05/20	Europe	Denmark	Hovedstaden		Human	?	?	20A	B.1.5	G	2020-11-05	0	0	1	16
Denmark/DCGC-6167/2020	EPI_ISL_620070	286	10/05/20	Europe	Denmark	Sjaelland		Human	?	?	20A	B.1.5	G	2020-11-05	0	0	1	16
Denmark/DCGC-6168/2020	EPI_ISL_620071	286	10/05/20	Europe	Denmark	Midtjylland		Human	?	?	20A.EU2	B.1.160	GH	2020-11-05	0	0	1	17
Denmark/DCGC-6169/2020	EPI_ISL_620072	286	10/05/20	Europe	Denmark	Sjaelland		Human	?	?	20B	B.1.1	GR	2020-11-05	0	0	1	5
Denmark/DCGC-6170/2020	EPI_ISL_620073	286	10/05/20	Europe	Denmark	Nordjylland		Human	?	?	20B	B.1.1.47	GR	2020-11-05	0	0	1	5
Denmark/DCGC-6171/2020	EPI_ISL_620074	286	10/05/20	Europe	Denmark	Nordjylland		Human	?	?	20B	B.1.1	GR	2020-11-05	0	0	1	5
Denmark/DCGC-6172/2020	EPI_ISL_620075	286	10/05/20	Europe	Denmark	Midtjylland		Human	?	?	20A	B.1.5	G	2020-11-05	0	0	1	16
Denmark/DCGC-6173/2020	EPI_ISL_620076	286	10/05/20	Europe	Denmark	Nordjylland		Human	?	?	20B	B.1.1	GR	2020-11-05	0	0	1	5
Denmark/DCGC-6174/2020	EPI_ISL_620077	286	10/05/20	Europe	Denmark	Nordjylland		Human	?	?	20B	B.1.1.49	GR	2020-11-05	0	0	1	5
Denmark/DCGC-6175/2020	EPI_ISL_620078	286	10/05/20	Europe	Denmark	Nordjylland		Human	?	?	20B	B.1.1.1	GR	2020-11-05	0	0	1	6
Denmark/DCGC-6176/2020	EPI_ISL_620079	286	10/05/20	Europe	Denmark	Nordjylland		Human	?	?	20B	B.1.1.1	GR	2020-11-05	0	0	1	6
Denmark/DCGC-6177/2020	EPI_ISL_620080	286	10/05/20	Europe	Denmark	Hovedstaden		Human	?	?	20A	B.1.5	G	2020-11-05	0	0	1	16
Denmark/DCGC-6178/2020	EPI_ISL_620081	286	10/05/20	Europe	Denmark	Midtjylland		Human	?	?	20B	B.1.1	GR	2020-11-05	0	0	1	5
Denmark/DCGC-6179/2020	EPI_ISL_620082	286	10/05/20	Europe	Denmark	Midtjylland		Human	?	?	20B	B.1.1	GR	2020-11-05	0	0	1	5
Denmark/DCGC-6180/2020	EPI_ISL_620083	286	10/05/20	Europe	Denmark	Hovedstaden		Human	?	?	20B	B.1.1	GR	2020-11-05	0	0	1	5
Denmark/DCGC-6181/2020	EPI_ISL_620084	286	10/05/20	Europe	Denmark	Hovedstaden		Human	?	?	20A	B.1	GH	2020-11-05	0	0	1	14
Denmark/DCGC-6182/2020	EPI_ISL_620085	286	10/05/20	Europe	Denmark	Sjaelland		Human	?	?	20A	B.1.5	G	2020-11-05	0	0	1	16
Denmark/DCGC-6183/2020	EPI_ISL_620086	286	10/05/20	Europe	Denmark	Hovedstaden		Human	?	?	20A	B.1.78	G	2020-11-05	0	0	1	5
Denmark/DCGC-6184/2020	EPI_ISL_620087	286	10/05/20	Europe	Denmark	Hovedstaden		Human	?	?	20A.EU2	B.1.160	GH	2020-11-05	0	0	1	17
Denmark/DCGC-6185/2020	EPI_ISL_620088	286	10/05/20	Europe	Denmark	Hovedstaden		Human	?	?	20B	B.1.1	GR	2020-11-05	0	0	1	5
Denmark/DCGC-6186/2020	EPI_ISL_620089	286	10/05/20	Europe	Denmark	Syddanmark		Human	?	?	20A	B.1.88	G	2020-11-05	0	0	1	13
Denmark/DCGC-6187/2020	EPI_ISL_620090	286	10/05/20	Europe	Denmark	Syddanmark		Human	?	?	20B	B.1.1	GR	2020-11-05	0	0	1	5
Denmark/DCGC-6188/2020	EPI_ISL_620091	286	10/05/20	Europe	Denmark	Hovedstaden		Human	?	?	20A	B.1.5	G	2020-11-05	0	0	1	16
Denmark/DCGC-6189/2020	EPI_ISL_620092	286	10/05/20	Europe	Denmark	Sjaelland		Human	?	?	20B	B.1.1.47	GR	2020-11-05	0	1	0	5
Denmark/DCGC-6190/2020	EPI_ISL_620093	286	10/05/20	Europe	Denmark	Sjaelland		Human	?	?	20A.EU1	B.1.177	GV	2020-11-05	0	0	1	18
Denmark/DCGC-6191/2020	EPI_ISL_620094	286	10/05/20	Europe	Denmark	Sjaelland		Human	?	?	20A	B.1.5	G	2020-11-05	0	0	1	16
Denmark/DCGC-6192/2020	EPI_ISL_620095	286	10/05/20	Europe	Denmark	Midtjylland		Human	?	?	20A.EU2	B.1.160	GH	2020-11-05	0	1	0	17
Denmark/DCGC-6193/2020	EPI_ISL_620096	286	10/05/20	Europe	Denmark	Nordjylland		Human	?	?	20B	B.1.1.49	GR	2020-11-05	0	1	0	5
Denmark/DCGC-6194/2020	EPI_ISL_620097	286	10/05/20	Europe	Denmark	Midtjylland		Human	?	?	20A	B.1.5	G	2020-11-05	0	0	1	16
Denmark/DCGC-6195/2020	EPI_ISL_620098	286	10/05/20	Europe	Denmark	Hovedstaden		Human	?	?	20A.EU1	B.1.177	GV	2020-11-05	0	0	1	21
Denmark/DCGC-6196/2020	EPI_ISL_620099	286	10/05/20	Europe	Denmark	Hovedstaden		Human	?	?	20A.EU1	B.1.177	GV	2020-11-05	0	1	0	21
Denmark/DCGC-6197/2020	EPI_ISL_620100	286	10/05/20	Europe	Denmark	Hovedstaden		Human	?	?	20B	B.1.1	GR	2020-11-05	0	0	1	5
Denmark/DCGC-6198/2020	EPI_ISL_620101	286	10/05/20	Europe	Denmark	Hovedstaden		Human	?	?	20A.EU2	B.1.160	GH	2020-11-05	0	0	1	17
Denmark/DCGC-6199/2020	EPI_ISL_620102	286	10/05/20	Europe	Denmark	Hovedstaden		Human	?	?	20A.EU1	B.1.177	GV	2020-11-05	0	0	1	21
Denmark/DCGC-6200/2020	EPI_ISL_620103	286	10/05/20	Europe	Denmark	Hovedstaden		Human	?	?	20B	B.1.1	GR	2020-11-05	0	0	1	5
Denmark/DCGC-6201/2020	EPI_ISL_620104	286	10/05/20	Europe	Denmark	Hovedstaden		Human	?	?	20A.EU1	B.1.177	GV	2020-11-05	0	0	1	21
Denmark/DCGC-6202/2020	EPI_ISL_620105	286	10/05/20	Europe	Denmark	Midtjylland		Human	?	?	20A	B.1.5	G	2020-11-05	0	0	1	16
Denmark/DCGC-6203/2020	EPI_ISL_620106	286	10/05/20	Europe	Denmark	Hovedstaden		Human	?	?	20A.EU1	B.1.177	GV	2020-11-05	0	1	0	21
Denmark/DCGC-6204/2020	EPI_ISL_620107	286	10/05/20	Europe	Denmark	Syddanmark		Human	?	?	20B	B.1.1	GR	2020-11-05	0	0	1	5
Denmark/DCGC-6205/2020	EPI_ISL_620108	286	10/05/20	Europe	Denmark	Nordjylland		Human	?	?	20B	B.1.1	GR	2020-11-05	0	0	1	5
Denmark/DCGC-6206/2020	EPI_ISL_620109	286	10/05/20	Europe	Denmark	Midtjylland		Human	?	?	20A	B.1.78	G	2020-11-05	0	0	1	5
Denmark/DCGC-6207/2020	EPI_ISL_620110	286	10/05/20	Europe	Denmark	Midtjylland		Human	?	?	20A.EU1	B.1.177	GV	2020-11-05	0	0	1	18
Denmark/DCGC-6208/2020	EPI_ISL_620111	286	10/05/20	Europe	Denmark	Midtjylland		Human	?	?	20B	B.1.1	GR	2020-11-05	0	0	1	5
Denmark/DCGC-6209/2020	EPI_ISL_620112	286	10/05/20	Europe	Denmark	Midtjylland		Human	?	?	20B	B.1.1	GR	2020-11-05	0	0	1	5
Denmark/DCGC-6210/2020	EPI_ISL_620113	286	10/05/20	Europe	Denmark	Midtjylland		Human	?	?	20A	B.1.5	G	2020-11-05	0	0	1	16
Denmark/DCGC-6211/2020	EPI_ISL_620114	286	10/05/20	Europe	Denmark	Midtjylland		Human	?	?	20B	B.1.1	GR	2020-11-05	0	0	1	5
Denmark/DCGC-6212/2020	EPI_ISL_620115	286	10/05/20	Europe	Denmark	Midtjylland		Human	?	?	20B	B.1.1.12	GR	2020-11-05	0	0	1	5
Denmark/DCGC-6213/2020	EPI_ISL_620116	286	10/05/20	Europe	Denmark	Sjaelland		Human	?	?	20A.EU2	B.1.160	GH	2020-11-05	0	1	0	17
Denmark/DCGC-6214/2020	EPI_ISL_620117	286	10/05/20	Europe	Denmark	Nordjylland		Human	?	?	20B	B.1.1.49	GR	2020-11-05	0	1	0	5
Denmark/DCGC-6215/2020	EPI_ISL_620118	286	10/05/20	Europe	Denmark	Nordjylland		Human	?	?	20B	B.1.1.49	GR	2020-11-05	0	1	0	5
Denmark/DCGC-6216/2020	EPI_ISL_620119	286	10/05/20	Europe	Denmark	Nordjylland		Human	?	?	20B	B.1.1.49	GR	2020-11-05	0	1	0	5
Denmark/DCGC-6217/2020	EPI_ISL_620120	286	10/05/20	Europe	Denmark	Nordjylland		Human	?	?	20B	B.1.1	GR	2020-11-05	0	0	1	5
Denmark/DCGC-6218/2020	EPI_ISL_620121	286	10/05/20	Europe	Denmark	Nordjylland		Human	?	?	20B	B.1.1.49	GR	2020-11-05	0	0	1	5
Denmark/DCGC-6219/2020	EPI_ISL_620122	286	10/05/20	Europe	Denmark	Syddanmark		Human	?	?	20B	B.1.1	GR	2020-11-05	0	1	0	5
Denmark/DCGC-6220/2020	EPI_ISL_620123	286	10/05/20	Europe	Denmark	Midtjylland		Human	?	?	20A	B.1.5	G	2020-11-05	0	0	1	16
Denmark/DCGC-6221/2020	EPI_ISL_620124	286	10/05/20	Europe	Denmark	Syddanmark		Human	?	?	20A.EU2	B.1.160	GH	2020-11-05	0	0	1	17
Denmark/DCGC-6222/2020	EPI_ISL_620125	286	10/05/20	Europe	Denmark	Syddanmark		Human	?	?	20A.EU2	B.1.160	GH	2020-11-05	0	0	1	17
Denmark/DCGC-6223/2020	EPI_ISL_620126	286	10/05/20	Europe	Denmark	Syddanmark		Human	?	?	20A.EU2	B.1.160	GH	2020-11-05	0	0	1	17
Denmark/DCGC-6224/2020	EPI_ISL_619984	286	10/05/20	Europe	Denmark	Midtjylland		Human	?	?	20A.EU1	B.1.177	GV	2020-11-05	0	1	0	18
Denmark/DCGC-6225/2020	EPI_ISL_619985	286	10/05/20	Europe	Denmark	Sjaelland		Human	?	?	20B	B.1.1.50	GR	2020-11-05	0	0	1	5
Denmark/DCGC-6226/2020	EPI_ISL_619986	286	10/05/20	Europe	Denmark	Midtjylland		Human	?	?	20B	B.1.1	GR	2020-11-05	0	0	1	5
Denmark/DCGC-6227/2020	EPI_ISL_619987	286	10/05/20	Europe	Denmark	Midtjylland		Human	?	?	20B	B.1.1.55	GR	2020-11-05	0	1	0	5
Denmark/DCGC-6228/2020	EPI_ISL_619988	286	10/05/20	Europe	Denmark	Sjaelland		Human	?	?	20A.EU1	B.1.177	GV	2020-11-05	0	1	0	21
Denmark/DCGC-6229/2020	EPI_ISL_619989	286	10/05/20	Europe	Denmark	Sjaelland		Human	?	?	20A	B.1.5	G	2020-11-05	0	0	1	16
Denmark/DCGC-6230/2020	EPI_ISL_619990	286	10/05/20	Europe	Denmark	Nordjylland		Human	?	?	20B	B.1.1.49	GR	2020-11-05	0	1	0	5
Denmark/DCGC-6231/2020	EPI_ISL_619991	286	10/05/20	Europe	Denmark	Syddanmark		Human	?	?	20B	B.1.1	GR	2020-11-05	0	0	1	5
Denmark/DCGC-6232/2020	EPI_ISL_619992	286	10/05/20	Europe	Denmark	Sjaelland		Human	?	?	20A.EU2	B.1.160	GH	2020-11-05	0	0	1	17
Denmark/DCGC-6233/2020	EPI_ISL_619993	286	10/05/20	Europe	Denmark	Midtjylland		Human	?	?	20B	B.1.1	GR	2020-11-05	0	0	1	5
Denmark/DCGC-6234/2020	EPI_ISL_619994	286	10/05/20	Europe	Denmark	Midtjylland		Human	?	?	20B	B.1.1	GR	2020-11-05	0	0	1	5
Denmark/DCGC-6235/2020	EPI_ISL_619995	286	10/05/20	Europe	Denmark	Midtjylland		Human	?	?	20B	B.1.1	GR	2020-11-05	0	0	1	5
Denmark/DCGC-6236/2020	EPI_ISL_619996	286	10/05/20	Europe	Denmark	Midtjylland		Human	?	?	20B	B.1.1	GR	2020-11-05	0	0	1	5
Denmark/DCGC-6237/2020	EPI_ISL_619997	286	10/05/20	Europe	Denmark	Denmark		Human	?	?	20B	B.1.1	GR	2020-11-05	0	0	1	5
Denmark/DCGC-6238/2020	EPI_ISL_619998	286	10/05/20	Europe	Denmark	Midtjylland		Human	?	?	20B	B.1	G	2020-11-05	0	1	0	5
Denmark/DCGC-6239/2020	EPI_ISL_619999	286	10/05/20	Europe	Denmark	Syddanmark		Human	?	?	20B	B.1.1	GR	2020-11-05	0	0	1	5
Denmark/DCGC-6240/2020	EPI_ISL_620000	286	10/05/20	Europe	Denmark	Midtjylland		Human	?	?	20B	B.1.1.55	GR	2020-11-05	0	0	1	5
Denmark/DCGC-6241/2020	EPI_ISL_620001	286	10/05/20	Europe	Denmark	Syddanmark		Human	?	?	20B	B.1.1	GR	2020-11-05	0	0	1	5
Denmark/DCGC-6242/2020	EPI_ISL_620002	286	10/05/20	Europe	Denmark	Midtjylland		Human	?	?	20B	B.1.1	GR	2020-11-05	0	1	0	5
Denmark/DCGC-6243/2020	EPI_ISL_620003	286	10/05/20	Europe	Denmark	Midtjylland		Human	?	?	20B	B.1.1	GR	2020-11-05	0	0	1	5
Denmark/DCGC-6244/2020	EPI_ISL_620004	286	10/05/20	Europe	Denmark	Midtjylland		Human	?	?	20B	B.1.1	GR	2020-11-05	0	0	1	5
Denmark/DCGC-6245/2020	EPI_ISL_620005	286	10/05/20	Europe	Denmark	Nordjylland		Human	?	?	20B	B.1.1.49	GR	2020-11-05	0	1	0	5
Denmark/DCGC-6246/2020	EPI_ISL_620006	286	10/05/20	Europe	Denmark	Syddanmark		Human	?	?	20A.EU2	B.1.160	GH	2020-11-05	0	0	1	17
Denmark/DCGC-6247/2020	EPI_ISL_620007	286	10/05/20	Europe	Denmark	Hovedstaden		Human	?	?	20A.EU2	B.1.160	GH	2020-11-05	0	0	1	17
Denmark/DCGC-6248/2020	EPI_ISL_620008	286	10/05/20	Europe	Denmark	Hovedstaden		Human	?	?	20A.EU2	B.1.160	GH	2020-11-05	0	1	0	17
Denmark/DCGC-6249/2020	EPI_ISL_620009	286	10/05/20	Europe	Denmark	Nordjylland		Human	?	?	20B	B.1.1.49	GR	2020-11-05	0	1	0	5
Denmark/DCGC-6250/2020	EPI_ISL_620010	286	10/05/20	Europe	Denmark	Hovedstaden		Human	?	?	20A	B.1.78	G	2020-11-05	0	0	1	5
Denmark/DCGC-6251/2020	EPI_ISL_620011	286	10/05/20	Europe	Denmark	Hovedstaden		Human	?	?	20A.EU1	B.1.177	GV	2020-11-05	0	0	1	21
Denmark/DCGC-6252/2020	EPI_ISL_620012	286	10/05/20	Europe	Denmark	Hovedstaden		Human	?	?	20B	B.1.1	GR	2020-11-05	0	0	1	5
Denmark/DCGC-6253/2020	EPI_ISL_620013	286	10/05/20	Europe	Denmark	Sjaelland		Human	?	?	20A.EU2	B.1.160	GH	2020-11-05	0	0	1	17
Denmark/DCGC-6254/2020	EPI_ISL_620014	286	10/05/20	Europe	Denmark	Hovedstaden		Human	?	?	20A	B.1.75	G	2020-11-05	0	0	1	5
Denmark/DCGC-6255/2020	EPI_ISL_620015	286	10/05/20	Europe	Denmark	Hovedstaden		Human	?	?	20A.EU2	B.1.160	GH	2020-11-05	0	0	1	17
Denmark/DCGC-6256/2020	EPI_ISL_620016	286	10/05/20	Europe	Denmark	Hovedstaden		Human	?	?	20A	B.1.75	G	2020-11-05	0	0	1	5
Denmark/DCGC-6257/2020	EPI_ISL_620017	286	10/05/20	Europe	Denmark	Hovedstaden		Human	?	?	20A.EU2	B.1.160	GH	2020-11-05	0	0	1	17
Denmark/DCGC-6258/2020	EPI_ISL_620018	286	10/05/20	Europe	Denmark	Hovedstaden		Human	?	?	20A.EU1	B.1.177	GV	2020-11-05	0	0	1	21
Denmark/DCGC-6259/2020	EPI_ISL_620019	286	10/05/20	Europe	Denmark	Hovedstaden		Human	?	?	20A.EU2	B.1.160	GH	2020-11-05	0	0	1	17
Denmark/DCGC-6260/2020	EPI_ISL_620020	286	10/05/20	Europe	Denmark	Syddanmark		Human	?	?	20B	B.1.1	GR	2020-11-05	0	0	1	5
Denmark/DCGC-6261/2020	EPI_ISL_620021	286	10/05/20	Europe	Denmark	Hovedstaden		Human	?	?	20A.EU1	B.1.177	GV	2020-11-05	0	0	1	21
Denmark/DCGC-6262/2020	EPI_ISL_620022	286	10/05/20	Europe	Denmark	Midtjylland		Human	?	?	20B	B.1.1	GR	2020-11-05	0	0	1	5
Denmark/DCGC-6263/2020	EPI_ISL_620023	286	10/05/20	Europe	Denmark	Midtjylland		Human	?	?	20B	B.1.1	GR	2020-11-05	0	0	1	5
Denmark/DCGC-6264/2020	EPI_ISL_620024	286	10/05/20	Europe	Denmark	Midtjylland		Human	?	?	20B	B.1.1	GR	2020-11-05	0	0	1	5
Denmark/DCGC-6265/2020	EPI_ISL_620025	286	10/05/20	Europe	Denmark	Midtjylland		Human	?	?	20B	B.1.1	GR	2020-11-05	0	0	1	5
Denmark/DCGC-6266/2020	EPI_ISL_620026	286	10/05/20	Europe	Denmark	Midtjylland		Human	?	?	20B	B.1.1	GR	2020-11-05	0	0	1	5
Denmark/DCGC-6267/2020	EPI_ISL_620027	286	10/05/20	Europe	Denmark	Hovedstaden		Human	?	?	20A	B.1.36	GH	2020-11-05	0	0	1	14
Denmark/DCGC-6268/2020	EPI_ISL_620028	286	10/05/20	Europe	Denmark	Hovedstaden		Human	?	?	20A.EU1	B.1.177	GV	2020-11-05	0	0	1	21
Denmark/DCGC-6269/2020	EPI_ISL_620029	286	10/05/20	Europe	Denmark	Hovedstaden		Human	?	?	20A.EU1	B.1.177	GV	2020-11-05	0	0	1	21
Denmark/DCGC-6270/2020	EPI_ISL_620030	286	10/05/20	Europe	Denmark	Hovedstaden		Human	?	?	20A.EU1	B.1.177	GV	2020-11-05	0	0	1	21
Denmark/DCGC-6271/2020	EPI_ISL_620031	286	10/05/20	Europe	Denmark	Hovedstaden		Human	?	?	20A.EU2	B.1.160	GH	2020-11-05	0	1	0	17
Denmark/DCGC-6272/2020	EPI_ISL_620032	286	10/05/20	Europe	Denmark	Hovedstaden		Human	?	?	20A	B.1.78	G	2020-11-05	0	0	1	5
Denmark/DCGC-6273/2020	EPI_ISL_620033	286	10/05/20	Europe	Denmark	Midtjylland		Human	?	?	20A.EU1	B.1.177	GV	2020-11-05	0	0	1	18
Denmark/DCGC-6274/2020	EPI_ISL_620034	286	10/05/20	Europe	Denmark	Midtjylland		Human	?	?	20A.EU1	B.1.177	GV	2020-11-05	0	0	1	18
Denmark/DCGC-6275/2020	EPI_ISL_620035	286	10/05/20	Europe	Denmark	Hovedstaden		Human	?	?	20A.EU1	B.1.177	GV	2020-11-05	0	0	1	21
Denmark/DCGC-6276/2020	EPI_ISL_620036	286	10/05/20	Europe	Denmark	Hovedstaden		Human	?	?	20A.EU1	B.1.177	GV	2020-11-05	0	0	1	21
Denmark/DCGC-6277/2020	EPI_ISL_620037	286	10/05/20	Europe	Denmark	Nordjylland		Human	?	?	20A.EU1	B.1.177	GV	2020-11-05	0	0	1	21
Denmark/DCGC-6278/2020	EPI_ISL_620038	286	10/05/20	Europe	Denmark	Midtjylland		Human	?	?	20A	B.1.5	G	2020-11-05	0	0	1	16
Denmark/DCGC-6279/2020	EPI_ISL_620039	286	10/05/20	Europe	Denmark	Hovedstaden		Human	?	?	20A.EU1	B.1.177	GV	2020-11-05	0	0	1	21
Denmark/DCGC-6280/2020	EPI_ISL_620040	286	10/05/20	Europe	Denmark	Hovedstaden		Human	?	?	20B	B.1.1	GR	2020-11-05	0	0	1	5
Denmark/DCGC-6281/2020	EPI_ISL_620041	286	10/05/20	Europe	Denmark	Nordjylland		Human	?	?	20B	B.1.1.49	GR	2020-11-05	0	1	0	5
Denmark/DCGC-6282/2020	EPI_ISL_620042	286	10/05/20	Europe	Denmark	Nordjylland		Human	?	?	20B	B.1.1.49	GR	2020-11-05	0	0	1	5
Denmark/DCGC-6283/2020	EPI_ISL_620043	286	10/05/20	Europe	Denmark	Nordjylland		Human	?	?	20B	B.1.1.49	GR	2020-11-05	0	1	0	5
Denmark/DCGC-6284/2020	EPI_ISL_620044	286	10/05/20	Europe	Denmark	Nordjylland		Human	?	?	20B	B.1.1.49	GR	2020-11-05	0	1	0	5
Denmark/DCGC-6285/2020	EPI_ISL_620045	286	10/05/20	Europe	Denmark	Hovedstaden		Human	?	?	20A.EU2	B.1.160	GH	2020-11-05	0	0	1	17
Denmark/DCGC-6286/2020	EPI_ISL_620046	286	10/05/20	Europe	Denmark	Hovedstaden		Human	?	?	20A.EU1	B.1.177	GV	2020-11-05	0	0	1	21
Denmark/DCGC-6287/2020	EPI_ISL_620047	286	10/05/20	Europe	Denmark	Hovedstaden		Human	?	?	20A	B.1.5	G	2020-11-05	0	0	1	16
Denmark/DCGC-6288/2020	EPI_ISL_620048	286	10/05/20	Europe	Denmark	Hovedstaden		Human	?	?	20B	B.1.1	GR	2020-11-05	0	0	1	5
Denmark/DCGC-6289/2020	EPI_ISL_620049	286	10/05/20	Europe	Denmark	Hovedstaden		Human	?	?	20A.EU2	B.1.160	GH	2020-11-05	0	0	1	17
Denmark/DCGC-6290/2020	EPI_ISL_620050	286	10/05/20	Europe	Denmark	Hovedstaden		Human	?	?	20A.EU1	B.1.177	GV	2020-11-05	0	1	0	21
Denmark/DCGC-6291/2020	EPI_ISL_620051	286	10/05/20	Europe	Denmark	Hovedstaden		Human	?	?	20A.EU2	B.1.160	GH	2020-11-05	0	0	1	17
Denmark/DCGC-6292/2020	EPI_ISL_620052	286	10/05/20	Europe	Denmark	Hovedstaden		Human	?	?	20A.EU1	B.1.177	GV	2020-11-05	0	0	1	21
Denmark/DCGC-6293/2020	EPI_ISL_620053	286	10/05/20	Europe	Denmark	Hovedstaden		Human	?	?	20A.EU2	B.1.160	GH	2020-11-05	0	0	1	17
Denmark/DCGC-6294/2020	EPI_ISL_620054	286	10/05/20	Europe	Denmark	Hovedstaden		Human	?	?	20A.EU2	B.1.160	GH	2020-11-05	0	0	1	17
Denmark/DCGC-6295/2020	EPI_ISL_620055	286	10/05/20	Europe	Denmark	Hovedstaden		Human	?	?	20A	B.1	GH	2020-11-05	0	0	1	14
Denmark/DCGC-6296/2020	EPI_ISL_616226	251	08/31/20	Europe	Denmark	Hovedstaden		Human	?	?	20A.EU1	B.1.177	GV	2020-11-05	0	0	1	21
Denmark/DCGC-6297/2020	EPI_ISL_616228	251	08/31/20	Europe	Denmark	Hovedstaden		Human	?	?	20A.EU1	B.1.177	GV	2020-11-05	0	0	1	21
Denmark/DCGC-6298/2020	EPI_ISL_616377	258	09/07/20	Europe	Denmark	Hovedstaden		Human	?	?	20A.EU1	B.1.177	GV	2020-11-05	0	0	1	21
Denmark/DCGC-6299/2020	EPI_ISL_616380	251	08/31/20	Europe	Denmark	Hovedstaden		Human	?	?	20B	B.1.1	GR	2020-11-05	0	0	1	5
Denmark/DCGC-6300/2020	EPI_ISL_616398	251	08/31/20	Europe	Denmark	Syddanmark		Human	?	?	20B	B.1.1	GR	2020-11-05	0	0	1	5
Denmark/DCGC-6301/2020	EPI_ISL_616399	251	08/31/20	Europe	Denmark	Syddanmark		Human	?	?	20B	B.1.1	GR	2020-11-05	0	0	1	5
Denmark/DCGC-6302/2020	EPI_ISL_616400	251	08/31/20	Europe	Denmark	Syddanmark		Human	?	?	20B	B.1.1	GR	2020-11-05	0	0	1	5
Denmark/DCGC-6303/2020	EPI_ISL_615415	251	08/31/20	Europe	Denmark	Hovedstaden		Human	?	?	20A.EU1	B.1.177	GV	2020-11-05	0	0	1	18
Denmark/DCGC-6304/2020	EPI_ISL_615437	251	08/31/20	Europe	Denmark	Sjaelland		Human	?	?	20A.EU1	B.1.177	GV	2020-11-05	0	0	1	21
Denmark/DCGC-6305/2020	EPI_ISL_615451	251	08/31/20	Europe	Denmark	Hovedstaden		Human	?	?	20A.EU2	B.1.160	GH	2020-11-05	0	0	1	17
Denmark/DCGC-6306/2020	EPI_ISL_615452	251	08/31/20	Europe	Denmark	Nordjylland		Human	?	?	20C	B.1	GH	2020-11-05	0	0	1	7
Denmark/DCGC-6307/2020	EPI_ISL_615470	258	09/07/20	Europe	Denmark	Hovedstaden		Human	?	?	20A.EU1	B.1.177	GV	2020-11-05	0	0	1	21
Denmark/DCGC-6308/2020	EPI_ISL_615473	251	08/31/20	Europe	Denmark	Syddanmark		Human	?	?	20B	B.1.1	GR	2020-11-05	0	0	1	5
Denmark/DCGC-6309/2020	EPI_ISL_615500	251	08/31/20	Europe	Denmark	Hovedstaden		Human	?	?	20A.EU1	B.1.177	GV	2020-11-05	0	1	0	18
Denmark/DCGC-6310/2020	EPI_ISL_615503	251	08/31/20	Europe	Denmark	Hovedstaden		Human	?	?	20A.EU1	B.1.177	GV	2020-11-05	0	0	1	21
Denmark/DCGC-6311/2020	EPI_ISL_615514	251	08/31/20	Europe	Denmark	Hovedstaden		Human	?	?	20B	B.1.1	GR	2020-11-05	0	0	1	5
Denmark/DCGC-6312/2020	EPI_ISL_615515	251	08/31/20	Europe	Denmark	Hovedstaden		Human	?	?	20A.EU1	B.1	GV	2020-11-05	0	0	1	21
Denmark/DCGC-6313/2020	EPI_ISL_615538	258	09/07/20	Europe	Denmark	Sjaelland		Human	?	?	20A.EU1	B.1.177	GV	2020-11-05	0	0	1	21
Denmark/DCGC-6314/2020	EPI_ISL_615540	258	09/07/20	Europe	Denmark	Sjaelland		Human	?	?	20A.EU1	B.1.177	GV	2020-11-05	0	0	1	21
Denmark/DCGC-6315/2020	EPI_ISL_615564	258	09/07/20	Europe	Denmark	Syddanmark		Human	?	?	20B	B.1.1.52	GR	2020-11-05	0	0	1	5
Denmark/DCGC-6316/2020	EPI_ISL_615582	258	09/07/20	Europe	Denmark	Syddanmark		Human	?	?	20A	B.1.5	G	2020-11-05	0	0	1	16
Denmark/DCGC-6317/2020	EPI_ISL_615601	265	09/14/20	Europe	Denmark	Hovedstaden		Human	?	?	20A.EU2	B.1.160	GH	2020-11-05	0	0	1	17
Denmark/DCGC-6318/2020	EPI_ISL_615624	258	09/07/20	Europe	Denmark	Hovedstaden		Human	?	?	20B	B.1.1	GR	2020-11-05	0	0	1	5
Denmark/DCGC-6319/2020	EPI_ISL_615773	265	09/14/20	Europe	Denmark	Midtjylland		Human	?	?	20B	B.1.1	GR	2020-11-05	0	0	1	5
Denmark/DCGC-6320/2020	EPI_ISL_615775	265	09/14/20	Europe	Denmark	Syddanmark		Human	?	?	20A	B.1.5	G	2020-11-05	0	1	0	16
Denmark/DCGC-6321/2020	EPI_ISL_615803	265	09/14/20	Europe	Denmark	Denmark		Human	?	?	20A	B.1.36	GH	2020-11-05	0	0	1	14
Denmark/DCGC-6322/2020	EPI_ISL_615806	265	09/14/20	Europe	Denmark	Hovedstaden		Human	?	?	20A.EU1	B.1.177	GV	2020-11-05	0	0	1	21
Denmark/DCGC-6323/2020	EPI_ISL_615823	265	09/14/20	Europe	Denmark	Hovedstaden		Human	?	?	20A.EU2	B.1.160	GH	2020-11-05	0	0	1	17
Denmark/DCGC-6324/2020	EPI_ISL_615824	265	09/14/20	Europe	Denmark	Hovedstaden		Human	?	?	20A.EU1	B.1.177	GV	2020-11-05	0	0	1	21
Denmark/DCGC-6325/2020	EPI_ISL_615825	265	09/14/20	Europe	Denmark	Hovedstaden		Human	?	?	20B	B.1.1	GR	2020-11-05	0	0	1	5
Denmark/DCGC-6326/2020	EPI_ISL_615874	265	09/14/20	Europe	Denmark	Hovedstaden		Human	?	?	20B	B.1.1	GR	2020-11-05	0	1	0	5
Denmark/DCGC-6327/2020	EPI_ISL_615877	265	09/14/20	Europe	Denmark	Hovedstaden		Human	?	?	20A.EU1	B.1.177	GV	2020-11-05	0	0	0	18
Denmark/DCGC-6328/2020	EPI_ISL_615896	265	09/14/20	Europe	Denmark	Hovedstaden		Human	?	?	20B	B.1.1	GR	2020-11-05	0	0	1	5
Denmark/DCGC-6329/2020	EPI_ISL_615897	265	09/14/20	Europe	Denmark	Hovedstaden		Human	?	?	20B	B.1.1	GR	2020-11-05	0	0	1	5
Denmark/DCGC-6403/2020	EPI_ISL_620303	293	10/12/20	Europe	Denmark	Hovedstaden		Human	?	?	20A.EU1	B.1.177	GV	2020-11-05	0	0	1	21
Denmark/DCGC-6404/2020	EPI_ISL_620304	293	10/12/20	Europe	Denmark	Hovedstaden		Human	?	?	20B	B.1.1	GR	2020-11-05	0	1	0	5
Denmark/DCGC-6405/2020	EPI_ISL_620305	293	10/12/20	Europe	Denmark	Hovedstaden		Human	?	?	20A	B.1.5	G	2020-11-05	0	0	1	16
Denmark/DCGC-6406/2020	EPI_ISL_620306	293	10/12/20	Europe	Denmark	Hovedstaden		Human	?	?	20A	B.1.78	G	2020-11-05	0	0	1	5
Denmark/DCGC-6407/2020	EPI_ISL_620307	293	10/12/20	Europe	Denmark	Hovedstaden		Human	?	?	20A	B.1.88	G	2020-11-05	0	0	1	13
Denmark/DCGC-6408/2020	EPI_ISL_620308	293	10/12/20	Europe	Denmark	Hovedstaden		Human	?	?	20A	B.1.88	G	2020-11-05	0	0	1	13
Denmark/DCGC-6409/2020	EPI_ISL_620309	293	10/12/20	Europe	Denmark	Hovedstaden		Human	?	?	20A.EU2	B.1.160	GH	2020-11-05	0	0	1	17
Denmark/DCGC-6410/2020	EPI_ISL_620310	293	10/12/20	Europe	Denmark	Sjaelland		Human	?	?	20A.EU2	B.1.160	GH	2020-11-05	0	0	1	17
Denmark/DCGC-6411/2020	EPI_ISL_620311	293	10/12/20	Europe	Denmark	Nordjylland		Human	?	?	20B	B.1.1	GR	2020-11-05	0	0	1	5
Denmark/DCGC-6412/2020	EPI_ISL_620312	293	10/12/20	Europe	Denmark	Nordjylland		Human	?	?	20A	B.1	G	2020-11-05	0	0	1	13
Denmark/DCGC-6413/2020	EPI_ISL_620313	293	10/12/20	Europe	Denmark	Midtjylland		Human	?	?	20B	B.1.1	GR	2020-11-05	0	0	1	5
Denmark/DCGC-6414/2020	EPI_ISL_620314	293	10/12/20	Europe	Denmark	Hovedstaden		Human	?	?	20A.EU1	B.1.177	GV	2020-11-05	0	0	1	21
Denmark/DCGC-6415/2020	EPI_ISL_620315	293	10/12/20	Europe	Denmark	Hovedstaden		Human	?	?	20B	B.1.1	GR	2020-11-05	0	0	1	5
Denmark/DCGC-6416/2020	EPI_ISL_620316	293	10/12/20	Europe	Denmark	Hovedstaden		Human	?	?	20A.EU1	B.1.177	GV	2020-11-05	0	0	1	21
Denmark/DCGC-6417/2020	EPI_ISL_620317	293	10/12/20	Europe	Denmark	Sjaelland		Human	?	?	20B	B.1.1	GR	2020-11-05	0	0	1	5
Denmark/DCGC-6418/2020	EPI_ISL_620318	293	10/12/20	Europe	Denmark	Sjaelland		Human	?	?	20A.EU2	B.1.160	GH	2020-11-05	0	0	1	17
Denmark/DCGC-6419/2020	EPI_ISL_620319	293	10/12/20	Europe	Denmark	Hovedstaden		Human	?	?	20A.EU1	B.1.177	GV	2020-11-05	0	0	1	21
Denmark/DCGC-6420/2020	EPI_ISL_620320	293	10/12/20	Europe	Denmark	Hovedstaden		Human	?	?	20A	B.1.5	G	2020-11-05	0	0	1	16
Denmark/DCGC-6421/2020	EPI_ISL_620321	293	10/12/20	Europe	Denmark	Hovedstaden		Human	?	?	20A	B.1.5	G	2020-11-05	0	0	1	16
Denmark/DCGC-6422/2020	EPI_ISL_620322	293	10/12/20	Europe	Denmark	Hovedstaden		Human	?	?	20A.EU1	B.1.177	GV	2020-11-05	0	0	1	21
Denmark/DCGC-6423/2020	EPI_ISL_620323	293	10/12/20	Europe	Denmark	Hovedstaden		Human	?	?	20A	B.1.5	G	2020-11-05	0	0	1	16
Denmark/DCGC-6424/2020	EPI_ISL_620324	293	10/12/20	Europe	Denmark	Hovedstaden		Human	?	?	20A.EU1	B.1.177	GV	2020-11-05	0	0	1	21
Denmark/DCGC-6425/2020	EPI_ISL_620325	293	10/12/20	Europe	Denmark	Hovedstaden		Human	?	?	20A.EU2	B.1.160	GH	2020-11-05	0	0	1	17
Denmark/DCGC-6426/2020	EPI_ISL_620326	293	10/12/20	Europe	Denmark	Midtjylland		Human	?	?	20A.EU1	B.1.177	GV	2020-11-05	0	0	1	21
Denmark/DCGC-6427/2020	EPI_ISL_620327	293	10/12/20	Europe	Denmark	Syddanmark		Human	?	?	20A.EU2	B.1.160	GH	2020-11-05	0	1	0	17
Denmark/DCGC-6428/2020	EPI_ISL_620328	293	10/12/20	Europe	Denmark	Midtjylland		Human	?	?	20A.EU1	B.1.177	GV	2020-11-05	0	0	1	21
Denmark/DCGC-6429/2020	EPI_ISL_620329	293	10/12/20	Europe	Denmark	Midtjylland		Human	?	?	20A.EU1	B.1.177	GV	2020-11-05	0	0	1	21
Denmark/DCGC-6430/2020	EPI_ISL_620330	293	10/12/20	Europe	Denmark	Midtjylland		Human	?	?	20A.EU2	B.1.160	GH	2020-11-05	0	0	1	17
Denmark/DCGC-6431/2020	EPI_ISL_620331	293	10/12/20	Europe	Denmark	Hovedstaden		Human	?	?	20B	B.1.1	GR	2020-11-05	0	0	1	5
Denmark/DCGC-6432/2020	EPI_ISL_620332	293	10/12/20	Europe	Denmark	Hovedstaden		Human	?	?	20A.EU2	B.1.160	GH	2020-11-05	0	1	0	17
Denmark/DCGC-6433/2020	EPI_ISL_620333	293	10/12/20	Europe	Denmark	Hovedstaden		Human	?	?	20A.EU2	B.1.160	GH	2020-11-05	0	0	1	17
Denmark/DCGC-6434/2020	EPI_ISL_620334	293	10/12/20	Europe	Denmark	Hovedstaden		Human	?	?	20A.EU1	B.1.177	GV	2020-11-05	0	1	0	21
Denmark/DCGC-6435/2020	EPI_ISL_620335	293	10/12/20	Europe	Denmark	Hovedstaden		Human	?	?	20A.EU1	B.1.177	GV	2020-11-05	0	0	1	21
Denmark/DCGC-6436/2020	EPI_ISL_620336	293	10/12/20	Europe	Denmark	Hovedstaden		Human	?	?	20A.EU1	B.1.177	GV	2020-11-05	0	0	1	21
Denmark/DCGC-6437/2020	EPI_ISL_620337	293	10/12/20	Europe	Denmark	Midtjylland		Human	?	?	20A.EU1	B.1.177	GV	2020-11-05	0	0	1	18
Denmark/DCGC-6438/2020	EPI_ISL_620338	293	10/12/20	Europe	Denmark	Syddanmark		Human	?	?	20A.EU2	B.1.160	GH	2020-11-05	0	0	1	17
Denmark/DCGC-6439/2020	EPI_ISL_620339	293	10/12/20	Europe	Denmark	Syddanmark		Human	?	?	20A	B.1.78	G	2020-11-05	0	0	1	5
Denmark/DCGC-6440/2020	EPI_ISL_620340	293	10/12/20	Europe	Denmark	Midtjylland		Human	?	?	20A.EU1	B.1.177	GV	2020-11-05	0	0	1	21
Denmark/DCGC-6441/2020	EPI_ISL_620341	293	10/12/20	Europe	Denmark	Midtjylland		Human	?	?	20A.EU1	B.1.177	GV	2020-11-05	0	0	1	18
Denmark/DCGC-6442/2020	EPI_ISL_620342	293	10/12/20	Europe	Denmark	Midtjylland		Human	?	?	20A.EU1	B.1.177	GV	2020-11-05	0	0	1	21
Denmark/DCGC-6443/2020	EPI_ISL_620343	293	10/12/20	Europe	Denmark	Syddanmark		Human	?	?	20A	B.1.78	G	2020-11-05	0	0	1	5
Denmark/DCGC-6444/2020	EPI_ISL_620344	293	10/12/20	Europe	Denmark	Nordjylland		Human	?	?	20B	B.1.1.1	GR	2020-11-05	0	0	1	6
Denmark/DCGC-6445/2020	EPI_ISL_620345	293	10/12/20	Europe	Denmark	Nordjylland		Human	?	?	20B	B.1.1.49	GR	2020-11-05	0	0	1	5
Denmark/DCGC-6446/2020	EPI_ISL_620346	293	10/12/20	Europe	Denmark	Nordjylland		Human	?	?	20B	B.1.1.49	GR	2020-11-05	0	1	0	5
Denmark/DCGC-6447/2020	EPI_ISL_620347	293	10/12/20	Europe	Denmark	Nordjylland		Human	?	?	20B	B.1.1.49	GR	2020-11-05	0	1	0	5
Denmark/DCGC-6448/2020	EPI_ISL_620348	293	10/12/20	Europe	Denmark	Nordjylland		Human	?	?	20A	B.1.5	G	2020-11-05	0	0	1	16
Denmark/DCGC-6449/2020	EPI_ISL_620349	293	10/12/20	Europe	Denmark	Nordjylland		Human	?	?	20A	B.1.5	G	2020-11-05	0	1	0	16
Denmark/DCGC-6450/2020	EPI_ISL_620350	293	10/12/20	Europe	Denmark	Nordjylland		Human	?	?	20A	B.1.5	G	2020-11-05	0	0	1	16
Denmark/DCGC-6451/2020	EPI_ISL_620351	293	10/12/20	Europe	Denmark	Midtjylland		Human	?	?	20A	B.1.5	G	2020-11-05	0	0	1	16
Denmark/DCGC-6452/2020	EPI_ISL_620352	293	10/12/20	Europe	Denmark	Midtjylland		Human	?	?	20A.EU1	B.1.177	GV	2020-11-05	0	0	1	18
Denmark/DCGC-6453/2020	EPI_ISL_620353	293	10/12/20	Europe	Denmark	Syddanmark		Human	?	?	20A	B.1.5	G	2020-11-05	0	1	0	16
Denmark/DCGC-6454/2020	EPI_ISL_620354	293	10/12/20	Europe	Denmark	Sjaelland		Human	?	?	20A.EU1	B.1.177	GV	2020-11-05	0	0	1	21
Denmark/DCGC-6455/2020	EPI_ISL_620355	293	10/12/20	Europe	Denmark	Sjaelland		Human	?	?	20A	B.1.5	G	2020-11-05	0	0	1	16
Denmark/DCGC-6456/2020	EPI_ISL_620356	293	10/12/20	Europe	Denmark	Sjaelland		Human	?	?	20A.EU2	B.1.160	GH	2020-11-05	0	0	1	17
Denmark/DCGC-6457/2020	EPI_ISL_620357	293	10/12/20	Europe	Denmark	Hovedstaden		Human	?	?	20A	B.1.5	G	2020-11-05	0	0	1	16
Denmark/DCGC-6458/2020	EPI_ISL_620358	293	10/12/20	Europe	Denmark	Hovedstaden		Human	?	?	20A	B.1.5	G	2020-11-05	0	0	1	16
Denmark/DCGC-6459/2020	EPI_ISL_620359	293	10/12/20	Europe	Denmark	Hovedstaden		Human	?	?	20A	B.1.5	G	2020-11-05	0	0	1	16
Denmark/DCGC-6460/2020	EPI_ISL_620360	293	10/12/20	Europe	Denmark	Hovedstaden		Human	?	?	20A.EU2	B.1.160	GH	2020-11-05	0	0	1	17
Denmark/DCGC-6461/2020	EPI_ISL_620361	293	10/12/20	Europe	Denmark	Hovedstaden		Human	?	?	20A.EU2	B.1.160	GH	2020-11-05	0	0	1	17
Denmark/DCGC-6462/2020	EPI_ISL_620362	293	10/12/20	Europe	Denmark	Syddanmark		Human	?	?	20A.EU2	B.1.160	GH	2020-11-05	0	0	1	17
Denmark/DCGC-6463/2020	EPI_ISL_620363	293	10/12/20	Europe	Denmark	Nordjylland		Human	?	?	20A	B.1.5	G	2020-11-05	0	0	1	16
Denmark/DCGC-6464/2020	EPI_ISL_620364	293	10/12/20	Europe	Denmark	Nordjylland		Human	?	?	20A.EU1	B.1.177	GV	2020-11-05	0	0	1	21
Denmark/DCGC-6465/2020	EPI_ISL_620365	293	10/12/20	Europe	Denmark	Hovedstaden		Human	?	?	20A.EU1	B.1.177	GV	2020-11-05	0	0	1	21
Denmark/DCGC-6466/2020	EPI_ISL_620366	293	10/12/20	Europe	Denmark	Midtjylland		Human	?	?	20A.EU1	B.1.177	GV	2020-11-05	0	0	1	18
Denmark/DCGC-6467/2020	EPI_ISL_620367	293	10/12/20	Europe	Denmark	Nordjylland		Human	?	?	20A.EU1	B.1.177	GV	2020-11-05	0	0	1	21
Denmark/DCGC-6468/2020	EPI_ISL_620368	293	10/12/20	Europe	Denmark	Midtjylland		Human	?	?	20A.EU2	B.1.160	GH	2020-11-05	0	0	1	17
Denmark/DCGC-6469/2020	EPI_ISL_620369	293	10/12/20	Europe	Denmark	Syddanmark		Human	?	?	20B	B.1.1	GR	2020-11-05	0	0	1	5
Denmark/DCGC-6470/2020	EPI_ISL_620370	293	10/12/20	Europe	Denmark	Syddanmark		Human	?	?	20A	B.1.88	G	2020-11-05	0	0	1	13
Denmark/DCGC-6471/2020	EPI_ISL_620371	293	10/12/20	Europe	Denmark	Denmark		Human	?	?	20B	B.1.1	GR	2020-11-05	0	0	1	5
Denmark/DCGC-6472/2020	EPI_ISL_620372	293	10/12/20	Europe	Denmark	Syddanmark		Human	?	?	20A	B.1.36	GH	2020-11-05	0	0	1	14
Denmark/DCGC-6473/2020	EPI_ISL_620373	293	10/12/20	Europe	Denmark	Syddanmark		Human	?	?	20A.EU1	B.1.177	GV	2020-11-05	0	0	1	18
Denmark/DCGC-6474/2020	EPI_ISL_620374	293	10/12/20	Europe	Denmark	Syddanmark		Human	?	?	20A.EU1	B.1.177	GV	2020-11-05	0	0	1	21
Denmark/DCGC-6475/2020	EPI_ISL_620375	293	10/12/20	Europe	Denmark	Midtjylland		Human	?	?	20B	B.1.105	G	2020-11-05	0	1	0	5
Denmark/DCGC-6476/2020	EPI_ISL_620376	293	10/12/20	Europe	Denmark	Midtjylland		Human	?	?	20B	B.1.1	GR	2020-11-05	0	0	1	5
Denmark/DCGC-6477/2020	EPI_ISL_620377	293	10/12/20	Europe	Denmark	Midtjylland		Human	?	?	20B	B.1.1	GR	2020-11-05	0	0	1	5
Denmark/DCGC-6478/2020	EPI_ISL_620378	293	10/12/20	Europe	Denmark	Syddanmark		Human	?	?	20A	B.1.36	GH	2020-11-05	0	0	1	14
Denmark/DCGC-6479/2020	EPI_ISL_620379	293	10/12/20	Europe	Denmark	Syddanmark		Human	?	?	20A.EU2	B.1.160	GH	2020-11-05	0	0	1	17
Denmark/DCGC-6480/2020	EPI_ISL_620380	286	10/05/20	Europe	Denmark	Syddanmark		Human	?	?	20A.EU1	B.1.177	GV	2020-11-05	0	0	1	21
Denmark/DCGC-6481/2020	EPI_ISL_620381	286	10/05/20	Europe	Denmark	Syddanmark		Human	?	?	20A	B.1.88	G	2020-11-05	0	0	1	13
Denmark/DCGC-6482/2020	EPI_ISL_620382	286	10/05/20	Europe	Denmark	Midtjylland		Human	?	?	20A	B.1.5	G	2020-11-05	0	1	0	16
Denmark/DCGC-6483/2020	EPI_ISL_620383	286	10/05/20	Europe	Denmark	Hovedstaden		Human	?	?	20B	B.1.1	GR	2020-11-05	0	0	1	5
Denmark/DCGC-6484/2020	EPI_ISL_620384	286	10/05/20	Europe	Denmark	Syddanmark		Human	?	?	20B	B.1.1	GR	2020-11-05	0	0	1	5
Denmark/DCGC-6485/2020	EPI_ISL_620385	286	10/05/20	Europe	Denmark	Midtjylland		Human	?	?	20A.EU2	B.1.160	GH	2020-11-05	0	0	1	17
Denmark/DCGC-6486/2020	EPI_ISL_620386	286	10/05/20	Europe	Denmark	Nordjylland		Human	?	?	20A	B.1.36	GH	2020-11-05	0	0	1	14
Denmark/DCGC-6487/2020	EPI_ISL_620387	286	10/05/20	Europe	Denmark	Midtjylland		Human	?	?	20B	B.1.1	GR	2020-11-05	0	0	1	5
Denmark/DCGC-6488/2020	EPI_ISL_620388	286	10/05/20	Europe	Denmark	Midtjylland		Human	?	?	20B	B.1.1	GR	2020-11-05	0	0	1	5
Denmark/DCGC-6489/2020	EPI_ISL_620389	286	10/05/20	Europe	Denmark	Syddanmark		Human	?	?	20B	B.1.1	GR	2020-11-05	0	0	1	5
Denmark/DCGC-6490/2020	EPI_ISL_620390	286	10/05/20	Europe	Denmark	Midtjylland		Human	?	?	20A	B.1.5	G	2020-11-05	0	0	1	5
Denmark/DCGC-6491/2020	EPI_ISL_620391	286	10/05/20	Europe	Denmark	Midtjylland		Human	?	?	20B	B.1.1	GR	2020-11-05	0	0	1	5
Denmark/DCGC-6492/2020	EPI_ISL_620392	286	10/05/20	Europe	Denmark	Midtjylland		Human	?	?	20A.EU2	B.1.160	GH	2020-11-05	0	0	1	17
Denmark/DCGC-6493/2020	EPI_ISL_620393	286	10/05/20	Europe	Denmark	Hovedstaden		Human	?	?	20A	B.1.78	G	2020-11-05	0	0	1	5
Denmark/DCGC-6494/2020	EPI_ISL_620394	286	10/05/20	Europe	Denmark	Hovedstaden		Human	?	?	20A.EU2	B.1.160	GH	2020-11-05	0	0	1	17
Denmark/DCGC-6495/2020	EPI_ISL_620395	286	10/05/20	Europe	Denmark	Hovedstaden		Human	?	?	20A.EU2	B.1.160	GH	2020-11-05	0	0	1	17
Denmark/DCGC-6496/2020	EPI_ISL_620396	286	10/05/20	Europe	Denmark	Syddanmark		Human	?	?	20A	B.1.88	G	2020-11-05	0	0	1	13
Denmark/DCGC-6497/2020	EPI_ISL_620397	286	10/05/20	Europe	Denmark	Midtjylland		Human	?	?	20A	B.1.78	G	2020-11-05	0	0	1	5
Denmark/DCGC-6498/2020	EPI_ISL_620398	286	10/05/20	Europe	Denmark	Syddanmark		Human	?	?	20A.EU2	B.1.160	GH	2020-11-05	0	0	1	17
Denmark/DCGC-6499/2020	EPI_ISL_620399	286	10/05/20	Europe	Denmark	Syddanmark		Human	?	?	20A.EU2	B.1.160	GH	2020-11-05	0	0	1	17
Denmark/DCGC-6500/2020	EPI_ISL_620400	286	10/05/20	Europe	Denmark	Syddanmark		Human	?	?	20A.EU1	B.1.177	GV	2020-11-05	0	0	1	18
Denmark/DCGC-6501/2020	EPI_ISL_620401	286	10/05/20	Europe	Denmark	Midtjylland		Human	?	?	20A.EU2	B.1.160	GH	2020-11-05	0	0	1	17
Denmark/DCGC-6502/2020	EPI_ISL_620402	286	10/05/20	Europe	Denmark	Syddanmark		Human	?	?	20A	B.1.5	G	2020-11-05	0	1	0	16
Denmark/DCGC-6503/2020	EPI_ISL_620403	286	10/05/20	Europe	Denmark	Midtjylland		Human	?	?	20A.EU1	B.1.177	GV	2020-11-05	0	0	1	21
Denmark/DCGC-6504/2020	EPI_ISL_620404	286	10/05/20	Europe	Denmark	Syddanmark		Human	?	?	20A.EU2	B.1.160	GH	2020-11-05	0	0	1	17
Denmark/DCGC-6505/2020	EPI_ISL_620405	286	10/05/20	Europe	Denmark	Syddanmark		Human	?	?	20B	B.1.1	GR	2020-11-05	0	1	0	5
Denmark/DCGC-6506/2020	EPI_ISL_619406	286	10/05/20	Europe	Denmark	Midtjylland		Human	?	?	20A.EU1	B.1.177	GV	2020-11-05	0	0	1	21
Denmark/DCGC-6507/2020	EPI_ISL_619407	286	10/05/20	Europe	Denmark	Syddanmark		Human	?	?	20A.EU1	B.1.177	GV	2020-11-05	0	0	1	21
Denmark/DCGC-6508/2020	EPI_ISL_619408	286	10/05/20	Europe	Denmark	Midtjylland		Human	?	?	20A.EU1	B.1.177	GV	2020-11-05	0	0	1	21
Denmark/DCGC-6509/2020	EPI_ISL_619409	286	10/05/20	Europe	Denmark	Midtjylland		Human	?	?	20A.EU1	B.1.177	GV	2020-11-05	0	0	1	21
Denmark/DCGC-6510/2020	EPI_ISL_619410	286	10/05/20	Europe	Denmark	Midtjylland		Human	?	?	20A.EU1	B.1.177	GV	2020-11-05	0	0	1	21
Denmark/DCGC-6511/2020	EPI_ISL_619411	286	10/05/20	Europe	Denmark	Midtjylland		Human	?	?	20A	B.1.5	G	2020-11-05	0	0	1	16
Denmark/DCGC-6512/2020	EPI_ISL_619412	286	10/05/20	Europe	Denmark	Hovedstaden		Human	?	?	20B	B.1.1	GR	2020-11-05	0	0	1	5
Denmark/DCGC-6513/2020	EPI_ISL_619413	286	10/05/20	Europe	Denmark	Midtjylland		Human	?	?	20A.EU1	B.1.177	GV	2020-11-05	0	0	1	21
Denmark/DCGC-6514/2020	EPI_ISL_619414	286	10/05/20	Europe	Denmark	Hovedstaden		Human	?	?	20A.EU1	B.1.177	GV	2020-11-05	0	0	1	21
Denmark/DCGC-6515/2020	EPI_ISL_619415	286	10/05/20	Europe	Denmark	Nordjylland		Human	?	?	20B	B.1.1.49	GR	2020-11-05	0	1	0	5
Denmark/DCGC-6516/2020	EPI_ISL_619416	286	10/05/20	Europe	Denmark	Midtjylland		Human	?	?	20B	B.1.1	GR	2020-11-05	0	0	1	5
Denmark/DCGC-6517/2020	EPI_ISL_619417	286	10/05/20	Europe	Denmark	Midtjylland		Human	?	?	20B	B.1.1.49	GR	2020-11-05	0	1	0	5
Denmark/DCGC-6518/2020	EPI_ISL_619418	286	10/05/20	Europe	Denmark	Midtjylland		Human	?	?	20A	B.1.5	G	2020-11-05	0	0	1	5
Denmark/DCGC-6519/2020	EPI_ISL_619419	286	10/05/20	Europe	Denmark	Midtjylland		Human	?	?	20A	B.1.5	G	2020-11-05	0	1	0	5
Denmark/DCGC-6520/2020	EPI_ISL_619420	286	10/05/20	Europe	Denmark	Midtjylland		Human	?	?	20A.EU1	B.1.177	GV	2020-11-05	0	0	1	18
Denmark/DCGC-6521/2020	EPI_ISL_619421	286	10/05/20	Europe	Denmark	Syddanmark		Human	?	?	20B	B.1.1	GR	2020-11-05	0	1	0	5
Denmark/DCGC-6522/2020	EPI_ISL_619422	286	10/05/20	Europe	Denmark	Midtjylland		Human	?	?	20B	B.1.1	GR	2020-11-05	0	0	1	5
Denmark/DCGC-6523/2020	EPI_ISL_619423	286	10/05/20	Europe	Denmark	Midtjylland		Human	?	?	20A.EU2	B.1.160	GH	2020-11-05	0	0	1	17
Denmark/DCGC-6524/2020	EPI_ISL_619424	286	10/05/20	Europe	Denmark	Midtjylland		Human	?	?	20A	B.1.5	G	2020-11-05	0	1	0	5
Denmark/DCGC-6525/2020	EPI_ISL_619425	286	10/05/20	Europe	Denmark	Midtjylland		Human	?	?	20A	B.1.78	G	2020-11-05	0	0	1	5
Denmark/DCGC-6526/2020	EPI_ISL_619426	286	10/05/20	Europe	Denmark	Syddanmark		Human	?	?	20A.EU1	B.1.177	GV	2020-11-05	0	0	1	21
Denmark/DCGC-6527/2020	EPI_ISL_619427	286	10/05/20	Europe	Denmark	Hovedstaden		Human	?	?	20A.EU1	B.1.177	GV	2020-11-05	0	0	1	21
Denmark/DCGC-6528/2020	EPI_ISL_619428	286	10/05/20	Europe	Denmark	Hovedstaden		Human	?	?	20A.EU1	B.1.177	GV	2020-11-05	0	0	1	21
Denmark/DCGC-6529/2020	EPI_ISL_619429	286	10/05/20	Europe	Denmark	Hovedstaden		Human	?	?	20A.EU1	B.1.177	GV	2020-11-05	0	0	1	18
Denmark/DCGC-6530/2020	EPI_ISL_619430	286	10/05/20	Europe	Denmark	Hovedstaden		Human	?	?	20A.EU2	B.1.160	GH	2020-11-05	0	0	1	17
Denmark/DCGC-6531/2020	EPI_ISL_619431	286	10/05/20	Europe	Denmark	Hovedstaden		Human	?	?	20A.EU1	B.1.177	GV	2020-11-05	0	0	1	18
Denmark/DCGC-6532/2020	EPI_ISL_619432	286	10/05/20	Europe	Denmark	Hovedstaden		Human	?	?	20A.EU1	B.1.177	GV	2020-11-05	0	0	1	21
Denmark/DCGC-6533/2020	EPI_ISL_619433	286	10/05/20	Europe	Denmark	Syddanmark		Human	?	?	20A	B.1.88	G	2020-11-05	0	0	1	13
Denmark/DCGC-6534/2020	EPI_ISL_619434	286	10/05/20	Europe	Denmark	Hovedstaden		Human	?	?	20A	B.1.160	GH	2020-11-05	0	0	1	14
Denmark/DCGC-6535/2020	EPI_ISL_619435	286	10/05/20	Europe	Denmark	Hovedstaden		Human	?	?	20A	B.1	GH	2020-11-05	0	0	1	14
Denmark/DCGC-6536/2020	EPI_ISL_619436	286	10/05/20	Europe	Denmark	Hovedstaden		Human	?	?	20A	B.1	GH	2020-11-05	0	0	1	14
Denmark/DCGC-6537/2020	EPI_ISL_619437	286	10/05/20	Europe	Denmark	Hovedstaden		Human	?	?	20A	B.1	GH	2020-11-05	0	0	1	14
Denmark/DCGC-6538/2020	EPI_ISL_619438	286	10/05/20	Europe	Denmark	Syddanmark		Human	?	?	20A	B.1.5	G	2020-11-05	0	0	1	16
Denmark/DCGC-6539/2020	EPI_ISL_619439	286	10/05/20	Europe	Denmark	Sjaelland		Human	?	?	20B	B.1.5	G	2020-11-05	0	1	0	5
Denmark/DCGC-6540/2020	EPI_ISL_619440	286	10/05/20	Europe	Denmark	Nordjylland		Human	?	?	20B	B.1.1.1	GR	2020-11-05	0	0	1	6
Denmark/DCGC-6541/2020	EPI_ISL_619441	286	10/05/20	Europe	Denmark	Nordjylland		Human	?	?	20B	B.1.1.1	GR	2020-11-05	0	1	0	6
Denmark/DCGC-6542/2020	EPI_ISL_619442	286	10/05/20	Europe	Denmark	Midtjylland		Human	?	?	20B	B.1.1	GR	2020-11-05	0	0	1	5
Denmark/DCGC-6543/2020	EPI_ISL_619443	286	10/05/20	Europe	Denmark	Midtjylland		Human	?	?	20A	B.1.5	G	2020-11-05	0	0	1	5
Denmark/DCGC-6544/2020	EPI_ISL_619444	286	10/05/20	Europe	Denmark	Midtjylland		Human	?	?	20A.EU1	B.1.177	GV	2020-11-05	0	0	1	21
Denmark/DCGC-6545/2020	EPI_ISL_619445	286	10/05/20	Europe	Denmark	Midtjylland		Human	?	?	20A.EU2	B.1.160	GH	2020-11-05	0	0	1	17
Denmark/DCGC-6546/2020	EPI_ISL_619446	286	10/05/20	Europe	Denmark	Midtjylland		Human	?	?	20B	B.1.1.49	GR	2020-11-05	0	0	1	5
Denmark/DCGC-6547/2020	EPI_ISL_619447	286	10/05/20	Europe	Denmark	Midtjylland		Human	?	?	20A.EU1	B.1.177	GV	2020-11-05	0	0	1	21
Denmark/DCGC-6548/2020	EPI_ISL_619448	286	10/05/20	Europe	Denmark	Hovedstaden		Human	?	?	20A.EU1	B.1.177	GV	2020-11-05	0	1	0	21
Denmark/DCGC-6549/2020	EPI_ISL_619449	286	10/05/20	Europe	Denmark	Hovedstaden		Human	?	?	20A.EU2	B.1.160	GH	2020-11-05	0	0	1	17
Denmark/DCGC-6550/2020	EPI_ISL_619450	286	10/05/20	Europe	Denmark	Midtjylland		Human	?	?	20A.EU1	B.1.177	GV	2020-11-05	0	0	1	21
Denmark/DCGC-6551/2020	EPI_ISL_619451	286	10/05/20	Europe	Denmark	Midtjylland		Human	?	?	20A.EU1	B.1.177	GV	2020-11-05	0	0	1	21
Denmark/DCGC-6552/2020	EPI_ISL_619452	286	10/05/20	Europe	Denmark	Midtjylland		Human	?	?	20B	B.1.1	GR	2020-11-05	0	0	1	5
Denmark/DCGC-6553/2020	EPI_ISL_619453	286	10/05/20	Europe	Denmark	Midtjylland		Human	?	?	20A.EU1	B.1.177	GV	2020-11-05	0	0	1	21
Denmark/DCGC-6554/2020	EPI_ISL_619454	286	10/05/20	Europe	Denmark	Midtjylland		Human	?	?	20A	B.1.78	G	2020-11-05	0	0	1	5
Denmark/DCGC-6555/2020	EPI_ISL_619603	293	10/12/20	Europe	Denmark	Syddanmark		Human	?	?	20A	B.1.78	G	2020-11-05	0	0	1	5
Denmark/DCGC-6556/2020	EPI_ISL_619604	293	10/12/20	Europe	Denmark	Hovedstaden		Human	?	?	20A	B.1.5	G	2020-11-05	0	0	1	16
Denmark/DCGC-6557/2020	EPI_ISL_619605	293	10/12/20	Europe	Denmark	Midtjylland		Human	?	?	20A.EU2	B.1.160	GH	2020-11-05	0	0	1	17
Denmark/DCGC-6558/2020	EPI_ISL_619606	293	10/12/20	Europe	Denmark	Sjaelland		Human	?	?	20A	B.1.5	G	2020-11-05	0	0	1	16
Denmark/DCGC-6559/2020	EPI_ISL_619607	293	10/12/20	Europe	Denmark	Sjaelland		Human	?	?	20A.EU2	B.1.160	GH	2020-11-05	0	1	0	17
Denmark/DCGC-6560/2020	EPI_ISL_619608	293	10/12/20	Europe	Denmark	Nordjylland		Human	?	?	20B	B.1.1.49	GR	2020-11-05	0	0	1	5
Denmark/DCGC-6561/2020	EPI_ISL_619609	293	10/12/20	Europe	Denmark	Nordjylland		Human	?	?	20B	B.1.1.49	GR	2020-11-05	0	1	0	5
Denmark/DCGC-6562/2020	EPI_ISL_619610	293	10/12/20	Europe	Denmark	Nordjylland		Human	?	?	20A	B.1.5	G	2020-11-05	0	0	1	16
Denmark/DCGC-6563/2020	EPI_ISL_619611	293	10/12/20	Europe	Denmark	Nordjylland		Human	?	?	20B	B.1.1.49	GR	2020-11-05	0	1	0	5
Denmark/DCGC-6564/2020	EPI_ISL_619612	293	10/12/20	Europe	Denmark	Nordjylland		Human	?	?	20B	B.1.1.49	GR	2020-11-05	0	0	1	5
Denmark/DCGC-6565/2020	EPI_ISL_619613	293	10/12/20	Europe	Denmark	Nordjylland		Human	?	?	20B	B.1.1	GR	2020-11-05	0	0	1	5
Denmark/DCGC-6566/2020	EPI_ISL_619614	293	10/12/20	Europe	Denmark	Midtjylland		Human	?	?	20A.EU1	B.1.177	GV	2020-11-05	0	0	1	21
Denmark/DCGC-6567/2020	EPI_ISL_619615	293	10/12/20	Europe	Denmark	Syddanmark		Human	?	?	20A.EU2	B.1.160	GH	2020-11-05	0	0	1	17
Denmark/DCGC-6568/2020	EPI_ISL_619616	293	10/12/20	Europe	Denmark	Syddanmark		Human	?	?	20A.EU2	B.1.160	GH	2020-11-05	0	0	1	17
Denmark/DCGC-6569/2020	EPI_ISL_619617	293	10/12/20	Europe	Denmark	Nordjylland		Human	?	?	20B	B.1.1.49	GR	2020-11-05	0	1	0	5
Denmark/DCGC-6570/2020	EPI_ISL_619618	293	10/12/20	Europe	Denmark	Nordjylland		Human	?	?	20B	B.1.1.49	GR	2020-11-05	0	0	1	5
Denmark/DCGC-6571/2020	EPI_ISL_619619	293	10/12/20	Europe	Denmark	Hovedstaden		Human	?	?	20A	B.1.5	G	2020-11-05	0	0	1	16
Denmark/DCGC-6572/2020	EPI_ISL_619620	293	10/12/20	Europe	Denmark	Syddanmark		Human	?	?	20B	B.1.1	GR	2020-11-05	0	1	0	5
Denmark/DCGC-6573/2020	EPI_ISL_619621	293	10/12/20	Europe	Denmark	Nordjylland		Human	?	?	20B	B.1.1	GR	2020-11-05	0	0	1	5
Denmark/DCGC-6574/2020	EPI_ISL_619622	293	10/12/20	Europe	Denmark	Syddanmark		Human	?	?	20A	B.1.88	G	2020-11-05	0	0	1	13
Denmark/DCGC-6575/2020	EPI_ISL_619623	293	10/12/20	Europe	Denmark	Sjaelland		Human	?	?	20A	B.1.5	G	2020-11-05	0	0	1	16
Denmark/DCGC-6576/2020	EPI_ISL_619624	293	10/12/20	Europe	Denmark	Hovedstaden		Human	?	?	20A	B.1.88	G	2020-11-05	0	0	1	13
Denmark/DCGC-6577/2020	EPI_ISL_619625	293	10/12/20	Europe	Denmark	Hovedstaden		Human	?	?	20A.EU1	B.1.177	GV	2020-11-05	0	0	1	21
Denmark/DCGC-6578/2020	EPI_ISL_619626	293	10/12/20	Europe	Denmark	Midtjylland		Human	?	?	20A	B.1.5	G	2020-11-05	0	0	1	16
Denmark/DCGC-6579/2020	EPI_ISL_619627	293	10/12/20	Europe	Denmark	Midtjylland		Human	?	?	20A.EU1	B.1.177	GV	2020-11-05	0	0	1	18
Denmark/DCGC-6580/2020	EPI_ISL_619628	293	10/12/20	Europe	Denmark	Midtjylland		Human	?	?	20A.EU1	B.1.177	GV	2020-11-05	0	0	1	18
Denmark/DCGC-6581/2020	EPI_ISL_619629	293	10/12/20	Europe	Denmark	Midtjylland		Human	?	?	20A.EU1	B.1.177	GV	2020-11-05	0	0	1	18
Denmark/DCGC-6582/2020	EPI_ISL_619630	293	10/12/20	Europe	Denmark	Hovedstaden		Human	?	?	20A.EU2	B.1.160	GH	2020-11-05	0	0	1	17
Denmark/DCGC-6583/2020	EPI_ISL_619631	293	10/12/20	Europe	Denmark	Hovedstaden		Human	?	?	20A.EU2	B.1.160	GH	2020-11-05	0	0	1	17
Denmark/DCGC-6584/2020	EPI_ISL_619632	293	10/12/20	Europe	Denmark	Hovedstaden		Human	?	?	20A	B.1.5	G	2020-11-05	0	0	1	16
Denmark/DCGC-6585/2020	EPI_ISL_619633	293	10/12/20	Europe	Denmark	Hovedstaden		Human	?	?	20A	B.1.5	G	2020-11-05	0	0	1	16
Denmark/DCGC-6586/2020	EPI_ISL_619634	293	10/12/20	Europe	Denmark	Hovedstaden		Human	?	?	20A.EU1	B.1.177	GV	2020-11-05	0	0	1	21
Denmark/DCGC-6587/2020	EPI_ISL_619635	293	10/12/20	Europe	Denmark	Hovedstaden		Human	?	?	20B	B.1.1	GR	2020-11-05	0	0	1	5
Denmark/DCGC-6588/2020	EPI_ISL_619636	293	10/12/20	Europe	Denmark	Hovedstaden		Human	?	?	20A.EU1	B.1.177	GV	2020-11-05	0	0	1	21
Denmark/DCGC-6589/2020	EPI_ISL_619637	293	10/12/20	Europe	Denmark	Hovedstaden		Human	?	?	20A.EU1	B.1.177	GV	2020-11-05	0	0	1	21
Denmark/DCGC-6590/2020	EPI_ISL_619638	293	10/12/20	Europe	Denmark	Hovedstaden		Human	?	?	20A.EU1	B.1.177	GV	2020-11-05	0	0	1	21
Denmark/DCGC-6591/2020	EPI_ISL_619639	293	10/12/20	Europe	Denmark	Midtjylland		Human	?	?	20A	B.1.5	G	2020-11-05	0	0	1	16
Denmark/DCGC-6592/2020	EPI_ISL_619640	293	10/12/20	Europe	Denmark	Midtjylland		Human	?	?	20A	B.1.5	G	2020-11-05	0	0	1	16
Denmark/DCGC-6593/2020	EPI_ISL_619641	293	10/12/20	Europe	Denmark	Nordjylland		Human	?	?	20B	B.1.1.49	GR	2020-11-05	0	1	0	5
Denmark/DCGC-6594/2020	EPI_ISL_619642	293	10/12/20	Europe	Denmark	Nordjylland		Human	?	?	20B	B.1.1.49	GR	2020-11-05	0	1	0	5
Denmark/DCGC-6595/2020	EPI_ISL_619643	293	10/12/20	Europe	Denmark	Nordjylland		Human	?	?	20B	B.1.1.49	GR	2020-11-05	0	1	0	5
Denmark/DCGC-6596/2020	EPI_ISL_619644	293	10/12/20	Europe	Denmark	Hovedstaden		Human	?	?	20A.EU2	B.1.160	GH	2020-11-05	0	0	1	17
Denmark/DCGC-6597/2020	EPI_ISL_619645	293	10/12/20	Europe	Denmark	Hovedstaden		Human	?	?	20A.EU1	B.1.177	GV	2020-11-05	0	0	1	21
Denmark/DCGC-6598/2020	EPI_ISL_619646	293	10/12/20	Europe	Denmark	Sjaelland		Human	?	?	20A	B.1.5	G	2020-11-05	0	0	1	16
Denmark/DCGC-6599/2020	EPI_ISL_619647	293	10/12/20	Europe	Denmark	Sjaelland		Human	?	?	20A.EU2	B.1.160	GH	2020-11-05	0	0	1	17
Denmark/DCGC-6600/2020	EPI_ISL_619648	293	10/12/20	Europe	Denmark	Hovedstaden		Human	?	?	20A	B.1.36	GH	2020-11-05	0	0	1	14
Denmark/DCGC-6601/2020	EPI_ISL_619649	293	10/12/20	Europe	Denmark	Hovedstaden		Human	?	?	20A	B.1.5	G	2020-11-05	0	0	1	16
Denmark/DCGC-6602/2020	EPI_ISL_619650	293	10/12/20	Europe	Denmark	Midtjylland		Human	?	?	20A.EU1	B.1.177	GV	2020-11-05	0	0	1	21
Denmark/DCGC-6603/2020	EPI_ISL_619651	293	10/12/20	Europe	Denmark	Hovedstaden		Human	?	?	20A.EU2	B.1.160	GH	2020-11-05	0	1	0	17
Denmark/DCGC-6604/2020	EPI_ISL_619652	293	10/12/20	Europe	Denmark	Hovedstaden		Human	?	?	20A.EU2	B.1.160	GH	2020-11-05	0	0	1	17
Denmark/DCGC-6605/2020	EPI_ISL_619653	293	10/12/20	Europe	Denmark	Sjaelland		Human	?	?	20A	B.1.5	G	2020-11-05	0	0	1	16
Denmark/DCGC-6606/2020	EPI_ISL_619654	293	10/12/20	Europe	Denmark	Hovedstaden		Human	?	?	20A.EU2	B.1.160	GH	2020-11-05	0	0	1	17
Denmark/DCGC-6607/2020	EPI_ISL_619655	293	10/12/20	Europe	Denmark	Hovedstaden		Human	?	?	20A.EU2	B.1.160	GH	2020-11-05	0	0	1	17
Denmark/DCGC-6608/2020	EPI_ISL_619656	293	10/12/20	Europe	Denmark	Hovedstaden		Human	?	?	20A.EU1	B.1.177	GV	2020-11-05	0	1	0	21
Denmark/DCGC-6609/2020	EPI_ISL_619658	293	10/12/20	Europe	Denmark	Hovedstaden		Human	?	?	20A.EU1	B.1.177	GV	2020-11-05	0	1	0	21
Denmark/DCGC-6610/2020	EPI_ISL_619659	293	10/12/20	Europe	Denmark	Hovedstaden		Human	?	?	20A.EU1	B.1.177	GV	2020-11-05	0	1	0	21
Denmark/DCGC-6611/2020	EPI_ISL_619660	293	10/12/20	Europe	Denmark	Midtjylland		Human	?	?	20A.EU2	B.1.160	GH	2020-11-05	0	0	1	17
Denmark/DCGC-6612/2020	EPI_ISL_619661	293	10/12/20	Europe	Denmark	Midtjylland		Human	?	?	20B	B.1.1	GR	2020-11-05	0	1	0	5
Denmark/DCGC-6613/2020	EPI_ISL_619662	293	10/12/20	Europe	Denmark	Hovedstaden		Human	?	?	20B	B.1.1	GR	2020-11-05	0	0	1	5
Denmark/DCGC-6614/2020	EPI_ISL_619663	293	10/12/20	Europe	Denmark	Hovedstaden		Human	?	?	20A.EU1	B.1.177	GV	2020-11-05	0	0	1	21
Denmark/DCGC-6615/2020	EPI_ISL_619664	293	10/12/20	Europe	Denmark	Midtjylland		Human	?	?	20A.EU1	B.1.177	GV	2020-11-05	0	0	1	21
Denmark/DCGC-6616/2020	EPI_ISL_619665	293	10/12/20	Europe	Denmark	Hovedstaden		Human	?	?	20A	B.1.78	G	2020-11-05	0	0	1	5
Denmark/DCGC-6617/2020	EPI_ISL_619666	293	10/12/20	Europe	Denmark	Syddanmark		Human	?	?	20A	B.1.5	G	2020-11-05	0	0	1	16
Denmark/DCGC-6618/2020	EPI_ISL_619667	293	10/12/20	Europe	Denmark	Syddanmark		Human	?	?	20B	B.1.1	GR	2020-11-05	0	0	1	5
Denmark/DCGC-6619/2020	EPI_ISL_619668	293	10/12/20	Europe	Denmark	Nordjylland		Human	?	?	20B	B.1.1.55	GR	2020-11-05	0	0	1	5
Denmark/DCGC-6620/2020	EPI_ISL_619669	293	10/12/20	Europe	Denmark	Hovedstaden		Human	?	?	20A.EU1	B.1.177	GV	2020-11-05	0	0	1	21
Denmark/DCGC-6621/2020	EPI_ISL_619670	293	10/12/20	Europe	Denmark	Hovedstaden		Human	?	?	20A.EU1	B.1.177	GV	2020-11-05	0	0	1	21
Denmark/DCGC-6622/2020	EPI_ISL_619671	293	10/12/20	Europe	Denmark	Hovedstaden		Human	?	?	20A.EU1	B.1.177	GV	2020-11-05	0	0	1	21
Denmark/DCGC-6623/2020	EPI_ISL_619672	293	10/12/20	Europe	Denmark	Hovedstaden		Human	?	?	20A.EU1	B.1.177	GV	2020-11-05	0	1	0	21
Denmark/DCGC-6624/2020	EPI_ISL_619673	293	10/12/20	Europe	Denmark	Hovedstaden		Human	?	?	20A.EU1	B.1.177	GV	2020-11-05	0	0	1	21
Denmark/DCGC-6625/2020	EPI_ISL_619674	293	10/12/20	Europe	Denmark	Hovedstaden		Human	?	?	20A.EU1	B.1.177	GV	2020-11-05	0	0	1	21
Denmark/DCGC-6626/2020	EPI_ISL_619675	293	10/12/20	Europe	Denmark	Sjaelland		Human	?	?	20A.EU2	B.1.160	GH	2020-11-05	0	0	1	17
Denmark/DCGC-6627/2020	EPI_ISL_619676	293	10/12/20	Europe	Denmark	Midtjylland		Human	?	?	20A.EU1	B.1.177	GV	2020-11-05	0	0	1	21
Denmark/DCGC-6628/2020	EPI_ISL_619677	293	10/12/20	Europe	Denmark	Hovedstaden		Human	?	?	20A.EU2	B.1.160	GH	2020-11-05	0	0	1	17
Denmark/DCGC-6629/2020	EPI_ISL_619678	293	10/12/20	Europe	Denmark	Syddanmark		Human	?	?	20A	B.1.5	G	2020-11-05	0	0	1	16
Denmark/DCGC-6630/2020	EPI_ISL_619531	293	10/12/20	Europe	Denmark	Hovedstaden		Human	?	?	20B	B.1.1	GR	2020-11-05	0	0	1	5
Denmark/DCGC-6631/2020	EPI_ISL_619532	293	10/12/20	Europe	Denmark	Hovedstaden		Human	?	?	20A.EU1	B.1.177	GV	2020-11-05	0	1	0	21
Denmark/DCGC-6632/2020	EPI_ISL_619533	293	10/12/20	Europe	Denmark	Hovedstaden		Human	?	?	20A	B.1	GH	2020-11-05	0	0	1	14
Denmark/DCGC-6633/2020	EPI_ISL_619535	293	10/12/20	Europe	Denmark	Hovedstaden		Human	?	?	20A	B.1	GH	2020-11-05	0	1	0	7
Denmark/DCGC-6634/2020	EPI_ISL_619536	293	10/12/20	Europe	Denmark	Hovedstaden		Human	?	?	20A.EU1	B.1.177	GV	2020-11-05	0	0	1	21
Denmark/DCGC-6635/2020	EPI_ISL_619537	293	10/12/20	Europe	Denmark	Midtjylland		Human	?	?	20A	B.1.78	G	2020-11-05	0	0	1	5
Denmark/DCGC-6636/2020	EPI_ISL_619538	293	10/12/20	Europe	Denmark	Syddanmark		Human	?	?	20A	B.1.5	G	2020-11-05	0	0	1	16
Denmark/DCGC-6637/2020	EPI_ISL_619539	293	10/12/20	Europe	Denmark	Syddanmark		Human	?	?	20A.EU1	B.1.177	GV	2020-11-05	0	0	1	21
Denmark/DCGC-6638/2020	EPI_ISL_619540	293	10/12/20	Europe	Denmark	Midtjylland		Human	?	?	20A.EU1	B.1.177	GV	2020-11-05	0	0	1	21
Denmark/DCGC-6639/2020	EPI_ISL_619541	293	10/12/20	Europe	Denmark	Sjaelland		Human	?	?	20A	B.1.78	G	2020-11-05	0	0	1	5
Denmark/DCGC-6640/2020	EPI_ISL_619542	293	10/12/20	Europe	Denmark	Midtjylland		Human	?	?	20B	B.1.1	GR	2020-11-05	0	0	1	5
Denmark/DCGC-6641/2020	EPI_ISL_619543	293	10/12/20	Europe	Denmark	Syddanmark		Human	?	?	20A.EU2	B.1.160	GH	2020-11-05	0	0	1	17
Denmark/DCGC-6642/2020	EPI_ISL_619544	293	10/12/20	Europe	Denmark	Syddanmark		Human	?	?	20A	B.1	GH	2020-11-05	0	0	1	7
Denmark/DCGC-6643/2020	EPI_ISL_619545	293	10/12/20	Europe	Denmark	Syddanmark		Human	?	?	20A.EU2	B.1.160	GH	2020-11-05	0	0	1	17
Denmark/DCGC-6644/2020	EPI_ISL_619546	293	10/12/20	Europe	Denmark	Syddanmark		Human	?	?	20A.EU2	B.1.160	GH	2020-11-05	0	0	1	17
Denmark/DCGC-6645/2020	EPI_ISL_619547	293	10/12/20	Europe	Denmark	Syddanmark		Human	?	?	20B	B.1.1	GR	2020-11-05	0	0	1	5
Denmark/DCGC-6646/2020	EPI_ISL_619548	293	10/12/20	Europe	Denmark	Midtjylland		Human	?	?	20A.EU1	B.1.177	GV	2020-11-05	0	0	1	21
Denmark/DCGC-6647/2020	EPI_ISL_619549	293	10/12/20	Europe	Denmark	Syddanmark		Human	?	?	20A.EU2	B.1.160	GH	2020-11-05	0	0	1	17
Denmark/DCGC-6648/2020	EPI_ISL_619550	293	10/12/20	Europe	Denmark	Nordjylland		Human	?	?	20A	B.1	G	2020-11-05	0	0	1	13
Denmark/DCGC-6649/2020	EPI_ISL_619551	293	10/12/20	Europe	Denmark	Midtjylland		Human	?	?	20A.EU2	B.1.160	GH	2020-11-05	0	0	1	17
Denmark/DCGC-6650/2020	EPI_ISL_619552	293	10/12/20	Europe	Denmark	Midtjylland		Human	?	?	20B	B.1.1	GR	2020-11-05	0	0	1	5
Denmark/DCGC-6651/2020	EPI_ISL_619553	293	10/12/20	Europe	Denmark	Midtjylland		Human	?	?	20A.EU2	B.1.160	GH	2020-11-05	0	0	1	17
Denmark/DCGC-6652/2020	EPI_ISL_619554	293	10/12/20	Europe	Denmark	Midtjylland		Human	?	?	20B	B.1.1	GR	2020-11-05	0	0	1	5
Denmark/DCGC-6653/2020	EPI_ISL_619555	293	10/12/20	Europe	Denmark	Midtjylland		Human	?	?	20B	B.1.1	GR	2020-11-05	0	0	1	5
Denmark/DCGC-6654/2020	EPI_ISL_619557	293	10/12/20	Europe	Denmark	Midtjylland		Human	?	?	20B	B.1.1.49	GR	2020-11-05	0	1	0	5
Denmark/DCGC-6655/2020	EPI_ISL_619558	293	10/12/20	Europe	Denmark	Midtjylland		Human	?	?	20A.EU1	B.1.177	GV	2020-11-05	0	0	1	18
Denmark/DCGC-6656/2020	EPI_ISL_619559	293	10/12/20	Europe	Denmark	Hovedstaden		Human	?	?	20A	B.1.36.1	GH	2020-11-05	0	0	1	14
Denmark/DCGC-6657/2020	EPI_ISL_619560	293	10/12/20	Europe	Denmark	Midtjylland		Human	?	?	20A	B.1.78	G	2020-11-05	0	0	1	5
Denmark/DCGC-6658/2020	EPI_ISL_619561	293	10/12/20	Europe	Denmark	Midtjylland		Human	?	?	20A.EU1	B.1.177	GV	2020-11-05	0	0	1	18
Denmark/DCGC-6659/2020	EPI_ISL_619562	293	10/12/20	Europe	Denmark	Midtjylland		Human	?	?	20A.EU1	B.1.177	GV	2020-11-05	0	0	1	18
Denmark/DCGC-6660/2020	EPI_ISL_619563	293	10/12/20	Europe	Denmark	Midtjylland		Human	?	?	20A.EU1	B.1.177	GV	2020-11-05	0	0	1	18
Denmark/DCGC-6661/2020	EPI_ISL_619564	293	10/12/20	Europe	Denmark	Hovedstaden		Human	?	?	20A.EU1	B.1.177	GV	2020-11-05	0	0	1	21
Denmark/DCGC-6662/2020	EPI_ISL_619565	293	10/12/20	Europe	Denmark	Midtjylland		Human	?	?	20A.EU1	B.1.177	GV	2020-11-05	0	0	1	21
Denmark/DCGC-6663/2020	EPI_ISL_619566	293	10/12/20	Europe	Denmark	Hovedstaden		Human	?	?	20A.EU1	B.1.177	GV	2020-11-05	0	0	1	21
Denmark/DCGC-6664/2020	EPI_ISL_619567	293	10/12/20	Europe	Denmark	Hovedstaden		Human	?	?	20B	B.1.1	GR	2020-11-05	0	0	1	5
Denmark/DCGC-6665/2020	EPI_ISL_619568	293	10/12/20	Europe	Denmark	Hovedstaden		Human	?	?	20B	B.1.1	GR	2020-11-05	0	0	1	5
Denmark/DCGC-6666/2020	EPI_ISL_619569	293	10/12/20	Europe	Denmark	Hovedstaden		Human	?	?	20A.EU2	B.1.160	GH	2020-11-05	0	0	1	17
Denmark/DCGC-6667/2020	EPI_ISL_619570	293	10/12/20	Europe	Denmark	Hovedstaden		Human	?	?	20A.EU2	B.1.160	GH	2020-11-05	0	0	1	17
Denmark/DCGC-6668/2020	EPI_ISL_619571	293	10/12/20	Europe	Denmark	Sjaelland		Human	?	?	20A	B.1.5	G	2020-11-05	0	0	1	16
Denmark/DCGC-6669/2020	EPI_ISL_619572	293	10/12/20	Europe	Denmark	Syddanmark		Human	?	?	20A	B.1.5	G	2020-11-05	0	0	1	16
Denmark/DCGC-6670/2020	EPI_ISL_619573	293	10/12/20	Europe	Denmark	Syddanmark		Human	?	?	20A.EU2	B.1.160	GH	2020-11-05	0	0	1	17
Denmark/DCGC-6671/2020	EPI_ISL_619574	293	10/12/20	Europe	Denmark	Midtjylland		Human	?	?	20A.EU1	B.1.177	GV	2020-11-05	0	0	1	18
Denmark/DCGC-6672/2020	EPI_ISL_619575	293	10/12/20	Europe	Denmark	Midtjylland		Human	?	?	20A.EU1	B.1.177	GV	2020-11-05	0	0	1	18
Denmark/DCGC-6673/2020	EPI_ISL_619576	293	10/12/20	Europe	Denmark	Midtjylland		Human	?	?	20A.EU1	B.1.177	GV	2020-11-05	0	0	1	18
Denmark/DCGC-6674/2020	EPI_ISL_619577	293	10/12/20	Europe	Denmark	Nordjylland		Human	?	?	20B	B.1.1.28	GR	2020-11-05	0	0	1	5
Denmark/DCGC-6675/2020	EPI_ISL_619578	293	10/12/20	Europe	Denmark	Nordjylland		Human	?	?	20B	B.1.1.49	GR	2020-11-05	0	0	1	5
Denmark/DCGC-6676/2020	EPI_ISL_619579	293	10/12/20	Europe	Denmark	Midtjylland		Human	?	?	20A.EU1	B.1.177	GV	2020-11-05	0	0	1	21
Denmark/DCGC-6677/2020	EPI_ISL_619580	293	10/12/20	Europe	Denmark	Nordjylland		Human	?	?	20B	B.1.1.49	GR	2020-11-05	0	0	1	5
Denmark/DCGC-6678/2020	EPI_ISL_619581	293	10/12/20	Europe	Denmark	Midtjylland		Human	?	?	20B	B.1.1	GR	2020-11-05	0	0	1	5
Denmark/DCGC-6679/2020	EPI_ISL_619582	293	10/12/20	Europe	Denmark	Nordjylland		Human	?	?	20A.EU2	B.1.160	GH	2020-11-05	0	0	1	17
Denmark/DCGC-6680/2020	EPI_ISL_619583	293	10/12/20	Europe	Denmark	Midtjylland		Human	?	?	20A.EU1	B.1.177	GV	2020-11-05	0	0	1	18
Denmark/DCGC-6681/2020	EPI_ISL_619584	293	10/12/20	Europe	Denmark	Nordjylland		Human	?	?	20B	B.1.1.49	GR	2020-11-05	0	0	1	5
Denmark/DCGC-6682/2020	EPI_ISL_619585	293	10/12/20	Europe	Denmark	Syddanmark		Human	?	?	20A	B.1.78	G	2020-11-05	0	0	1	5
Denmark/DCGC-6683/2020	EPI_ISL_619586	293	10/12/20	Europe	Denmark	Hovedstaden		Human	?	?	20B	B.1.1	GR	2020-11-05	0	0	1	5
Denmark/DCGC-6684/2020	EPI_ISL_619587	293	10/12/20	Europe	Denmark	Syddanmark		Human	?	?	20A	B.1.5	G	2020-11-05	0	0	1	16
Denmark/DCGC-6685/2020	EPI_ISL_619588	293	10/12/20	Europe	Denmark	Hovedstaden		Human	?	?	20A.EU2	B.1.160	GH	2020-11-05	0	0	1	17
Denmark/DCGC-6686/2020	EPI_ISL_619589	293	10/12/20	Europe	Denmark	Midtjylland		Human	?	?	20A.EU1	B.1.177	GV	2020-11-05	0	0	1	18
Denmark/DCGC-6687/2020	EPI_ISL_619590	293	10/12/20	Europe	Denmark	Midtjylland		Human	?	?	20A.EU1	B.1.177	GV	2020-11-05	0	0	1	18
Denmark/DCGC-6688/2020	EPI_ISL_619591	293	10/12/20	Europe	Denmark	Syddanmark		Human	?	?	20A	B.1.5	G	2020-11-05	0	0	1	16
Denmark/DCGC-6689/2020	EPI_ISL_619592	293	10/12/20	Europe	Denmark	Syddanmark		Human	?	?	20A	B.1.5	G	2020-11-05	0	0	1	16
Denmark/DCGC-6690/2020	EPI_ISL_619593	293	10/12/20	Europe	Denmark	Syddanmark		Human	?	?	20B	B.1.1	GR	2020-11-05	0	0	1	5
Denmark/DCGC-6691/2020	EPI_ISL_619594	293	10/12/20	Europe	Denmark	Midtjylland		Human	?	?	20A.EU2	B.1.160	GH	2020-11-05	0	0	1	17
Denmark/DCGC-6692/2020	EPI_ISL_619595	293	10/12/20	Europe	Denmark	Midtjylland		Human	?	?	20A.EU2	B.1.160	GH	2020-11-05	0	1	0	17
Denmark/DCGC-6693/2020	EPI_ISL_619596	293	10/12/20	Europe	Denmark	Nordjylland		Human	?	?	20B	B.1.1.49	GR	2020-11-05	0	1	0	5
Denmark/DCGC-6694/2020	EPI_ISL_619597	293	10/12/20	Europe	Denmark	Nordjylland		Human	?	?	20B	B.1.1.49	GR	2020-11-05	0	1	0	5
Denmark/DCGC-6695/2020	EPI_ISL_619598	293	10/12/20	Europe	Denmark	Nordjylland		Human	?	?	20B	B.1.1.49	GR	2020-11-05	0	1	0	5
Denmark/DCGC-6696/2020	EPI_ISL_619599	293	10/12/20	Europe	Denmark	Hovedstaden		Human	?	?	20B	B.1.1	GR	2020-11-05	0	0	1	5
Denmark/DCGC-6697/2020	EPI_ISL_619600	293	10/12/20	Europe	Denmark	Midtjylland		Human	?	?	20A.EU1	B.1.177	GV	2020-11-05	0	0	1	18
Denmark/DCGC-6698/2020	EPI_ISL_619601	293	10/12/20	Europe	Denmark	Hovedstaden		Human	?	?	20A.EU1	B.1.177	GV	2020-11-05	0	1	0	21
Denmark/DCGC-6699/2020	EPI_ISL_619602	293	10/12/20	Europe	Denmark	Nordjylland		Human	?	?	20B	B.1.1.49	GR	2020-11-05	0	1	0	5
Denmark/DCGC-6761/2020	EPI_ISL_619457	293	10/12/20	Europe	Denmark	Syddanmark		Human	?	?	20A.EU2	B.1.160	GH	2020-11-05	0	1	0	17
Denmark/DCGC-6762/2020	EPI_ISL_619458	293	10/12/20	Europe	Denmark	Midtjylland		Human	?	?	20B	B.1.1	GR	2020-11-05	0	0	1	5
Denmark/DCGC-6763/2020	EPI_ISL_619459	293	10/12/20	Europe	Denmark	Midtjylland		Human	?	?	20A.EU1	B.1.177	GV	2020-11-05	0	0	1	18
Denmark/DCGC-6764/2020	EPI_ISL_619460	293	10/12/20	Europe	Denmark	Nordjylland		Human	?	?	20B	B.1.1.49	GR	2020-11-05	0	1	0	5
Denmark/DCGC-6765/2020	EPI_ISL_619461	293	10/12/20	Europe	Denmark	Hovedstaden		Human	?	?	20B	B.1.1	GR	2020-11-05	0	0	1	5
Denmark/DCGC-6766/2020	EPI_ISL_619462	293	10/12/20	Europe	Denmark	Hovedstaden		Human	?	?	20A	B.1.78	G	2020-11-05	0	0	1	5
Denmark/DCGC-6767/2020	EPI_ISL_619463	293	10/12/20	Europe	Denmark	Sjaelland		Human	?	?	20A	B.1.78	G	2020-11-05	0	1	0	5
Denmark/DCGC-6768/2020	EPI_ISL_619464	293	10/12/20	Europe	Denmark	Hovedstaden		Human	?	?	20B	B.1.1	GR	2020-11-05	0	1	0	5
Denmark/DCGC-6769/2020	EPI_ISL_619465	293	10/12/20	Europe	Denmark	Midtjylland		Human	?	?	20B	B.1.1	GR	2020-11-05	0	0	1	5
Denmark/DCGC-6770/2020	EPI_ISL_619466	293	10/12/20	Europe	Denmark	Midtjylland		Human	?	?	20A.EU1	B.1.177	GV	2020-11-05	0	0	1	18
Denmark/DCGC-6771/2020	EPI_ISL_619467	293	10/12/20	Europe	Denmark	Midtjylland		Human	?	?	20A.EU2	B.1.160	GH	2020-11-05	0	1	0	17
Denmark/DCGC-6772/2020	EPI_ISL_619468	293	10/12/20	Europe	Denmark	Midtjylland		Human	?	?	20A.EU2	B.1.160	GH	2020-11-05	0	0	1	17
Denmark/DCGC-6773/2020	EPI_ISL_619469	293	10/12/20	Europe	Denmark	Syddanmark		Human	?	?	20B	B.1.1	GR	2020-11-05	0	1	0	5
Denmark/DCGC-6774/2020	EPI_ISL_619470	293	10/12/20	Europe	Denmark	Nordjylland		Human	?	?	20B	B.1.1.49	GR	2020-11-05	0	1	0	5
Denmark/DCGC-6775/2020	EPI_ISL_619471	293	10/12/20	Europe	Denmark	Hovedstaden		Human	?	?	20A	B.1.78	G	2020-11-05	0	0	1	5
Denmark/DCGC-6776/2020	EPI_ISL_619472	293	10/12/20	Europe	Denmark	Syddanmark		Human	?	?	20B	B.1.1.35	GR	2020-11-05	0	0	1	6
Denmark/DCGC-6777/2020	EPI_ISL_619473	293	10/12/20	Europe	Denmark	Nordjylland		Human	?	?	20B	B.1.1.49	GR	2020-11-05	0	0	1	5
Denmark/DCGC-6778/2020	EPI_ISL_619474	293	10/12/20	Europe	Denmark	Midtjylland		Human	?	?	20A	B.1.5	G	2020-11-05	0	0	1	16
Denmark/DCGC-6779/2020	EPI_ISL_619475	293	10/12/20	Europe	Denmark	Syddanmark		Human	?	?	20B	B.1.1	GR	2020-11-05	0	0	1	5
Denmark/DCGC-6780/2020	EPI_ISL_619476	293	10/12/20	Europe	Denmark	Syddanmark		Human	?	?	20B	B.1.1	GR	2020-11-05	0	0	1	5
Denmark/DCGC-6781/2020	EPI_ISL_619477	293	10/12/20	Europe	Denmark	Hovedstaden		Human	?	?	20A.EU2	B.1.160	GH	2020-11-05	0	0	1	17
Denmark/DCGC-6782/2020	EPI_ISL_619478	293	10/12/20	Europe	Denmark	Hovedstaden		Human	?	?	20A	B.1.5	G	2020-11-05	0	0	1	16
Denmark/DCGC-6783/2020	EPI_ISL_619479	293	10/12/20	Europe	Denmark	Sjaelland		Human	?	?	20A	B.1.5	G	2020-11-05	0	1	0	16
Denmark/DCGC-6784/2020	EPI_ISL_619480	293	10/12/20	Europe	Denmark	Sjaelland		Human	?	?	20A	B.1.5	G	2020-11-05	0	1	0	16
Denmark/DCGC-6785/2020	EPI_ISL_619481	293	10/12/20	Europe	Denmark	Nordjylland		Human	?	?	20B	B.1.1.49	GR	2020-11-05	0	0	1	5
Denmark/DCGC-6786/2020	EPI_ISL_619482	293	10/12/20	Europe	Denmark	Nordjylland		Human	?	?	20B	B.1.1.49	GR	2020-11-05	0	1	0	5
Denmark/DCGC-6787/2020	EPI_ISL_619483	293	10/12/20	Europe	Denmark	Nordjylland		Human	?	?	20B	B.1.1.49	GR	2020-11-05	0	1	0	5
Denmark/DCGC-6788/2020	EPI_ISL_619484	293	10/12/20	Europe	Denmark	Nordjylland		Human	?	?	20A	B.1.5	G	2020-11-05	0	0	1	16
Denmark/DCGC-6789/2020	EPI_ISL_619485	293	10/12/20	Europe	Denmark	Nordjylland		Human	?	?	20A	B.1.5	G	2020-11-05	0	0	1	16
Denmark/DCGC-6790/2020	EPI_ISL_619486	293	10/12/20	Europe	Denmark	Nordjylland		Human	?	?	20A.EU1	B.1.177	GV	2020-11-05	0	0	1	21
Denmark/DCGC-6791/2020	EPI_ISL_619487	293	10/12/20	Europe	Denmark	Nordjylland		Human	?	?	20B	B.1.1.49	GR	2020-11-05	0	1	0	5
Denmark/DCGC-6792/2020	EPI_ISL_619488	293	10/12/20	Europe	Denmark	Nordjylland		Human	?	?	20B	B.1.1.49	GR	2020-11-05	0	1	0	5
Denmark/DCGC-6793/2020	EPI_ISL_619489	293	10/12/20	Europe	Denmark	Nordjylland		Human	?	?	20A	B.1.5	G	2020-11-05	0	0	1	16
Denmark/DCGC-6794/2020	EPI_ISL_619490	293	10/12/20	Europe	Denmark	Nordjylland		Human	?	?	20B	B.1.1.49	GR	2020-11-05	0	1	0	5
Denmark/DCGC-6795/2020	EPI_ISL_619491	293	10/12/20	Europe	Denmark	Sjaelland		Human	?	?	20A	B.1.78	G	2020-11-05	0	0	1	5
Denmark/DCGC-6796/2020	EPI_ISL_619493	293	10/12/20	Europe	Denmark	Hovedstaden		Human	?	?	20A.EU1	B.1.177	GV	2020-11-05	0	0	1	21
Denmark/DCGC-6797/2020	EPI_ISL_619494	293	10/12/20	Europe	Denmark	Hovedstaden		Human	?	?	20A.EU2	B.1.160	GH	2020-11-05	0	0	1	17
Denmark/DCGC-6798/2020	EPI_ISL_619495	293	10/12/20	Europe	Denmark	Syddanmark		Human	?	?	20A	B.1.36	GH	2020-11-05	0	0	1	14
Denmark/DCGC-6799/2020	EPI_ISL_619496	293	10/12/20	Europe	Denmark	Midtjylland		Human	?	?	20B	B.1.1	GR	2020-11-05	0	0	1	5
Denmark/DCGC-6800/2020	EPI_ISL_619497	293	10/12/20	Europe	Denmark	Hovedstaden		Human	?	?	20A.EU1	B.1.177	GV	2020-11-05	0	0	1	21
Denmark/DCGC-6801/2020	EPI_ISL_619498	293	10/12/20	Europe	Denmark	Hovedstaden		Human	?	?	20B	B.1.1	GR	2020-11-05	0	0	1	5
Denmark/DCGC-6802/2020	EPI_ISL_619499	293	10/12/20	Europe	Denmark	Hovedstaden		Human	?	?	20A.EU1	B.1.177	GV	2020-11-05	0	0	1	18
Denmark/DCGC-6803/2020	EPI_ISL_619500	293	10/12/20	Europe	Denmark	Hovedstaden		Human	?	?	20B	B.1.1	GR	2020-11-05	0	0	1	5
Denmark/DCGC-6804/2020	EPI_ISL_619501	293	10/12/20	Europe	Denmark	Nordjylland		Human	?	?	20A.EU2	B.1.160	GH	2020-11-05	0	0	1	17
Denmark/DCGC-6805/2020	EPI_ISL_619502	293	10/12/20	Europe	Denmark	Hovedstaden		Human	?	?	20A.EU1	B.1.177	GV	2020-11-05	0	0	1	21
Denmark/DCGC-6806/2020	EPI_ISL_619503	293	10/12/20	Europe	Denmark	Hovedstaden		Human	?	?	20A	B.1.5	G	2020-11-05	0	0	1	16
Denmark/DCGC-6807/2020	EPI_ISL_619504	293	10/12/20	Europe	Denmark	Hovedstaden		Human	?	?	20A.EU1	B.1.177	GV	2020-11-05	0	0	1	21
Denmark/DCGC-6808/2020	EPI_ISL_619505	293	10/12/20	Europe	Denmark	Hovedstaden		Human	?	?	20A.EU1	B.1.177	GV	2020-11-05	0	0	1	21
Denmark/DCGC-6809/2020	EPI_ISL_619506	293	10/12/20	Europe	Denmark	Hovedstaden		Human	?	?	20A.EU2	B.1.160	GH	2020-11-05	0	1	0	17
Denmark/DCGC-6810/2020	EPI_ISL_619507	293	10/12/20	Europe	Denmark	Midtjylland		Human	?	?	20A.EU1	B.1.177	GV	2020-11-05	0	1	0	18
Denmark/DCGC-6811/2020	EPI_ISL_619508	293	10/12/20	Europe	Denmark	Midtjylland		Human	?	?	20A.EU1	B.1.177	GV	2020-11-05	0	0	1	18
Denmark/DCGC-6812/2020	EPI_ISL_619509	293	10/12/20	Europe	Denmark	Midtjylland		Human	?	?	20A.EU1	B.1.177	GV	2020-11-05	0	0	1	18
Denmark/DCGC-6813/2020	EPI_ISL_619510	293	10/12/20	Europe	Denmark	Midtjylland		Human	?	?	20A.EU1	B.1.177	GV	2020-11-05	0	0	1	21
Denmark/DCGC-6814/2020	EPI_ISL_619511	293	10/12/20	Europe	Denmark	Syddanmark		Human	?	?	20B	B.1.1	GR	2020-11-05	0	1	0	5
Denmark/DCGC-6815/2020	EPI_ISL_619512	293	10/12/20	Europe	Denmark	Midtjylland		Human	?	?	20A.EU1	B.1.177	GV	2020-11-05	0	1	0	18
Denmark/DCGC-6816/2020	EPI_ISL_619513	293	10/12/20	Europe	Denmark	Nordjylland		Human	?	?	20A.EU2	B.1.160	GH	2020-11-05	0	0	1	17
Denmark/DCGC-6817/2020	EPI_ISL_619514	293	10/12/20	Europe	Denmark	Nordjylland		Human	?	?	20B	B.1.1.55	GR	2020-11-05	0	1	0	5
Denmark/DCGC-6818/2020	EPI_ISL_619515	293	10/12/20	Europe	Denmark	Midtjylland		Human	?	?	20A.EU1	B.1.177	GV	2020-11-05	0	0	1	18
Denmark/DCGC-6819/2020	EPI_ISL_619516	293	10/12/20	Europe	Denmark	Midtjylland		Human	?	?	20A.EU2	B.1.160	GH	2020-11-05	0	1	0	17
Denmark/DCGC-6820/2020	EPI_ISL_619517	293	10/12/20	Europe	Denmark	Hovedstaden		Human	?	?	20A.EU1	B.1.177	GV	2020-11-05	0	0	1	21
Denmark/DCGC-6821/2020	EPI_ISL_619518	293	10/12/20	Europe	Denmark	Hovedstaden		Human	?	?	20B	B.1.1.49	GR	2020-11-05	0	1	0	5
Denmark/DCGC-6822/2020	EPI_ISL_619519	293	10/12/20	Europe	Denmark	Hovedstaden		Human	?	?	20A.EU1	B.1.177	GV	2020-11-05	0	0	1	21
Denmark/DCGC-6823/2020	EPI_ISL_619520	293	10/12/20	Europe	Denmark	Hovedstaden		Human	?	?	20A.EU2	B.1.160	GH	2020-11-05	0	0	1	17
Denmark/DCGC-6824/2020	EPI_ISL_619521	293	10/12/20	Europe	Denmark	Hovedstaden		Human	?	?	20A	B.1.5	G	2020-11-05	0	0	1	16
Denmark/DCGC-6825/2020	EPI_ISL_619522	293	10/12/20	Europe	Denmark	Hovedstaden		Human	?	?	20A	B.1.78	G	2020-11-05	0	0	1	5
Denmark/DCGC-6826/2020	EPI_ISL_619523	293	10/12/20	Europe	Denmark	Sjaelland		Human	?	?	20A	B.1.5	G	2020-11-05	0	0	1	16
Denmark/DCGC-6827/2020	EPI_ISL_619524	293	10/12/20	Europe	Denmark	Sjaelland		Human	?	?	20A	B.1.5	G	2020-11-05	0	0	1	16
Denmark/DCGC-6828/2020	EPI_ISL_619525	293	10/12/20	Europe	Denmark	Sjaelland		Human	?	?	20A	B.1.5	G	2020-11-05	0	1	0	16
Denmark/DCGC-6829/2020	EPI_ISL_619526	293	10/12/20	Europe	Denmark	Denmark		Human	?	?	20A	B.1.5	G	2020-11-05	0	0	1	16
Denmark/DCGC-6830/2020	EPI_ISL_619527	293	10/12/20	Europe	Denmark	Sjaelland		Human	?	?	20A	B.1.5	G	2020-11-05	0	1	0	16
Denmark/DCGC-6831/2020	EPI_ISL_619528	293	10/12/20	Europe	Denmark	Sjaelland		Human	?	?	20A	B.1.5	G	2020-11-05	0	0	1	16
Denmark/DCGC-6832/2020	EPI_ISL_619529	293	10/12/20	Europe	Denmark	Sjaelland		Human	?	?	20A	B.1.5	G	2020-11-05	0	0	1	16
Denmark/DCGC-6833/2020	EPI_ISL_619530	293	10/12/20	Europe	Denmark	Denmark		Human	?	?	20A	B.1.5	G	2020-11-05	0	0	1	16
Denmark/DCGC-6834/2020	EPI_ISL_619679	293	10/12/20	Europe	Denmark	Sjaelland		Human	?	?	20A	B.1.5	G	2020-11-05	0	0	1	16
Denmark/DCGC-6835/2020	EPI_ISL_619680	293	10/12/20	Europe	Denmark	Sjaelland		Human	?	?	20A	B.1.5	G	2020-11-05	0	0	1	16
Denmark/DCGC-6836/2020	EPI_ISL_619681	293	10/12/20	Europe	Denmark	Sjaelland		Human	?	?	20A	B.1.5	G	2020-11-05	0	1	0	16
Denmark/DCGC-6837/2020	EPI_ISL_619682	293	10/12/20	Europe	Denmark	Sjaelland		Human	?	?	20A	B.1.5	G	2020-11-05	0	0	1	16
Denmark/DCGC-6838/2020	EPI_ISL_619683	293	10/12/20	Europe	Denmark	Sjaelland		Human	?	?	20A	B.1.5	G	2020-11-05	0	1	0	16
Denmark/DCGC-6839/2020	EPI_ISL_619684	293	10/12/20	Europe	Denmark	Sjaelland		Human	?	?	20A	B.1.5	G	2020-11-05	0	0	1	16
Denmark/DCGC-6840/2020	EPI_ISL_619685	293	10/12/20	Europe	Denmark	Sjaelland		Human	?	?	20A	B.1.5	G	2020-11-05	0	0	1	16
Denmark/DCGC-6841/2020	EPI_ISL_619686	293	10/12/20	Europe	Denmark	Sjaelland		Human	?	?	20A	B.1.5	G	2020-11-05	0	0	1	16
Denmark/DCGC-6842/2020	EPI_ISL_619687	293	10/12/20	Europe	Denmark	Sjaelland		Human	?	?	20A	B.1.5	G	2020-11-05	0	1	0	16
Denmark/DCGC-6843/2020	EPI_ISL_619688	293	10/12/20	Europe	Denmark	Sjaelland		Human	?	?	20A	B.1.5	G	2020-11-05	0	1	0	16
Denmark/DCGC-6844/2020	EPI_ISL_619689	293	10/12/20	Europe	Denmark	Sjaelland		Human	?	?	20A	B.1.5	G	2020-11-05	0	0	1	16
Denmark/DCGC-6845/2020	EPI_ISL_619690	293	10/12/20	Europe	Denmark	Sjaelland		Human	?	?	20A	B.1.5	G	2020-11-05	0	0	1	16
Denmark/DCGC-6846/2020	EPI_ISL_619691	293	10/12/20	Europe	Denmark	Sjaelland		Human	?	?	20B	B.1.1.50	GR	2020-11-05	0	0	1	5
Denmark/DCGC-6847/2020	EPI_ISL_619692	293	10/12/20	Europe	Denmark	Hovedstaden		Human	?	?	20B	B.1.1	GR	2020-11-05	0	0	1	5
Denmark/DCGC-6848/2020	EPI_ISL_619693	293	10/12/20	Europe	Denmark	Hovedstaden		Human	?	?	20A.EU2	B.1.160	GH	2020-11-05	0	0	1	17
Denmark/DCGC-6849/2020	EPI_ISL_619694	293	10/12/20	Europe	Denmark	Midtjylland		Human	?	?	20B	B.1.1	GR	2020-11-05	0	0	1	5
Denmark/DCGC-6850/2020	EPI_ISL_619695	293	10/12/20	Europe	Denmark	Syddanmark		Human	?	?	20A.EU2	B.1.160	GH	2020-11-05	0	0	1	17
Denmark/DCGC-6851/2020	EPI_ISL_619696	293	10/12/20	Europe	Denmark	Syddanmark		Human	?	?	20A.EU2	B.1.160	GH	2020-11-05	0	0	1	17
Denmark/DCGC-6852/2020	EPI_ISL_619697	293	10/12/20	Europe	Denmark	Syddanmark		Human	?	?	20A.EU2	B.1.160	GH	2020-11-05	0	0	1	17
Denmark/DCGC-6853/2020	EPI_ISL_619698	293	10/12/20	Europe	Denmark	Denmark		Human	?	?	20A	B.1.88	G	2020-11-05	0	1	0	13
Denmark/DCGC-6854/2020	EPI_ISL_619699	293	10/12/20	Europe	Denmark	Hovedstaden		Human	?	?	20A.EU1	B.1.177	GV	2020-11-05	0	1	0	21
Denmark/DCGC-6855/2020	EPI_ISL_619700	293	10/12/20	Europe	Denmark	Hovedstaden		Human	?	?	20A.EU2	B.1.160	GH	2020-11-05	0	0	1	17
Denmark/DCGC-6856/2020	EPI_ISL_619701	293	10/12/20	Europe	Denmark	Midtjylland		Human	?	?	20A	B.1.78	G	2020-11-05	0	0	1	5
Denmark/DCGC-6857/2020	EPI_ISL_619702	293	10/12/20	Europe	Denmark	Midtjylland		Human	?	?	20A.EU2	B.1.160	GH	2020-11-05	0	0	1	17
Denmark/DCGC-6858/2020	EPI_ISL_619703	293	10/12/20	Europe	Denmark	Midtjylland		Human	?	?	20A.EU1	B.1.177	GV	2020-11-05	0	1	0	21
Denmark/DCGC-6859/2020	EPI_ISL_619704	293	10/12/20	Europe	Denmark	Midtjylland		Human	?	?	20A	B.1.5	G	2020-11-05	0	0	1	16
Denmark/DCGC-6860/2020	EPI_ISL_619705	293	10/12/20	Europe	Denmark	Syddanmark		Human	?	?	20A.EU2	B.1.160	GH	2020-11-05	0	1	0	17
Denmark/DCGC-6861/2020	EPI_ISL_619706	293	10/12/20	Europe	Denmark	Syddanmark		Human	?	?	20A.EU1	B.1.177	GV	2020-11-05	0	0	1	18
Denmark/DCGC-6862/2020	EPI_ISL_619707	293	10/12/20	Europe	Denmark	Sjaelland		Human	?	?	20A	B.1.5	G	2020-11-05	0	0	1	16
Denmark/DCGC-6863/2020	EPI_ISL_619708	293	10/12/20	Europe	Denmark	Sjaelland		Human	?	?	20A	B.1.5	G	2020-11-05	0	1	0	16
Denmark/DCGC-6864/2020	EPI_ISL_619709	293	10/12/20	Europe	Denmark	Hovedstaden		Human	?	?	20A.EU1	B.1.177	GV	2020-11-05	0	0	1	18
Denmark/DCGC-6865/2020	EPI_ISL_619710	293	10/12/20	Europe	Denmark	Sjaelland		Human	?	?	20A	B.1.5	G	2020-11-05	0	0	1	16
Denmark/DCGC-6866/2020	EPI_ISL_619711	293	10/12/20	Europe	Denmark	Sjaelland		Human	?	?	20A	B.1.5	G	2020-11-05	0	0	1	16
Denmark/DCGC-6867/2020	EPI_ISL_619712	293	10/12/20	Europe	Denmark	Hovedstaden		Human	?	?	20B	B.1.1	GR	2020-11-05	0	0	1	5
Denmark/DCGC-6868/2020	EPI_ISL_619713	293	10/12/20	Europe	Denmark	Midtjylland		Human	?	?	20A.EU1	B.1.177	GV	2020-11-05	0	0	1	21
Denmark/DCGC-6869/2020	EPI_ISL_619714	293	10/12/20	Europe	Denmark	Midtjylland		Human	?	?	20A.EU1	B.1.177	GV	2020-11-05	0	0	1	21
Denmark/DCGC-6870/2020	EPI_ISL_619715	293	10/12/20	Europe	Denmark	Hovedstaden		Human	?	?	20B	B.1.1	GR	2020-11-05	0	0	1	5
Denmark/DCGC-6871/2020	EPI_ISL_619716	293	10/12/20	Europe	Denmark	Syddanmark		Human	?	?	20A.EU1	B.1.177	GV	2020-11-05	0	0	1	21
Denmark/DCGC-6872/2020	EPI_ISL_619717	293	10/12/20	Europe	Denmark	Syddanmark		Human	?	?	20A.EU2	B.1.160	GH	2020-11-05	0	0	1	17
Denmark/DCGC-6873/2020	EPI_ISL_619718	293	10/12/20	Europe	Denmark	Midtjylland		Human	?	?	20A.EU2	B.1.160	GH	2020-11-05	0	0	1	17
Denmark/DCGC-6874/2020	EPI_ISL_619719	293	10/12/20	Europe	Denmark	Hovedstaden		Human	?	?	20A.EU2	B.1.160	GH	2020-11-05	0	0	1	17
Denmark/DCGC-6875/2020	EPI_ISL_619720	293	10/12/20	Europe	Denmark	Syddanmark		Human	?	?	20A.EU2	B.1.160	GH	2020-11-05	0	0	1	17
Denmark/DCGC-6876/2020	EPI_ISL_619721	293	10/12/20	Europe	Denmark	Syddanmark		Human	?	?	20A	B.1.88	G	2020-11-05	0	0	1	13
Denmark/DCGC-6877/2020	EPI_ISL_619722	293	10/12/20	Europe	Denmark	Midtjylland		Human	?	?	20A.EU2	B.1.160	GH	2020-11-05	0	0	1	17
Denmark/DCGC-6878/2020	EPI_ISL_619723	293	10/12/20	Europe	Denmark	Hovedstaden		Human	?	?	20A	B.1.5	G	2020-11-05	0	0	1	16
Denmark/DCGC-6879/2020	EPI_ISL_619724	293	10/12/20	Europe	Denmark	Hovedstaden		Human	?	?	20A.EU1	B.1.177	GV	2020-11-05	0	1	0	21
Denmark/DCGC-6880/2020	EPI_ISL_619725	293	10/12/20	Europe	Denmark	Syddanmark		Human	?	?	20B	B.1.1.55	GR	2020-11-05	0	0	1	5
Denmark/DCGC-6881/2020	EPI_ISL_619726	293	10/12/20	Europe	Denmark	Hovedstaden		Human	?	?	20A.EU2	B.1.160	GH	2020-11-05	0	0	1	17
Denmark/DCGC-6882/2020	EPI_ISL_619727	293	10/12/20	Europe	Denmark	Syddanmark		Human	?	?	20A	B.1.5	G	2020-11-05	0	0	1	16
Denmark/DCGC-6883/2020	EPI_ISL_619728	293	10/12/20	Europe	Denmark	Hovedstaden		Human	?	?	20A.EU2	B.1.160	GH	2020-11-05	0	0	1	17
Denmark/DCGC-6884/2020	EPI_ISL_619729	293	10/12/20	Europe	Denmark	Hovedstaden		Human	?	?	20A.EU2	B.1.160	GH	2020-11-05	0	0	1	17
Denmark/DCGC-6885/2020	EPI_ISL_619730	293	10/12/20	Europe	Denmark	Hovedstaden		Human	?	?	20A.EU1	B.1.177	GV	2020-11-05	0	0	1	21
Denmark/DCGC-6886/2020	EPI_ISL_619731	293	10/12/20	Europe	Denmark	Hovedstaden		Human	?	?	20A	B.1.5	G	2020-11-05	0	0	1	16
Denmark/DCGC-6887/2020	EPI_ISL_619732	293	10/12/20	Europe	Denmark	Hovedstaden		Human	?	?	20A.EU1	B.1.177	GV	2020-11-05	0	0	1	21
Denmark/DCGC-6888/2020	EPI_ISL_619733	293	10/12/20	Europe	Denmark	Hovedstaden		Human	?	?	20B	B.1.1	GR	2020-11-05	0	0	1	5
Denmark/DCGC-6889/2020	EPI_ISL_619734	293	10/12/20	Europe	Denmark	Hovedstaden		Human	?	?	20A.EU1	B.1.177	GV	2020-11-05	0	0	1	21
Denmark/DCGC-6890/2020	EPI_ISL_619735	293	10/12/20	Europe	Denmark	Midtjylland		Human	?	?	20A	B.1.78	G	2020-11-05	0	0	1	5
Denmark/DCGC-6891/2020	EPI_ISL_619736	293	10/12/20	Europe	Denmark	Hovedstaden		Human	?	?	20A.EU1	B.1.177	GV	2020-11-05	1	0	0	21
Denmark/DCGC-6892/2020	EPI_ISL_619737	293	10/12/20	Europe	Denmark	Hovedstaden		Human	?	?	20A.EU1	B.1.177	GV	2020-11-05	0	1	0	21
Denmark/DCGC-6893/2020	EPI_ISL_619738	293	10/12/20	Europe	Denmark	Hovedstaden		Human	?	?	20A.EU2	B.1.160	GH	2020-11-05	0	1	0	17
Denmark/DCGC-6894/2020	EPI_ISL_619739	293	10/12/20	Europe	Denmark	Hovedstaden		Human	?	?	20A	B.1	GH	2020-11-05	0	0	1	14
Denmark/DCGC-6895/2020	EPI_ISL_619740	293	10/12/20	Europe	Denmark	Sjaelland		Human	?	?	20A.EU1	B.1.177	GV	2020-11-05	0	0	1	21
Denmark/DCGC-6896/2020	EPI_ISL_619741	293	10/12/20	Europe	Denmark	Hovedstaden		Human	?	?	20A.EU1	B.1.177	GV	2020-11-05	0	1	0	21
Denmark/DCGC-6897/2020	EPI_ISL_619742	293	10/12/20	Europe	Denmark	Hovedstaden		Human	?	?	20B	B.1.1	GR	2020-11-05	0	0	1	5
Denmark/DCGC-6898/2020	EPI_ISL_619743	293	10/12/20	Europe	Denmark	Hovedstaden		Human	?	?	20A.EU1	B.1.177	GV	2020-11-05	0	1	0	21
Denmark/DCGC-6899/2020	EPI_ISL_619744	293	10/12/20	Europe	Denmark	Hovedstaden		Human	?	?	20B	B.1.1	GR	2020-11-05	0	0	1	5
Denmark/DCGC-6900/2020	EPI_ISL_619745	293	10/12/20	Europe	Denmark	Syddanmark		Human	?	?	20B	B.1.1	GR	2020-11-05	0	0	1	5
Denmark/DCGC-6901/2020	EPI_ISL_619746	293	10/12/20	Europe	Denmark	Syddanmark		Human	?	?	20B	B.1.1	GR	2020-11-05	0	0	1	5
Denmark/DCGC-6902/2020	EPI_ISL_619747	293	10/12/20	Europe	Denmark	Hovedstaden		Human	?	?	20A.EU1	B.1.177	GV	2020-11-05	0	0	1	21
Denmark/DCGC-6903/2020	EPI_ISL_619748	293	10/12/20	Europe	Denmark	Syddanmark		Human	?	?	20A.EU2	B.1.160	GH	2020-11-05	0	0	1	17
Denmark/DCGC-6904/2020	EPI_ISL_619749	293	10/12/20	Europe	Denmark	Syddanmark		Human	?	?	20A.EU2	B.1.160	GH	2020-11-05	0	1	0	17
Denmark/DCGC-6905/2020	EPI_ISL_619750	293	10/12/20	Europe	Denmark	Syddanmark		Human	?	?	20A.EU2	B.1.160	GH	2020-11-05	0	0	1	17
Denmark/DCGC-6906/2020	EPI_ISL_619752	293	10/12/20	Europe	Denmark	Syddanmark		Human	?	?	20A.EU2	B.1.160	GH	2020-11-05	0	0	1	17
Denmark/DCGC-6907/2020	EPI_ISL_619753	293	10/12/20	Europe	Denmark	Syddanmark		Human	?	?	20A.EU2	B.1.160	GH	2020-11-05	0	0	1	17
Denmark/DCGC-6908/2020	EPI_ISL_619754	293	10/12/20	Europe	Denmark	Syddanmark		Human	?	?	20A.EU2	B.1.160	GH	2020-11-05	0	0	1	17
Denmark/DCGC-6909/2020	EPI_ISL_619755	293	10/12/20	Europe	Denmark	Syddanmark		Human	?	?	20A.EU2	B.1.160	GH	2020-11-05	0	0	1	17
Denmark/DCGC-6910/2020	EPI_ISL_619756	293	10/12/20	Europe	Denmark	Hovedstaden		Human	?	?	20A.EU2	B.1.160	GH	2020-11-05	0	0	1	17
Denmark/DCGC-6911/2020	EPI_ISL_619757	293	10/12/20	Europe	Denmark	Hovedstaden		Human	?	?	20A.EU2	B.1.160	GH	2020-11-05	0	1	0	17
Denmark/DCGC-6912/2020	EPI_ISL_619758	293	10/12/20	Europe	Denmark	Hovedstaden		Human	?	?	20B	B.1.1	GR	2020-11-05	0	0	1	5
Denmark/DCGC-6913/2020	EPI_ISL_619759	293	10/12/20	Europe	Denmark	Hovedstaden		Human	?	?	20A.EU2	B.1.160	GH	2020-11-05	0	0	1	17
Denmark/DCGC-6914/2020	EPI_ISL_619760	293	10/12/20	Europe	Denmark	Hovedstaden		Human	?	?	20A.EU1	B.1.177	GV	2020-11-05	0	0	1	21
Denmark/DCGC-6915/2020	EPI_ISL_619761	293	10/12/20	Europe	Denmark	Hovedstaden		Human	?	?	20A.EU1	B.1.177	GV	2020-11-05	0	0	1	21
Denmark/DCGC-6916/2020	EPI_ISL_619762	293	10/12/20	Europe	Denmark	Hovedstaden		Human	?	?	20B	B.1.1.35	GR	2020-11-05	0	1	0	6
Denmark/DCGC-6917/2020	EPI_ISL_619763	293	10/12/20	Europe	Denmark	Hovedstaden		Human	?	?	20A	B.1.36	GH	2020-11-05	0	0	1	14
Denmark/DCGC-6918/2020	EPI_ISL_619764	293	10/12/20	Europe	Denmark	Hovedstaden		Human	?	?	20A.EU2	B.1.160	GH	2020-11-05	0	1	0	17
Denmark/DCGC-6919/2020	EPI_ISL_619765	293	10/12/20	Europe	Denmark	Hovedstaden		Human	?	?	20A.EU1	B.1.177	GV	2020-11-05	0	0	1	21
Denmark/DCGC-6920/2020	EPI_ISL_619766	293	10/12/20	Europe	Denmark	Sjaelland		Human	?	?	20B	B.1.1.47	GR	2020-11-05	0	0	1	5
Denmark/DCGC-6921/2020	EPI_ISL_619767	293	10/12/20	Europe	Denmark	Sjaelland		Human	?	?	20B	B.1.1	GR	2020-11-05	0	0	1	5
Denmark/DCGC-6922/2020	EPI_ISL_619768	293	10/12/20	Europe	Denmark	Hovedstaden		Human	?	?	20A	B.1.5	G	2020-11-05	0	1	0	16
Denmark/DCGC-6923/2020	EPI_ISL_619769	293	10/12/20	Europe	Denmark	Hovedstaden		Human	?	?	20A	B.1.5	G	2020-11-05	0	0	1	16
Denmark/DCGC-6924/2020	EPI_ISL_619770	293	10/12/20	Europe	Denmark	Hovedstaden		Human	?	?	20A.EU2	B.1.160	GH	2020-11-05	0	0	1	17
Denmark/DCGC-6925/2020	EPI_ISL_619771	293	10/12/20	Europe	Denmark	Hovedstaden		Human	?	?	20B	B.1.1	GR	2020-11-05	0	0	1	5
Denmark/DCGC-6926/2020	EPI_ISL_619772	293	10/12/20	Europe	Denmark	Hovedstaden		Human	?	?	20A	B.1.78	G	2020-11-05	0	0	1	5
Denmark/DCGC-6927/2020	EPI_ISL_619773	293	10/12/20	Europe	Denmark	Hovedstaden		Human	?	?	20A	B.1.36	GH	2020-11-05	0	0	1	14
Denmark/DCGC-6928/2020	EPI_ISL_619774	293	10/12/20	Europe	Denmark	Hovedstaden		Human	?	?	20A	B.1.36	GH	2020-11-05	0	0	1	14
Denmark/DCGC-6929/2020	EPI_ISL_619775	293	10/12/20	Europe	Denmark	Hovedstaden		Human	?	?	20A	B.1.36	GH	2020-11-05	0	0	1	14
Denmark/DCGC-6930/2020	EPI_ISL_619776	293	10/12/20	Europe	Denmark	Hovedstaden		Human	?	?	20A	B.1.36	GH	2020-11-05	0	0	1	14
Denmark/DCGC-6931/2020	EPI_ISL_619777	293	10/12/20	Europe	Denmark	Sjaelland		Human	?	?	20A.EU1	B.1.177	GV	2020-11-05	0	1	0	21
Denmark/DCGC-6932/2020	EPI_ISL_619778	293	10/12/20	Europe	Denmark	Hovedstaden		Human	?	?	20B	B.1.1	GR	2020-11-05	0	0	1	5
Denmark/DCGC-6933/2020	EPI_ISL_619779	293	10/12/20	Europe	Denmark	Denmark		Human	?	?	20A	B.1.5	G	2020-11-05	0	0	1	16
Denmark/DCGC-6934/2020	EPI_ISL_619780	293	10/12/20	Europe	Denmark	Hovedstaden		Human	?	?	20A	B.1.5	G	2020-11-05	0	0	1	16
Denmark/DCGC-6935/2020	EPI_ISL_619781	293	10/12/20	Europe	Denmark	Hovedstaden		Human	?	?	20A	B.1.36	GH	2020-11-05	0	0	1	14
Denmark/DCGC-6936/2020	EPI_ISL_619782	293	10/12/20	Europe	Denmark	Hovedstaden		Human	?	?	20A	B.1	GH	2020-11-05	0	0	1	7
Denmark/DCGC-6937/2020	EPI_ISL_619783	293	10/12/20	Europe	Denmark	Hovedstaden		Human	?	?	20A	B.1.78	G	2020-11-05	0	0	1	5
Denmark/DCGC-6938/2020	EPI_ISL_619784	293	10/12/20	Europe	Denmark	Hovedstaden		Human	?	?	20A	B.1.78	G	2020-11-05	0	0	1	5
Denmark/DCGC-6939/2020	EPI_ISL_619785	293	10/12/20	Europe	Denmark	Sjaelland		Human	?	?	20A.EU1	B.1.177	GV	2020-11-05	0	0	1	21
Denmark/DCGC-6940/2020	EPI_ISL_619786	293	10/12/20	Europe	Denmark	Sjaelland		Human	?	?	20A.EU1	B.1.177	GV	2020-11-05	0	0	1	21
Denmark/DCGC-6941/2020	EPI_ISL_619787	293	10/12/20	Europe	Denmark	Hovedstaden		Human	?	?	20B	B.1.1	GR	2020-11-05	0	0	1	5
Denmark/DCGC-6942/2020	EPI_ISL_619788	293	10/12/20	Europe	Denmark	Hovedstaden		Human	?	?	20A.EU2	B.1.160	GH	2020-11-05	0	1	0	17
Denmark/DCGC-6943/2020	EPI_ISL_619789	293	10/12/20	Europe	Denmark	Hovedstaden		Human	?	?	20B	B.1.1	GR	2020-11-05	0	0	1	5
Denmark/DCGC-6944/2020	EPI_ISL_619790	293	10/12/20	Europe	Denmark	Hovedstaden		Human	?	?	20A.EU2	B.1.160	GH	2020-11-05	0	1	0	17
Denmark/DCGC-6945/2020	EPI_ISL_619791	293	10/12/20	Europe	Denmark	Hovedstaden		Human	?	?	20A.EU1	B.1.177	GV	2020-11-05	0	0	1	21
Denmark/DCGC-6946/2020	EPI_ISL_619792	293	10/12/20	Europe	Denmark	Hovedstaden		Human	?	?	20A	B.1.36	GH	2020-11-05	0	0	1	14
Denmark/DCGC-6947/2020	EPI_ISL_619793	293	10/12/20	Europe	Denmark	Hovedstaden		Human	?	?	20A.EU2	B.1.160	GH	2020-11-05	0	0	1	17
Denmark/DCGC-6948/2020	EPI_ISL_619794	293	10/12/20	Europe	Denmark	Sjaelland		Human	?	?	20A.EU1	B.1.177	GV	2020-11-05	0	0	1	21
Denmark/DCGC-6949/2020	EPI_ISL_619795	293	10/12/20	Europe	Denmark	Hovedstaden		Human	?	?	20A.EU1	B.1.177	GV	2020-11-05	0	0	1	21
Denmark/DCGC-6950/2020	EPI_ISL_619796	293	10/12/20	Europe	Denmark	Hovedstaden		Human	?	?	20A.EU1	B.1.177	GV	2020-11-05	0	0	1	21
Denmark/DCGC-6951/2020	EPI_ISL_619797	293	10/12/20	Europe	Denmark	Syddanmark		Human	?	?	20B	B.1.1.77	GR	2020-11-05	0	1	0	5
Denmark/DCGC-6952/2020	EPI_ISL_619798	293	10/12/20	Europe	Denmark	Syddanmark		Human	?	?	20B	B.1.1.77	GR	2020-11-05	0	0	1	5
Denmark/DCGC-6953/2020	EPI_ISL_619799	293	10/12/20	Europe	Denmark	Syddanmark		Human	?	?	20B	B.1.1.77	GR	2020-11-05	0	0	1	5
Denmark/DCGC-6954/2020	EPI_ISL_619800	293	10/12/20	Europe	Denmark	Syddanmark		Human	?	?	20B	B.1.1.77	GR	2020-11-05	0	0	1	5
Denmark/DCGC-6955/2020	EPI_ISL_619801	293	10/12/20	Europe	Denmark	Syddanmark		Human	?	?	20B	B.1.1.77	GR	2020-11-05	0	0	1	5
Denmark/DCGC-6956/2020	EPI_ISL_619802	293	10/12/20	Europe	Denmark	Syddanmark		Human	?	?	20A	B.1.88	G	2020-11-05	0	0	1	13
Denmark/DCGC-6957/2020	EPI_ISL_619803	293	10/12/20	Europe	Denmark	Syddanmark		Human	?	?	20B	B.1.1	GR	2020-11-05	0	0	1	5
Denmark/DCGC-6958/2020	EPI_ISL_619804	293	10/12/20	Europe	Denmark	Syddanmark		Human	?	?	20A	B.1.88	G	2020-11-05	0	0	1	13
Denmark/DCGC-6959/2020	EPI_ISL_619805	293	10/12/20	Europe	Denmark	Midtjylland		Human	?	?	20B	B.1.1	GR	2020-11-05	0	0	1	5
Denmark/DCGC-6960/2020	EPI_ISL_619806	293	10/12/20	Europe	Denmark	Midtjylland		Human	?	?	20B	B.1.1	GR	2020-11-05	0	0	1	5
Denmark/DCGC-6961/2020	EPI_ISL_619807	293	10/12/20	Europe	Denmark	Nordjylland		Human	?	?	20B	B.1.1.49	GR	2020-11-05	0	1	0	5
Denmark/DCGC-6962/2020	EPI_ISL_619808	293	10/12/20	Europe	Denmark	Nordjylland		Human	?	?	20B	B.1.1	GR	2020-11-05	0	0	1	5
Denmark/DCGC-6963/2020	EPI_ISL_619809	293	10/12/20	Europe	Denmark	Midtjylland		Human	?	?	20B	B.1.1.49	GR	2020-11-05	0	0	1	5
Denmark/DCGC-6964/2020	EPI_ISL_619810	293	10/12/20	Europe	Denmark	Midtjylland		Human	?	?	20A.EU2	B.1.160	GH	2020-11-05	0	1	0	17
Denmark/DCGC-6965/2020	EPI_ISL_619811	293	10/12/20	Europe	Denmark	Hovedstaden		Human	?	?	20A.EU2	B.1.160	GH	2020-11-05	0	0	1	17
Denmark/DCGC-6966/2020	EPI_ISL_619812	293	10/12/20	Europe	Denmark	Midtjylland		Human	?	?	20A.EU2	B.1.160	GH	2020-11-05	0	1	0	17
Denmark/DCGC-6967/2020	EPI_ISL_619813	293	10/12/20	Europe	Denmark	Midtjylland		Human	?	?	20B	B.1.1	GR	2020-11-05	0	0	1	5
Denmark/DCGC-6968/2020	EPI_ISL_619814	293	10/12/20	Europe	Denmark	Hovedstaden		Human	?	?	20A.EU1	B.1.177	GV	2020-11-05	0	0	1	21
Denmark/DCGC-6969/2020	EPI_ISL_619815	293	10/12/20	Europe	Denmark	Hovedstaden		Human	?	?	20A.EU2	B.1.160	GH	2020-11-05	0	1	0	17
Denmark/DCGC-6970/2020	EPI_ISL_619816	293	10/12/20	Europe	Denmark	Hovedstaden		Human	?	?	20A.EU1	B.1.177	GV	2020-11-05	0	0	1	21
Denmark/DCGC-6971/2020	EPI_ISL_619817	293	10/12/20	Europe	Denmark	Hovedstaden		Human	?	?	20A.EU2	B.1.160	GH	2020-11-05	0	0	1	17
Denmark/DCGC-6972/2020	EPI_ISL_619818	293	10/12/20	Europe	Denmark	Hovedstaden		Human	?	?	20A	B.1.88	G	2020-11-05	0	0	1	13
Denmark/DCGC-6973/2020	EPI_ISL_619819	293	10/12/20	Europe	Denmark	Hovedstaden		Human	?	?	20B	B.1.1.43	GR	2020-11-05	0	0	1	5
Denmark/DCGC-6974/2020	EPI_ISL_619820	293	10/12/20	Europe	Denmark	Midtjylland		Human	?	?	20A	B.1.78	G	2020-11-05	0	0	1	5
Denmark/DCGC-6975/2020	EPI_ISL_619821	293	10/12/20	Europe	Denmark	Midtjylland		Human	?	?	20A.EU1	B.1.177	GV	2020-11-05	0	0	1	21
Denmark/DCGC-6976/2020	EPI_ISL_619822	293	10/12/20	Europe	Denmark	Syddanmark		Human	?	?	20A	B.1.78	G	2020-11-05	0	0	1	5
Denmark/DCGC-6977/2020	EPI_ISL_619823	293	10/12/20	Europe	Denmark	Midtjylland		Human	?	?	20A	B.1.5	G	2020-11-05	0	0	1	16
Denmark/DCGC-6978/2020	EPI_ISL_619824	293	10/12/20	Europe	Denmark	Midtjylland		Human	?	?	20A	B.1	GH	2020-11-05	0	0	1	14
Denmark/DCGC-6979/2020	EPI_ISL_619825	293	10/12/20	Europe	Denmark	Midtjylland		Human	?	?	20A	B.1.5	G	2020-11-05	0	0	1	16
Denmark/DCGC-6980/2020	EPI_ISL_619826	293	10/12/20	Europe	Denmark	Midtjylland		Human	?	?	20A	B.1	GH	2020-11-05	0	0	1	14
Denmark/DCGC-6981/2020	EPI_ISL_619827	293	10/12/20	Europe	Denmark	Hovedstaden		Human	?	?	20A.EU2	B.1.160	GH	2020-11-05	0	0	1	17
Denmark/DCGC-6982/2020	EPI_ISL_619828	293	10/12/20	Europe	Denmark	Syddanmark		Human	?	?	20A.EU2	B.1.160	GH	2020-11-05	0	0	1	17
Denmark/DCGC-6983/2020	EPI_ISL_619829	293	10/12/20	Europe	Denmark	Syddanmark		Human	?	?	20A	B.1.88	G	2020-11-05	0	1	0	13
Denmark/DCGC-6984/2020	EPI_ISL_619830	293	10/12/20	Europe	Denmark	Syddanmark		Human	?	?	20A	B.1.139	G	2020-11-05	0	0	1	5
Denmark/DCGC-6985/2020	EPI_ISL_619831	293	10/12/20	Europe	Denmark	Hovedstaden		Human	?	?	20A	B.1	G	2020-11-05	0	0	1	5
Denmark/DCGC-6986/2020	EPI_ISL_619832	293	10/12/20	Europe	Denmark	Sjaelland		Human	?	?	20A.EU1	B.1.177	GV	2020-11-05	0	1	0	21
Denmark/DCGC-6987/2020	EPI_ISL_619833	293	10/12/20	Europe	Denmark	Sjaelland		Human	?	?	20A	B.1.5	G	2020-11-05	0	0	1	16
Denmark/DCGC-6988/2020	EPI_ISL_619834	293	10/12/20	Europe	Denmark	Hovedstaden		Human	?	?	20A.EU2	B.1.160	GH	2020-11-05	0	0	1	17
Denmark/DCGC-6989/2020	EPI_ISL_619835	293	10/12/20	Europe	Denmark	Hovedstaden		Human	?	?	20A.EU1	B.1.177	GV	2020-11-05	0	0	1	21
Denmark/DCGC-6990/2020	EPI_ISL_619836	293	10/12/20	Europe	Denmark	Hovedstaden		Human	?	?	20B	B.1.1	GR	2020-11-05	0	0	1	5
Denmark/DCGC-6991/2020	EPI_ISL_619837	293	10/12/20	Europe	Denmark	Hovedstaden		Human	?	?	20A	B.1.5	G	2020-11-05	0	0	1	16
Denmark/DCGC-6992/2020	EPI_ISL_619838	293	10/12/20	Europe	Denmark	Hovedstaden		Human	?	?	20A	B.1.36	GH	2020-11-05	0	1	0	14
Denmark/DCGC-6993/2020	EPI_ISL_619839	293	10/12/20	Europe	Denmark	Hovedstaden		Human	?	?	20A.EU1	B.1.177	GV	2020-11-05	0	0	1	21
Denmark/DCGC-6994/2020	EPI_ISL_619841	293	10/12/20	Europe	Denmark	Hovedstaden		Human	?	?	20A.EU2	B.1.160	GH	2020-11-05	0	0	1	17
Denmark/DCGC-6995/2020	EPI_ISL_619842	293	10/12/20	Europe	Denmark	Hovedstaden		Human	?	?	20A.EU1	B.1.177	GV	2020-11-05	0	0	1	21
Denmark/DCGC-6996/2020	EPI_ISL_619843	293	10/12/20	Europe	Denmark	Hovedstaden		Human	?	?	20B	B.1.1	GR	2020-11-05	0	0	1	5
Denmark/DCGC-6997/2020	EPI_ISL_619844	293	10/12/20	Europe	Denmark	Sjaelland		Human	?	?	20A	B.1.78	G	2020-11-05	0	0	1	5
Denmark/DCGC-6998/2020	EPI_ISL_619845	293	10/12/20	Europe	Denmark	Sjaelland		Human	?	?	20A	B.1.5	G	2020-11-05	0	0	1	16
Denmark/DCGC-6999/2020	EPI_ISL_619846	293	10/12/20	Europe	Denmark	Hovedstaden		Human	?	?	20B	B.1.1	GR	2020-11-05	0	0	1	5
Denmark/DCGC-7000/2020	EPI_ISL_619847	293	10/12/20	Europe	Denmark	Hovedstaden		Human	?	?	20A.EU1	B.1.177	GV	2020-11-05	0	0	1	21
Denmark/DCGC-7001/2020	EPI_ISL_619848	293	10/12/20	Europe	Denmark	Hovedstaden		Human	?	?	20A.EU1	B.1.177	GV	2020-11-05	0	0	1	18
Denmark/DCGC-7002/2020	EPI_ISL_619849	293	10/12/20	Europe	Denmark	Hovedstaden		Human	?	?	20A	B.1.36	GH	2020-11-05	0	0	1	14
Denmark/DCGC-7003/2020	EPI_ISL_619850	293	10/12/20	Europe	Denmark	Hovedstaden		Human	?	?	20A.EU1	B.1.177	GV	2020-11-05	0	0	1	18
Denmark/DCGC-7004/2020	EPI_ISL_619851	293	10/12/20	Europe	Denmark	Hovedstaden		Human	?	?	20B	B.1.1.15	GR	2020-11-05	0	0	1	5
Denmark/DCGC-7005/2020	EPI_ISL_619852	293	10/12/20	Europe	Denmark	Hovedstaden		Human	?	?	20A	B.1.36	GH	2020-11-05	0	0	1	14
Denmark/DCGC-7006/2020	EPI_ISL_619853	293	10/12/20	Europe	Denmark	Hovedstaden		Human	?	?	20B	B.1.1.39	GR	2020-11-05	0	0	1	5
Denmark/DCGC-7007/2020	EPI_ISL_619854	293	10/12/20	Europe	Denmark	Hovedstaden		Human	?	?	20B	B.1.1	GR	2020-11-05	0	0	1	5
Denmark/DCGC-7008/2020	EPI_ISL_619855	293	10/12/20	Europe	Denmark	Hovedstaden		Human	?	?	20B	B.1.1	GR	2020-11-05	0	0	1	5
Denmark/DCGC-7009/2020	EPI_ISL_619856	293	10/12/20	Europe	Denmark	Hovedstaden		Human	?	?	20B	B.1.1	GR	2020-11-05	0	0	1	5
Denmark/DCGC-7010/2020	EPI_ISL_619857	293	10/12/20	Europe	Denmark	Sjaelland		Human	?	?	20B	B.1.1	GR	2020-11-05	0	0	1	5
Denmark/DCGC-7011/2020	EPI_ISL_619858	293	10/12/20	Europe	Denmark	Sjaelland		Human	?	?	20A.EU1	B.1.177	GV	2020-11-05	0	0	1	21
Denmark/DCGC-7012/2020	EPI_ISL_619859	293	10/12/20	Europe	Denmark	Sjaelland		Human	?	?	20A.EU2	B.1.160	GH	2020-11-05	0	0	1	17
Denmark/DCGC-7013/2020	EPI_ISL_619860	293	10/12/20	Europe	Denmark	Sjaelland		Human	?	?	20B	B.1.1	GR	2020-11-05	0	0	1	5
Denmark/DCGC-7014/2020	EPI_ISL_619861	293	10/12/20	Europe	Denmark	Sjaelland		Human	?	?	20A.EU1	B.1.177	GV	2020-11-05	0	0	1	21
Denmark/DCGC-7015/2020	EPI_ISL_619862	293	10/12/20	Europe	Denmark	Sjaelland		Human	?	?	20A.EU1	B.1.177	GV	2020-11-05	0	0	1	21
Denmark/DCGC-7016/2020	EPI_ISL_619863	293	10/12/20	Europe	Denmark	Hovedstaden		Human	?	?	20A.EU2	B.1.160	GH	2020-11-05	0	1	0	17
Denmark/DCGC-7017/2020	EPI_ISL_619864	293	10/12/20	Europe	Denmark	Hovedstaden		Human	?	?	20A.EU2	B.1.160	GH	2020-11-05	0	0	1	17
Denmark/DCGC-7018/2020	EPI_ISL_619865	293	10/12/20	Europe	Denmark	Hovedstaden		Human	?	?	20A	B.1.78	G	2020-11-05	0	0	1	5
Denmark/DCGC-7019/2020	EPI_ISL_619866	293	10/12/20	Europe	Denmark	Hovedstaden		Human	?	?	20A.EU1	B.1.177	GV	2020-11-05	0	0	1	21
Denmark/DCGC-7020/2020	EPI_ISL_619867	293	10/12/20	Europe	Denmark	Hovedstaden		Human	?	?	20A.EU2	B.1.160	GH	2020-11-05	0	1	0	17
Denmark/DCGC-7021/2020	EPI_ISL_619868	293	10/12/20	Europe	Denmark	Hovedstaden		Human	?	?	20A.EU1	B.1.177	GV	2020-11-05	0	0	1	21
Denmark/DCGC-7022/2020	EPI_ISL_619869	293	10/12/20	Europe	Denmark	Hovedstaden		Human	?	?	20B	B.1.1.1	GR	2020-11-05	0	0	1	6
Denmark/DCGC-7023/2020	EPI_ISL_619870	293	10/12/20	Europe	Denmark	Hovedstaden		Human	?	?	20A	B.1.5	G	2020-11-05	0	0	1	16
Denmark/DCGC-7024/2020	EPI_ISL_619871	293	10/12/20	Europe	Denmark	Hovedstaden		Human	?	?	20A	B.1.36	GH	2020-11-05	0	0	1	14
Denmark/DCGC-7025/2020	EPI_ISL_619872	293	10/12/20	Europe	Denmark	Midtjylland		Human	?	?	20A.EU1	B.1.177	GV	2020-11-05	0	0	1	21
Denmark/DCGC-7026/2020	EPI_ISL_619873	293	10/12/20	Europe	Denmark	Midtjylland		Human	?	?	20B	B.1.1	GR	2020-11-05	0	0	1	5
Denmark/DCGC-7027/2020	EPI_ISL_619874	293	10/12/20	Europe	Denmark	Midtjylland		Human	?	?	20B	B.1.1.49	GR	2020-11-05	0	1	0	5
Denmark/DCGC-7028/2020	EPI_ISL_619875	293	10/12/20	Europe	Denmark	Midtjylland		Human	?	?	20B	B.1.1.49	GR	2020-11-05	0	1	0	5
Denmark/DCGC-7029/2020	EPI_ISL_619876	293	10/12/20	Europe	Denmark	Midtjylland		Human	?	?	20A.EU2	B.1.160	GH	2020-11-05	0	1	0	17
Denmark/DCGC-7030/2020	EPI_ISL_619877	293	10/12/20	Europe	Denmark	Hovedstaden		Human	?	?	20A	B.1.78	G	2020-11-05	0	0	1	5
Denmark/DCGC-7031/2020	EPI_ISL_619878	293	10/12/20	Europe	Denmark	Hovedstaden		Human	?	?	20A.EU2	B.1.160	GH	2020-11-05	0	1	0	17
Denmark/DCGC-7032/2020	EPI_ISL_619879	293	10/12/20	Europe	Denmark	Hovedstaden		Human	?	?	20A.EU2	B.1.160	GH	2020-11-05	0	0	1	17
Denmark/DCGC-7033/2020	EPI_ISL_619880	293	10/12/20	Europe	Denmark	Hovedstaden		Human	?	?	20A.EU2	B.1.160	GH	2020-11-05	0	0	1	17
Denmark/DCGC-7034/2020	EPI_ISL_619881	293	10/12/20	Europe	Denmark	Hovedstaden		Human	?	?	20A.EU1	B.1.177	GV	2020-11-05	0	0	1	21
[truncated: 57,999 more rows]
