# Supplementary material for: Comparative Genomics Reveals Early Emergence and Biased Spatiotemporal Distribution of SARS-CoV-2
Source: Mol Biol Evol. 2021 Feb 19;38(6):2547–65. doi: 10.1093/molbev/msab049 (PMC7928790; doi:10.1093/molbev/msab049)
Supplement: msab049_Supplementary_Data [file msab049_supplementary_data.zip › Table_S1_part_2.xlsx]

## Sheet: Sheet1
Table S1. Collection of genomes used in our study.
a	Isolate name
b	Identifier according to the GISAID database
c	Days (from the day of the collection of the first genome, 26th December
d	date of isolation
e	continent
f	country
g	region
h	city
I	host
j	age
k	sex
l	Classification according to Nextstrain
m	Classification according to Rambault et al 2020 (pangolin)
n	Classification according to GISAID
o	date submitted to GISAID
p	high number (>250) of ambiguous bases (0= FALSE, 1=TRUE)
q	incomplete representation of the UTR regions (>250 bp missing, 0= FALSE, 1=TRUE )
r	high quality according to our criteria (0= FALSE, 1=TRUE).
s	haplogroup
Only high quality genomes have been included in our analyses.
strain a	gisaid_epi_isl b	days_isol c	date d	region e	country f	division g	location h	host I	age j	sex k	Nextstrain_clade l	pangolin_lineage m	GISAID_clade n	date_submitted o	High Quality p	ambigousBases q	short r	Haplogroup s
England/ALDP-952D78/2020	EPI_ISL_553648	170	06/11/20	Europe	United Kingdom	England		Human	?	?	20B	B.1.1.51	GR	2020-09-28	0	1	0	5
England/ALDP-952D96/2020	EPI_ISL_553632	170	06/11/20	Europe	United Kingdom	England		Human	?	?	20B	B.1.1	GR	2020-09-28	0	0	1	5
England/ALDP-952DA5/2020	EPI_ISL_553695	170	06/11/20	Europe	United Kingdom	England		Human	?	?	20B	B.1.1	GR	2020-09-28	0	0	1	5
England/ALDP-952DC3/2020	EPI_ISL_553657	170	06/11/20	Europe	United Kingdom	England		Human	?	?	20B	B.1.1	GR	2020-09-28	0	1	0	5
England/ALDP-952DD2/2020	EPI_ISL_553634	170	06/11/20	Europe	United Kingdom	England		Human	?	?	20B	B.1.1	GR	2020-09-28	0	0	1	5
England/ALDP-952DE1/2020	EPI_ISL_553665	169	06/10/20	Europe	United Kingdom	England		Human	?	?	20B	B.1.1	GR	2020-09-28	0	1	0	5
England/ALDP-952DF0/2020	EPI_ISL_553652	170	06/11/20	Europe	United Kingdom	England		Human	?	?	20B	B.1.1	GR	2020-09-28	0	1	0	5
England/ALDP-952E2A/2020	EPI_ISL_553655	170	06/11/20	Europe	United Kingdom	England		Human	?	?	20A	B.1	G	2020-09-28	0	0	1	5
England/ALDP-952E39/2020	EPI_ISL_553638	170	06/11/20	Europe	United Kingdom	England		Human	?	?	20B	B.1.1.37	GR	2020-09-28	0	0	0	20
England/ALDP-952E48/2020	EPI_ISL_553686	170	06/11/20	Europe	United Kingdom	England		Human	?	?	20B	B.1.1	GR	2020-09-28	0	0	1	5
England/ALDP-952E57/2020	EPI_ISL_553645	170	06/11/20	Europe	United Kingdom	England		Human	?	?	20B	B.1.1	GR	2020-09-28	0	0	1	5
England/ALDP-952E66/2020	EPI_ISL_553679	170	06/11/20	Europe	United Kingdom	England		Human	?	?	20B	B.1.1	GR	2020-09-28	0	0	1	5
England/ALDP-952E84/2020	EPI_ISL_553697	170	06/11/20	Europe	United Kingdom	England		Human	?	?	20B	B.1.1	GR	2020-09-28	0	0	1	5
England/ALDP-952E93/2020	EPI_ISL_553653	170	06/11/20	Europe	United Kingdom	England		Human	?	?	20B	B.1.1	GR	2020-09-28	0	0	1	5
England/ALDP-952EA2/2020	EPI_ISL_553682	170	06/11/20	Europe	United Kingdom	England		Human	?	?	20A	B.1.5	G	2020-09-28	1	0	0	13
England/ALDP-952EC0/2020	EPI_ISL_553664	170	06/11/20	Europe	United Kingdom	England		Human	?	?	20B	B.1.1	GR	2020-09-28	0	1	0	5
England/ALDP-952EDF/2020	EPI_ISL_553673	170	06/11/20	Europe	United Kingdom	England		Human	?	?	20B	B.1.1	GR	2020-09-28	0	0	1	5
England/ALDP-952EEE/2020	EPI_ISL_553668	170	06/11/20	Europe	United Kingdom	England		Human	?	?	20B	B.1.1	GR	2020-09-28	0	0	1	5
England/ALDP-952EFD/2020	EPI_ISL_553667	170	06/11/20	Europe	United Kingdom	England		Human	?	?	20B	B.1.1	GR	2020-09-28	0	1	0	5
England/ALDP-952F09/2020	EPI_ISL_553694	170	06/11/20	Europe	United Kingdom	England		Human	?	?	20B	B.1.1	GR	2020-09-28	0	0	1	5
England/ALDP-952F18/2020	EPI_ISL_553654	170	06/11/20	Europe	United Kingdom	England		Human	?	?	20B	B.1.1	GR	2020-09-28	0	1	0	5
England/ALDP-952F27/2020	EPI_ISL_553680	170	06/11/20	Europe	United Kingdom	England		Human	?	?	20B	B.1.1	GR	2020-09-28	0	0	1	5
England/ALDP-952F36/2020	EPI_ISL_553671	170	06/11/20	Europe	United Kingdom	England		Human	?	?	20B	B.1.1.51	GR	2020-09-28	0	0	1	5
England/ALDP-952F54/2020	EPI_ISL_554408	170	06/11/20	Europe	United Kingdom	England		Human	?	?	20B	B.1.1	GR	2020-09-28	0	1	0	5
England/ALDP-952F63/2020	EPI_ISL_554513	170	06/11/20	Europe	United Kingdom	England		Human	?	?	20B	B.1.1	GR	2020-09-28	0	0	1	5
England/ALDP-952F72/2020	EPI_ISL_553670	170	06/11/20	Europe	United Kingdom	England		Human	?	?	20B	B.1.1	GR	2020-09-28	0	0	1	5
England/ALDP-952F81/2020	EPI_ISL_553672	170	06/11/20	Europe	United Kingdom	England		Human	?	?	20B	B.1.1	GR	2020-09-28	0	0	1	5
England/ALDP-952FAF/2020	EPI_ISL_554447	170	06/11/20	Europe	United Kingdom	England		Human	?	?	20B	B.1.1	GR	2020-09-28	0	0	1	5
England/ALDP-952FDC/2020	EPI_ISL_554501	170	06/11/20	Europe	United Kingdom	England		Human	?	?	20A	B.1	G	2020-09-28	0	0	1	5
England/ALDP-952FEB/2020	EPI_ISL_553640	170	06/11/20	Europe	United Kingdom	England		Human	?	?	20B	B.1.1	GR	2020-09-28	0	1	0	5
England/ALDP-952FFA/2020	EPI_ISL_553677	170	06/11/20	Europe	United Kingdom	England		Human	?	?	20B	B.1.1	GR	2020-09-28	0	0	1	5
England/ALDP-953005/2020	EPI_ISL_554607	170	06/11/20	Europe	United Kingdom	England		Human	?	?	20B	B.1.1	GR	2020-09-28	0	0	1	5
England/ALDP-953014/2020	EPI_ISL_553663	170	06/11/20	Europe	United Kingdom	England		Human	?	?	20A	B.1	G	2020-09-28	0	0	0	5
England/ALDP-953050/2020	EPI_ISL_553678	170	06/11/20	Europe	United Kingdom	England		Human	?	?	20B	B.1.1.35	GR	2020-09-28	0	0	0	6
England/ALDP-95306F/2020	EPI_ISL_553696	170	06/11/20	Europe	United Kingdom	England		Human	?	?	20B	B.1.1.35	GR	2020-09-28	0	0	1	6
England/ALDP-95308D/2020	EPI_ISL_553637	170	06/11/20	Europe	United Kingdom	England		Human	?	?	20B	B.1.1	GR	2020-09-28	0	0	1	5
England/ALDP-95309C/2020	EPI_ISL_553685	170	06/11/20	Europe	United Kingdom	England		Human	?	?	20B	B.1.1	GR	2020-09-28	0	0	1	5
England/ALDP-9530AB/2020	EPI_ISL_553669	170	06/11/20	Europe	United Kingdom	England		Human	?	?	20B	B.1.1	GR	2020-09-28	0	1	0	5
England/ALDP-9530BA/2020	EPI_ISL_553658	170	06/11/20	Europe	United Kingdom	England		Human	?	?	20A	B.1.5	G	2020-09-28	0	0	1	13
England/ALDP-9530C9/2020	EPI_ISL_553693	170	06/11/20	Europe	United Kingdom	England		Human	?	?	20B	B.1.1	GR	2020-09-28	0	0	1	5
England/ALDP-9530D8/2020	EPI_ISL_553633	170	06/11/20	Europe	United Kingdom	England		Human	?	?	20A	B.1.5	G	2020-09-28	0	0	1	13
England/ALDP-9530E7/2020	EPI_ISL_553674	170	06/11/20	Europe	United Kingdom	England		Human	?	?	20B	B.1.1	GR	2020-09-28	0	1	0	5
England/ALDP-953111/2020	EPI_ISL_553681	170	06/11/20	Europe	United Kingdom	England		Human	?	?	20B	B.1.1.51	GR	2020-09-28	0	0	1	5
England/ALDP-953120/2020	EPI_ISL_554473	170	06/11/20	Europe	United Kingdom	England		Human	?	?	20B	B.1.1.51	GR	2020-09-28	0	0	1	5
England/ALDP-95313F/2020	EPI_ISL_554495	170	06/11/20	Europe	United Kingdom	England		Human	?	?	20B	B.1.1.51	GR	2020-09-28	0	0	1	5
England/ALDP-95314E/2020	EPI_ISL_554583	170	06/11/20	Europe	United Kingdom	England		Human	?	?	20B	B.1.1.4	GR	2020-09-28	0	0	0	5
England/ALDP-95316C/2020	EPI_ISL_554413	170	06/11/20	Europe	United Kingdom	England		Human	?	?	20B	B.1.1.4	GR	2020-09-28	0	0	1	5
England/ALDP-95317B/2020	EPI_ISL_554327	170	06/11/20	Europe	United Kingdom	England		Human	?	?	20B	B.1.1.35	GR	2020-09-28	0	0	1	6
England/ALDP-95318A/2020	EPI_ISL_554547	170	06/11/20	Europe	United Kingdom	England		Human	?	?	20B	B.1.1.35	GR	2020-09-28	0	0	0	6
England/ALDP-9531A8/2020	EPI_ISL_554465	170	06/11/20	Europe	United Kingdom	England		Human	?	?	20B	B.1.1	GR	2020-09-28	0	0	1	5
England/ALDP-9531B7/2020	EPI_ISL_554522	171	06/12/20	Europe	United Kingdom	England		Human	?	?	20B	B.1.1	GR	2020-09-28	0	0	1	5
England/ALDP-9531D5/2020	EPI_ISL_554553	171	06/12/20	Europe	United Kingdom	England		Human	?	?	20A	B.1.5.6	G	2020-09-28	0	0	1	13
England/ALDP-95322D/2020	EPI_ISL_554541	170	06/11/20	Europe	United Kingdom	England		Human	?	?	20B	B.1.1	GR	2020-09-28	0	1	0	5
England/ALDP-95323C/2020	EPI_ISL_554388	170	06/11/20	Europe	United Kingdom	England		Human	?	?	20B	B.1.1.35	GR	2020-09-28	0	0	1	6
England/ALDP-95324B/2020	EPI_ISL_554437	169	06/10/20	Europe	United Kingdom	England		Human	?	?	20B	B.1.1	GR	2020-09-28	0	0	1	5
England/ALDP-95325A/2020	EPI_ISL_554440	170	06/11/20	Europe	United Kingdom	England		Human	?	?	20B	B.1.1	GR	2020-09-28	0	0	1	5
England/ALDP-953278/2020	EPI_ISL_554398	170	06/11/20	Europe	United Kingdom	England		Human	?	?	20B	B.1.1	GR	2020-09-28	0	0	1	5
England/ALDP-953287/2020	EPI_ISL_554400	170	06/11/20	Europe	United Kingdom	England		Human	?	?	20B	B.1.1	GR	2020-09-28	1	0	0	5
England/ALDP-953296/2020	EPI_ISL_554378	170	06/11/20	Europe	United Kingdom	England		Human	?	?	20B	B.1.1.41	GR	2020-09-28	0	0	1	5
England/ALDP-9532A5/2020	EPI_ISL_554343	170	06/11/20	Europe	United Kingdom	England		Human	?	?	20B	B.1.1	GR	2020-09-28	0	0	1	5
England/ALDP-9532B4/2020	EPI_ISL_554452	170	06/11/20	Europe	United Kingdom	England		Human	?	?	20B	B.1.1	GR	2020-09-28	0	0	1	5
England/ALDP-9532C3/2020	EPI_ISL_554584	170	06/11/20	Europe	United Kingdom	England		Human	?	?	20B	B.1.1.41	GR	2020-09-28	0	0	1	5
England/ALDP-9532D2/2020	EPI_ISL_554614	170	06/11/20	Europe	United Kingdom	England		Human	?	?	20B	C.3	GR	2020-09-28	0	0	1	6
England/ALDP-9532E1/2020	EPI_ISL_554574	170	06/11/20	Europe	United Kingdom	England		Human	?	?	20B	B.1.1	GR	2020-09-28	0	1	0	5
England/ALDP-9532F0/2020	EPI_ISL_554543	170	06/11/20	Europe	United Kingdom	England		Human	?	?	20A	B.1	GH	2020-09-28	0	0	0	7
England/ALDP-95330C/2020	EPI_ISL_554564	170	06/11/20	Europe	United Kingdom	England		Human	?	?	20B	B.1.1	GR	2020-09-28	0	0	1	5
England/ALDP-95332A/2020	EPI_ISL_554352	170	06/11/20	Europe	United Kingdom	England		Human	?	?	20B	B.1.1	GR	2020-09-28	0	0	1	5
England/ALDP-953357/2020	EPI_ISL_554412	170	06/11/20	Europe	United Kingdom	England		Human	?	?	20B	B.1.1	GR	2020-09-28	0	0	0	5
England/ALDP-953375/2020	EPI_ISL_554536	170	06/11/20	Europe	United Kingdom	England		Human	?	?	20A	B.1.5	G	2020-09-28	0	0	1	13
England/ALDP-953384/2020	EPI_ISL_554490	169	06/10/20	Europe	United Kingdom	England		Human	?	?	20B	B.1.1.4	GR	2020-09-28	0	0	1	5
England/ALDP-953393/2020	EPI_ISL_554402	170	06/11/20	Europe	United Kingdom	England		Human	?	?	20B	B.1.1	GR	2020-09-28	0	0	0	5
England/ALDP-9533A2/2020	EPI_ISL_554502	169	06/10/20	Europe	United Kingdom	England		Human	?	?	20B	B.1.1.4	GR	2020-09-28	0	0	1	5
England/ALDP-9533B1/2020	EPI_ISL_554559	170	06/11/20	Europe	United Kingdom	England		Human	?	?	20A	B.1	G	2020-09-28	0	1	0	5
England/ALDP-9533DF/2020	EPI_ISL_554598	170	06/11/20	Europe	United Kingdom	England		Human	?	?	20A	B.1.160.1	O	2020-09-28	0	0	0	14
England/ALDP-9533EE/2020	EPI_ISL_554544	170	06/11/20	Europe	United Kingdom	England		Human	?	?	20B	B.1.1.37	GR	2020-09-28	0	0	1	20
England/ALDP-9533FD/2020	EPI_ISL_554534	170	06/11/20	Europe	United Kingdom	England		Human	?	?	20B	B.1.1.37	GR	2020-09-28	0	0	0	20
England/ALDP-953418/2020	EPI_ISL_554364	170	06/11/20	Europe	United Kingdom	England		Human	?	?	20B	B.1.1.37	GR	2020-09-28	0	0	1	20
England/ALDP-953427/2020	EPI_ISL_554443	170	06/11/20	Europe	United Kingdom	England		Human	?	?	20B	B.1.1.37	GR	2020-09-28	0	0	1	20
England/ALDP-953436/2020	EPI_ISL_554386	170	06/11/20	Europe	United Kingdom	England		Human	?	?	20A	B.1.98	G	2020-09-28	1	0	0	5
England/ALDP-953454/2020	EPI_ISL_554546	170	06/11/20	Europe	United Kingdom	England		Human	?	?	20B	B.1.1.45	GR	2020-09-28	0	0	1	5
England/ALDP-953463/2020	EPI_ISL_554329	170	06/11/20	Europe	United Kingdom	England		Human	?	?	20B	B.1.1.45	GR	2020-09-28	0	0	1	5
England/ALDP-953472/2020	EPI_ISL_554441	167	06/08/20	Europe	United Kingdom	England		Human	?	?	20A	B.1	G	2020-09-28	1	0	0	5
England/ALDP-953481/2020	EPI_ISL_554555	167	06/08/20	Europe	United Kingdom	England		Human	?	?	20B	B.1.1	GR	2020-09-28	0	0	0	5
England/ALDP-953490/2020	EPI_ISL_554457	167	06/08/20	Europe	United Kingdom	England		Human	?	?	20A	B.1	G	2020-09-28	0	0	1	5
England/ALDP-9534AF/2020	EPI_ISL_554458	167	06/08/20	Europe	United Kingdom	England		Human	?	?	20B	B.1.1	GR	2020-09-28	0	0	1	5
England/ALDP-9534BE/2020	EPI_ISL_554427	167	06/08/20	Europe	United Kingdom	England		Human	?	?	20A	B.1	G	2020-09-28	0	0	1	5
England/ALDP-9534CD/2020	EPI_ISL_554511	167	06/08/20	Europe	United Kingdom	England		Human	?	?	20A	B.1	G	2020-09-28	0	0	1	5
England/ALDP-9534DC/2020	EPI_ISL_554503	167	06/08/20	Europe	United Kingdom	England		Human	?	?	20B	B.1.1.37	GR	2020-09-28	0	0	1	20
England/ALDP-9534EB/2020	EPI_ISL_553815	167	06/08/20	Europe	United Kingdom	England		Human	?	?	20B	B.1.1	GR	2020-09-28	0	0	1	5
England/ALDP-9534FA/2020	EPI_ISL_553849	167	06/08/20	Europe	United Kingdom	England		Human	?	?	20B	B.1.1	GR	2020-09-28	0	0	1	5
England/ALDP-953506/2020	EPI_ISL_553865	167	06/08/20	Europe	United Kingdom	England		Human	?	?	20A	B.1.5	G	2020-09-28	1	0	0	13
England/ALDP-953515/2020	EPI_ISL_553753	167	06/08/20	Europe	United Kingdom	England		Human	?	?	20B	B.1.1	GR	2020-09-28	1	0	0	5
England/ALDP-953524/2020	EPI_ISL_553761	167	06/08/20	Europe	United Kingdom	England		Human	?	?	20A	B.1.5.6	G	2020-09-28	0	0	1	13
England/ALDP-953533/2020	EPI_ISL_553824	167	06/08/20	Europe	United Kingdom	England		Human	?	?	20B	B.1.1	GR	2020-09-28	0	0	1	5
England/ALDP-953542/2020	EPI_ISL_553775	167	06/08/20	Europe	United Kingdom	England		Human	?	?	20A	B.1	G	2020-09-28	0	0	1	5
England/ALDP-953551/2020	EPI_ISL_553779	167	06/08/20	Europe	United Kingdom	England		Human	?	?	20A	B.1	G	2020-09-28	0	0	1	5
England/ALDP-953560/2020	EPI_ISL_553789	167	06/08/20	Europe	United Kingdom	England		Human	?	?	20B	B.1.1.4	GR	2020-09-28	0	0	1	5
England/ALDP-95357F/2020	EPI_ISL_553772	167	06/08/20	Europe	United Kingdom	England		Human	?	?	20A	B.1.5	G	2020-09-28	0	0	1	13
England/ALDP-95358E/2020	EPI_ISL_553810	167	06/08/20	Europe	United Kingdom	England		Human	?	?	20B	B.1.1.4	GR	2020-09-28	0	1	0	5
England/ALDP-95359D/2020	EPI_ISL_553826	167	06/08/20	Europe	United Kingdom	England		Human	?	?	20B	B.1.1.4	GR	2020-09-28	0	0	1	5
England/ALDP-9535AC/2020	EPI_ISL_553774	167	06/08/20	Europe	United Kingdom	England		Human	?	?	20C	B.1	GH	2020-09-28	1	0	0	7
England/ALDP-9535BB/2020	EPI_ISL_553848	167	06/08/20	Europe	United Kingdom	England		Human	?	?	20B	B.1.1.30	GR	2020-09-28	0	0	1	5
England/ALDP-9535CA/2020	EPI_ISL_553840	167	06/08/20	Europe	United Kingdom	England		Human	?	?	20B	B.1.1.30	GR	2020-09-28	0	0	0	5
England/ALDP-9535E8/2020	EPI_ISL_553820	167	06/08/20	Europe	United Kingdom	England		Human	?	?	20B	B.1.1.51	GR	2020-09-28	0	0	1	5
England/ALDP-9535F7/2020	EPI_ISL_553867	167	06/08/20	Europe	United Kingdom	England		Human	?	?	20B	B.1.1.51	GR	2020-09-28	0	0	1	5
England/ALDP-953603/2020	EPI_ISL_553752	167	06/08/20	Europe	United Kingdom	England		Human	?	?	20B	B.1.1.30	GR	2020-09-28	0	0	1	5
England/ALDP-953612/2020	EPI_ISL_553771	167	06/08/20	Europe	United Kingdom	England		Human	?	?	20B	B.1.1.4	GR	2020-09-28	0	0	1	5
England/ALDP-953621/2020	EPI_ISL_553782	167	06/08/20	Europe	United Kingdom	England		Human	?	?	20B	B.1.1.4	GR	2020-09-28	0	0	1	5
England/ALDP-95364F/2020	EPI_ISL_554600	167	06/08/20	Europe	United Kingdom	England		Human	?	?	20B	B.1.1	GR	2020-09-28	0	0	0	5
England/ALDP-95365E/2020	EPI_ISL_554494	167	06/08/20	Europe	United Kingdom	England		Human	?	?	20B	B.1.1.35	GR	2020-09-28	0	0	0	6
England/ALDP-95366D/2020	EPI_ISL_554416	167	06/08/20	Europe	United Kingdom	England		Human	?	?	20B	B.1.1	GR	2020-09-28	0	0	1	5
England/ALDP-95367C/2020	EPI_ISL_554345	170	06/11/20	Europe	United Kingdom	England		Human	?	?	20B	B.1.1.37	GR	2020-09-28	0	0	1	20
England/ALDP-95368B/2020	EPI_ISL_554401	167	06/08/20	Europe	United Kingdom	England		Human	?	?	20A	B.1.5	G	2020-09-28	0	0	1	13
England/ALDP-95369A/2020	EPI_ISL_554496	167	06/08/20	Europe	United Kingdom	England		Human	?	?	20B	B.1.1	GR	2020-09-28	0	0	0	5
England/ALDP-9536A9/2020	EPI_ISL_554571	167	06/08/20	Europe	United Kingdom	England		Human	?	?	20A	B.1.160.1	O	2020-09-28	0	0	1	14
England/ALDP-9536B8/2020	EPI_ISL_554407	167	06/08/20	Europe	United Kingdom	England		Human	?	?	20B	B.1.1	GR	2020-09-28	0	1	0	5
England/ALDP-9536E5/2020	EPI_ISL_553743	167	06/08/20	Europe	United Kingdom	England		Human	?	?	20B	B.1.1	GR	2020-09-28	0	1	0	5
England/ALDP-95371F/2020	EPI_ISL_553838	167	06/08/20	Europe	United Kingdom	England		Human	?	?	20B	B.1.1.37	GR	2020-09-28	0	0	1	20
England/ALDP-95372E/2020	EPI_ISL_553860	167	06/08/20	Europe	United Kingdom	England		Human	?	?	20B	B.1.1.37	GR	2020-09-28	0	0	1	20
England/ALDP-95374C/2020	EPI_ISL_554368	167	06/08/20	Europe	United Kingdom	England		Human	?	?	20B	B.1.1	GR	2020-09-28	0	0	1	5
England/ALDP-95375B/2020	EPI_ISL_554355	167	06/08/20	Europe	United Kingdom	England		Human	?	?	20B	B.1.1	GR	2020-09-28	0	0	0	5
England/ALDP-953779/2020	EPI_ISL_554399	167	06/08/20	Europe	United Kingdom	England		Human	?	?	20B	B.1.1.37	GR	2020-09-28	0	0	1	20
England/ALDP-953788/2020	EPI_ISL_554474	167	06/08/20	Europe	United Kingdom	England		Human	?	?	20B	B.1.1.37	GR	2020-09-28	0	0	1	20
England/ALDP-9537A6/2020	EPI_ISL_553756	167	06/08/20	Europe	United Kingdom	England		Human	?	?	20B	B.1.1	GR	2020-09-28	0	0	1	5
England/ALDP-9537B5/2020	EPI_ISL_553856	167	06/08/20	Europe	United Kingdom	England		Human	?	?	20B	B.1.1	GR	2020-09-28	0	0	1	5
England/ALDP-9537C4/2020	EPI_ISL_553742	167	06/08/20	Europe	United Kingdom	England		Human	?	?	20B	B.1.1	GR	2020-09-28	0	0	1	5
England/ALDP-9537D3/2020	EPI_ISL_554371	167	06/08/20	Europe	United Kingdom	England		Human	?	?	20B	B.1.1	GR	2020-09-28	0	0	1	5
England/ALDP-9537E2/2020	EPI_ISL_554376	167	06/08/20	Europe	United Kingdom	England		Human	?	?	20B	B.1.1	GR	2020-09-28	0	1	0	5
England/ALDP-9537F1/2020	EPI_ISL_554421	167	06/08/20	Europe	United Kingdom	England		Human	?	?	20B	B.1.1	GR	2020-09-28	0	1	0	5
England/ALDP-95380D/2020	EPI_ISL_554493	167	06/08/20	Europe	United Kingdom	England		Human	?	?	20B	B.1.1	GR	2020-09-28	0	0	1	5
England/ALDP-95381C/2020	EPI_ISL_553837	172	06/13/20	Europe	United Kingdom	England		Human	?	?	20B	B.1.1.37	GR	2020-09-28	0	0	1	20
England/ALDP-95382B/2020	EPI_ISL_553816	172	06/13/20	Europe	United Kingdom	England		Human	?	?	20B	B.1.1	GR	2020-09-28	0	0	1	5
England/ALDP-953849/2020	EPI_ISL_553751	167	06/08/20	Europe	United Kingdom	England		Human	?	?	20B	B.1.1.30	GR	2020-09-28	0	0	1	5
England/ALDP-953858/2020	EPI_ISL_553851	167	06/08/20	Europe	United Kingdom	England		Human	?	?	20A	B	G	2020-09-28	1	0	0	13
England/ALDP-953885/2020	EPI_ISL_553829	167	06/08/20	Europe	United Kingdom	England		Human	?	?	20B	B.1.1	GR	2020-09-28	0	0	1	5
England/ALDP-9538A3/2020	EPI_ISL_553785	167	06/08/20	Europe	United Kingdom	England		Human	?	?	20B	B.1.1	GR	2020-09-28	0	0	1	5
England/ALDP-9538B2/2020	EPI_ISL_553800	167	06/08/20	Europe	United Kingdom	England		Human	?	?	20B	B.1.1.35	GR	2020-09-28	0	0	0	6
England/ALDP-9538C1/2020	EPI_ISL_553825	166	06/07/20	Europe	United Kingdom	England		Human	?	?	19B	A	S	2020-09-28	0	0	1	2
England/ALDP-9538D0/2020	EPI_ISL_553832	166	06/07/20	Europe	United Kingdom	England		Human	?	?	19B	A	S	2020-09-28	0	0	1	2
England/ALDP-9538EF/2020	EPI_ISL_553791	167	06/08/20	Europe	United Kingdom	England		Human	?	?	20B	B.1.1	GR	2020-09-28	0	0	1	5
England/ALDP-9538FE/2020	EPI_ISL_553644	170	06/11/20	Europe	United Kingdom	England		Human	?	?	20A	B.1.5	G	2020-09-28	0	0	1	13
England/ALDP-953919/2020	EPI_ISL_553635	170	06/11/20	Europe	United Kingdom	England		Human	?	?	20B	B.1.1.37	GR	2020-09-28	0	0	0	20
England/ALDP-953928/2020	EPI_ISL_553805	172	06/13/20	Europe	United Kingdom	England		Human	?	?	20B	B.1.1.35	GR	2020-09-28	0	0	1	6
England/ALDP-953937/2020	EPI_ISL_553801	172	06/13/20	Europe	United Kingdom	England		Human	?	?	20B	B.1.1	GR	2020-09-28	0	0	1	5
England/ALDP-953946/2020	EPI_ISL_554385	170	06/11/20	Europe	United Kingdom	England		Human	?	?	20C	B.1	GH	2020-09-28	1	0	0	7
England/ALDP-953955/2020	EPI_ISL_553765	172	06/13/20	Europe	United Kingdom	England		Human	?	?	20B	B.1.1.37	GR	2020-09-28	0	0	1	20
England/ALDP-953964/2020	EPI_ISL_553783	172	06/13/20	Europe	United Kingdom	England		Human	?	?	20B	B.1.1.37	GR	2020-09-28	0	0	1	20
England/ALDP-953973/2020	EPI_ISL_553764	172	06/13/20	Europe	United Kingdom	England		Human	?	?	20B	B.1.1.37	GR	2020-09-28	0	0	1	20
England/ALDP-953982/2020	EPI_ISL_554410	170	06/11/20	Europe	United Kingdom	England		Human	?	?	20A	B.1.107	G	2020-09-28	0	0	1	5
England/ALDP-9539A0/2020	EPI_ISL_553795	167	06/08/20	Europe	United Kingdom	England		Human	?	?	20B	B.1.1	GR	2020-09-28	0	0	1	5
England/ALDP-9539DD/2020	EPI_ISL_553847	167	06/08/20	Europe	United Kingdom	England		Human	?	?	20B	B.1.1	GR	2020-09-28	0	0	1	5
England/ALDP-9539EC/2020	EPI_ISL_553744	167	06/08/20	Europe	United Kingdom	England		Human	?	?	20B	B.1.1	GR	2020-09-28	0	0	1	5
England/ALDP-9539FB/2020	EPI_ISL_553862	167	06/08/20	Europe	United Kingdom	England		Human	?	?	20B	B.1.1	GR	2020-09-28	0	0	1	5
England/ALDP-953A07/2020	EPI_ISL_553739	167	06/08/20	Europe	United Kingdom	England		Human	?	?	20B	B.1.1	GR	2020-09-28	0	0	1	5
England/ALDP-953A16/2020	EPI_ISL_553852	167	06/08/20	Europe	United Kingdom	England		Human	?	?	20B	B.1.1	GR	2020-09-28	0	0	1	5
England/ALDP-953A34/2020	EPI_ISL_553861	167	06/08/20	Europe	United Kingdom	England		Human	?	?	20B	B.1.1	GR	2020-09-28	0	1	0	5
England/ALDP-953A43/2020	EPI_ISL_553749	167	06/08/20	Europe	United Kingdom	England		Human	?	?	20B	B.1.1.51	GR	2020-09-28	0	0	1	5
England/ALDP-953A61/2020	EPI_ISL_553759	167	06/08/20	Europe	United Kingdom	England		Human	?	?	20B	B.1.1	GR	2020-09-28	0	1	0	5
England/ALDP-953A70/2020	EPI_ISL_553809	167	06/08/20	Europe	United Kingdom	England		Human	?	?	20B	B.1.1.30	GR	2020-09-28	0	0	1	5
England/ALDP-953A8F/2020	EPI_ISL_553790	167	06/08/20	Europe	United Kingdom	England		Human	?	?	20B	B.1.1	GR	2020-09-28	0	1	0	5
England/ALDP-953AAD/2020	EPI_ISL_554611	171	06/12/20	Europe	United Kingdom	England		Human	?	?	20A	B.1	G	2020-09-28	0	1	0	5
England/ALDP-953ABC/2020	EPI_ISL_554531	171	06/12/20	Europe	United Kingdom	England		Human	?	?	20B	B.1.1.37	GR	2020-09-28	0	0	1	20
England/ALDP-953ACB/2020	EPI_ISL_554483	171	06/12/20	Europe	United Kingdom	England		Human	?	?	20B	B.1.1	GR	2020-09-28	0	1	0	5
England/ALDP-953ADA/2020	EPI_ISL_554581	171	06/12/20	Europe	United Kingdom	England		Human	?	?	20B	B.1.1	GR	2020-09-28	1	0	0	5
England/ALDP-953AF8/2020	EPI_ISL_553797	167	06/08/20	Europe	United Kingdom	England		Human	?	?	20B	B.1.1.30	GR	2020-09-28	0	0	1	5
England/ALDP-953B04/2020	EPI_ISL_553792	167	06/08/20	Europe	United Kingdom	England		Human	?	?	20B	B.1.1	GR	2020-09-28	0	0	1	5
England/ALDP-953B13/2020	EPI_ISL_553748	167	06/08/20	Europe	United Kingdom	England		Human	?	?	20B	B.1.1	GR	2020-09-28	0	0	1	5
England/ALDP-953B31/2020	EPI_ISL_553773	167	06/08/20	Europe	United Kingdom	England		Human	?	?	20B	B.1.1	GR	2020-09-28	0	0	1	5
England/ALDP-953B40/2020	EPI_ISL_553786	167	06/08/20	Europe	United Kingdom	England		Human	?	?	20B	B.1.1	GR	2020-09-28	0	0	1	5
England/ALDP-953B5F/2020	EPI_ISL_553803	167	06/08/20	Europe	United Kingdom	England		Human	?	?	20B	B.1.1.35	GR	2020-09-28	1	0	0	6
England/ALDP-953B6E/2020	EPI_ISL_553777	167	06/08/20	Europe	United Kingdom	England		Human	?	?	20B	B.1.1	GR	2020-09-28	0	0	1	5
England/ALDP-953B8C/2020	EPI_ISL_553839	167	06/08/20	Europe	United Kingdom	England		Human	?	?	20A	B.1.5	G	2020-09-28	1	0	0	13
England/ALDP-953B9B/2020	EPI_ISL_553868	167	06/08/20	Europe	United Kingdom	England		Human	?	?	20B	B.1.1	GR	2020-09-28	0	1	0	5
England/ALDP-953BAA/2020	EPI_ISL_553762	167	06/08/20	Europe	United Kingdom	England		Human	?	?	20A	B.1	G	2020-09-28	0	0	1	5
England/ALDP-953BB9/2020	EPI_ISL_553768	167	06/08/20	Europe	United Kingdom	England		Human	?	?	20A	B.1	G	2020-09-28	0	1	0	5
England/ALDP-953BC8/2020	EPI_ISL_553750	167	06/08/20	Europe	United Kingdom	England		Human	?	?	20B	B.1.1.30	GR	2020-09-28	0	0	1	5
England/ALDP-953BF5/2020	EPI_ISL_553869	167	06/08/20	Europe	United Kingdom	England		Human	?	?	20B	B.1.1.30	GR	2020-09-28	0	1	0	5
England/ALDP-953C01/2020	EPI_ISL_553864	167	06/08/20	Europe	United Kingdom	England		Human	?	?	20B	B.1.1	GR	2020-09-28	0	0	1	5
England/ALDP-953C10/2020	EPI_ISL_553808	167	06/08/20	Europe	United Kingdom	England		Human	?	?	20A	B.1	G	2020-09-28	0	0	1	5
England/ALDP-953C2F/2020	EPI_ISL_553766	167	06/08/20	Europe	United Kingdom	England		Human	?	?	20A	B.1	G	2020-09-28	0	0	1	5
England/ALDP-953C3E/2020	EPI_ISL_553850	167	06/08/20	Europe	United Kingdom	England		Human	?	?	20A	B.1	G	2020-09-28	0	0	1	5
England/ALDP-953C4D/2020	EPI_ISL_553746	167	06/08/20	Europe	United Kingdom	England		Human	?	?	20B	B.1.1	GR	2020-09-28	0	1	0	5
England/ALDP-953C5C/2020	EPI_ISL_554561	171	06/12/20	Europe	United Kingdom	England		Human	?	?	20B	B.1.1	GR	2020-09-28	0	0	1	5
England/ALDP-953C89/2020	EPI_ISL_554324	172	06/13/20	Europe	United Kingdom	England		Human	?	?	20B	B.1.1	GR	2020-09-28	0	0	1	5
England/ALDP-953C98/2020	EPI_ISL_554450	172	06/13/20	Europe	United Kingdom	England		Human	?	?	20B	B.1.1.35	GR	2020-09-28	0	0	1	6
England/ALDP-953CA7/2020	EPI_ISL_554525	171	06/12/20	Europe	United Kingdom	England		Human	?	?	20B	B.1.1	GR	2020-09-28	0	0	1	5
England/ALDP-953CC5/2020	EPI_ISL_554375	170	06/11/20	Europe	United Kingdom	England		Human	?	?	20B	B.1.1.64	GR	2020-09-28	0	1	0	5
England/ALDP-953CE3/2020	EPI_ISL_554430	172	06/13/20	Europe	United Kingdom	England		Human	?	?	20A	B.1	GH	2020-09-28	0	0	1	14
England/ALDP-953D0E/2020	EPI_ISL_554510	172	06/13/20	Europe	United Kingdom	England		Human	?	?	20B	B.1.1.1	GR	2020-09-28	0	1	0	6
England/ALDP-953D59/2020	EPI_ISL_554475	171	06/12/20	Europe	United Kingdom	England		Human	?	?	20B	B.1.1	GR	2020-09-28	0	1	0	5
England/ALDP-953D77/2020	EPI_ISL_554334	171	06/12/20	Europe	United Kingdom	England		Human	?	?	20B	B.1.1	GR	2020-09-28	0	0	1	5
England/ALDP-953DA4/2020	EPI_ISL_554357	171	06/12/20	Europe	United Kingdom	England		Human	?	?	20B	B.1.1	GR	2020-09-28	0	0	1	5
England/ALDP-953DE0/2020	EPI_ISL_554411	171	06/12/20	Europe	United Kingdom	England		Human	?	?	20B	B.1.1	GR	2020-09-28	0	0	1	5
England/ALDP-953E0B/2020	EPI_ISL_554431	171	06/12/20	Europe	United Kingdom	England		Human	?	?	20B	B.1.1	GR	2020-09-28	0	0	1	5
England/ALDP-953E1A/2020	EPI_ISL_554579	171	06/12/20	Europe	United Kingdom	England		Human	?	?	20B	B.1.1	GR	2020-09-28	0	0	1	5
England/ALDP-953E29/2020	EPI_ISL_553818	172	06/13/20	Europe	United Kingdom	England		Human	?	?	20B	B.1.1.35	GR	2020-09-28	0	0	1	6
England/ALDP-953E38/2020	EPI_ISL_554538	172	06/13/20	Europe	United Kingdom	England		Human	?	?	20A	B.1	G	2020-09-28	0	1	0	5
England/ALDP-953E47/2020	EPI_ISL_554394	171	06/12/20	Europe	United Kingdom	England		Human	?	?	20B	B.1.1	GR	2020-09-28	0	0	1	5
England/ALDP-953E56/2020	EPI_ISL_553799	172	06/13/20	Europe	United Kingdom	England		Human	?	?	20A	B.1.5	G	2020-09-28	0	0	1	13
England/ALDP-953E65/2020	EPI_ISL_554486	171	06/12/20	Europe	United Kingdom	England		Human	?	?	20B	B.1.1	GR	2020-09-28	0	0	1	5
England/ALDP-953E74/2020	EPI_ISL_554532	171	06/12/20	Europe	United Kingdom	England		Human	?	?	20B	B.1.1	GR	2020-09-28	0	1	0	5
England/ALDP-953E83/2020	EPI_ISL_554520	171	06/12/20	Europe	United Kingdom	England		Human	?	?	20B	B.1.1	GR	2020-09-28	0	0	1	5
England/ALDP-953E92/2020	EPI_ISL_553831	172	06/13/20	Europe	United Kingdom	England		Human	?	?	20B	B.1.1	GR	2020-09-28	0	1	0	5
England/ALDP-953EA1/2020	EPI_ISL_553833	172	06/13/20	Europe	United Kingdom	England		Human	?	?	20B	B.1.1	GR	2020-09-28	1	0	0	5
England/ALDP-953ECF/2020	EPI_ISL_553814	172	06/13/20	Europe	United Kingdom	England		Human	?	?	20B	B.1.1	GR	2020-09-28	0	0	1	5
England/ALDP-953EFC/2020	EPI_ISL_553738	171	06/12/20	Europe	United Kingdom	England		Human	?	?	20B	B.1.1	GR	2020-09-28	0	0	1	5
England/ALDP-953F08/2020	EPI_ISL_553811	172	06/13/20	Europe	United Kingdom	England		Human	?	?	20B	B.1.1.37	GR	2020-09-28	0	1	0	20
England/ALDP-953F17/2020	EPI_ISL_553836	172	06/13/20	Europe	United Kingdom	England		Human	?	?	20B	B.1.1.37	GR	2020-09-28	0	0	1	20
England/ALDP-953F35/2020	EPI_ISL_553843	171	06/12/20	Europe	United Kingdom	England		Human	?	?	20B	B.1.1.35	GR	2020-09-28	0	0	1	6
England/ALDP-953F44/2020	EPI_ISL_553806	171	06/12/20	Europe	United Kingdom	England		Human	?	?	20B	B.1.1.35	GR	2020-09-28	0	0	1	6
England/ALDP-953F62/2020	EPI_ISL_554341	172	06/13/20	Europe	United Kingdom	England		Human	?	?	20A	B.1.104	G	2020-09-28	1	0	0	5
England/ALDP-953F80/2020	EPI_ISL_554482	172	06/13/20	Europe	United Kingdom	England		Human	?	?	20B	B.1.1	GR	2020-09-28	0	0	1	5
England/ALDP-953FAE/2020	EPI_ISL_554591	172	06/13/20	Europe	United Kingdom	England		Human	?	?	20B	B.1.1	GR	2020-09-28	1	0	0	5
England/ALDP-953FBD/2020	EPI_ISL_554606	172	06/13/20	Europe	United Kingdom	England		Human	?	?	20A	B.1.104	G	2020-09-28	0	0	1	5
England/ALDP-953FDB/2020	EPI_ISL_554454	172	06/13/20	Europe	United Kingdom	England		Human	?	?	20B	B.1.1.37	GR	2020-09-28	0	0	1	20
England/ALDP-953FF9/2020	EPI_ISL_554438	177	06/18/20	Europe	United Kingdom	England		Human	?	?	20B	B.1.1.10	GR	2020-09-28	0	0	1	5
England/ALDP-954004/2020	EPI_ISL_554347	171	06/12/20	Europe	United Kingdom	England		Human	?	?	20B	B.1.1	GR	2020-09-28	0	0	1	5
England/ALDP-954022/2020	EPI_ISL_554358	172	06/13/20	Europe	United Kingdom	England		Human	?	?	20B	B.1.1.44	GR	2020-09-28	0	1	0	5
England/ALDP-954040/2020	EPI_ISL_553835	171	06/12/20	Europe	United Kingdom	England		Human	?	?	20A	B.1.160.1	O	2020-09-28	0	1	0	14
England/ALDP-95406E/2020	EPI_ISL_553813	171	06/12/20	Europe	United Kingdom	England		Human	?	?	20A	B.1	G	2020-09-28	0	0	1	5
England/ALDP-95407D/2020	EPI_ISL_553853	171	06/12/20	Europe	United Kingdom	England		Human	?	?	20B	B.1.1	GR	2020-09-28	0	0	0	5
England/ALDP-95408C/2020	EPI_ISL_553858	171	06/12/20	Europe	United Kingdom	England		Human	?	?	20B	B.1.1	GR	2020-09-28	0	0	1	5
England/ALDP-9540AA/2020	EPI_ISL_554610	172	06/13/20	Europe	United Kingdom	England		Human	?	?	20B	B.1.1.37	GR	2020-09-28	0	0	1	20
England/ALDP-9540B9/2020	EPI_ISL_554605	172	06/13/20	Europe	United Kingdom	England		Human	?	?	20A	B.1.5.6	G	2020-09-28	0	0	1	13
England/ALDP-9540C8/2020	EPI_ISL_553755	171	06/12/20	Europe	United Kingdom	England		Human	?	?	20A	B.1.160	GH	2020-09-28	0	0	1	14
England/ALDP-9540D7/2020	EPI_ISL_553780	171	06/12/20	Europe	United Kingdom	England		Human	?	?	20B	B.1.1	GR	2020-09-28	0	0	1	5
England/ALDP-9540E6/2020	EPI_ISL_553807	175	06/16/20	Europe	United Kingdom	England		Human	?	?	20B	B.1.1	GR	2020-09-28	0	0	1	5
England/ALDP-9540F5/2020	EPI_ISL_553828	171	06/12/20	Europe	United Kingdom	England		Human	?	?	20B	B.1.1	GR	2020-09-28	0	0	1	5
England/ALDP-954101/2020	EPI_ISL_553830	172	06/13/20	Europe	United Kingdom	England		Human	?	?	20B	B.1.1.37	GR	2020-09-28	0	0	1	20
England/ALDP-954110/2020	EPI_ISL_553736	172	06/13/20	Europe	United Kingdom	England		Human	?	?	20B	B.1.1.1	GR	2020-09-28	0	0	1	6
England/ALDP-95412F/2020	EPI_ISL_553781	172	06/13/20	Europe	United Kingdom	England		Human	?	?	20B	B.1.1.37	GR	2020-09-28	0	0	1	20
England/ALDP-95414D/2020	EPI_ISL_553845	172	06/13/20	Europe	United Kingdom	England		Human	?	?	20A	B.1.160.1	O	2020-09-28	0	0	0	14
England/ALDP-95417A/2020	EPI_ISL_553857	172	06/13/20	Europe	United Kingdom	England		Human	?	?	20B	B.1.1	GR	2020-09-28	0	0	1	5
England/ALDP-954189/2020	EPI_ISL_553735	172	06/13/20	Europe	United Kingdom	England		Human	?	?	20B	B.1.1	GR	2020-09-28	0	0	1	5
England/ALDP-954198/2020	EPI_ISL_553796	171	06/12/20	Europe	United Kingdom	England		Human	?	?	20B	B.1.1	GR	2020-09-28	0	0	1	5
England/ALDP-9541A7/2020	EPI_ISL_553823	171	06/12/20	Europe	United Kingdom	England		Human	?	?	20B	B.1.1	GR	2020-09-28	0	0	1	5
England/ALDP-9541D4/2020	EPI_ISL_553737	171	06/12/20	Europe	United Kingdom	England		Human	?	?	20B	B.1.1	GR	2020-09-28	0	0	1	5
England/ALDP-9541E3/2020	EPI_ISL_553769	171	06/12/20	Europe	United Kingdom	England		Human	?	?	20B	B.1.1	GR	2020-09-28	0	0	0	5
England/ALDP-95421D/2020	EPI_ISL_553758	171	06/12/20	Europe	United Kingdom	England		Human	?	?	20B	B.1.1.4	GR	2020-09-28	0	1	0	5
England/ALDP-95422C/2020	EPI_ISL_553798	172	06/13/20	Europe	United Kingdom	England		Human	?	?	20B	B.1.1	GR	2020-09-28	0	0	1	5
England/ALDP-95424A/2020	EPI_ISL_553804	172	06/13/20	Europe	United Kingdom	England		Human	?	?	20B	B.1.1	GR	2020-09-28	0	0	1	5
England/ALDP-954268/2020	EPI_ISL_554414	172	06/13/20	Europe	United Kingdom	England		Human	?	?	20B	B.1.1	GR	2020-09-28	0	0	1	5
England/ALDP-954277/2020	EPI_ISL_554508	171	06/12/20	Europe	United Kingdom	England		Human	?	?	20B	B.1.1.37	GR	2020-09-28	0	1	0	20
England/ALDP-954286/2020	EPI_ISL_554589	171	06/12/20	Europe	United Kingdom	England		Human	?	?	20B	B.1.1	GR	2020-09-28	0	0	1	5
England/ALDP-954295/2020	EPI_ISL_553794	188	06/29/20	Europe	United Kingdom	England		Human	?	?	20B	B.1.1	GR	2020-09-28	0	1	0	19
England/ALDP-9542D1/2020	EPI_ISL_553767	172	06/13/20	Europe	United Kingdom	England		Human	?	?	20B	B.1.1.37	GR	2020-09-28	0	0	1	20
England/ALDP-9542E0/2020	EPI_ISL_553821	172	06/13/20	Europe	United Kingdom	England		Human	?	?	20B	B.1.1.1	GR	2020-09-28	0	0	1	6
England/ALDP-9542FF/2020	EPI_ISL_553863	172	06/13/20	Europe	United Kingdom	England		Human	?	?	20B	B.1.1	GR	2020-09-28	0	0	1	5
England/ALDP-95430B/2020	EPI_ISL_553834	172	06/13/20	Europe	United Kingdom	England		Human	?	?	20B	B.1.1.1	GR	2020-09-28	0	0	1	6
England/ALDP-95431A/2020	EPI_ISL_553734	172	06/13/20	Europe	United Kingdom	England		Human	?	?	20B	B.1.1.1	GR	2020-09-28	0	1	0	6
England/ALDP-954329/2020	EPI_ISL_553817	172	06/13/20	Europe	United Kingdom	England		Human	?	?	20B	B.1.1.1	GR	2020-09-28	1	0	0	6
England/ALDP-954338/2020	EPI_ISL_553745	172	06/13/20	Europe	United Kingdom	England		Human	?	?	20A	B.1.160.1	O	2020-09-28	0	0	1	14
England/ALDP-954365/2020	EPI_ISL_553842	171	06/12/20	Europe	United Kingdom	England		Human	?	?	20B	B.1.1	GR	2020-09-28	0	0	1	5
England/ALDP-954374/2020	EPI_ISL_554374	171	06/12/20	Europe	United Kingdom	England		Human	?	?	20B	B.1.1.55	GR	2020-09-28	0	0	1	5
England/ALDP-9543ED/2020	EPI_ISL_553760	171	06/12/20	Europe	United Kingdom	England		Human	?	?	20B	B.1.1.35	GR	2020-09-28	0	0	1	6
England/ALDP-9543FC/2020	EPI_ISL_553733	172	06/13/20	Europe	United Kingdom	England		Human	?	?	20B	B.1.1	GR	2020-09-28	0	0	1	5
England/ALDP-954426/2020	EPI_ISL_553741	172	06/13/20	Europe	United Kingdom	England		Human	?	?	20B	B.1.1	GR	2020-09-28	0	1	0	5
England/ALDP-954435/2020	EPI_ISL_553854	172	06/13/20	Europe	United Kingdom	England		Human	?	?	20B	B.1.1	GR	2020-09-28	1	0	0	5
England/ALDP-954444/2020	EPI_ISL_553793	172	06/13/20	Europe	United Kingdom	England		Human	?	?	20B	B.1.1.37	GR	2020-09-28	0	0	1	20
England/ALDP-954453/2020	EPI_ISL_553859	172	06/13/20	Europe	United Kingdom	England		Human	?	?	20B	B.1.1.37	GR	2020-09-28	0	0	1	20
England/ALDP-954462/2020	EPI_ISL_553788	172	06/13/20	Europe	United Kingdom	England		Human	?	?	20B	B.1.1.37	GR	2020-09-28	0	0	1	20
England/ALDP-954471/2020	EPI_ISL_553757	172	06/13/20	Europe	United Kingdom	England		Human	?	?	20B	B.1.1	GR	2020-09-28	0	1	0	5
England/ALDP-954480/2020	EPI_ISL_553747	172	06/13/20	Europe	United Kingdom	England		Human	?	?	20B	B.1.1	GR	2020-09-28	0	1	0	5
England/ALDP-95449F/2020	EPI_ISL_555365	172	06/13/20	Europe	United Kingdom	England		Human	?	?	20B	B.1.1	GR	2020-09-28	0	0	1	5
England/ALDP-9544AE/2020	EPI_ISL_555359	172	06/13/20	Europe	United Kingdom	England		Human	?	?	20B	B.1.1	GR	2020-09-28	1	0	0	5
England/ALDP-9544DB/2020	EPI_ISL_553822	171	06/12/20	Europe	United Kingdom	England		Human	?	?	20B	B.1.1	GR	2020-09-28	0	0	1	5
England/ALDP-9544F9/2020	EPI_ISL_553841	171	06/12/20	Europe	United Kingdom	England		Human	?	?	20B	B.1.1	GR	2020-09-28	0	1	0	5
England/ALDP-954505/2020	EPI_ISL_555349	172	06/13/20	Europe	United Kingdom	England		Human	?	?	20B	C.3	GR	2020-09-28	0	0	1	6
England/ALDP-954514/2020	EPI_ISL_555442	172	06/13/20	Europe	United Kingdom	England		Human	?	?	20B	B.1.1	GR	2020-09-28	0	0	1	5
England/ALDP-954523/2020	EPI_ISL_555429	172	06/13/20	Europe	United Kingdom	England		Human	?	?	20B	B.1.1	GR	2020-09-28	0	0	1	5
England/ALDP-954541/2020	EPI_ISL_555364	168	06/09/20	Europe	United Kingdom	England		Human	?	?	20B	B.1.1.4	GR	2020-09-28	0	0	1	5
England/ALDP-954550/2020	EPI_ISL_555453	168	06/09/20	Europe	United Kingdom	England		Human	?	?	20B	B.1.1.35	GR	2020-09-28	0	0	1	6
England/ALDP-95456F/2020	EPI_ISL_555422	168	06/09/20	Europe	United Kingdom	England		Human	?	?	20B	B.1.1	GR	2020-09-28	0	1	0	5
England/ALDP-95457E/2020	EPI_ISL_555448	170	06/11/20	Europe	United Kingdom	England		Human	?	?	20B	B.1.1.4	GR	2020-09-28	0	0	1	5
England/ALDP-95459C/2020	EPI_ISL_553740	171	06/12/20	Europe	United Kingdom	England		Human	?	?	20B	B.1.1	GR	2020-09-28	0	0	1	5
England/ALDP-9545C9/2020	EPI_ISL_555345	168	06/09/20	Europe	United Kingdom	England		Human	?	?	20B	B.1.1	GR	2020-09-28	0	0	1	5
England/ALDP-954602/2020	EPI_ISL_553787	173	06/14/20	Europe	United Kingdom	England		Human	?	?	20A	B.1.77	G	2020-09-28	0	0	1	5
England/ALDP-954611/2020	EPI_ISL_553855	173	06/14/20	Europe	United Kingdom	England		Human	?	?	20B	B.1.1	GR	2020-09-28	0	0	1	5
England/ALDP-954620/2020	EPI_ISL_553776	171	06/12/20	Europe	United Kingdom	England		Human	?	?	20C	B.1	GH	2020-09-28	0	0	1	7
England/ALDP-95463F/2020	EPI_ISL_553870	173	06/14/20	Europe	United Kingdom	England		Human	?	?	20B	B.1.1	GR	2020-09-28	0	0	0	5
England/ALDP-95464E/2020	EPI_ISL_555466	172	06/13/20	Europe	United Kingdom	England		Human	?	?	20B	B.1.1	GR	2020-09-28	1	0	0	5
England/ALDP-95465D/2020	EPI_ISL_555474	172	06/13/20	Europe	United Kingdom	England		Human	?	?	20B	B.1.1	GR	2020-09-28	0	0	0	5
England/ALDP-95466C/2020	EPI_ISL_555356	172	06/13/20	Europe	United Kingdom	England		Human	?	?	20B	B.1.1	GR	2020-09-28	0	0	1	5
England/ALDP-95468A/2020	EPI_ISL_555464	168	06/09/20	Europe	United Kingdom	England		Human	?	?	20B	B.1.1	GR	2020-09-28	0	1	0	5
England/ALDP-9546B7/2020	EPI_ISL_555335	168	06/09/20	Europe	United Kingdom	England		Human	?	?	20A	B.1.5.6	G	2020-09-28	0	0	1	13
England/ALDP-9546C6/2020	EPI_ISL_555348	168	06/09/20	Europe	United Kingdom	England		Human	?	?	20B	B.1.1	GR	2020-09-28	0	0	1	5
England/ALDP-9546F3/2020	EPI_ISL_555500	168	06/09/20	Europe	United Kingdom	England		Human	?	?	20B	B.1.1.35	GR	2020-09-28	1	0	0	6
England/ALDP-95471E/2020	EPI_ISL_555467	168	06/09/20	Europe	United Kingdom	England		Human	?	?	20B	B.1.1	GR	2020-09-28	0	0	1	5
England/ALDP-95472D/2020	EPI_ISL_555416	168	06/09/20	Europe	United Kingdom	England		Human	?	?	20B	B.1.1	GR	2020-09-28	0	0	1	5
England/ALDP-95474B/2020	EPI_ISL_555404	168	06/09/20	Europe	United Kingdom	England		Human	?	?	20B	B.1.1	GR	2020-09-28	0	0	0	5
England/ALDP-95475A/2020	EPI_ISL_555317	168	06/09/20	Europe	United Kingdom	England		Human	?	?	20A	B.1.5.6	G	2020-09-28	0	0	1	13
England/ALDP-954769/2020	EPI_ISL_555370	168	06/09/20	Europe	United Kingdom	England		Human	?	?	20A	B.1.5	G	2020-09-28	0	0	1	13
England/ALDP-954778/2020	EPI_ISL_555430	168	06/09/20	Europe	United Kingdom	England		Human	?	?	20A	B.1.5.6	G	2020-09-28	0	0	1	13
England/ALDP-954787/2020	EPI_ISL_555324	168	06/09/20	Europe	United Kingdom	England		Human	?	?	20A	B.1.5.6	G	2020-09-28	0	0	1	13
England/ALDP-954796/2020	EPI_ISL_555353	168	06/09/20	Europe	United Kingdom	England		Human	?	?	20B	B.1.1.4	GR	2020-09-28	1	0	0	5
England/ALDP-9547A5/2020	EPI_ISL_555476	168	06/09/20	Europe	United Kingdom	England		Human	?	?	20B	B.1.1	GR	2020-09-28	0	0	1	5
England/ALDP-9547D2/2020	EPI_ISL_555342	175	06/16/20	Europe	United Kingdom	England		Human	?	?	20B	B.1.1.30	GR	2020-09-28	0	1	0	5
England/ALDP-9547E1/2020	EPI_ISL_555465	176	06/17/20	Europe	United Kingdom	England		Human	?	?	20B	B.1.1	GR	2020-09-28	0	0	1	5
England/ALDP-9547F0/2020	EPI_ISL_555426	168	06/09/20	Europe	United Kingdom	England		Human	?	?	20B	B.1.1.30	GR	2020-09-28	0	0	1	5
England/ALDP-95480C/2020	EPI_ISL_555321	168	06/09/20	Europe	United Kingdom	England		Human	?	?	20B	B.1.1.30	GR	2020-09-28	0	0	1	5
England/ALDP-954839/2020	EPI_ISL_555458	168	06/09/20	Europe	United Kingdom	England		Human	?	?	20B	B.1.1.37	GR	2020-09-28	0	0	1	20
England/ALDP-954866/2020	EPI_ISL_555494	168	06/09/20	Europe	United Kingdom	England		Human	?	?	20B	B.1.1.37	GR	2020-09-28	0	0	1	20
England/ALDP-954884/2020	EPI_ISL_555427	168	06/09/20	Europe	United Kingdom	England		Human	?	?	20B	B.1.1.37	GR	2020-09-28	0	0	1	20
England/ALDP-954893/2020	EPI_ISL_555424	168	06/09/20	Europe	United Kingdom	England		Human	?	?	20B	B.1.1.35	GR	2020-09-28	0	0	1	6
England/ALDP-9548B1/2020	EPI_ISL_555322	168	06/09/20	Europe	United Kingdom	England		Human	?	?	20B	B.1.1	GR	2020-09-28	0	0	1	5
England/ALDP-9548DF/2020	EPI_ISL_555420	168	06/09/20	Europe	United Kingdom	England		Human	?	?	20B	B.1.1	GR	2020-09-28	0	0	1	5
England/ALDP-9548FD/2020	EPI_ISL_555318	168	06/09/20	Europe	United Kingdom	England		Human	?	?	20B	B.1.1	GR	2020-09-28	0	0	1	5
England/ALDP-954909/2020	EPI_ISL_555497	168	06/09/20	Europe	United Kingdom	England		Human	?	?	20B	B.1.1.4	GR	2020-09-28	0	0	0	5
England/ALDP-954945/2020	EPI_ISL_555407	172	06/13/20	Europe	United Kingdom	England		Human	?	?	20B	B.1.1.37	GR	2020-09-28	0	0	1	20
England/ALDP-954990/2020	EPI_ISL_553571	172	06/13/20	Europe	United Kingdom	England		Human	?	?	20B	B.1.1	GR	2020-09-28	0	1	0	5
England/ALDP-9549AF/2020	EPI_ISL_553581	171	06/12/20	Europe	United Kingdom	England		Human	?	?	20B	B.1.1	GR	2020-09-28	0	0	0	5
England/ALDP-9549BE/2020	EPI_ISL_553397	171	06/12/20	Europe	United Kingdom	England		Human	?	?	20B	B.1.1	GR	2020-09-28	0	0	0	5
England/ALDP-9549CD/2020	EPI_ISL_553493	171	06/12/20	Europe	United Kingdom	England		Human	?	?	20B	B.1.1.35	GR	2020-09-28	0	0	1	6
England/ALDP-9549EB/2020	EPI_ISL_553495	170	06/11/20	Europe	United Kingdom	England		Human	?	?	20B	B.1.1.35	GR	2020-09-28	0	0	1	6
England/ALDP-9549FA/2020	EPI_ISL_553406	172	06/13/20	Europe	United Kingdom	England		Human	?	?	20B	B.1.1	GR	2020-09-28	0	0	1	5
England/ALDP-954A06/2020	EPI_ISL_553607	172	06/13/20	Europe	United Kingdom	England		Human	?	?	20B	B.1.1	GR	2020-09-28	0	0	1	5
England/ALDP-954A15/2020	EPI_ISL_553374	172	06/13/20	Europe	United Kingdom	England		Human	?	?	20B	B.1.1	GR	2020-09-28	0	0	1	5
England/ALDP-954A24/2020	EPI_ISL_553577	172	06/13/20	Europe	United Kingdom	England		Human	?	?	20A	B.1.5.6	G	2020-09-28	0	1	0	13
England/ALDP-954A51/2020	EPI_ISL_553359	172	06/13/20	Europe	United Kingdom	England		Human	?	?	20A	B.1.5.6	G	2020-09-28	0	1	0	13
England/ALDP-954A60/2020	EPI_ISL_553802	172	06/13/20	Europe	United Kingdom	England		Human	?	?	20A	B.1.5.6	G	2020-09-28	0	0	1	13
England/ALDP-954A9D/2020	EPI_ISL_553448	170	06/11/20	Europe	United Kingdom	England		Human	?	?	20B	B.1.1	GR	2020-09-28	0	0	1	5
England/ALDP-954AAC/2020	EPI_ISL_553454	170	06/11/20	Europe	United Kingdom	England		Human	?	?	19B	A	S	2020-09-28	0	1	0	2
England/ALDP-954ABB/2020	EPI_ISL_553555	170	06/11/20	Europe	United Kingdom	England		Human	?	?	20A	B.1.104	G	2020-09-28	0	0	1	5
England/ALDP-954AD9/2020	EPI_ISL_553418	171	06/12/20	Europe	United Kingdom	England		Human	?	?	20B	B.1.1	GR	2020-09-28	0	0	0	5
England/ALDP-954AE8/2020	EPI_ISL_553487	171	06/12/20	Europe	United Kingdom	England		Human	?	?	20B	B.1.1	GR	2020-09-28	0	0	1	5
England/ALDP-954AF7/2020	EPI_ISL_553763	170	06/11/20	Europe	United Kingdom	England		Human	?	?	20B	B.1.1	GR	2020-09-28	0	0	1	5
England/ALDP-954B21/2020	EPI_ISL_553405	172	06/13/20	Europe	United Kingdom	England		Human	?	?	20A	B.1.5	G	2020-09-28	0	0	1	13
England/ALDP-954B30/2020	EPI_ISL_553352	172	06/13/20	Europe	United Kingdom	England		Human	?	?	20A	B.1.5	G	2020-09-28	0	0	1	13
England/ALDP-954B4F/2020	EPI_ISL_553462	172	06/13/20	Europe	United Kingdom	England		Human	?	?	20A	B.1.5	G	2020-09-28	0	0	1	13
England/ALDP-954B6D/2020	EPI_ISL_553456	180	06/21/20	Europe	United Kingdom	England		Human	?	?	20B	B.1.1	GR	2020-09-28	0	0	1	5
England/ALDP-954B7C/2020	EPI_ISL_553469	170	06/11/20	Europe	United Kingdom	England		Human	?	?	20B	B.1.1.37	GR	2020-09-28	0	0	1	20
England/ALDP-954B8B/2020	EPI_ISL_553431	170	06/11/20	Europe	United Kingdom	England		Human	?	?	20B	B.1.1	GR	2020-09-28	0	0	1	5
England/ALDP-954B9A/2020	EPI_ISL_553411	172	06/13/20	Europe	United Kingdom	England		Human	?	?	20B	B.1.1	GR	2020-09-28	0	0	1	5
England/ALDP-954BA9/2020	EPI_ISL_553503	172	06/13/20	Europe	United Kingdom	England		Human	?	?	20B	B.1.1	GR	2020-09-28	0	0	1	5
England/ALDP-954BC7/2020	EPI_ISL_553498	170	06/11/20	Europe	United Kingdom	England		Human	?	?	20B	B.1.1	GR	2020-09-28	0	0	1	5
England/ALDP-954BD6/2020	EPI_ISL_553432	171	06/12/20	Europe	United Kingdom	England		Human	?	?	20A	B.1.5	G	2020-09-28	0	0	0	13
England/ALDP-954BE5/2020	EPI_ISL_553623	171	06/12/20	Europe	United Kingdom	England		Human	?	?	20B	B.1.1.51	GR	2020-09-28	0	0	1	5
England/ALDP-954C00/2020	EPI_ISL_553483	171	06/12/20	Europe	United Kingdom	England		Human	?	?	20B	B.1.1	GR	2020-09-28	0	0	0	5
England/ALDP-954C1F/2020	EPI_ISL_553539	171	06/12/20	Europe	United Kingdom	England		Human	?	?	20B	B.1.1.37	GR	2020-09-28	0	1	0	20
England/ALDP-954C2E/2020	EPI_ISL_553395	171	06/12/20	Europe	United Kingdom	England		Human	?	?	20B	B.1.1.51	GR	2020-09-28	0	0	1	5
England/ALDP-954C3D/2020	EPI_ISL_553402	171	06/12/20	Europe	United Kingdom	England		Human	?	?	20B	B.1.1	GR	2020-09-28	0	0	1	5
England/ALDP-954C5B/2020	EPI_ISL_553444	170	06/11/20	Europe	United Kingdom	England		Human	?	?	20B	B.1.1	GR	2020-09-28	0	0	1	5
England/ALDP-954C6A/2020	EPI_ISL_553501	172	06/13/20	Europe	United Kingdom	England		Human	?	?	20B	B.1.1	GR	2020-09-28	0	0	1	5
England/ALDP-954C79/2020	EPI_ISL_553404	172	06/13/20	Europe	United Kingdom	England		Human	?	?	20B	B.1.1	GR	2020-09-28	0	1	0	5
England/ALDP-954C88/2020	EPI_ISL_553628	172	06/13/20	Europe	United Kingdom	England		Human	?	?	20A	B.1	G	2020-09-28	0	0	0	5
England/ALDP-954CA6/2020	EPI_ISL_553362	170	06/11/20	Europe	United Kingdom	England		Human	?	?	20B	B.1.1	GR	2020-09-28	0	0	1	5
England/ALDP-954CB5/2020	EPI_ISL_553350	171	06/12/20	Europe	United Kingdom	England		Human	?	?	20B	B.1.1.4	GR	2020-09-28	0	0	1	5
England/ALDP-954CC4/2020	EPI_ISL_553541	171	06/12/20	Europe	United Kingdom	England		Human	?	?	20B	B.1.1.4	GR	2020-09-28	1	0	0	5
England/ALDP-954CE2/2020	EPI_ISL_553514	171	06/12/20	Europe	United Kingdom	England		Human	?	?	20B	B.1.1.4	GR	2020-09-28	0	1	0	5
England/ALDP-954CF1/2020	EPI_ISL_553593	171	06/12/20	Europe	United Kingdom	England		Human	?	?	20B	B.1.1.4	GR	2020-09-28	0	0	1	5
England/ALDP-954D1C/2020	EPI_ISL_553480	171	06/12/20	Europe	United Kingdom	England		Human	?	?	20B	B.1.1.4	GR	2020-09-28	0	0	1	5
England/ALDP-954D2B/2020	EPI_ISL_553398	171	06/12/20	Europe	United Kingdom	England		Human	?	?	20B	B.1.1.4	GR	2020-09-28	0	1	0	5
England/ALDP-954D3A/2020	EPI_ISL_553381	171	06/12/20	Europe	United Kingdom	England		Human	?	?	20B	B.1.1.4	GR	2020-09-28	0	1	0	5
England/ALDP-954D49/2020	EPI_ISL_553353	171	06/12/20	Europe	United Kingdom	England		Human	?	?	20A	B.1.5	G	2020-09-28	0	0	1	13
England/ALDP-954D58/2020	EPI_ISL_553423	171	06/12/20	Europe	United Kingdom	England		Human	?	?	20B	B.1.1.4	GR	2020-09-28	0	0	1	5
England/ALDP-954D67/2020	EPI_ISL_553348	174	06/15/20	Europe	United Kingdom	England		Human	?	?	20B	B.1.1.4	GR	2020-09-28	0	0	1	5
England/ALDP-954D76/2020	EPI_ISL_553485	171	06/12/20	Europe	United Kingdom	England		Human	?	?	20B	B.1.1.4	GR	2020-09-28	0	1	0	5
England/ALDP-954D85/2020	EPI_ISL_553413	171	06/12/20	Europe	United Kingdom	England		Human	?	?	20B	B.1.1.4	GR	2020-09-28	0	0	1	5
England/ALDP-954D94/2020	EPI_ISL_553370	171	06/12/20	Europe	United Kingdom	England		Human	?	?	20B	B.1.1.4	GR	2020-09-28	0	0	1	5
England/ALDP-954DB2/2020	EPI_ISL_553422	171	06/12/20	Europe	United Kingdom	England		Human	?	?	20B	B.1.1.4	GR	2020-09-28	0	0	1	5
England/ALDP-954DC1/2020	EPI_ISL_553537	171	06/12/20	Europe	United Kingdom	England		Human	?	?	20B	B.1.1.4	GR	2020-09-28	0	0	1	5
England/ALDP-954DEF/2020	EPI_ISL_553502	173	06/14/20	Europe	United Kingdom	England		Human	?	?	20B	B.1.1.4	GR	2020-09-28	0	0	1	5
England/ALDP-954DFE/2020	EPI_ISL_553470	171	06/12/20	Europe	United Kingdom	England		Human	?	?	20B	B.1.1.4	GR	2020-09-28	0	0	1	5
England/ALDP-954E0A/2020	EPI_ISL_553562	171	06/12/20	Europe	United Kingdom	England		Human	?	?	20B	B.1.1.51	GR	2020-09-28	0	0	1	5
England/ALDP-954E37/2020	EPI_ISL_553590	172	06/13/20	Europe	United Kingdom	England		Human	?	?	20B	B.1.1.30	GR	2020-09-28	0	0	1	5
England/ALDP-954E46/2020	EPI_ISL_553428	172	06/13/20	Europe	United Kingdom	England		Human	?	?	20B	B.1.1	GR	2020-09-28	0	0	1	5
England/ALDP-954E55/2020	EPI_ISL_553595	172	06/13/20	Europe	United Kingdom	England		Human	?	?	20B	B.1.1.30	GR	2020-09-28	0	0	1	5
England/ALDP-954E64/2020	EPI_ISL_553540	170	06/11/20	Europe	United Kingdom	England		Human	?	?	20B	B.1.1.37	GR	2020-09-28	0	0	1	20
England/ALDP-954E91/2020	EPI_ISL_553477	171	06/12/20	Europe	United Kingdom	England		Human	?	?	20B	B.1.1.4	GR	2020-09-28	0	0	1	5
England/ALDP-954EA0/2020	EPI_ISL_553425	171	06/12/20	Europe	United Kingdom	England		Human	?	?	20B	B.1.1.4	GR	2020-09-28	0	0	1	5
England/ALDP-954EBF/2020	EPI_ISL_553449	171	06/12/20	Europe	United Kingdom	England		Human	?	?	20B	B.1.1.4	GR	2020-09-28	0	0	1	5
England/ALDP-954EEC/2020	EPI_ISL_553510	171	06/12/20	Europe	United Kingdom	England		Human	?	?	20B	B.1.1.4	GR	2020-09-28	0	1	0	5
England/ALDP-954F07/2020	EPI_ISL_553603	171	06/12/20	Europe	United Kingdom	England		Human	?	?	20B	B.1.1.4	GR	2020-09-28	0	0	1	5
England/ALDP-954F16/2020	EPI_ISL_553481	171	06/12/20	Europe	United Kingdom	England		Human	?	?	20B	B.1.1.4	GR	2020-09-28	0	1	0	5
England/ALDP-954F25/2020	EPI_ISL_553527	171	06/12/20	Europe	United Kingdom	England		Human	?	?	20B	B.1.1.4	GR	2020-09-28	0	1	0	5
England/ALDP-954F43/2020	EPI_ISL_553349	171	06/12/20	Europe	United Kingdom	England		Human	?	?	20B	B.1.1.4	GR	2020-09-28	1	0	0	5
England/ALDP-954F61/2020	EPI_ISL_553459	171	06/12/20	Europe	United Kingdom	England		Human	?	?	20B	B.1.1.4	GR	2020-09-28	0	0	0	5
England/ALDP-954F8F/2020	EPI_ISL_553452	170	06/11/20	Europe	United Kingdom	England		Human	?	?	20B	B.1.1.1	GR	2020-09-28	0	0	1	6
England/ALDP-954F9E/2020	EPI_ISL_553442	171	06/12/20	Europe	United Kingdom	England		Human	?	?	20B	B.1.1.51	GR	2020-09-28	0	0	1	5
England/ALDP-954FAD/2020	EPI_ISL_553588	171	06/12/20	Europe	United Kingdom	England		Human	?	?	20B	B.1.1	GR	2020-09-28	0	1	0	5
England/ALDP-954FBC/2020	EPI_ISL_553416	171	06/12/20	Europe	United Kingdom	England		Human	?	?	20B	B.1.1	GR	2020-09-28	0	0	1	5
England/ALDP-954FCB/2020	EPI_ISL_553451	170	06/11/20	Europe	United Kingdom	England		Human	?	?	20B	B.1.1.30	GR	2020-09-28	0	0	1	5
England/ALDP-954FDA/2020	EPI_ISL_553458	170	06/11/20	Europe	United Kingdom	England		Human	?	?	20B	B.1.1	GR	2020-09-28	0	1	0	5
England/ALDP-954FE9/2020	EPI_ISL_553608	170	06/11/20	Europe	United Kingdom	England		Human	?	?	20B	B.1.1	GR	2020-09-28	0	0	1	5
England/ALDP-954FF8/2020	EPI_ISL_553630	170	06/11/20	Europe	United Kingdom	England		Human	?	?	20B	B.1.1.37	GR	2020-09-28	0	0	1	20
England/ALDP-955003/2020	EPI_ISL_553600	171	06/12/20	Europe	United Kingdom	England		Human	?	?	20A	B.1.5	G	2020-09-28	0	0	1	13
England/ALDP-955012/2020	EPI_ISL_553550	171	06/12/20	Europe	United Kingdom	England		Human	?	?	20C	B.1	GH	2020-09-28	0	1	0	7
England/ALDP-955021/2020	EPI_ISL_553557	171	06/12/20	Europe	United Kingdom	England		Human	?	?	20B	B.1.1.4	GR	2020-09-28	0	0	1	5
England/ALDP-955030/2020	EPI_ISL_553382	171	06/12/20	Europe	United Kingdom	England		Human	?	?	20B	B.1.1	GR	2020-09-28	0	0	1	5
England/ALDP-95504F/2020	EPI_ISL_553521	171	06/12/20	Europe	United Kingdom	England		Human	?	?	20B	B.1.1	GR	2020-09-28	0	0	1	5
England/ALDP-95505E/2020	EPI_ISL_553391	171	06/12/20	Europe	United Kingdom	England		Human	?	?	20B	B.1.1	GR	2020-09-28	0	0	1	5
England/ALDP-95506D/2020	EPI_ISL_553488	171	06/12/20	Europe	United Kingdom	England		Human	?	?	20B	B.1.1	GR	2020-09-28	0	0	1	5
England/ALDP-95507C/2020	EPI_ISL_553412	171	06/12/20	Europe	United Kingdom	England		Human	?	?	20B	B.1.1.4	GR	2020-09-28	0	0	1	5
England/ALDP-95508B/2020	EPI_ISL_553596	171	06/12/20	Europe	United Kingdom	England		Human	?	?	20B	B.1.1.4	GR	2020-09-28	0	0	1	5
England/ALDP-95509A/2020	EPI_ISL_553591	171	06/12/20	Europe	United Kingdom	England		Human	?	?	20B	B.1.1.4	GR	2020-09-28	0	0	1	5
England/ALDP-9550B8/2020	EPI_ISL_553365	171	06/12/20	Europe	United Kingdom	England		Human	?	?	20B	C.3	GR	2020-09-28	0	0	1	6
England/ALDP-9550D6/2020	EPI_ISL_553388	171	06/12/20	Europe	United Kingdom	England		Human	?	?	20B	B.1.1.37	GR	2020-09-28	0	1	0	20
England/ALDP-9550E5/2020	EPI_ISL_553526	171	06/12/20	Europe	United Kingdom	England		Human	?	?	20B	B.1.1.37	GR	2020-09-28	0	0	0	20
England/ALDP-9550F4/2020	EPI_ISL_553544	171	06/12/20	Europe	United Kingdom	England		Human	?	?	20B	B.1.1	GR	2020-09-28	0	0	1	5
England/ALDP-955100/2020	EPI_ISL_553497	171	06/12/20	Europe	United Kingdom	England		Human	?	?	20A	B.1	GH	2020-09-28	0	0	1	7
England/ALDP-95511F/2020	EPI_ISL_553407	171	06/12/20	Europe	United Kingdom	England		Human	?	?	20B	B.1.1.35	GR	2020-09-28	0	0	1	6
England/ALDP-95512E/2020	EPI_ISL_553376	171	06/12/20	Europe	United Kingdom	England		Human	?	?	20B	B.1.1.55	GR	2020-09-28	0	0	1	5
England/ALDP-95513D/2020	EPI_ISL_553520	171	06/12/20	Europe	United Kingdom	England		Human	?	?	20B	B.1.1.4	GR	2020-09-28	0	1	0	5
England/ALDP-95514C/2020	EPI_ISL_553371	171	06/12/20	Europe	United Kingdom	England		Human	?	?	20B	B.1.1	GR	2020-09-28	0	1	0	5
England/ALDP-95515B/2020	EPI_ISL_553565	171	06/12/20	Europe	United Kingdom	England		Human	?	?	20B	B.1.1	GR	2020-09-28	1	0	0	5
England/ALDP-955188/2020	EPI_ISL_553574	172	06/13/20	Europe	United Kingdom	England		Human	?	?	20B	B.1.1.51	GR	2020-09-28	0	1	0	5
England/ALDP-955197/2020	EPI_ISL_553585	172	06/13/20	Europe	United Kingdom	England		Human	?	?	20B	B.1.1.35	GR	2020-09-28	0	0	1	6
England/ALDP-9551A6/2020	EPI_ISL_553528	172	06/13/20	Europe	United Kingdom	England		Human	?	?	20B	B.1.1	GR	2020-09-28	0	0	1	5
England/ALDP-9551B5/2020	EPI_ISL_553601	171	06/12/20	Europe	United Kingdom	England		Human	?	?	20C	B.1	GH	2020-09-28	0	1	0	7
England/ALDP-9551C4/2020	EPI_ISL_553357	171	06/12/20	Europe	United Kingdom	England		Human	?	?	20B	B.1.1.35	GR	2020-09-28	0	1	0	6
England/ALDP-9551D3/2020	EPI_ISL_553446	171	06/12/20	Europe	United Kingdom	England		Human	?	?	20A	B.1.98	G	2020-09-28	0	1	0	5
England/ALDP-9551E2/2020	EPI_ISL_553594	171	06/12/20	Europe	United Kingdom	England		Human	?	?	20B	B.1.1	GR	2020-09-28	0	0	1	5
England/ALDP-9551F1/2020	EPI_ISL_553605	171	06/12/20	Europe	United Kingdom	England		Human	?	?	20B	B.1.1	GR	2020-09-28	0	0	1	5
England/ALDP-95520D/2020	EPI_ISL_553621	171	06/12/20	Europe	United Kingdom	England		Human	?	?	20B	B.1.1.51	GR	2020-09-28	0	0	1	5
England/ALDP-95522B/2020	EPI_ISL_553364	171	06/12/20	Europe	United Kingdom	England		Human	?	?	20A	B.1	GH	2020-09-28	0	0	1	7
England/ALDP-95523A/2020	EPI_ISL_553620	171	06/12/20	Europe	United Kingdom	England		Human	?	?	20B	B.1.1.51	GR	2020-09-28	0	0	1	5
England/ALDP-955258/2020	EPI_ISL_553615	171	06/12/20	Europe	United Kingdom	England		Human	?	?	20B	B.1.1	GR	2020-09-28	0	0	1	5
England/ALDP-955267/2020	EPI_ISL_553453	171	06/12/20	Europe	United Kingdom	England		Human	?	?	20A	B.1	G	2020-09-28	1	0	0	5
England/ALDP-955276/2020	EPI_ISL_553461	171	06/12/20	Europe	United Kingdom	England		Human	?	?	20A	B.1	G	2020-09-28	0	0	1	5
England/ALDP-955285/2020	EPI_ISL_553401	171	06/12/20	Europe	United Kingdom	England		Human	?	?	20A	B.1	G	2020-09-28	0	0	1	5
England/ALDP-955294/2020	EPI_ISL_553597	171	06/12/20	Europe	United Kingdom	England		Human	?	?	20A	B.1	G	2020-09-28	0	0	0	5
England/ALDP-9552A3/2020	EPI_ISL_553532	171	06/12/20	Europe	United Kingdom	England		Human	?	?	20A	B.1	G	2020-09-28	0	1	0	5
England/ALDP-9552B2/2020	EPI_ISL_553586	171	06/12/20	Europe	United Kingdom	England		Human	?	?	20A	B.1	G	2020-09-28	0	0	1	5
England/ALDP-9552C1/2020	EPI_ISL_553545	171	06/12/20	Europe	United Kingdom	England		Human	?	?	20A	B.1	G	2020-09-28	0	0	0	5
England/ALDP-9552EF/2020	EPI_ISL_554613	171	06/12/20	Europe	United Kingdom	England		Human	?	?	20A	B.1	G	2020-09-28	0	1	0	5
England/ALDP-9552FE/2020	EPI_ISL_554492	171	06/12/20	Europe	United Kingdom	England		Human	?	?	20B	B.1.1	GR	2020-09-28	0	1	0	5
England/ALDP-95530A/2020	EPI_ISL_553519	171	06/12/20	Europe	United Kingdom	England		Human	?	?	20A	B.1.5	G	2020-09-28	0	0	1	13
England/ALDP-955319/2020	EPI_ISL_553553	171	06/12/20	Europe	United Kingdom	England		Human	?	?	20A	B.1	G	2020-09-28	0	0	1	13
England/ALDP-955328/2020	EPI_ISL_553525	171	06/12/20	Europe	United Kingdom	England		Human	?	?	20B	B.1.1	GR	2020-09-28	0	0	1	5
England/ALDP-955337/2020	EPI_ISL_553500	171	06/12/20	Europe	United Kingdom	England		Human	?	?	20B	B.1.1	GR	2020-09-28	0	0	1	5
England/ALDP-955355/2020	EPI_ISL_553377	171	06/12/20	Europe	United Kingdom	England		Human	?	?	20B	B.1.1	GR	2020-09-28	0	0	1	5
England/ALDP-955364/2020	EPI_ISL_553361	171	06/12/20	Europe	United Kingdom	England		Human	?	?	20B	B.1.1	GR	2020-09-28	0	0	1	5
England/ALDP-955373/2020	EPI_ISL_553427	171	06/12/20	Europe	United Kingdom	England		Human	?	?	20B	B.1.1	GR	2020-09-28	0	1	0	5
England/ALDP-955391/2020	EPI_ISL_553489	171	06/12/20	Europe	United Kingdom	England		Human	?	?	20B	B.1.1	GR	2020-09-28	0	0	1	5
England/ALDP-9553A0/2020	EPI_ISL_553378	171	06/12/20	Europe	United Kingdom	England		Human	?	?	20B	B.1.1	GR	2020-09-28	0	0	0	5
England/ALDP-9553CE/2020	EPI_ISL_553569	171	06/12/20	Europe	United Kingdom	England		Human	?	?	20B	B.1.1.51	GR	2020-09-28	0	0	1	5
England/ALDP-9553DD/2020	EPI_ISL_553602	171	06/12/20	Europe	United Kingdom	England		Human	?	?	20B	B.1.1	GR	2020-09-28	0	0	0	5
England/ALDP-9553EC/2020	EPI_ISL_553618	171	06/12/20	Europe	United Kingdom	England		Human	?	?	20B	B.1.1	GR	2020-09-28	0	0	1	5
England/ALDP-9553FB/2020	EPI_ISL_553530	171	06/12/20	Europe	United Kingdom	England		Human	?	?	20B	B.1.1	GR	2020-09-28	0	1	0	5
England/ALDP-955407/2020	EPI_ISL_554608	171	06/12/20	Europe	United Kingdom	England		Human	?	?	20B	B.1.1	GR	2020-09-28	0	0	0	5
England/ALDP-955416/2020	EPI_ISL_554552	171	06/12/20	Europe	United Kingdom	England		Human	?	?	20B	B.1.1	GR	2020-09-28	0	0	1	5
England/ALDP-955425/2020	EPI_ISL_554593	171	06/12/20	Europe	United Kingdom	England		Human	?	?	20B	B.1.1.37	GR	2020-09-28	0	1	0	20
England/ALDP-955434/2020	EPI_ISL_554487	171	06/12/20	Europe	United Kingdom	England		Human	?	?	20B	B.1.1.37	GR	2020-09-28	1	0	0	20
England/ALDP-955443/2020	EPI_ISL_554533	171	06/12/20	Europe	United Kingdom	England		Human	?	?	20B	B.1.1.37	GR	2020-09-28	0	0	1	20
England/ALDP-955452/2020	EPI_ISL_554417	171	06/12/20	Europe	United Kingdom	England		Human	?	?	20B	B.1.1.37	GR	2020-09-28	0	0	1	20
England/ALDP-955461/2020	EPI_ISL_554459	171	06/12/20	Europe	United Kingdom	England		Human	?	?	20A	B.1	G	2020-09-28	0	1	0	5
England/ALDP-955470/2020	EPI_ISL_554337	171	06/12/20	Europe	United Kingdom	England		Human	?	?	20B	B.1.1.37	GR	2020-09-28	0	1	0	20
England/ALDP-95548F/2020	EPI_ISL_554471	171	06/12/20	Europe	United Kingdom	England		Human	?	?	20A	B.1.5	G	2020-09-28	0	0	0	13
England/ALDP-95549E/2020	EPI_ISL_554548	171	06/12/20	Europe	United Kingdom	England		Human	?	?	20B	B.1.1.37	GR	2020-09-28	1	0	0	20
England/ALDP-9554AD/2020	EPI_ISL_554595	171	06/12/20	Europe	United Kingdom	England		Human	?	?	20B	B.1.1.37	GR	2020-09-28	0	0	1	20
England/ALDP-9554BC/2020	EPI_ISL_553629	171	06/12/20	Europe	United Kingdom	England		Human	?	?	20B	B.1.1.4	GR	2020-09-28	0	0	1	5
England/ALDP-9554CB/2020	EPI_ISL_553436	171	06/12/20	Europe	United Kingdom	England		Human	?	?	20B	B.1.1.4	GR	2020-09-28	0	0	1	5
England/ALDP-9554DA/2020	EPI_ISL_553517	171	06/12/20	Europe	United Kingdom	England		Human	?	?	20B	B.1.1.4	GR	2020-09-28	0	0	1	5
England/ALDP-9554F8/2020	EPI_ISL_553464	171	06/12/20	Europe	United Kingdom	England		Human	?	?	20B	B.1.1.4	GR	2020-09-28	0	0	1	5
England/ALDP-955504/2020	EPI_ISL_553472	172	06/13/20	Europe	United Kingdom	England		Human	?	?	20B	B.1.1.4	GR	2020-09-28	0	0	1	5
England/ALDP-955513/2020	EPI_ISL_553430	171	06/12/20	Europe	United Kingdom	England		Human	?	?	20B	B.1.1.4	GR	2020-09-28	0	0	1	5
England/ALDP-955522/2020	EPI_ISL_553465	171	06/12/20	Europe	United Kingdom	England		Human	?	?	20B	B.1.1.4	GR	2020-09-28	0	1	0	5
England/ALDP-955531/2020	EPI_ISL_553538	171	06/12/20	Europe	United Kingdom	England		Human	?	?	20B	B.1.1.4	GR	2020-09-28	0	0	1	5
England/ALDP-955540/2020	EPI_ISL_553409	171	06/12/20	Europe	United Kingdom	England		Human	?	?	20B	B.1.1.4	GR	2020-09-28	0	0	1	5
England/ALDP-95555F/2020	EPI_ISL_553622	171	06/12/20	Europe	United Kingdom	England		Human	?	?	20B	B.1.1.51	GR	2020-09-28	0	1	0	5
England/ALDP-95556E/2020	EPI_ISL_553408	173	06/14/20	Europe	United Kingdom	England		Human	?	?	20B	B.1.1.4	GR	2020-09-28	0	0	1	5
England/ALDP-95557D/2020	EPI_ISL_553445	171	06/12/20	Europe	United Kingdom	England		Human	?	?	20B	B.1.1.4	GR	2020-09-28	0	0	0	5
England/ALDP-95559B/2020	EPI_ISL_553543	171	06/12/20	Europe	United Kingdom	England		Human	?	?	20B	B.1.1.4	GR	2020-09-28	0	0	1	5
England/ALDP-9555AA/2020	EPI_ISL_553373	171	06/12/20	Europe	United Kingdom	England		Human	?	?	20B	B.1.1	GR	2020-09-28	0	0	1	5
England/ALDP-9555B9/2020	EPI_ISL_553479	171	06/12/20	Europe	United Kingdom	England		Human	?	?	20B	B.1.1	GR	2020-09-28	0	0	1	5
England/ALDP-9555D7/2020	EPI_ISL_553387	171	06/12/20	Europe	United Kingdom	England		Human	?	?	20A	B.1.5	G	2020-09-28	0	1	0	13
England/ALDP-9555E6/2020	EPI_ISL_553614	171	06/12/20	Europe	United Kingdom	England		Human	?	?	20A	B.1	G	2020-09-28	0	0	1	5
England/ALDP-955601/2020	EPI_ISL_553369	172	06/13/20	Europe	United Kingdom	England		Human	?	?	20B	B.1.1	GR	2020-09-28	0	0	1	5
England/ALDP-955610/2020	EPI_ISL_553624	172	06/13/20	Europe	United Kingdom	England		Human	?	?	20B	B.1.1	GR	2020-09-28	0	0	1	5
England/ALDP-95562F/2020	EPI_ISL_553598	172	06/13/20	Europe	United Kingdom	England		Human	?	?	20B	B.1.1	GR	2020-09-28	0	0	1	5
England/ALDP-95564D/2020	EPI_ISL_554530	173	06/14/20	Europe	United Kingdom	England		Human	?	?	20B	B.1.1.4	GR	2020-09-28	0	0	1	5
England/ALDP-95565C/2020	EPI_ISL_554351	171	06/12/20	Europe	United Kingdom	England		Human	?	?	20C	B.1	GH	2020-09-28	0	0	0	7
England/ALDP-95567A/2020	EPI_ISL_554560	171	06/12/20	Europe	United Kingdom	England		Human	?	?	20C	B.1	GH	2020-09-28	0	0	0	7
England/ALDP-955689/2020	EPI_ISL_554325	174	06/15/20	Europe	United Kingdom	England		Human	?	?	20B	B.1.1.4	GR	2020-09-28	1	0	0	5
England/ALDP-955698/2020	EPI_ISL_554392	174	06/15/20	Europe	United Kingdom	England		Human	?	?	20B	B.1.1.4	GR	2020-09-28	0	0	1	5
England/ALDP-9556A7/2020	EPI_ISL_554372	172	06/13/20	Europe	United Kingdom	England		Human	?	?	20B	B.1.1.4	GR	2020-09-28	0	0	1	5
England/ALDP-9556C5/2020	EPI_ISL_554612	171	06/12/20	Europe	United Kingdom	England		Human	?	?	20B	B.1.1.30	GR	2020-09-28	0	0	1	5
England/ALDP-9556D4/2020	EPI_ISL_554380	171	06/12/20	Europe	United Kingdom	England		Human	?	?	20B	B.1.1.1	GR	2020-09-28	0	0	1	6
England/ALDP-9556E3/2020	EPI_ISL_554326	171	06/12/20	Europe	United Kingdom	England		Human	?	?	20A	B.1.5	G	2020-09-28	0	0	0	13
England/ALDP-95570E/2020	EPI_ISL_553558	176	06/17/20	Europe	United Kingdom	England		Human	?	?	20B	B.1.1	GR	2020-09-28	0	0	1	5
England/ALDP-95571D/2020	EPI_ISL_553467	171	06/12/20	Europe	United Kingdom	England		Human	?	?	20B	B.1.1	GR	2020-09-28	0	0	1	5
England/ALDP-95573B/2020	EPI_ISL_554567	171	06/12/20	Europe	United Kingdom	England		Human	?	?	20B	B.1.1.30	GR	2020-09-28	0	0	1	5
England/ALDP-955759/2020	EPI_ISL_554485	171	06/12/20	Europe	United Kingdom	England		Human	?	?	20B	B.1.1	GR	2020-09-28	0	0	1	5
England/ALDP-955768/2020	EPI_ISL_554373	171	06/12/20	Europe	United Kingdom	England		Human	?	?	20B	B.1.1.30	GR	2020-09-28	0	0	1	5
England/ALDP-955777/2020	EPI_ISL_554550	171	06/12/20	Europe	United Kingdom	England		Human	?	?	20B	B.1.1.30	GR	2020-09-28	0	0	1	5
England/ALDP-955786/2020	EPI_ISL_554542	171	06/12/20	Europe	United Kingdom	England		Human	?	?	20B	B.1.1	GR	2020-09-28	0	0	1	5
England/ALDP-9557A4/2020	EPI_ISL_554429	171	06/12/20	Europe	United Kingdom	England		Human	?	?	20B	B.1.1	GR	2020-09-28	0	0	1	5
England/ALDP-9557B3/2020	EPI_ISL_554339	171	06/12/20	Europe	United Kingdom	England		Human	?	?	20B	B.1.1	GR	2020-09-28	0	0	1	5
England/ALDP-9557C2/2020	EPI_ISL_554367	171	06/12/20	Europe	United Kingdom	England		Human	?	?	20B	B.1.1	GR	2020-09-28	1	0	0	5
England/ALDP-9557D1/2020	EPI_ISL_553542	171	06/12/20	Europe	United Kingdom	England		Human	?	?	20B	B.1.1	GR	2020-09-28	1	0	0	5
England/ALDP-9557E0/2020	EPI_ISL_553400	171	06/12/20	Europe	United Kingdom	England		Human	?	?	20B	B.1.1	GR	2020-09-28	0	0	1	5
England/ALDP-9557FF/2020	EPI_ISL_554433	171	06/12/20	Europe	United Kingdom	England		Human	?	?	20B	B.1.1.51	GR	2020-09-28	1	0	0	5
England/ALDP-95580B/2020	EPI_ISL_554551	171	06/12/20	Europe	United Kingdom	England		Human	?	?	20B	B.1.1.51	GR	2020-09-28	0	1	0	5
England/ALDP-95581A/2020	EPI_ISL_554523	171	06/12/20	Europe	United Kingdom	England		Human	?	?	20B	B.1.1.51	GR	2020-09-28	0	0	1	5
England/ALDP-955829/2020	EPI_ISL_554472	171	06/12/20	Europe	United Kingdom	England		Human	?	?	20B	B.1.1	GR	2020-09-28	0	0	1	5
England/ALDP-955838/2020	EPI_ISL_554377	171	06/12/20	Europe	United Kingdom	England		Human	?	?	20B	B.1.1.51	GR	2020-09-28	0	0	1	5
England/ALDP-955847/2020	EPI_ISL_554453	171	06/12/20	Europe	United Kingdom	England		Human	?	?	20B	B.1.1.51	GR	2020-09-28	0	0	1	5
England/ALDP-955865/2020	EPI_ISL_554348	171	06/12/20	Europe	United Kingdom	England		Human	?	?	20B	B.1.1	GR	2020-09-28	0	0	1	5
England/ALDP-955874/2020	EPI_ISL_554404	171	06/12/20	Europe	United Kingdom	England		Human	?	?	20A	B.1	G	2020-09-28	0	1	0	13
England/ALDP-955883/2020	EPI_ISL_554381	171	06/12/20	Europe	United Kingdom	England		Human	?	?	20B	B.1.1	GR	2020-09-28	0	1	0	5
England/ALDP-955892/2020	EPI_ISL_554446	171	06/12/20	Europe	United Kingdom	England		Human	?	?	20B	B.1.1.30	GR	2020-09-28	0	0	1	5
England/ALDP-9558A1/2020	EPI_ISL_554425	171	06/12/20	Europe	United Kingdom	England		Human	?	?	20B	B.1.1	GR	2020-09-28	0	0	1	5
England/ALDP-9558B0/2020	EPI_ISL_554333	171	06/12/20	Europe	United Kingdom	England		Human	?	?	20B	B.1.1	GR	2020-09-28	1	0	0	5
England/ALDP-9558CF/2020	EPI_ISL_554321	171	06/12/20	Europe	United Kingdom	England		Human	?	?	20B	B.1.1	GR	2020-09-28	0	1	0	5
England/ALDP-9558DE/2020	EPI_ISL_554444	171	06/12/20	Europe	United Kingdom	England		Human	?	?	20B	B.1.1	GR	2020-09-28	0	0	0	5
England/ALDP-9558ED/2020	EPI_ISL_554332	171	06/12/20	Europe	United Kingdom	England		Human	?	?	20B	B.1.1	GR	2020-09-28	0	0	1	5
England/ALDP-9558FC/2020	EPI_ISL_554456	171	06/12/20	Europe	United Kingdom	England		Human	?	?	20B	B.1.1.30	GR	2020-09-28	0	0	1	5
England/ALDP-955908/2020	EPI_ISL_554369	171	06/12/20	Europe	United Kingdom	England		Human	?	?	20B	B.1.1	GR	2020-09-28	0	0	1	5
England/ALDP-955935/2020	EPI_ISL_554517	171	06/12/20	Europe	United Kingdom	England		Human	?	?	20B	B.1.1	GR	2020-09-28	0	0	1	5
England/ALDP-955944/2020	EPI_ISL_554604	171	06/12/20	Europe	United Kingdom	England		Human	?	?	20B	B.1.1	GR	2020-09-28	0	0	1	5
England/ALDP-955980/2020	EPI_ISL_554585	171	06/12/20	Europe	United Kingdom	England		Human	?	?	20B	B.1.1	GR	2020-09-28	0	0	1	5
England/ALDP-95599F/2020	EPI_ISL_555445	171	06/12/20	Europe	United Kingdom	England		Human	?	?	20B	B.1.1.30	GR	2020-09-28	0	0	1	5
England/ALDP-9559CC/2020	EPI_ISL_555492	171	06/12/20	Europe	United Kingdom	England		Human	?	?	20B	B.1.1	GR	2020-09-28	0	0	1	5
England/ALDP-9559DB/2020	EPI_ISL_555334	171	06/12/20	Europe	United Kingdom	England		Human	?	?	20B	B.1.1.4	GR	2020-09-28	0	1	0	5
England/ALDP-9559EA/2020	EPI_ISL_555483	171	06/12/20	Europe	United Kingdom	England		Human	?	?	20B	B.1.1.4	GR	2020-09-28	0	0	1	5
England/ALDP-955A05/2020	EPI_ISL_555390	171	06/12/20	Europe	United Kingdom	England		Human	?	?	20B	B.1.1.4	GR	2020-09-28	0	0	1	5
England/ALDP-955A14/2020	EPI_ISL_555501	171	06/12/20	Europe	United Kingdom	England		Human	?	?	20B	B.1.1.4	GR	2020-09-28	0	0	1	5
England/ALDP-955A23/2020	EPI_ISL_555439	171	06/12/20	Europe	United Kingdom	England		Human	?	?	20A	B.1	G	2020-09-28	0	0	1	5
England/ALDP-955A32/2020	EPI_ISL_555385	171	06/12/20	Europe	United Kingdom	England		Human	?	?	20B	B.1.1.4	GR	2020-09-28	0	0	1	5
England/ALDP-955A41/2020	EPI_ISL_555421	171	06/12/20	Europe	United Kingdom	England		Human	?	?	20B	B.1.1.4	GR	2020-09-28	0	0	1	5
England/ALDP-955A50/2020	EPI_ISL_555340	171	06/12/20	Europe	United Kingdom	England		Human	?	?	20B	B.1.1.4	GR	2020-09-28	0	0	1	5
England/ALDP-955A6F/2020	EPI_ISL_555337	171	06/12/20	Europe	United Kingdom	England		Human	?	?	20B	B.1.1	GR	2020-09-28	0	1	0	5
England/ALDP-955A7E/2020	EPI_ISL_555435	171	06/12/20	Europe	United Kingdom	England		Human	?	?	20B	B.1.1.4	GR	2020-09-28	0	0	1	5
England/ALDP-955A8D/2020	EPI_ISL_555414	171	06/12/20	Europe	United Kingdom	England		Human	?	?	20B	B.1.1	GR	2020-09-28	0	0	1	5
England/ALDP-955AAB/2020	EPI_ISL_555387	171	06/12/20	Europe	United Kingdom	England		Human	?	?	20B	B.1.1.4	GR	2020-09-28	0	1	0	5
England/ALDP-955AC9/2020	EPI_ISL_553878	171	06/12/20	Europe	United Kingdom	England		Human	?	?	20B	B.1.1	GR	2020-09-28	0	0	1	5
England/ALDP-955AD8/2020	EPI_ISL_554010	171	06/12/20	Europe	United Kingdom	England		Human	?	?	20B	B.1.1	GR	2020-09-28	0	0	1	5
England/ALDP-955AE7/2020	EPI_ISL_553876	171	06/12/20	Europe	United Kingdom	England		Human	?	?	20B	B.1.1.45	GR	2020-09-28	0	0	1	5
England/ALDP-955AF6/2020	EPI_ISL_553900	171	06/12/20	Europe	United Kingdom	England		Human	?	?	20B	B.1.1	GR	2020-09-28	0	0	1	5
England/ALDP-955B02/2020	EPI_ISL_553986	171	06/12/20	Europe	United Kingdom	England		Human	?	?	20B	B.1.1	GR	2020-09-28	0	1	0	5
England/ALDP-955B11/2020	EPI_ISL_554036	171	06/12/20	Europe	United Kingdom	England		Human	?	?	20B	B.1.1.37	GR	2020-09-28	0	0	1	20
England/ALDP-955B20/2020	EPI_ISL_553940	171	06/12/20	Europe	United Kingdom	England		Human	?	?	20B	B.1.1	GR	2020-09-28	0	0	1	5
England/ALDP-955B3F/2020	EPI_ISL_553973	171	06/12/20	Europe	United Kingdom	England		Human	?	?	20B	B.1.1	GR	2020-09-28	0	0	1	5
England/ALDP-955B7B/2020	EPI_ISL_554044	171	06/12/20	Europe	United Kingdom	England		Human	?	?	20B	B.1.1.45	GR	2020-09-28	0	0	1	5
England/ALDP-955B99/2020	EPI_ISL_553911	171	06/12/20	Europe	United Kingdom	England		Human	?	?	20B	B.1.1.45	GR	2020-09-28	0	0	1	5
England/ALDP-955BB7/2020	EPI_ISL_555489	171	06/12/20	Europe	United Kingdom	England		Human	?	?	20B	B.1.1	GR	2020-09-28	0	0	1	5
England/ALDP-955BC6/2020	EPI_ISL_554004	171	06/12/20	Europe	United Kingdom	England		Human	?	?	20B	B.1.1	GR	2020-09-28	0	1	0	5
England/ALDP-955BD5/2020	EPI_ISL_553873	171	06/12/20	Europe	United Kingdom	England		Human	?	?	20B	B.1.1	GR	2020-09-28	0	0	0	5
England/ALDP-955BE4/2020	EPI_ISL_555329	171	06/12/20	Europe	United Kingdom	England		Human	?	?	20B	B.1.1	GR	2020-09-28	0	0	1	5
England/ALDP-955BF3/2020	EPI_ISL_555417	171	06/12/20	Europe	United Kingdom	England		Human	?	?	20B	B.1.1.37	GR	2020-09-28	0	1	0	20
England/ALDP-955C1E/2020	EPI_ISL_555482	171	06/12/20	Europe	United Kingdom	England		Human	?	?	20B	B.1.1.37	GR	2020-09-28	0	0	1	20
England/ALDP-955C2D/2020	EPI_ISL_555378	171	06/12/20	Europe	United Kingdom	England		Human	?	?	20B	B.1.1.4	GR	2020-09-28	0	0	0	5
England/ALDP-955C3C/2020	EPI_ISL_555363	171	06/12/20	Europe	United Kingdom	England		Human	?	?	20B	B.1.1.37	GR	2020-09-28	0	0	1	20
England/ALDP-955C4B/2020	EPI_ISL_555447	171	06/12/20	Europe	United Kingdom	England		Human	?	?	20B	B.1.1.4	GR	2020-09-28	0	0	1	5
England/ALDP-955C78/2020	EPI_ISL_554032	171	06/12/20	Europe	United Kingdom	England		Human	?	?	20B	B.1.1	GR	2020-09-28	0	1	0	5
England/ALDP-955CC3/2020	EPI_ISL_553995	171	06/12/20	Europe	United Kingdom	England		Human	?	?	20B	B.1.1.37	GR	2020-09-28	0	0	1	20
England/ALDP-955CD2/2020	EPI_ISL_553886	171	06/12/20	Europe	United Kingdom	England		Human	?	?	20B	B.1.1	GR	2020-09-28	0	1	0	5
England/ALDP-955CE1/2020	EPI_ISL_553948	171	06/12/20	Europe	United Kingdom	England		Human	?	?	20B	B.1.1	GR	2020-09-28	0	0	1	5
England/ALDP-955D0C/2020	EPI_ISL_553967	171	06/12/20	Europe	United Kingdom	England		Human	?	?	20B	B.1.1	GR	2020-09-28	0	0	1	5
England/ALDP-955D1B/2020	EPI_ISL_554074	171	06/12/20	Europe	United Kingdom	England		Human	?	?	20B	B.1.1	GR	2020-09-28	0	0	1	5
England/ALDP-955D2A/2020	EPI_ISL_554072	171	06/12/20	Europe	United Kingdom	England		Human	?	?	20B	C.3	GR	2020-09-28	0	0	1	6
England/ALDP-955D39/2020	EPI_ISL_553891	171	06/12/20	Europe	United Kingdom	England		Human	?	?	20B	B.1.1	GR	2020-09-28	0	0	1	5
England/ALDP-955D48/2020	EPI_ISL_554049	171	06/12/20	Europe	United Kingdom	England		Human	?	?	20B	B.1.1	GR	2020-09-28	0	0	1	5
England/ALDP-955D57/2020	EPI_ISL_554063	171	06/12/20	Europe	United Kingdom	England		Human	?	?	20B	B.1.1	GR	2020-09-28	0	1	0	5
England/ALDP-955D66/2020	EPI_ISL_553931	171	06/12/20	Europe	United Kingdom	England		Human	?	?	20B	B.1.1	GR	2020-09-28	1	0	0	5
England/ALDP-955D75/2020	EPI_ISL_554087	171	06/12/20	Europe	United Kingdom	England		Human	?	?	20B	B.1.1	GR	2020-09-28	0	0	1	5
England/ALDP-955D84/2020	EPI_ISL_553920	171	06/12/20	Europe	United Kingdom	England		Human	?	?	20B	B.1.1.41	GR	2020-09-28	0	0	1	5
England/ALDP-955D93/2020	EPI_ISL_553912	171	06/12/20	Europe	United Kingdom	England		Human	?	?	20B	B.1.1	GR	2020-09-28	0	0	1	5
England/ALDP-955DA2/2020	EPI_ISL_554018	171	06/12/20	Europe	United Kingdom	England		Human	?	?	20B	B.1.1.4	GR	2020-09-28	0	0	1	5
England/ALDP-955DB1/2020	EPI_ISL_554040	171	06/12/20	Europe	United Kingdom	England		Human	?	?	20B	B.1.1	GR	2020-09-28	0	0	1	5
England/ALDP-955DC0/2020	EPI_ISL_553915	171	06/12/20	Europe	United Kingdom	England		Human	?	?	20B	B.1.1.51	GR	2020-09-28	0	0	1	5
England/ALDP-955DEE/2020	EPI_ISL_554066	171	06/12/20	Europe	United Kingdom	England		Human	?	?	20A	B.1.5	G	2020-09-28	0	0	1	13
England/ALDP-955DFD/2020	EPI_ISL_553908	171	06/12/20	Europe	United Kingdom	England		Human	?	?	20B	B.1.1.1	GR	2020-09-28	0	0	1	6
England/ALDP-955E09/2020	EPI_ISL_554001	171	06/12/20	Europe	United Kingdom	England		Human	?	?	20A	B.1.5	G	2020-09-28	0	0	1	13
England/ALDP-955E18/2020	EPI_ISL_554059	171	06/12/20	Europe	United Kingdom	England		Human	?	?	20B	B.1.1.4	GR	2020-09-28	0	0	1	5
England/ALDP-955E27/2020	EPI_ISL_554077	171	06/12/20	Europe	United Kingdom	England		Human	?	?	20A	B.1.5	G	2020-09-28	0	0	1	13
England/ALDP-955E45/2020	EPI_ISL_553960	171	06/12/20	Europe	United Kingdom	England		Human	?	?	20A	B.1.5	G	2020-09-28	0	0	1	13
England/ALDP-955E54/2020	EPI_ISL_554033	167	06/08/20	Europe	United Kingdom	England		Human	?	?	20B	B.1.1	GR	2020-09-28	0	0	1	5
England/ALDP-955E81/2020	EPI_ISL_554091	170	06/11/20	Europe	United Kingdom	England		Human	?	?	20B	B.1.1	GR	2020-09-28	0	0	1	5
England/ALDP-955F06/2020	EPI_ISL_554113	171	06/12/20	Europe	United Kingdom	England		Human	?	?	20A	B.1.82	G	2020-09-28	0	0	1	5
England/ALDP-955F15/2020	EPI_ISL_553926	167	06/08/20	Europe	United Kingdom	England		Human	?	?	20A	B.1	GH	2020-09-28	0	0	1	7
England/ALDP-955F33/2020	EPI_ISL_553913	167	06/08/20	Europe	United Kingdom	England		Human	?	?	20B	B.1.1	GR	2020-09-28	0	1	0	5
England/ALDP-955F42/2020	EPI_ISL_554115	167	06/08/20	Europe	United Kingdom	England		Human	?	?	20B	B.1.1.35	GR	2020-09-28	1	0	0	6
England/ALDP-955F60/2020	EPI_ISL_553874	167	06/08/20	Europe	United Kingdom	England		Human	?	?	20B	B.1.1	GR	2020-09-28	0	0	1	5
England/ALDP-955F9D/2020	EPI_ISL_553919	167	06/08/20	Europe	United Kingdom	England		Human	?	?	20B	B.1.1	GR	2020-09-28	0	0	1	5
England/ALDP-955FAC/2020	EPI_ISL_554110	167	06/08/20	Europe	United Kingdom	England		Human	?	?	20B	B.1.1	GR	2020-09-28	0	0	1	5
England/ALDP-955FBB/2020	EPI_ISL_553903	167	06/08/20	Europe	United Kingdom	England		Human	?	?	20B	B.1.1	GR	2020-09-28	0	0	1	5
England/ALDP-955FD9/2020	EPI_ISL_554053	171	06/12/20	Europe	United Kingdom	England		Human	?	?	20B	B.1.1	GR	2020-09-28	0	0	1	5
England/ALDP-955FE8/2020	EPI_ISL_553941	167	06/08/20	Europe	United Kingdom	England		Human	?	?	20A	B.1	G	2020-09-28	0	0	0	5
England/ALDP-955FF7/2020	EPI_ISL_554047	167	06/08/20	Europe	United Kingdom	England		Human	?	?	20B	B.1.1	GR	2020-09-28	0	0	1	5
England/ALDP-956002/2020	EPI_ISL_554103	171	06/12/20	Europe	United Kingdom	England		Human	?	?	20B	B.1.1	GR	2020-09-28	1	0	0	5
England/ALDP-95603F/2020	EPI_ISL_554111	167	06/08/20	Europe	United Kingdom	England		Human	?	?	20B	B.1.1	GR	2020-09-28	0	0	1	5
England/ALDP-95606C/2020	EPI_ISL_554021	167	06/08/20	Europe	United Kingdom	England		Human	?	?	20B	B.1.1	GR	2020-09-28	0	0	0	5
England/ALDP-95608A/2020	EPI_ISL_553979	167	06/08/20	Europe	United Kingdom	England		Human	?	?	20A	B.1.5	G	2020-09-28	0	0	0	13
England/ALDP-956099/2020	EPI_ISL_554002	167	06/08/20	Europe	United Kingdom	England		Human	?	?	20B	B.1.1.41	GR	2020-09-28	1	0	0	5
England/ALDP-9560A8/2020	EPI_ISL_554029	167	06/08/20	Europe	United Kingdom	England		Human	?	?	20B	B.1.1	GR	2020-09-28	0	0	1	5
England/ALDP-9560B7/2020	EPI_ISL_554098	167	06/08/20	Europe	United Kingdom	England		Human	?	?	20B	B.1.1	GR	2020-09-28	0	0	1	5
England/ALDP-9560D5/2020	EPI_ISL_554016	167	06/08/20	Europe	United Kingdom	England		Human	?	?	20B	B.1.1.37	GR	2020-09-28	0	0	1	20
England/ALDP-9560E4/2020	EPI_ISL_553892	167	06/08/20	Europe	United Kingdom	England		Human	?	?	20B	B.1.1.37	GR	2020-09-28	0	0	0	20
England/ALDP-9560F3/2020	EPI_ISL_553936	167	06/08/20	Europe	United Kingdom	England		Human	?	?	20B	B.1.1	GR	2020-09-28	0	0	1	5
England/ALDP-95610F/2020	EPI_ISL_553872	167	06/08/20	Europe	United Kingdom	England		Human	?	?	20B	B.1.1	GR	2020-09-28	0	0	1	5
England/ALDP-95611E/2020	EPI_ISL_554082	167	06/08/20	Europe	United Kingdom	England		Human	?	?	20B	B.1.1.35	GR	2020-09-28	0	0	1	6
England/ALDP-95612D/2020	EPI_ISL_554012	171	06/12/20	Europe	United Kingdom	England		Human	?	?	20A	B.1.5	G	2020-09-28	1	0	0	13
England/ALDP-95613C/2020	EPI_ISL_553949	167	06/08/20	Europe	United Kingdom	England		Human	?	?	20B	B.1.1	GR	2020-09-28	0	0	1	5
England/ALDP-95614B/2020	EPI_ISL_554061	167	06/08/20	Europe	United Kingdom	England		Human	?	?	20B	B.1.1.37	GR	2020-09-28	0	0	1	20
England/ALDP-95615A/2020	EPI_ISL_554008	167	06/08/20	Europe	United Kingdom	England		Human	?	?	20B	B.1.1	GR	2020-09-28	0	0	1	5
England/ALDP-956169/2020	EPI_ISL_554031	167	06/08/20	Europe	United Kingdom	England		Human	?	?	20B	B.1.1.37	GR	2020-09-28	0	0	1	20
England/ALDP-956178/2020	EPI_ISL_554013	167	06/08/20	Europe	United Kingdom	England		Human	?	?	20B	B.1.1	GR	2020-09-28	0	0	1	5
England/ALDP-956187/2020	EPI_ISL_553906	167	06/08/20	Europe	United Kingdom	England		Human	?	?	20B	B.1.1	GR	2020-09-28	0	0	1	5
England/ALDP-9561D2/2020	EPI_ISL_553918	170	06/11/20	Europe	United Kingdom	England		Human	?	?	20B	B.1.1	GR	2020-09-28	0	0	1	5
England/ALDP-9561F0/2020	EPI_ISL_554052	167	06/08/20	Europe	United Kingdom	England		Human	?	?	20B	B.1.1	GR	2020-09-28	0	0	1	5
England/ALDP-95620C/2020	EPI_ISL_553996	167	06/08/20	Europe	United Kingdom	England		Human	?	?	20A	B.1	G	2020-09-28	1	0	0	5
England/ALDP-95621B/2020	EPI_ISL_553997	167	06/08/20	Europe	United Kingdom	England		Human	?	?	20A	B.1	G	2020-09-28	0	1	0	5
England/ALDP-956239/2020	EPI_ISL_553942	167	06/08/20	Europe	United Kingdom	England		Human	?	?	20B	B.1.1	GR	2020-09-28	1	0	0	5
England/ALDP-956248/2020	EPI_ISL_554068	167	06/08/20	Europe	United Kingdom	England		Human	?	?	20A	B.1.5	G	2020-09-28	0	0	1	13
England/ALDP-956257/2020	EPI_ISL_554045	167	06/08/20	Europe	United Kingdom	England		Human	?	?	20B	B.1.1	GR	2020-09-28	0	0	1	5
England/ALDP-956266/2020	EPI_ISL_554094	167	06/08/20	Europe	United Kingdom	England		Human	?	?	20B	B.1.1	GR	2020-09-28	0	0	1	5
England/ALDP-956275/2020	EPI_ISL_553884	167	06/08/20	Europe	United Kingdom	England		Human	?	?	20A	B.1.160.1	O	2020-09-28	0	0	1	14
England/ALDP-9562A2/2020	EPI_ISL_554095	167	06/08/20	Europe	United Kingdom	England		Human	?	?	20B	B.1.1.37	GR	2020-09-28	0	0	1	20
England/ALDP-9562B1/2020	EPI_ISL_553969	167	06/08/20	Europe	United Kingdom	England		Human	?	?	20A	B.1.5	G	2020-09-28	0	0	1	13
England/ALDP-9562C0/2020	EPI_ISL_554030	167	06/08/20	Europe	United Kingdom	England		Human	?	?	20B	B.1.1.1	GR	2020-09-28	0	0	1	6
England/ALDP-9562DF/2020	EPI_ISL_554046	167	06/08/20	Europe	United Kingdom	England		Human	?	?	20B	B.1.1	GR	2020-09-28	1	0	0	5
England/ALDP-9562FD/2020	EPI_ISL_554019	167	06/08/20	Europe	United Kingdom	England		Human	?	?	20B	B.1.1	GR	2020-09-28	0	0	1	5
England/ALDP-956309/2020	EPI_ISL_554104	167	06/08/20	Europe	United Kingdom	England		Human	?	?	20B	B.1.1.51	GR	2020-09-28	0	0	1	5
England/ALDP-956318/2020	EPI_ISL_553925	167	06/08/20	Europe	United Kingdom	England		Human	?	?	20B	B.1.1	GR	2020-09-28	0	0	1	5
England/ALDP-956327/2020	EPI_ISL_553887	167	06/08/20	Europe	United Kingdom	England		Human	?	?	20A	B.1.5.6	G	2020-09-28	0	0	1	13
England/ALDP-956354/2020	EPI_ISL_554069	167	06/08/20	Europe	United Kingdom	England		Human	?	?	20B	B.1.1	GR	2020-09-28	0	0	1	5
England/ALDP-956390/2020	EPI_ISL_553943	167	06/08/20	Europe	United Kingdom	England		Human	?	?	20B	B.1.1	GR	2020-09-28	0	0	1	5
England/ALDP-9563AF/2020	EPI_ISL_554014	167	06/08/20	Europe	United Kingdom	England		Human	?	?	20B	B.1.1	GR	2020-09-28	0	0	1	5
England/ALDP-9563BE/2020	EPI_ISL_554007	167	06/08/20	Europe	United Kingdom	England		Human	?	?	20B	B.1.1.51	GR	2020-09-28	0	0	1	5
England/ALDP-9563CD/2020	EPI_ISL_554105	167	06/08/20	Europe	United Kingdom	England		Human	?	?	20B	B.1.1	GR	2020-09-28	0	0	1	5
England/ALDP-9563DC/2020	EPI_ISL_554112	167	06/08/20	Europe	United Kingdom	England		Human	?	?	20B	B.1.1	GR	2020-09-28	0	0	1	5
England/ALDP-9563EB/2020	EPI_ISL_553875	167	06/08/20	Europe	United Kingdom	England		Human	?	?	20B	B.1.1	GR	2020-09-28	0	0	1	5
England/ALDP-9563FA/2020	EPI_ISL_553937	167	06/08/20	Europe	United Kingdom	England		Human	?	?	20B	B.1.1	GR	2020-09-28	0	0	1	5
England/ALDP-956424/2020	EPI_ISL_554078	167	06/08/20	Europe	United Kingdom	England		Human	?	?	20A	B.1.5	G	2020-09-28	0	0	1	13
England/ALDP-956433/2020	EPI_ISL_553991	167	06/08/20	Europe	United Kingdom	England		Human	?	?	20B	B.1.1	GR	2020-09-28	0	1	0	5
England/ALDP-956442/2020	EPI_ISL_554000	167	06/08/20	Europe	United Kingdom	England		Human	?	?	20B	B.1.1	GR	2020-09-28	1	0	0	5
England/ALDP-956451/2020	EPI_ISL_554037	167	06/08/20	Europe	United Kingdom	England		Human	?	?	20B	B.1.1	GR	2020-09-28	1	0	0	5
England/ALDP-956460/2020	EPI_ISL_553998	167	06/08/20	Europe	United Kingdom	England		Human	?	?	20A	B.1.152	G	2020-09-28	0	1	0	5
England/ALDP-95647F/2020	EPI_ISL_553999	167	06/08/20	Europe	United Kingdom	England		Human	?	?	20B	B.1.1.35	GR	2020-09-28	0	0	1	6
England/ALDP-95648E/2020	EPI_ISL_553961	167	06/08/20	Europe	United Kingdom	England		Human	?	?	20B	B.1.1	GR	2020-09-28	0	1	0	5
England/ALDP-95649D/2020	EPI_ISL_554011	167	06/08/20	Europe	United Kingdom	England		Human	?	?	20B	B.1.1	GR	2020-09-28	1	0	0	5
England/ALDP-9564AC/2020	EPI_ISL_554083	167	06/08/20	Europe	United Kingdom	England		Human	?	?	20B	B.1.1	GR	2020-09-28	0	0	1	5
England/ALDP-9564BB/2020	EPI_ISL_553958	167	06/08/20	Europe	United Kingdom	England		Human	?	?	20B	B.1.1	GR	2020-09-28	0	0	1	5
England/ALDP-9564CA/2020	EPI_ISL_553974	167	06/08/20	Europe	United Kingdom	England		Human	?	?	20B	B.1.1.51	GR	2020-09-28	1	0	0	5
England/ALDP-9564D9/2020	EPI_ISL_554116	167	06/08/20	Europe	United Kingdom	England		Human	?	?	20B	B.1.1	GR	2020-09-28	0	0	1	5
England/ALDP-9564E8/2020	EPI_ISL_554067	167	06/08/20	Europe	United Kingdom	England		Human	?	?	20B	B.1.1	GR	2020-09-28	0	1	0	5
England/ALDP-9564F7/2020	EPI_ISL_554050	167	06/08/20	Europe	United Kingdom	England		Human	?	?	20B	B.1.1.37	GR	2020-09-28	0	0	1	20
England/ALDP-956521/2020	EPI_ISL_553927	167	06/08/20	Europe	United Kingdom	England		Human	?	?	20A	B.1	G	2020-09-28	0	0	1	5
England/ALDP-956530/2020	EPI_ISL_553881	167	06/08/20	Europe	United Kingdom	England		Human	?	?	20B	B.1.1	GR	2020-09-28	0	0	1	5
England/ALDP-95654F/2020	EPI_ISL_553910	167	06/08/20	Europe	United Kingdom	England		Human	?	?	20B	B.1.1	GR	2020-09-28	0	0	1	5
England/ALDP-95655E/2020	EPI_ISL_554096	167	06/08/20	Europe	United Kingdom	England		Human	?	?	20B	B.1.1	GR	2020-09-28	0	0	1	5
England/ALDP-95656D/2020	EPI_ISL_554027	167	06/08/20	Europe	United Kingdom	England		Human	?	?	20B	B.1.1.35	GR	2020-09-28	0	0	1	6
England/ALDP-95657C/2020	EPI_ISL_553914	167	06/08/20	Europe	United Kingdom	England		Human	?	?	20B	B.1.1.35	GR	2020-09-28	0	1	0	6
England/ALDP-95658B/2020	EPI_ISL_553966	167	06/08/20	Europe	United Kingdom	England		Human	?	?	20B	B.1.1	GR	2020-09-28	0	0	1	5
England/ALDP-95659A/2020	EPI_ISL_554086	167	06/08/20	Europe	United Kingdom	England		Human	?	?	20B	B.1.1.37	GR	2020-09-28	0	0	1	20
England/ALDP-9565B8/2020	EPI_ISL_554090	167	06/08/20	Europe	United Kingdom	England		Human	?	?	20B	B.1.1	GR	2020-09-28	0	0	1	5
England/ALDP-9565D6/2020	EPI_ISL_553971	167	06/08/20	Europe	United Kingdom	England		Human	?	?	20A	B.1.141	G	2020-09-28	1	0	0	5
England/ALDP-9565E5/2020	EPI_ISL_553945	167	06/08/20	Europe	United Kingdom	England		Human	?	?	20B	B.1.1	GR	2020-09-28	0	0	1	5
England/ALDP-9565F4/2020	EPI_ISL_554020	167	06/08/20	Europe	United Kingdom	England		Human	?	?	20B	B.1.1	GR	2020-09-28	1	0	0	5
England/ALDP-95663D/2020	EPI_ISL_553890	167	06/08/20	Europe	United Kingdom	England		Human	?	?	20B	B.1.1	GR	2020-09-28	0	0	1	5
England/ALDP-95665B/2020	EPI_ISL_554022	167	06/08/20	Europe	United Kingdom	England		Human	?	?	20B	B.1.1	GR	2020-09-28	0	0	1	5
England/ALDP-95666A/2020	EPI_ISL_553982	167	06/08/20	Europe	United Kingdom	England		Human	?	?	20B	B.1.1	GR	2020-09-28	0	0	1	5
England/ALDP-956679/2020	EPI_ISL_553980	166	06/07/20	Europe	United Kingdom	England		Human	?	?	20B	B.1.1.30	GR	2020-09-28	0	0	1	5
England/ALDP-956688/2020	EPI_ISL_553899	167	06/08/20	Europe	United Kingdom	England		Human	?	?	20B	B.1.1	GR	2020-09-28	0	0	1	5
England/ALDP-956697/2020	EPI_ISL_554071	167	06/08/20	Europe	United Kingdom	England		Human	?	?	20B	B.1.1	GR	2020-09-28	0	1	0	5
England/ALDP-9566A6/2020	EPI_ISL_553938	167	06/08/20	Europe	United Kingdom	England		Human	?	?	20B	B.1.1	GR	2020-09-28	0	0	1	5
England/ALDP-9566B5/2020	EPI_ISL_553909	167	06/08/20	Europe	United Kingdom	England		Human	?	?	20B	B.1.1.55	GR	2020-09-28	0	0	1	5
England/ALDP-9566C4/2020	EPI_ISL_554055	167	06/08/20	Europe	United Kingdom	England		Human	?	?	20B	B.1.1	GR	2020-09-28	0	1	0	5
England/ALDP-9566E2/2020	EPI_ISL_554034	167	06/08/20	Europe	United Kingdom	England		Human	?	?	20B	B.1.1.35	GR	2020-09-28	0	1	0	6
England/ALDP-9566F1/2020	EPI_ISL_553902	167	06/08/20	Europe	United Kingdom	England		Human	?	?	20B	B.1.1	GR	2020-09-28	0	0	1	5
England/ALDP-959D26/2020	EPI_ISL_555111	170	06/11/20	Europe	United Kingdom	England		Human	?	?	20B	B.1.1	GR	2020-09-28	0	1	0	5
England/ALDP-959D35/2020	EPI_ISL_555043	172	06/13/20	Europe	United Kingdom	England		Human	?	?	20B	B.1.1.37	GR	2020-09-28	0	0	1	20
England/ALDP-959D53/2020	EPI_ISL_555089	172	06/13/20	Europe	United Kingdom	England		Human	?	?	20B	B.1.1	GR	2020-09-28	0	0	1	5
England/ALDP-959E32/2020	EPI_ISL_554969	171	06/12/20	Europe	United Kingdom	England		Human	?	?	20B	B.1.1	GR	2020-09-28	1	0	0	5
England/ALDP-959E41/2020	EPI_ISL_554861	172	06/13/20	Europe	United Kingdom	England		Human	?	?	20B	B.1.1	GR	2020-09-28	0	0	1	5
England/ALDP-959E9C/2020	EPI_ISL_554928	169	06/10/20	Europe	United Kingdom	England		Human	?	?	20B	B.1.1	GR	2020-09-28	0	0	0	5
England/ALDP-959EBA/2020	EPI_ISL_554968	172	06/13/20	Europe	United Kingdom	England		Human	?	?	20B	B.1.1	GR	2020-09-28	0	0	1	5
England/ALDP-959ED8/2020	EPI_ISL_555012	179	06/20/20	Europe	United Kingdom	England		Human	?	?	20B	B.1.1	GR	2020-09-28	0	1	0	5
England/ALDP-959EE7/2020	EPI_ISL_555029	173	06/14/20	Europe	United Kingdom	England		Human	?	?	20B	B.1.1	GR	2020-09-28	0	0	1	5
England/ALDP-959F02/2020	EPI_ISL_553434	172	06/13/20	Europe	United Kingdom	England		Human	?	?	20B	B.1.1.35	GR	2020-09-28	0	1	0	6
England/ALDP-959F20/2020	EPI_ISL_553492	172	06/13/20	Europe	United Kingdom	England		Human	?	?	20B	B.1.1.35	GR	2020-09-28	0	0	1	6
England/ALDP-959FA8/2020	EPI_ISL_553534	169	06/10/20	Europe	United Kingdom	England		Human	?	?	20B	B.1.1	GR	2020-09-28	0	0	1	5
England/ALDP-959FB7/2020	EPI_ISL_553367	169	06/10/20	Europe	United Kingdom	England		Human	?	?	20B	B.1.1	GR	2020-09-28	0	0	1	5
England/ALDP-959FC6/2020	EPI_ISL_553578	169	06/10/20	Europe	United Kingdom	England		Human	?	?	20B	B.1.1	GR	2020-09-28	0	0	0	5
England/ALDP-959FD5/2020	EPI_ISL_553619	169	06/10/20	Europe	United Kingdom	England		Human	?	?	20B	B.1.1	GR	2020-09-28	0	0	1	5
England/ALDP-959FE4/2020	EPI_ISL_553507	169	06/10/20	Europe	United Kingdom	England		Human	?	?	20B	B.1.1	GR	2020-09-28	0	0	1	5
England/ALDP-959FF3/2020	EPI_ISL_553546	169	06/10/20	Europe	United Kingdom	England		Human	?	?	20B	B.1.1.51	GR	2020-09-28	0	0	1	5
England/ALDP-95A00E/2020	EPI_ISL_553475	169	06/10/20	Europe	United Kingdom	England		Human	?	?	20B	B.1.1	GR	2020-09-28	0	0	1	5
England/ALDP-95A01D/2020	EPI_ISL_553529	169	06/10/20	Europe	United Kingdom	England		Human	?	?	20B	B.1.1	GR	2020-09-28	0	0	1	5
England/ALDP-95A02C/2020	EPI_ISL_553440	169	06/10/20	Europe	United Kingdom	England		Human	?	?	20B	B.1.1.51	GR	2020-09-28	0	0	1	5
England/ALDP-95A03B/2020	EPI_ISL_553486	169	06/10/20	Europe	United Kingdom	England		Human	?	?	20B	B.1.1	GR	2020-09-28	0	1	0	5
England/ALDP-95A04A/2020	EPI_ISL_553468	169	06/10/20	Europe	United Kingdom	England		Human	?	?	20A	B.1.5	G	2020-09-28	1	0	0	13
England/ALDP-95A095/2020	EPI_ISL_554990	169	06/10/20	Europe	United Kingdom	England		Human	?	?	20B	B.1.1.37	GR	2020-09-28	0	1	0	20
England/ALDP-95A0A4/2020	EPI_ISL_554939	169	06/10/20	Europe	United Kingdom	England		Human	?	?	20B	B.1.1	GR	2020-09-28	0	0	1	5
England/ALDP-95A0B3/2020	EPI_ISL_554901	169	06/10/20	Europe	United Kingdom	England		Human	?	?	20B	B.1.1	GR	2020-09-28	0	0	1	5
England/ALDP-95A1FC/2020	EPI_ISL_553499	168	06/09/20	Europe	United Kingdom	England		Human	?	?	20B	B.1.1	GR	2020-09-28	0	0	0	5
England/ALDP-95A208/2020	EPI_ISL_553589	168	06/09/20	Europe	United Kingdom	England		Human	?	?	20B	B.1.1	GR	2020-09-28	0	0	0	5
England/ALDP-95A217/2020	EPI_ISL_555114	176	06/17/20	Europe	United Kingdom	England		Human	?	?	20B	B.1.1	GR	2020-09-28	0	0	1	5
England/ALDP-95A226/2020	EPI_ISL_555040	171	06/12/20	Europe	United Kingdom	England		Human	?	?	20B	B.1.1	GR	2020-09-28	0	0	1	5
England/ALDP-95A235/2020	EPI_ISL_555118	171	06/12/20	Europe	United Kingdom	England		Human	?	?	20B	B.1.1	GR	2020-09-28	0	0	1	5
England/ALDP-95A244/2020	EPI_ISL_554900	175	06/16/20	Europe	United Kingdom	England		Human	?	?	20B	B.1.1	GR	2020-09-28	0	0	1	5
England/ALDP-95A350/2020	EPI_ISL_553518	167	06/08/20	Europe	United Kingdom	England		Human	?	?	20B	B.1.1	GR	2020-09-28	0	1	0	5
England/ALDP-95A36F/2020	EPI_ISL_553420	167	06/08/20	Europe	United Kingdom	England		Human	?	?	20B	B.1.1	GR	2020-09-28	1	0	0	5
England/ALDP-95A37E/2020	EPI_ISL_553429	170	06/11/20	Europe	United Kingdom	England		Human	?	?	20B	B.1.1.35	GR	2020-09-28	0	0	1	6
England/ALDP-95A39C/2020	EPI_ISL_553363	170	06/11/20	Europe	United Kingdom	England		Human	?	?	20A	B.1	G	2020-09-28	0	0	1	5
England/ALDP-95A3C9/2020	EPI_ISL_553443	171	06/12/20	Europe	United Kingdom	England		Human	?	?	20B	B.1.1.51	GR	2020-09-28	0	0	1	5
England/ALDP-95A3D8/2020	EPI_ISL_553384	171	06/12/20	Europe	United Kingdom	England		Human	?	?	20B	B.1.1.4	GR	2020-09-28	0	0	1	5
England/ALDP-95A3E7/2020	EPI_ISL_553476	173	06/14/20	Europe	United Kingdom	England		Human	?	?	20B	B.1.1.4	GR	2020-09-28	0	0	1	5
England/ALDP-95A3F6/2020	EPI_ISL_553515	175	06/16/20	Europe	United Kingdom	England		Human	?	?	20B	B.1.1.4	GR	2020-09-28	0	0	1	5
England/ALDP-95A402/2020	EPI_ISL_553564	171	06/12/20	Europe	United Kingdom	England		Human	?	?	20B	B.1.1.4	GR	2020-09-28	0	1	0	5
England/ALDP-95A411/2020	EPI_ISL_553447	171	06/12/20	Europe	United Kingdom	England		Human	?	?	20A	B.1.5	G	2020-09-28	0	1	0	13
England/ALDP-95A420/2020	EPI_ISL_553575	171	06/12/20	Europe	United Kingdom	England		Human	?	?	20B	B.1.1.4	GR	2020-09-28	0	0	1	5
England/ALDP-95A43F/2020	EPI_ISL_553582	171	06/12/20	Europe	United Kingdom	England		Human	?	?	20B	B.1.1.4	GR	2020-09-28	0	0	1	5
England/ALDP-95A44E/2020	EPI_ISL_553524	171	06/12/20	Europe	United Kingdom	England		Human	?	?	20B	B.1.1.4	GR	2020-09-28	0	0	1	5
England/ALDP-95A45D/2020	EPI_ISL_553554	171	06/12/20	Europe	United Kingdom	England		Human	?	?	20B	B.1.1.4	GR	2020-09-28	0	0	1	5
England/ALDP-95A46C/2020	EPI_ISL_553559	171	06/12/20	Europe	United Kingdom	England		Human	?	?	20B	B.1.1.51	GR	2020-09-28	0	1	0	5
England/ALDP-95A47B/2020	EPI_ISL_553490	171	06/12/20	Europe	United Kingdom	England		Human	?	?	20B	B.1.1.4	GR	2020-09-28	1	0	0	5
England/ALDP-95A499/2020	EPI_ISL_553573	171	06/12/20	Europe	United Kingdom	England		Human	?	?	20B	B.1.1.4	GR	2020-09-28	0	1	0	5
England/ALDP-95A4A8/2020	EPI_ISL_553366	172	06/13/20	Europe	United Kingdom	England		Human	?	?	20B	B.1.1.4	GR	2020-09-28	0	0	1	5
England/ALDP-95A4B7/2020	EPI_ISL_553549	171	06/12/20	Europe	United Kingdom	England		Human	?	?	20B	B.1.1.4	GR	2020-09-28	0	0	1	5
England/ALDP-95A4C6/2020	EPI_ISL_553417	171	06/12/20	Europe	United Kingdom	England		Human	?	?	20B	B.1.1.4	GR	2020-09-28	0	0	1	5
England/ALDP-95A4D5/2020	EPI_ISL_553613	171	06/12/20	Europe	United Kingdom	England		Human	?	?	20B	B.1.1.4	GR	2020-09-28	0	0	1	5
England/ALDP-95A4E4/2020	EPI_ISL_553358	171	06/12/20	Europe	United Kingdom	England		Human	?	?	20B	B.1.1.4	GR	2020-09-28	0	0	0	5
England/ALDP-95A4F3/2020	EPI_ISL_553415	171	06/12/20	Europe	United Kingdom	England		Human	?	?	20B	B.1.1.4	GR	2020-09-28	0	0	1	5
England/ALDP-95A50F/2020	EPI_ISL_553399	171	06/12/20	Europe	United Kingdom	England		Human	?	?	20B	B.1.1.4	GR	2020-09-28	0	0	1	5
England/ALDP-95A51E/2020	EPI_ISL_553506	174	06/15/20	Europe	United Kingdom	England		Human	?	?	20B	B.1.1.4	GR	2020-09-28	0	0	1	5
England/ALDP-95A52D/2020	EPI_ISL_553496	171	06/12/20	Europe	United Kingdom	England		Human	?	?	20B	B.1.1.4	GR	2020-09-28	0	0	1	5
England/ALDP-95A53C/2020	EPI_ISL_553393	171	06/12/20	Europe	United Kingdom	England		Human	?	?	20B	B.1.1.4	GR	2020-09-28	0	0	0	5
England/ALDP-95A54B/2020	EPI_ISL_553424	171	06/12/20	Europe	United Kingdom	England		Human	?	?	20B	B.1.1.4	GR	2020-09-28	0	0	1	5
England/ALDP-95A55A/2020	EPI_ISL_553368	171	06/12/20	Europe	United Kingdom	England		Human	?	?	20B	B.1.1.4	GR	2020-09-28	0	0	1	5
England/ALDP-95A569/2020	EPI_ISL_553441	171	06/12/20	Europe	United Kingdom	England		Human	?	?	20B	B.1.1.4	GR	2020-09-28	0	0	0	5
England/ALDP-95A578/2020	EPI_ISL_553403	171	06/12/20	Europe	United Kingdom	England		Human	?	?	20B	B.1.1.51	GR	2020-09-28	0	0	1	5
England/ALDP-95A587/2020	EPI_ISL_553508	171	06/12/20	Europe	United Kingdom	England		Human	?	?	20B	B.1.1.4	GR	2020-09-28	0	0	1	5
England/ALDP-95A596/2020	EPI_ISL_553511	171	06/12/20	Europe	United Kingdom	England		Human	?	?	20B	B.1.1.4	GR	2020-09-28	0	0	0	5
England/ALDP-95A5A5/2020	EPI_ISL_553587	171	06/12/20	Europe	United Kingdom	England		Human	?	?	20B	B.1.1.4	GR	2020-09-28	0	0	1	5
England/ALDP-95A5B4/2020	EPI_ISL_553379	170	06/11/20	Europe	United Kingdom	England		Human	?	?	20B	B.1.1.37	GR	2020-09-28	0	0	1	20
England/ALDP-95A5E1/2020	EPI_ISL_555096	169	06/10/20	Europe	United Kingdom	England		Human	?	?	20B	B.1.1.37	GR	2020-09-28	0	1	0	20
England/ALDP-95A5F0/2020	EPI_ISL_554987	169	06/10/20	Europe	United Kingdom	England		Human	?	?	20B	B.1.1	GR	2020-09-28	0	1	0	5
England/ALDP-95A60C/2020	EPI_ISL_555080	169	06/10/20	Europe	United Kingdom	England		Human	?	?	20B	B.1.1.37	GR	2020-09-28	1	0	0	20
England/ALDP-95A61B/2020	EPI_ISL_554918	169	06/10/20	Europe	United Kingdom	England		Human	?	?	20B	B.1.1.37	GR	2020-09-28	0	0	1	20
England/ALDP-95A62A/2020	EPI_ISL_555028	169	06/10/20	Europe	United Kingdom	England		Human	?	?	20A	B.1.5	G	2020-09-28	0	0	1	13
England/ALDP-95A639/2020	EPI_ISL_555072	169	06/10/20	Europe	United Kingdom	England		Human	?	?	20B	B.1.1	GR	2020-09-28	0	0	1	5
England/ALDP-95A648/2020	EPI_ISL_553438	171	06/12/20	Europe	United Kingdom	England		Human	?	?	20B	B.1.1.51	GR	2020-09-28	0	0	1	5
England/ALDP-95A657/2020	EPI_ISL_553450	171	06/12/20	Europe	United Kingdom	England		Human	?	?	20B	B.1.1	GR	2020-09-28	0	0	1	5
England/ALDP-95A666/2020	EPI_ISL_553494	171	06/12/20	Europe	United Kingdom	England		Human	?	?	20B	B.1.1.4	GR	2020-09-28	0	0	0	5
England/ALDP-95A675/2020	EPI_ISL_553433	171	06/12/20	Europe	United Kingdom	England		Human	?	?	20B	B.1.1	GR	2020-09-28	0	0	1	5
England/ALDP-95A684/2020	EPI_ISL_553548	171	06/12/20	Europe	United Kingdom	England		Human	?	?	20A	B.1.5	G	2020-09-28	0	1	0	13
England/ALDP-95A6B1/2020	EPI_ISL_553572	171	06/12/20	Europe	United Kingdom	England		Human	?	?	20B	B.1.1.4	GR	2020-09-28	0	0	1	5
England/ALDP-95A6C0/2020	EPI_ISL_553426	171	06/12/20	Europe	United Kingdom	England		Human	?	?	20B	B.1.1.4	GR	2020-09-28	0	0	1	5
England/ALDP-95A727/2020	EPI_ISL_553491	170	06/11/20	Europe	United Kingdom	England		Human	?	?	20B	B.1.1	GR	2020-09-28	0	0	1	5
England/ALDP-95A736/2020	EPI_ISL_553356	170	06/11/20	Europe	United Kingdom	England		Human	?	?	20A	B.1	G	2020-09-28	0	1	0	5
England/ALDP-95A745/2020	EPI_ISL_553560	172	06/13/20	Europe	United Kingdom	England		Human	?	?	20C	B.1	GH	2020-09-28	0	1	0	7
England/ALDP-95A754/2020	EPI_ISL_554881	172	06/13/20	Europe	United Kingdom	England		Human	?	?	20B	B.1.1	GR	2020-09-28	0	0	0	5
England/ALDP-95A772/2020	EPI_ISL_555121	172	06/13/20	Europe	United Kingdom	England		Human	?	?	20B	C.3	GR	2020-09-28	0	0	1	6
England/ALDP-95A781/2020	EPI_ISL_554892	173	06/14/20	Europe	United Kingdom	England		Human	?	?	20B	B.1.1	GR	2020-09-28	0	0	1	5
England/ALDP-95A790/2020	EPI_ISL_555082	173	06/14/20	Europe	United Kingdom	England		Human	?	?	20A	B.1.107	G	2020-09-28	0	0	1	5
England/ALDP-95A7AF/2020	EPI_ISL_554910	172	06/13/20	Europe	United Kingdom	England		Human	?	?	20B	B.1.1.1	GR	2020-09-28	0	0	0	6
England/ALDP-95A7BE/2020	EPI_ISL_555042	172	06/13/20	Europe	United Kingdom	England		Human	?	?	20B	B.1.1	GR	2020-09-28	0	0	1	5
England/ALDP-95A7CD/2020	EPI_ISL_554897	173	06/14/20	Europe	United Kingdom	England		Human	?	?	20B	B.1.1	GR	2020-09-28	1	0	0	5
England/ALDP-95A806/2020	EPI_ISL_553394	171	06/12/20	Europe	United Kingdom	England		Human	?	?	20B	B.1.1.37	GR	2020-09-28	0	1	0	20
England/ALDP-95A815/2020	EPI_ISL_553392	171	06/12/20	Europe	United Kingdom	England		Human	?	?	20B	B.1.1.1	GR	2020-09-28	0	1	0	6
England/ALDP-95A824/2020	EPI_ISL_553478	171	06/12/20	Europe	United Kingdom	England		Human	?	?	20B	B.1.1	GR	2020-09-28	0	0	1	5
England/ALDP-95A833/2020	EPI_ISL_553351	171	06/12/20	Europe	United Kingdom	England		Human	?	?	20B	B.1.1.1	GR	2020-09-28	0	0	1	6
England/ALDP-95A842/2020	EPI_ISL_553509	171	06/12/20	Europe	United Kingdom	England		Human	?	?	20B	B.1.1	GR	2020-09-28	0	0	1	5
England/ALDP-95A87F/2020	EPI_ISL_553390	168	06/09/20	Europe	United Kingdom	England		Human	?	?	20B	B.1.1.37	GR	2020-09-28	0	0	1	20
England/ALDP-95A8BB/2020	EPI_ISL_553437	172	06/13/20	Europe	United Kingdom	England		Human	?	?	20B	B.1.1.30	GR	2020-09-28	0	0	1	5
England/ALDP-95A8CA/2020	EPI_ISL_553439	172	06/13/20	Europe	United Kingdom	England		Human	?	?	20B	B.1.1	GR	2020-09-28	0	0	1	5
England/ALDP-95A921/2020	EPI_ISL_553576	170	06/11/20	Europe	United Kingdom	England		Human	?	?	20B	B.1.1	GR	2020-09-28	0	0	1	5
England/ALDP-95A930/2020	EPI_ISL_553389	170	06/11/20	Europe	United Kingdom	England		Human	?	?	20B	B.1.1	GR	2020-09-28	0	1	0	5
England/ALDP-95A94F/2020	EPI_ISL_553606	170	06/11/20	Europe	United Kingdom	England		Human	?	?	20A	B.1	G	2020-09-28	0	0	0	5
England/ALDP-95A95E/2020	EPI_ISL_554949	167	06/08/20	Europe	United Kingdom	England		Human	?	?	20B	B.1.1	GR	2020-09-28	0	1	0	5
England/ALDP-95A96D/2020	EPI_ISL_554981	167	06/08/20	Europe	United Kingdom	England		Human	?	?	20B	B.1.1	GR	2020-09-28	0	0	1	5
England/ALDP-95A97C/2020	EPI_ISL_554894	172	06/13/20	Europe	United Kingdom	England		Human	?	?	20B	B.1.1.1	GR	2020-09-28	0	0	1	6
England/ALDP-95A99A/2020	EPI_ISL_555016	172	06/13/20	Europe	United Kingdom	England		Human	?	?	20B	B.1.1	GR	2020-09-28	0	1	0	5
England/ALDP-95A9A9/2020	EPI_ISL_554982	172	06/13/20	Europe	United Kingdom	England		Human	?	?	20A	B.1.5	G	2020-09-28	0	0	1	13
England/ALDP-95A9B8/2020	EPI_ISL_554967	172	06/13/20	Europe	United Kingdom	England		Human	?	?	20B	B.1.1	GR	2020-09-28	0	0	1	5
England/ALDP-95A9C7/2020	EPI_ISL_555052	172	06/13/20	Europe	United Kingdom	England		Human	?	?	20A	B.1.5	G	2020-09-28	0	0	1	13
England/ALDP-95A9D6/2020	EPI_ISL_554997	172	06/13/20	Europe	United Kingdom	England		Human	?	?	20B	B.1.1	GR	2020-09-28	0	0	0	5
England/ALDP-95A9E5/2020	EPI_ISL_554966	172	06/13/20	Europe	United Kingdom	England		Human	?	?	20B	B.1.1	GR	2020-09-28	1	0	0	5
England/ALDP-95AA1F/2020	EPI_ISL_554886	172	06/13/20	Europe	United Kingdom	England		Human	?	?	20B	B.1.1	GR	2020-09-28	0	1	0	5
England/ALDP-95AA2E/2020	EPI_ISL_554980	172	06/13/20	Europe	United Kingdom	England		Human	?	?	20B	B.1.1	GR	2020-09-28	1	0	0	5
England/ALDP-95AA6A/2020	EPI_ISL_555100	171	06/12/20	Europe	United Kingdom	England		Human	?	?	20B	B.1.1.35	GR	2020-09-28	0	0	1	6
England/ALDP-95AA79/2020	EPI_ISL_555009	177	06/18/20	Europe	United Kingdom	England		Human	?	?	20B	B.1.1	GR	2020-09-28	0	0	1	5
England/ALDP-95AAA6/2020	EPI_ISL_554970	171	06/12/20	Europe	United Kingdom	England		Human	?	?	20B	B.1.1	GR	2020-09-28	0	1	0	5
England/ALDP-95AAB5/2020	EPI_ISL_554867	171	06/12/20	Europe	United Kingdom	England		Human	?	?	20B	B.1.1	GR	2020-09-28	0	0	1	5
England/ALDP-95AAC4/2020	EPI_ISL_554914	171	06/12/20	Europe	United Kingdom	England		Human	?	?	20B	B.1.1	GR	2020-09-28	0	0	1	5
England/ALDP-95AB0D/2020	EPI_ISL_554994	170	06/11/20	Europe	United Kingdom	England		Human	?	?	20B	B.1.1	GR	2020-09-28	0	0	1	5
England/ALDP-95AB49/2020	EPI_ISL_555523	172	06/13/20	Europe	United Kingdom	England		Human	?	?	20B	B.1.1.37	GR	2020-09-28	0	0	1	20
England/ALDP-95AB76/2020	EPI_ISL_555718	170	06/11/20	Europe	United Kingdom	England		Human	?	?	20B	B.1.1	GR	2020-09-28	1	0	0	5
England/ALDP-95AB85/2020	EPI_ISL_555623	170	06/11/20	Europe	United Kingdom	England		Human	?	?	20B	B.1.1.4	GR	2020-09-28	0	0	1	5
England/ALDP-95AB94/2020	EPI_ISL_555666	170	06/11/20	Europe	United Kingdom	England		Human	?	?	20B	B.1.1.4	GR	2020-09-28	0	0	0	5
England/ALDP-95ABA3/2020	EPI_ISL_555731	170	06/11/20	Europe	United Kingdom	England		Human	?	?	20B	B.1.1	GR	2020-09-28	0	0	1	5
England/ALDP-95ABB2/2020	EPI_ISL_554903	175	06/16/20	Europe	United Kingdom	England		Human	?	?	20B	B.1.1	GR	2020-09-28	0	0	1	5
England/ALDP-95ABC1/2020	EPI_ISL_554931	171	06/12/20	Europe	United Kingdom	England		Human	?	?	20B	B.1.1	GR	2020-09-28	0	0	1	5
England/ALDP-95ABD0/2020	EPI_ISL_555678	168	06/09/20	Europe	United Kingdom	England		Human	?	?	20A	B.1.5	G	2020-09-28	0	0	1	13
England/ALDP-95ABEF/2020	EPI_ISL_555573	172	06/13/20	Europe	United Kingdom	England		Human	?	?	20B	B.1.1	GR	2020-09-28	0	1	0	5
England/ALDP-95AC19/2020	EPI_ISL_555702	172	06/13/20	Europe	United Kingdom	England		Human	?	?	20B	B.1.1	GR	2020-09-28	0	0	1	5
England/ALDP-95AC28/2020	EPI_ISL_555741	172	06/13/20	Europe	United Kingdom	England		Human	?	?	20B	B.1.1	GR	2020-09-28	0	0	1	5
England/ALDP-95AC46/2020	EPI_ISL_554913	171	06/12/20	Europe	United Kingdom	England		Human	?	?	20B	B.1.1	GR	2020-09-28	0	1	0	5
England/ALDP-95AC55/2020	EPI_ISL_555008	171	06/12/20	Europe	United Kingdom	England		Human	?	?	20B	B.1.1	GR	2020-09-28	0	0	0	5
England/ALDP-95AC64/2020	EPI_ISL_554948	171	06/12/20	Europe	United Kingdom	England		Human	?	?	20B	B.1.1	GR	2020-09-28	0	0	1	5
England/ALDP-95AC73/2020	EPI_ISL_554893	171	06/12/20	Europe	United Kingdom	England		Human	?	?	20B	B.1.1	GR	2020-09-28	0	0	1	5
England/ALDP-95AC82/2020	EPI_ISL_555001	171	06/12/20	Europe	United Kingdom	England		Human	?	?	20B	B.1.1	GR	2020-09-28	0	0	1	5
England/ALDP-95ACDD/2020	EPI_ISL_555520	170	06/11/20	Europe	United Kingdom	England		Human	?	?	20B	B.1.1	GR	2020-09-28	0	0	1	5
England/ALDP-95ACEC/2020	EPI_ISL_555728	170	06/11/20	Europe	United Kingdom	England		Human	?	?	20B	B.1.1.51	GR	2020-09-28	0	0	1	5
England/ALDP-95AD43/2020	EPI_ISL_555680	175	06/16/20	Europe	United Kingdom	England		Human	?	?	20A	B.1.5	G	2020-09-28	0	0	1	13
England/ALDP-95AD70/2020	EPI_ISL_555543	168	06/09/20	Europe	United Kingdom	England		Human	?	?	20A	B.1.160.1	GH	2020-09-28	0	0	1	14
England/ALDP-95AD8F/2020	EPI_ISL_555529	168	06/09/20	Europe	United Kingdom	England		Human	?	?	20B	B.1.1	GR	2020-09-28	0	0	1	5
England/ALDP-95AD9E/2020	EPI_ISL_555744	174	06/15/20	Europe	United Kingdom	England		Human	?	?	20B	B.1.1	GR	2020-09-28	0	0	1	5
England/ALDP-95ADAD/2020	EPI_ISL_555754	174	06/15/20	Europe	United Kingdom	England		Human	?	?	20B	B.1.1	GR	2020-09-28	0	0	1	5
England/ALDP-95ADBC/2020	EPI_ISL_555516	174	06/15/20	Europe	United Kingdom	England		Human	?	?	20B	B.1.1	GR	2020-09-28	0	0	1	5
England/ALDP-95ADCB/2020	EPI_ISL_555548	174	06/15/20	Europe	United Kingdom	England		Human	?	?	20B	B.1.1	GR	2020-09-28	0	0	1	5
England/ALDP-95ADDA/2020	EPI_ISL_555685	174	06/15/20	Europe	United Kingdom	England		Human	?	?	20B	B.1.1	GR	2020-09-28	0	0	1	5
England/ALDP-95AE13/2020	EPI_ISL_555570	174	06/15/20	Europe	United Kingdom	England		Human	?	?	20B	B.1.1.30	GR	2020-09-28	0	0	1	5
England/ALDP-95AE22/2020	EPI_ISL_555592	174	06/15/20	Europe	United Kingdom	England		Human	?	?	20B	B.1.1.37	GR	2020-09-28	0	0	1	20
England/ALDP-95AE40/2020	EPI_ISL_555749	171	06/12/20	Europe	United Kingdom	England		Human	?	?	20B	B.1.1	GR	2020-09-28	0	0	1	5
England/ALDP-95AE5F/2020	EPI_ISL_555748	171	06/12/20	Europe	United Kingdom	England		Human	?	?	20B	B.1.1	GR	2020-09-28	0	1	0	5
England/ALDP-95AE9B/2020	EPI_ISL_555673	172	06/13/20	Europe	United Kingdom	England		Human	?	?	20B	B.1.1	GR	2020-09-28	0	0	1	5
England/ALDP-95AEAA/2020	EPI_ISL_555761	172	06/13/20	Europe	United Kingdom	England		Human	?	?	20B	B.1.1	GR	2020-09-28	0	0	1	5
England/ALDP-95AEB9/2020	EPI_ISL_555628	175	06/16/20	Europe	United Kingdom	England		Human	?	?	20B	B.1.1.51	GR	2020-09-28	0	0	1	5
England/ALDP-95AEC8/2020	EPI_ISL_555582	169	06/10/20	Europe	United Kingdom	England		Human	?	?	20A	B.1.5.6	G	2020-09-28	0	0	1	13
England/ALDP-95AED7/2020	EPI_ISL_555762	169	06/10/20	Europe	United Kingdom	England		Human	?	?	20B	B.1.1.35	GR	2020-09-28	0	1	0	6
England/ALDP-95AEE6/2020	EPI_ISL_555626	173	06/14/20	Europe	United Kingdom	England		Human	?	?	20A	B.1	G	2020-09-28	0	0	1	5
England/ALDP-95AEF5/2020	EPI_ISL_555713	173	06/14/20	Europe	United Kingdom	England		Human	?	?	20A	B.1	G	2020-09-28	0	0	0	5
England/ALDP-95AF01/2020	EPI_ISL_555544	173	06/14/20	Europe	United Kingdom	England		Human	?	?	20B	B.1.1	GR	2020-09-28	0	0	1	5
England/ALDP-95AF2F/2020	EPI_ISL_555732	172	06/13/20	Europe	United Kingdom	England		Human	?	?	20A	B.1	GH	2020-09-28	0	0	1	7
England/ALDP-95AF4D/2020	EPI_ISL_555694	172	06/13/20	Europe	United Kingdom	England		Human	?	?	20B	B.1.1.37	GR	2020-09-28	0	0	1	20
England/ALDP-95AF5C/2020	EPI_ISL_555635	173	06/14/20	Europe	United Kingdom	England		Human	?	?	20B	B.1.1	GR	2020-09-28	0	0	1	5
England/ALDP-95AF6B/2020	EPI_ISL_555587	174	06/15/20	Europe	United Kingdom	England		Human	?	?	20B	B.1.1	GR	2020-09-28	0	0	1	5
England/ALDP-95AF7A/2020	EPI_ISL_555508	174	06/15/20	Europe	United Kingdom	England		Human	?	?	20B	B.1.1	GR	2020-09-28	0	0	1	5
England/ALDP-95AF89/2020	EPI_ISL_555667	174	06/15/20	Europe	United Kingdom	England		Human	?	?	20A	B.1.98	G	2020-09-28	0	1	0	5
England/ALDP-95AFB6/2020	EPI_ISL_555613	174	06/15/20	Europe	United Kingdom	England		Human	?	?	20B	B.1.1	GR	2020-09-28	1	0	0	5
England/ALDP-95AFE3/2020	EPI_ISL_555572	174	06/15/20	Europe	United Kingdom	England		Human	?	?	20B	B.1.1.37	GR	2020-09-28	0	1	0	20
England/ALDP-95AFF2/2020	EPI_ISL_555585	174	06/15/20	Europe	United Kingdom	England		Human	?	?	20B	B.1.1	GR	2020-09-28	0	0	1	5
England/ALDP-95B00D/2020	EPI_ISL_555533	174	06/15/20	Europe	United Kingdom	England		Human	?	?	20B	B.1.1.37	GR	2020-09-28	0	0	1	20
England/ALDP-95B01C/2020	EPI_ISL_555600	173	06/14/20	Europe	United Kingdom	England		Human	?	?	20B	B.1.1	GR	2020-09-28	0	1	0	5
England/ALDP-95B02B/2020	EPI_ISL_555683	173	06/14/20	Europe	United Kingdom	England		Human	?	?	20B	B.1.1	GR	2020-09-28	0	0	1	5
England/ALDP-95B049/2020	EPI_ISL_555519	174	06/15/20	Europe	United Kingdom	England		Human	?	?	20B	B.1.1	GR	2020-09-28	1	0	0	5
England/ALDP-95B058/2020	EPI_ISL_555698	174	06/15/20	Europe	United Kingdom	England		Human	?	?	20B	B.1.1	GR	2020-09-28	0	0	1	5
England/ALDP-95B067/2020	EPI_ISL_555705	174	06/15/20	Europe	United Kingdom	England		Human	?	?	20B	B.1.1	GR	2020-09-28	1	0	0	5
England/ALDP-95B076/2020	EPI_ISL_555695	172	06/13/20	Europe	United Kingdom	England		Human	?	?	20B	B.1.1	GR	2020-09-28	0	0	1	5
England/ALDP-95B094/2020	EPI_ISL_555531	174	06/15/20	Europe	United Kingdom	England		Human	?	?	20B	B.1.1	GR	2020-09-28	0	0	1	5
England/ALDP-95B0A3/2020	EPI_ISL_555642	174	06/15/20	Europe	United Kingdom	England		Human	?	?	20A	B.1.98	G	2020-09-28	0	0	1	5
England/ALDP-95B0B2/2020	EPI_ISL_555763	174	06/15/20	Europe	United Kingdom	England		Human	?	?	20B	B.1.1.35	GR	2020-09-28	0	1	0	6
England/ALDP-95B0C1/2020	EPI_ISL_555550	174	06/15/20	Europe	United Kingdom	England		Human	?	?	20B	B.1.1.35	GR	2020-09-28	0	0	1	6
England/ALDP-95B0EF/2020	EPI_ISL_555681	174	06/15/20	Europe	United Kingdom	England		Human	?	?	20A	B.1.98	G	2020-09-28	0	0	1	5
England/ALDP-95B0FE/2020	EPI_ISL_555580	169	06/10/20	Europe	United Kingdom	England		Human	?	?	20B	B.1.1	GR	2020-09-28	0	0	1	5
England/ALDP-95B10A/2020	EPI_ISL_555505	169	06/10/20	Europe	United Kingdom	England		Human	?	?	20B	B.1.1	GR	2020-09-28	0	1	0	5
England/ALDP-95B119/2020	EPI_ISL_555593	169	06/10/20	Europe	United Kingdom	England		Human	?	?	20B	B.1.1	GR	2020-09-28	0	0	1	5
England/ALDP-95B128/2020	EPI_ISL_555679	169	06/10/20	Europe	United Kingdom	England		Human	?	?	20B	B.1.1	GR	2020-09-28	0	1	0	5
England/ALDP-95B137/2020	EPI_ISL_555526	169	06/10/20	Europe	United Kingdom	England		Human	?	?	20B	B.1.1	GR	2020-09-28	0	0	1	5
England/ALDP-95B146/2020	EPI_ISL_555614	172	06/13/20	Europe	United Kingdom	England		Human	?	?	20B	B.1.1	GR	2020-09-28	0	1	0	5
England/ALDP-95B155/2020	EPI_ISL_555527	175	06/16/20	Europe	United Kingdom	England		Human	?	?	20B	B.1.1	GR	2020-09-28	0	0	1	5
England/ALDP-95BE6D/2020	EPI_ISL_556280	174	06/15/20	Europe	United Kingdom	England		Human	?	?	20B	B.1.1	GR	2020-09-28	0	0	1	5
England/ALDP-95C066/2020	EPI_ISL_556110	173	06/14/20	Europe	United Kingdom	England		Human	?	?	20B	B.1.1.37	GR	2020-09-28	0	0	1	20
England/ALDP-95C075/2020	EPI_ISL_555027	171	06/12/20	Europe	United Kingdom	England		Human	?	?	20B	B.1.1	GR	2020-09-28	0	0	1	5
England/ALDP-95C084/2020	EPI_ISL_554890	171	06/12/20	Europe	United Kingdom	England		Human	?	?	20B	B.1.1	GR	2020-09-28	0	1	0	5
England/ALDP-95C093/2020	EPI_ISL_555095	171	06/12/20	Europe	United Kingdom	England		Human	?	?	20A	B.1	G	2020-09-28	0	0	1	5
England/ALDP-95C0B1/2020	EPI_ISL_554906	179	06/20/20	Europe	United Kingdom	England		Human	?	?	20B	B.1.1	GR	2020-09-28	0	1	0	5
England/ALDP-95C0DF/2020	EPI_ISL_555071	179	06/20/20	Europe	United Kingdom	England		Human	?	?	20B	B.1.1.51	GR	2020-09-28	0	0	1	5
England/ALDP-95C0EE/2020	EPI_ISL_555101	179	06/20/20	Europe	United Kingdom	England		Human	?	?	20B	B.1.1	GR	2020-09-28	0	0	1	5
England/ALDP-95C109/2020	EPI_ISL_554945	176	06/17/20	Europe	United Kingdom	England		Human	?	?	20B	B.1.1.37	GR	2020-09-28	0	0	1	20
England/ALDP-95C127/2020	EPI_ISL_554975	176	06/17/20	Europe	United Kingdom	England		Human	?	?	20A	B.1.160.1	O	2020-09-28	0	0	1	14
England/ALDP-95C136/2020	EPI_ISL_555108	176	06/17/20	Europe	United Kingdom	England		Human	?	?	20A	B.1	G	2020-09-28	0	0	1	5
England/ALDP-95C145/2020	EPI_ISL_555107	176	06/17/20	Europe	United Kingdom	England		Human	?	?	20B	B.1.1.37	GR	2020-09-28	0	0	1	20
England/ALDP-95C154/2020	EPI_ISL_555068	176	06/17/20	Europe	United Kingdom	England		Human	?	?	20A	B.1	G	2020-09-28	0	1	0	5
England/ALDP-95C172/2020	EPI_ISL_554895	175	06/16/20	Europe	United Kingdom	England		Human	?	?	20B	B.1.1.4	GR	2020-09-28	0	0	1	5
England/ALDP-95C181/2020	EPI_ISL_554922	175	06/16/20	Europe	United Kingdom	England		Human	?	?	20A	B.1.5	G	2020-09-28	0	0	1	13
England/ALDP-95C190/2020	EPI_ISL_555054	175	06/16/20	Europe	United Kingdom	England		Human	?	?	20B	B.1.1	GR	2020-09-28	0	0	1	5
England/ALDP-95C1AF/2020	EPI_ISL_555120	176	06/17/20	Europe	United Kingdom	England		Human	?	?	20B	B.1.1	GR	2020-09-28	0	0	1	5
England/ALDP-95C1BE/2020	EPI_ISL_554904	179	06/20/20	Europe	United Kingdom	England		Human	?	?	20B	B.1.1.51	GR	2020-09-28	0	0	1	5
England/ALDP-95C1DC/2020	EPI_ISL_554964	177	06/18/20	Europe	United Kingdom	England		Human	?	?	20B	B.1.1	GR	2020-09-28	0	1	0	5
England/ALDP-95C1EB/2020	EPI_ISL_554934	180	06/21/20	Europe	United Kingdom	England		Human	?	?	20B	B.1.1.37	GR	2020-09-28	0	0	1	20
England/ALDP-95C206/2020	EPI_ISL_555033	177	06/18/20	Europe	United Kingdom	England		Human	?	?	20B	B.1.1.37	GR	2020-09-28	0	0	1	20
England/ALDP-95C215/2020	EPI_ISL_555011	177	06/18/20	Europe	United Kingdom	England		Human	?	?	19A	B.2	V	2020-09-28	0	1	0	9
England/ALDP-95C233/2020	EPI_ISL_554984	179	06/20/20	Europe	United Kingdom	England		Human	?	?	20B	B	GR	2020-09-28	1	0	0	5
England/ALDP-95C242/2020	EPI_ISL_555116	176	06/17/20	Europe	United Kingdom	England		Human	?	?	20B	B.1.1.35	GR	2020-09-28	0	0	1	6
England/ALDP-95C251/2020	EPI_ISL_555077	176	06/17/20	Europe	United Kingdom	England		Human	?	?	20B	B.1.1.35	GR	2020-09-28	0	0	1	6
England/ALDP-95C27F/2020	EPI_ISL_554923	176	06/17/20	Europe	United Kingdom	England		Human	?	?	20B	B.1.1	GR	2020-09-28	0	1	0	5
England/ALDP-95C28E/2020	EPI_ISL_554863	176	06/17/20	Europe	United Kingdom	England		Human	?	?	20B	B.1.1.35	GR	2020-09-28	0	0	1	6
England/ALDP-95C29D/2020	EPI_ISL_554883	176	06/17/20	Europe	United Kingdom	England		Human	?	?	20B	B.1.1	GR	2020-09-28	0	0	1	5
England/ALDP-95C2AC/2020	EPI_ISL_554988	176	06/17/20	Europe	United Kingdom	England		Human	?	?	20B	B.1.1	GR	2020-09-28	0	0	1	5
England/ALDP-95C2D9/2020	EPI_ISL_555090	175	06/16/20	Europe	United Kingdom	England		Human	?	?	20B	B.1.1.35	GR	2020-09-28	0	0	1	6
England/ALDP-95C2F7/2020	EPI_ISL_555074	175	06/16/20	Europe	United Kingdom	England		Human	?	?	20B	B.1.1	GR	2020-09-28	0	0	1	5
England/ALDP-95C303/2020	EPI_ISL_554932	171	06/12/20	Europe	United Kingdom	England		Human	?	?	20B	B.1.1	GR	2020-09-28	0	0	1	5
England/ALDP-95C312/2020	EPI_ISL_555084	178	06/19/20	Europe	United Kingdom	England		Human	?	?	20B	B.1.1.1	GR	2020-09-28	0	1	0	6
England/ALDP-95C330/2020	EPI_ISL_554916	179	06/20/20	Europe	United Kingdom	England		Human	?	?	20A	B.1.5	G	2020-09-28	0	1	0	13
England/ALDP-95C34F/2020	EPI_ISL_555037	179	06/20/20	Europe	United Kingdom	England		Human	?	?	20B	B.1.1	GR	2020-09-28	0	0	1	5
England/ALDP-95C35E/2020	EPI_ISL_555055	179	06/20/20	Europe	United Kingdom	England		Human	?	?	20B	B.1.1	GR	2020-09-28	0	0	1	5
England/ALDP-95C36D/2020	EPI_ISL_554915	179	06/20/20	Europe	United Kingdom	England		Human	?	?	20B	B.1.1	GR	2020-09-28	0	0	1	5
England/ALDP-95C37C/2020	EPI_ISL_555038	179	06/20/20	Europe	United Kingdom	England		Human	?	?	20B	C.3	GR	2020-09-28	0	0	1	6
England/ALDP-95C38B/2020	EPI_ISL_554920	179	06/20/20	Europe	United Kingdom	England		Human	?	?	20B	B.1.1	GR	2020-09-28	0	0	1	5
England/ALDP-95C39A/2020	EPI_ISL_554905	179	06/20/20	Europe	United Kingdom	England		Human	?	?	20B	C.3	GR	2020-09-28	0	0	1	6
England/ALDP-95C3A9/2020	EPI_ISL_555076	179	06/20/20	Europe	United Kingdom	England		Human	?	?	20B	B.1.1.37	GR	2020-09-28	0	0	1	20
England/ALDP-95C3B8/2020	EPI_ISL_554956	179	06/20/20	Europe	United Kingdom	England		Human	?	?	20B	B.1.1.30	GR	2020-09-28	0	0	1	5
England/ALDP-95C3C7/2020	EPI_ISL_555058	179	06/20/20	Europe	United Kingdom	England		Human	?	?	20B	B.1.1	GR	2020-09-28	0	0	1	5
England/ALDP-95C400/2020	EPI_ISL_555063	179	06/20/20	Europe	United Kingdom	England		Human	?	?	20B	B.1.1.30	GR	2020-09-28	0	1	0	5
England/ALDP-95C42E/2020	EPI_ISL_554926	179	06/20/20	Europe	United Kingdom	England		Human	?	?	20B	B.1.1	GR	2020-09-28	0	0	1	5
England/ALDP-95C43D/2020	EPI_ISL_554955	179	06/20/20	Europe	United Kingdom	England		Human	?	?	20B	B.1.1.30	GR	2020-09-28	0	0	1	5
England/ALDP-95C44C/2020	EPI_ISL_554869	179	06/20/20	Europe	United Kingdom	England		Human	?	?	20B	B.1.1.30	GR	2020-09-28	0	1	0	5
England/ALDP-95C479/2020	EPI_ISL_554947	179	06/20/20	Europe	United Kingdom	England		Human	?	?	20A	B.1.77	G	2020-09-28	0	0	1	5
England/ALDP-95C488/2020	EPI_ISL_554927	179	06/20/20	Europe	United Kingdom	England		Human	?	?	20A	B.1.98	G	2020-09-28	0	0	1	5
England/ALDP-95C497/2020	EPI_ISL_555067	179	06/20/20	Europe	United Kingdom	England		Human	?	?	20B	B.1.1.30	GR	2020-09-28	0	0	1	5
England/ALDP-95C4B5/2020	EPI_ISL_554946	179	06/20/20	Europe	United Kingdom	England		Human	?	?	20A	B.1.5	G	2020-09-28	0	0	1	13
England/ALDP-95C4C4/2020	EPI_ISL_555073	179	06/20/20	Europe	United Kingdom	England		Human	?	?	20B	B.1.1	GR	2020-09-28	0	1	0	5
England/ALDP-95C50D/2020	EPI_ISL_555022	176	06/17/20	Europe	United Kingdom	England		Human	?	?	20B	B.1.1	GR	2020-09-28	0	0	1	5
England/ALDP-95C51C/2020	EPI_ISL_555034	182	06/23/20	Europe	United Kingdom	England		Human	?	?	20B	B.1.1	GR	2020-09-28	0	0	1	5
England/ALDP-95C52B/2020	EPI_ISL_555087	176	06/17/20	Europe	United Kingdom	England		Human	?	?	20B	B.1.1	GR	2020-09-28	0	1	0	5
England/ALDP-95C53A/2020	EPI_ISL_555051	176	06/17/20	Europe	United Kingdom	England		Human	?	?	20B	B.1.1	GR	2020-09-28	0	0	1	5
England/ALDP-95C549/2020	EPI_ISL_555097	176	06/17/20	Europe	United Kingdom	England		Human	?	?	20B	B.1.1	GR	2020-09-28	0	1	0	5
England/ALDP-95C585/2020	EPI_ISL_555046	180	06/21/20	Europe	United Kingdom	England		Human	?	?	20B	B.1.1.51	GR	2020-09-28	0	1	0	5
England/ALDP-95C5A3/2020	EPI_ISL_554962	179	06/20/20	Europe	United Kingdom	England		Human	?	?	20B	B.1.1.30	GR	2020-09-28	0	1	0	5
England/ALDP-95C5B2/2020	EPI_ISL_554960	179	06/20/20	Europe	United Kingdom	England		Human	?	?	20B	B.1.1.30	GR	2020-09-28	0	0	1	5
England/ALDP-95C5C1/2020	EPI_ISL_554979	179	06/20/20	Europe	United Kingdom	England		Human	?	?	20B	B.1.1	GR	2020-09-28	0	1	0	5
England/ALDP-95C5EF/2020	EPI_ISL_554941	179	06/20/20	Europe	United Kingdom	England		Human	?	?	20A	B.1.5	G	2020-09-28	0	0	1	13
England/ALDP-95C5FE/2020	EPI_ISL_555102	179	06/20/20	Europe	United Kingdom	England		Human	?	?	20B	B.1.1	GR	2020-09-28	0	0	1	5
England/ALDP-95C60A/2020	EPI_ISL_554885	179	06/20/20	Europe	United Kingdom	England		Human	?	?	20B	B.1.1.4	GR	2020-09-28	0	0	1	5
England/ALDP-95C619/2020	EPI_ISL_555110	179	06/20/20	Europe	United Kingdom	England		Human	?	?	20B	B.1.1.37	GR	2020-09-28	0	0	1	20
England/ALDP-95C628/2020	EPI_ISL_555075	179	06/20/20	Europe	United Kingdom	England		Human	?	?	20B	B.1.1.37	GR	2020-09-28	0	0	1	20
England/ALDP-95C637/2020	EPI_ISL_554951	179	06/20/20	Europe	United Kingdom	England		Human	?	?	20B	B.1.1.37	GR	2020-09-28	0	0	1	20
England/ALDP-95C646/2020	EPI_ISL_554985	179	06/20/20	Europe	United Kingdom	England		Human	?	?	20B	B.1.1.37	GR	2020-09-28	0	0	1	20
England/ALDP-95C655/2020	EPI_ISL_554887	179	06/20/20	Europe	United Kingdom	England		Human	?	?	20B	B.1.1.37	GR	2020-09-28	0	1	0	20
England/ALDP-95C682/2020	EPI_ISL_554998	179	06/20/20	Europe	United Kingdom	England		Human	?	?	20B	B.1.1.37	GR	2020-09-28	0	0	1	20
England/ALDP-95C6A0/2020	EPI_ISL_555086	178	06/19/20	Europe	United Kingdom	England		Human	?	?	19A	B.2	V	2020-09-28	0	1	0	9
England/ALDP-95C6BF/2020	EPI_ISL_555010	178	06/19/20	Europe	United Kingdom	England		Human	?	?	20B	B.1.1	GR	2020-09-28	0	1	0	5
England/ALDP-95C6CE/2020	EPI_ISL_555020	178	06/19/20	Europe	United Kingdom	England		Human	?	?	20B	B.1.1	GR	2020-09-28	0	0	0	5
England/ALDP-95C6EC/2020	EPI_ISL_555035	176	06/17/20	Europe	United Kingdom	England		Human	?	?	20B	B.1.1	GR	2020-09-28	0	0	1	5
England/ALDP-95C707/2020	EPI_ISL_554898	175	06/16/20	Europe	United Kingdom	England		Human	?	?	20A	B.1	G	2020-09-28	0	1	0	5
England/ALDP-95C725/2020	EPI_ISL_555013	176	06/17/20	Europe	United Kingdom	England		Human	?	?	20B	B.1.1	GR	2020-09-28	0	0	1	5
England/ALDP-95C752/2020	EPI_ISL_555007	175	06/16/20	Europe	United Kingdom	England		Human	?	?	20B	B.1.1.1	GR	2020-09-28	0	0	1	6
England/ALDP-95C79E/2020	EPI_ISL_554888	175	06/16/20	Europe	United Kingdom	England		Human	?	?	20B	B.1.1.30	GR	2020-09-28	0	0	1	5
England/ALDP-95C7AD/2020	EPI_ISL_554925	175	06/16/20	Europe	United Kingdom	England		Human	?	?	20B	B.1.1.1	GR	2020-09-28	0	0	1	6
England/ALDP-95C7DA/2020	EPI_ISL_554866	180	06/21/20	Europe	United Kingdom	England		Human	?	?	20B	B.1.1.30	GR	2020-09-28	0	0	1	5
England/ALDP-95C7E9/2020	EPI_ISL_555081	180	06/21/20	Europe	United Kingdom	England		Human	?	?	20B	B.1.1	GR	2020-09-28	0	0	1	5
England/ALDP-95C813/2020	EPI_ISL_554889	180	06/21/20	Europe	United Kingdom	England		Human	?	?	20B	B.1.1	GR	2020-09-28	0	0	1	5
England/ALDP-95C822/2020	EPI_ISL_554959	180	06/21/20	Europe	United Kingdom	England		Human	?	?	20B	B.1.1	GR	2020-09-28	0	1	0	5
England/ALDP-95C831/2020	EPI_ISL_555112	180	06/21/20	Europe	United Kingdom	England		Human	?	?	20B	B.1.1.51	GR	2020-09-28	0	0	1	5
England/ALDP-95C840/2020	EPI_ISL_555032	180	06/21/20	Europe	United Kingdom	England		Human	?	?	20B	B.1.1.51	GR	2020-09-28	0	0	1	5
England/ALDP-95C87D/2020	EPI_ISL_553372	175	06/16/20	Europe	United Kingdom	England		Human	?	?	20B	B.1.1	GR	2020-09-28	0	0	1	5
England/ALDP-95C88C/2020	EPI_ISL_553435	175	06/16/20	Europe	United Kingdom	England		Human	?	?	20B	C.3	GR	2020-09-28	0	0	1	6
England/ALDP-95C89B/2020	EPI_ISL_554907	180	06/21/20	Europe	United Kingdom	England		Human	?	?	20B	B.1.1.51	GR	2020-09-28	0	1	0	5
England/ALDP-95C8AA/2020	EPI_ISL_555065	180	06/21/20	Europe	United Kingdom	England		Human	?	?	20B	B.1.1	GR	2020-09-28	0	0	1	5
England/ALDP-95C8B9/2020	EPI_ISL_554876	180	06/21/20	Europe	United Kingdom	England		Human	?	?	20B	B.1.1.59	GR	2020-09-28	0	0	1	5
England/ALDP-95C8C8/2020	EPI_ISL_555109	180	06/21/20	Europe	United Kingdom	England		Human	?	?	20B	B.1.1.1	GR	2020-09-28	1	0	0	6
England/ALDP-95C8D7/2020	EPI_ISL_553354	179	06/20/20	Europe	United Kingdom	England		Human	?	?	20B	B.1.1	GR	2020-09-28	0	0	1	5
England/ALDP-95C8E6/2020	EPI_ISL_555123	179	06/20/20	Europe	United Kingdom	England		Human	?	?	20B	B.1.1.4	GR	2020-09-28	0	0	0	5
England/ALDP-95C8F5/2020	EPI_ISL_553414	179	06/20/20	Europe	United Kingdom	England		Human	?	?	20B	B.1.1	GR	2020-09-28	0	1	0	5
England/ALDP-95C901/2020	EPI_ISL_554940	179	06/20/20	Europe	United Kingdom	England		Human	?	?	20B	B.1.1	GR	2020-09-28	0	0	1	5
England/ALDP-95C93E/2020	EPI_ISL_553396	177	06/18/20	Europe	United Kingdom	England		Human	?	?	20B	B.1.1	GR	2020-09-28	0	0	1	5
England/ALDP-95C94D/2020	EPI_ISL_553567	177	06/18/20	Europe	United Kingdom	England		Human	?	?	20B	B.1.1	GR	2020-09-28	1	0	0	5
England/ALDP-95C96B/2020	EPI_ISL_553535	177	06/18/20	Europe	United Kingdom	England		Human	?	?	20B	B.1.1	GR	2020-09-28	0	0	1	5
England/ALDP-95C989/2020	EPI_ISL_553616	175	06/16/20	Europe	United Kingdom	England		Human	?	?	20B	B.1.1.51	GR	2020-09-28	0	0	1	5
England/ALDP-95C9A7/2020	EPI_ISL_553419	177	06/18/20	Europe	United Kingdom	England		Human	?	?	20B	B.1.1	GR	2020-09-28	0	0	1	5
England/ALDP-95C9B6/2020	EPI_ISL_553627	177	06/18/20	Europe	United Kingdom	England		Human	?	?	20B	B.1.1	GR	2020-09-28	0	0	1	5
England/ALDP-95C9D4/2020	EPI_ISL_553551	175	06/16/20	Europe	United Kingdom	England		Human	?	?	20B	B.1.1	GR	2020-09-28	0	1	0	5
England/ALDP-95C9F2/2020	EPI_ISL_553584	176	06/17/20	Europe	United Kingdom	England		Human	?	?	20A	B.1.79	G	2020-09-28	0	1	0	5
England/ALDP-95CA3B/2020	EPI_ISL_553474	177	06/18/20	Europe	United Kingdom	England		Human	?	?	20B	B.1.1.4	GR	2020-09-28	0	0	1	5
England/ALDP-95CA4A/2020	EPI_ISL_553599	177	06/18/20	Europe	United Kingdom	England		Human	?	?	20B	B.1.1.4	GR	2020-09-28	0	0	1	5
England/ALDP-95CA59/2020	EPI_ISL_553612	174	06/15/20	Europe	United Kingdom	England		Human	?	?	19A	B.2	V	2020-09-28	0	1	0	9
England/ALDP-95CA68/2020	EPI_ISL_554957	180	06/21/20	Europe	United Kingdom	England		Human	?	?	20A	B.1.5	G	2020-09-28	0	1	0	13
England/ALDP-95CA86/2020	EPI_ISL_554986	180	06/21/20	Europe	United Kingdom	England		Human	?	?	20B	B.1.1	GR	2020-09-28	0	0	1	5
England/ALDP-95CA95/2020	EPI_ISL_554971	180	06/21/20	Europe	United Kingdom	England		Human	?	?	20A	B.1.5	G	2020-09-28	0	0	1	13
England/ALDP-95CAA4/2020	EPI_ISL_554974	180	06/21/20	Europe	United Kingdom	England		Human	?	?	20B	B.1.1.4	GR	2020-09-28	0	0	1	5
England/ALDP-95CAB3/2020	EPI_ISL_554933	180	06/21/20	Europe	United Kingdom	England		Human	?	?	20A	B.1.5	G	2020-09-28	0	1	0	13
England/ALDP-95CAC2/2020	EPI_ISL_555113	180	06/21/20	Europe	United Kingdom	England		Human	?	?	20B	B.1.1.37	GR	2020-09-28	0	0	1	20
England/ALDP-95CAD1/2020	EPI_ISL_553610	183	06/24/20	Europe	United Kingdom	England		Human	?	?	20B	B.1.1.46	GR	2020-09-28	0	0	1	5
England/ALDP-95CAE0/2020	EPI_ISL_553561	176	06/17/20	Europe	United Kingdom	England		Human	?	?	20B	B.1.1	GR	2020-09-28	0	0	1	5
England/ALDP-95CB38/2020	EPI_ISL_553552	175	06/16/20	Europe	United Kingdom	England		Human	?	?	20B	B.1.1.37	GR	2020-09-28	0	0	0	20
England/ALDP-95CB47/2020	EPI_ISL_553466	176	06/17/20	Europe	United Kingdom	England		Human	?	?	20A	B.1	G	2020-09-28	0	0	1	5
England/ALDP-95CB56/2020	EPI_ISL_553523	178	06/19/20	Europe	United Kingdom	England		Human	?	?	20B	B.1.1.37	GR	2020-09-28	0	0	0	20
England/ALDP-95CB65/2020	EPI_ISL_553580	178	06/19/20	Europe	United Kingdom	England		Human	?	?	20B	B.1.1.37	GR	2020-09-28	0	0	1	20
England/ALDP-95CB74/2020	EPI_ISL_553471	178	06/19/20	Europe	United Kingdom	England		Human	?	?	20B	B.1.1.37	GR	2020-09-28	1	0	0	20
England/ALDP-95CB92/2020	EPI_ISL_553570	178	06/19/20	Europe	United Kingdom	England		Human	?	?	20B	B.1.1.37	GR	2020-09-28	0	0	1	20
England/ALDP-95CBA1/2020	EPI_ISL_553592	178	06/19/20	Europe	United Kingdom	England		Human	?	?	20B	B.1.1.37	GR	2020-09-28	0	0	1	20
England/ALDP-95CBCF/2020	EPI_ISL_553482	176	06/17/20	Europe	United Kingdom	England		Human	?	?	20B	B.1.1.51	GR	2020-09-28	0	0	1	5
England/ALDP-95CBED/2020	EPI_ISL_554983	176	06/17/20	Europe	United Kingdom	England		Human	?	?	20B	B.1.1.35	GR	2020-09-28	0	1	0	6
England/ALDP-95CBFC/2020	EPI_ISL_553604	175	06/16/20	Europe	United Kingdom	England		Human	?	?	20B	B.1.1	GR	2020-09-28	0	0	1	5
England/ALDP-95CC08/2020	EPI_ISL_553625	175	06/16/20	Europe	United Kingdom	England		Human	?	?	20B	B.1.1	GR	2020-09-28	0	0	1	5
England/ALDP-95CC26/2020	EPI_ISL_554938	176	06/17/20	Europe	United Kingdom	England		Human	?	?	20B	B.1.1	GR	2020-09-28	0	1	0	5
England/ALDP-95CC35/2020	EPI_ISL_554875	176	06/17/20	Europe	United Kingdom	England		Human	?	?	20B	B.1.1	GR	2020-09-28	0	0	1	5
England/ALDP-95CCAE/2020	EPI_ISL_553375	177	06/18/20	Europe	United Kingdom	England		Human	?	?	20B	B.1.1.59	GR	2020-09-28	1	0	0	5
England/ALDP-95CCBD/2020	EPI_ISL_554930	175	06/16/20	Europe	United Kingdom	England		Human	?	?	20B	B.1.1	GR	2020-09-28	0	1	0	5
England/ALDP-95CCCC/2020	EPI_ISL_555119	176	06/17/20	Europe	United Kingdom	England		Human	?	?	20B	B.1.1	GR	2020-09-28	0	0	1	5
England/ALDP-95CCEA/2020	EPI_ISL_554912	176	06/17/20	Europe	United Kingdom	England		Human	?	?	20B	B.1.1.45	GR	2020-09-28	0	0	1	5
England/ALDP-95CD05/2020	EPI_ISL_554999	175	06/16/20	Europe	United Kingdom	England		Human	?	?	20B	B.1.1	GR	2020-09-28	0	0	1	5
England/ALDP-95CD14/2020	EPI_ISL_554977	175	06/16/20	Europe	United Kingdom	England		Human	?	?	20B	B.1.1	GR	2020-09-28	0	0	1	5
England/ALDP-95CD23/2020	EPI_ISL_555015	175	06/16/20	Europe	United Kingdom	England		Human	?	?	20B	B.1.1	GR	2020-09-28	0	0	1	5
England/ALDP-95CD32/2020	EPI_ISL_555124	175	06/16/20	Europe	United Kingdom	England		Human	?	?	20B	B.1.1	GR	2020-09-28	0	0	1	5
England/ALDP-95CD41/2020	EPI_ISL_554873	175	06/16/20	Europe	United Kingdom	England		Human	?	?	20B	B.1.1	GR	2020-09-28	0	0	1	5
England/ALDP-95CD50/2020	EPI_ISL_554899	175	06/16/20	Europe	United Kingdom	England		Human	?	?	20B	B.1.1	GR	2020-09-28	0	0	1	5
England/ALDP-95CD6F/2020	EPI_ISL_555092	175	06/16/20	Europe	United Kingdom	England		Human	?	?	20B	B.1.1	GR	2020-09-28	0	0	1	5
England/ALDP-95CD9C/2020	EPI_ISL_554871	175	06/16/20	Europe	United Kingdom	England		Human	?	?	20B	B.1.1	GR	2020-09-28	0	0	0	5
England/ALDP-95CDC9/2020	EPI_ISL_555031	175	06/16/20	Europe	United Kingdom	England		Human	?	?	20B	B.1.1.45	GR	2020-09-28	1	0	0	5
England/ALDP-95CDE7/2020	EPI_ISL_554992	175	06/16/20	Europe	United Kingdom	England		Human	?	?	20B	B.1.1	GR	2020-09-28	0	0	1	5
England/ALDP-95CDF6/2020	EPI_ISL_555126	175	06/16/20	Europe	United Kingdom	England		Human	?	?	20B	B.1.1	GR	2020-09-28	0	0	1	5
England/ALDP-95CE02/2020	EPI_ISL_554874	175	06/16/20	Europe	United Kingdom	England		Human	?	?	20B	B.1.1	GR	2020-09-28	0	0	1	5
England/ALDP-95CE11/2020	EPI_ISL_554991	175	06/16/20	Europe	United Kingdom	England		Human	?	?	20B	B.1.1	GR	2020-09-28	0	0	1	5
England/ALDP-95CE20/2020	EPI_ISL_554880	175	06/16/20	Europe	United Kingdom	England		Human	?	?	20B	B.1.1	GR	2020-09-28	0	0	1	5
England/ALDP-95CE3F/2020	EPI_ISL_554958	175	06/16/20	Europe	United Kingdom	England		Human	?	?	20B	B.1.1	GR	2020-09-28	0	1	0	5
England/ALDP-95CE4E/2020	EPI_ISL_554943	174	06/15/20	Europe	United Kingdom	England		Human	?	?	20B	B.1.1.45	GR	2020-09-28	0	0	1	5
England/ALDP-95CE5D/2020	EPI_ISL_555004	175	06/16/20	Europe	United Kingdom	England		Human	?	?	20B	B.1.1	GR	2020-09-28	0	0	1	5
England/ALDP-95CE6C/2020	EPI_ISL_554862	175	06/16/20	Europe	United Kingdom	England		Human	?	?	20B	B.1.1.45	GR	2020-09-28	0	0	1	5
England/ALDP-95CE7B/2020	EPI_ISL_555056	180	06/21/20	Europe	United Kingdom	England		Human	?	?	20B	B.1.1	GR	2020-09-28	0	1	0	5
England/ALDP-95CEA8/2020	EPI_ISL_554884	174	06/15/20	Europe	United Kingdom	England		Human	?	?	20B	B.1.1	GR	2020-09-28	0	0	1	5
England/ALDP-95CEE4/2020	EPI_ISL_553347	175	06/16/20	Europe	United Kingdom	England		Human	?	?	20B	B.1.1	GR	2020-09-28	0	1	0	5
England/ALDP-95CEF3/2020	EPI_ISL_553410	175	06/16/20	Europe	United Kingdom	England		Human	?	?	20B	B.1.1	GR	2020-09-28	0	0	1	5
England/ALDP-95CF0F/2020	EPI_ISL_553385	175	06/16/20	Europe	United Kingdom	England		Human	?	?	20B	B.1.1	GR	2020-09-28	0	0	0	5
England/ALDP-95CF1E/2020	EPI_ISL_553516	175	06/16/20	Europe	United Kingdom	England		Human	?	?	20B	B.1.1	GR	2020-09-28	0	0	1	5
England/ALDP-95CF2D/2020	EPI_ISL_553355	175	06/16/20	Europe	United Kingdom	England		Human	?	?	20B	B.1.1	GR	2020-09-28	0	0	1	5
England/ALDP-95CF4B/2020	EPI_ISL_553504	175	06/16/20	Europe	United Kingdom	England		Human	?	?	20B	B.1.1.4	GR	2020-09-28	0	0	1	5
England/ALDP-95CF5A/2020	EPI_ISL_554882	177	06/18/20	Europe	United Kingdom	England		Human	?	?	20B	B.1.1	GR	2020-09-28	0	1	0	5
England/ALDP-95CF69/2020	EPI_ISL_554942	177	06/18/20	Europe	United Kingdom	England		Human	?	?	20B	B.1.1	GR	2020-09-28	0	0	1	5
England/ALDP-95CF78/2020	EPI_ISL_554909	177	06/18/20	Europe	United Kingdom	England		Human	?	?	20B	B.1.1	GR	2020-09-28	0	1	0	5
England/ALDP-95CF87/2020	EPI_ISL_555093	174	06/15/20	Europe	United Kingdom	England		Human	?	?	19A	B.2	V	2020-09-28	0	1	0	9
England/ALDP-95CFB4/2020	EPI_ISL_554877	177	06/18/20	Europe	United Kingdom	England		Human	?	?	20B	B.1.1	GR	2020-09-28	0	0	0	5
England/ALDP-95CFC3/2020	EPI_ISL_554965	177	06/18/20	Europe	United Kingdom	England		Human	?	?	20B	B.1.1.37	GR	2020-09-28	1	0	0	20
England/ALDP-95CFE1/2020	EPI_ISL_554917	177	06/18/20	Europe	United Kingdom	England		Human	?	?	20B	B.1.1.37	GR	2020-09-28	0	0	1	20
England/ALDP-95CFF0/2020	EPI_ISL_555088	177	06/18/20	Europe	United Kingdom	England		Human	?	?	20B	B.1.1.35	GR	2020-09-28	0	0	1	6
England/ALDP-95D00B/2020	EPI_ISL_555125	177	06/18/20	Europe	United Kingdom	England		Human	?	?	20B	B.1.1	GR	2020-09-28	0	0	0	5
England/ALDP-95D01A/2020	EPI_ISL_555117	177	06/18/20	Europe	United Kingdom	England		Human	?	?	20B	B.1.1	GR	2020-09-28	0	0	1	5
England/ALDP-95D029/2020	EPI_ISL_554989	177	06/18/20	Europe	United Kingdom	England		Human	?	?	20B	B.1.1.35	GR	2020-09-28	0	0	1	6
England/ALDP-95D065/2020	EPI_ISL_553547	176	06/17/20	Europe	United Kingdom	England		Human	?	?	20B	B.1.1	GR	2020-09-28	0	0	0	5
England/ALDP-95D074/2020	EPI_ISL_553579	176	06/17/20	Europe	United Kingdom	England		Human	?	?	20B	B.1.1	GR	2020-09-28	0	0	1	5
England/ALDP-95D0B0/2020	EPI_ISL_553484	177	06/18/20	Europe	United Kingdom	England		Human	?	?	20B	B.1.1.4	GR	2020-09-28	0	0	1	5
England/ALDP-95D0CF/2020	EPI_ISL_553566	177	06/18/20	Europe	United Kingdom	England		Human	?	?	20B	B.1.1.4	GR	2020-09-28	0	0	1	5
England/ALDP-95D0DE/2020	EPI_ISL_553556	177	06/18/20	Europe	United Kingdom	England		Human	?	?	20B	B.1.1.4	GR	2020-09-28	0	0	1	5
England/ALDP-95D135/2020	EPI_ISL_553609	177	06/18/20	Europe	United Kingdom	England		Human	?	?	20B	B.1.1.4	GR	2020-09-28	0	0	1	5
England/ALDP-95D153/2020	EPI_ISL_553533	177	06/18/20	Europe	United Kingdom	England		Human	?	?	20B	B.1.1.4	GR	2020-09-28	0	0	1	5
England/ALDP-95D180/2020	EPI_ISL_553513	177	06/18/20	Europe	United Kingdom	England		Human	?	?	20B	B.1.1.4	GR	2020-09-28	0	0	1	5
England/ALDP-95D19F/2020	EPI_ISL_553473	177	06/18/20	Europe	United Kingdom	England		Human	?	?	20B	B.1.1.4	GR	2020-09-28	0	1	0	5
England/ALDP-95D1AE/2020	EPI_ISL_553457	177	06/18/20	Europe	United Kingdom	England		Human	?	?	20B	B.1.1.4	GR	2020-09-28	0	0	0	5
England/ALDP-95D1DB/2020	EPI_ISL_553455	177	06/18/20	Europe	United Kingdom	England		Human	?	?	20B	B.1.1.4	GR	2020-09-28	1	0	0	5
England/ALDP-95D1EA/2020	EPI_ISL_553383	177	06/18/20	Europe	United Kingdom	England		Human	?	?	20B	B.1.1.4	GR	2020-09-28	0	0	1	5
England/ALDP-95D205/2020	EPI_ISL_553360	177	06/18/20	Europe	United Kingdom	England		Human	?	?	20B	B.1.1.4	GR	2020-09-28	0	0	1	5
England/ALDP-95D223/2020	EPI_ISL_553626	177	06/18/20	Europe	United Kingdom	England		Human	?	?	20B	B.1.1.4	GR	2020-09-28	0	1	0	5
England/ALDP-95D232/2020	EPI_ISL_553460	177	06/18/20	Europe	United Kingdom	England		Human	?	?	20B	B.1.1.4	GR	2020-09-28	0	0	0	5
England/ALDP-95D241/2020	EPI_ISL_553531	175	06/16/20	Europe	United Kingdom	England		Human	?	?	20B	B.1.1	GR	2020-09-28	0	0	1	5
England/ALDP-95D26F/2020	EPI_ISL_553346	175	06/16/20	Europe	United Kingdom	England		Human	?	?	20B	B.1.1	GR	2020-09-28	0	0	1	5
England/ALDP-95D28D/2020	EPI_ISL_553386	175	06/16/20	Europe	United Kingdom	England		Human	?	?	20A	B.1	GH	2020-09-28	0	0	1	7
England/ALDP-9807DD/2020	EPI_ISL_552770	229	08/09/20	Europe	United Kingdom	England		Human	?	?	20B	B.1.1	GR	2020-09-28	1	0	0	5
England/ALDP-9814B7/2020	EPI_ISL_552577	228	08/08/20	Europe	United Kingdom	England		Human	?	?	20B	B.1.1	GR	2020-09-28	0	1	0	5
England/ALDP-9814F3/2020	EPI_ISL_552614	228	08/08/20	Europe	United Kingdom	England		Human	?	?	20B	B.1	GR	2020-09-28	0	0	1	5
England/ALDP-98151E/2020	EPI_ISL_552576	229	08/09/20	Europe	United Kingdom	England		Human	?	?	20B	B.1.1	GR	2020-09-28	1	0	0	5
England/ALDP-98154B/2020	EPI_ISL_552596	229	08/09/20	Europe	United Kingdom	England		Human	?	?	20B	B.1.1.51	GR	2020-09-28	0	0	1	5
England/ALDP-9815F0/2020	EPI_ISL_552622	228	08/08/20	Europe	United Kingdom	England		Human	?	?	20B	B.1.1	GR	2020-09-28	0	0	1	5
England/ALDP-98161B/2020	EPI_ISL_552547	228	08/08/20	Europe	United Kingdom	England		Human	?	?	20B	B.1.1	GR	2020-09-28	0	1	0	5
England/ALDP-9818CA/2020	EPI_ISL_552566	228	08/08/20	Europe	United Kingdom	England		Human	?	?	20B	B.1.1	GR	2020-09-28	0	0	1	5
England/ALDP-9818D9/2020	EPI_ISL_552481	228	08/08/20	Europe	United Kingdom	England		Human	?	?	20B	B.1.1.35	GR	2020-09-28	0	0	1	6
England/ALDP-981B94/2020	EPI_ISL_552782	229	08/09/20	Europe	United Kingdom	England		Human	?	?	20B	B.1.1	GR	2020-09-28	0	0	1	5
England/ALDP-981C0A/2020	EPI_ISL_552742	229	08/09/20	Europe	United Kingdom	England		Human	?	?	20B	B.1.1.12	GR	2020-09-28	0	0	1	5
England/ALDP-981C37/2020	EPI_ISL_552749	229	08/09/20	Europe	United Kingdom	England		Human	?	?	20B	B.1.1	GR	2020-09-28	1	0	0	5
England/ALDP-981C46/2020	EPI_ISL_552721	229	08/09/20	Europe	United Kingdom	England		Human	?	?	20B	B.1.1	GR	2020-09-28	0	0	1	5
England/ALDP-981C73/2020	EPI_ISL_552780	229	08/09/20	Europe	United Kingdom	England		Human	?	?	20B	B.1.1.25	GR	2020-09-28	0	0	1	5
England/ALDP-981CCE/2020	EPI_ISL_552720	229	08/09/20	Europe	United Kingdom	England		Human	?	?	20B	B.1.1	GR	2020-09-28	1	0	0	5
England/ALDP-981CDD/2020	EPI_ISL_552746	229	08/09/20	Europe	United Kingdom	England		Human	?	?	20B	B.1.1	GR	2020-09-28	0	0	1	5
England/ALDP-981CEC/2020	EPI_ISL_552723	229	08/09/20	Europe	United Kingdom	England		Human	?	?	20B	B.1.1.37	GR	2020-09-28	0	1	0	20
England/ALDP-981CFB/2020	EPI_ISL_552731	229	08/09/20	Europe	United Kingdom	England		Human	?	?	20A	B.1	GH	2020-09-28	0	0	1	7
England/ALDP-981D07/2020	EPI_ISL_552728	229	08/09/20	Europe	United Kingdom	England		Human	?	?	20B	B.1.1	GR	2020-09-28	0	0	1	5
England/ALDP-981D52/2020	EPI_ISL_552729	230	08/10/20	Europe	United Kingdom	England		Human	?	?	20B	B.1.1.35	GR	2020-09-28	1	0	0	6
England/ALDP-981D61/2020	EPI_ISL_552779	230	08/10/20	Europe	United Kingdom	England		Human	?	?	20B	B.1.1.1	GR	2020-09-28	0	0	1	6
England/ALDP-981D70/2020	EPI_ISL_552794	230	08/10/20	Europe	United Kingdom	England		Human	?	?	20B	B.1.1.1	GR	2020-09-28	0	0	1	6
England/ALDP-981D8F/2020	EPI_ISL_552785	229	08/09/20	Europe	United Kingdom	England		Human	?	?	20B	B.1.1	GR	2020-09-28	0	0	1	5
England/ALDP-981DAD/2020	EPI_ISL_552796	229	08/09/20	Europe	United Kingdom	England		Human	?	?	20A	B.1.5	G	2020-09-28	0	0	1	13
England/ALDP-981DBC/2020	EPI_ISL_552793	230	08/10/20	Europe	United Kingdom	England		Human	?	?	20B	B.1.1	GR	2020-09-28	0	1	0	5
England/ALDP-981E04/2020	EPI_ISL_552717	229	08/09/20	Europe	United Kingdom	England		Human	?	?	20B	B.1.1	GR	2020-09-28	0	1	0	5
England/ALDP-981E22/2020	EPI_ISL_552735	229	08/09/20	Europe	United Kingdom	England		Human	?	?	20B	B.1.1.51	GR	2020-09-28	0	0	1	5
England/ALDP-981E31/2020	EPI_ISL_552792	229	08/09/20	Europe	United Kingdom	England		Human	?	?	20B	B.1.1	GR	2020-09-28	1	0	0	5
England/ALDP-981E40/2020	EPI_ISL_552774	229	08/09/20	Europe	United Kingdom	England		Human	?	?	20B	B.1.1.51	GR	2020-09-28	0	0	1	5
England/ALDP-981E8C/2020	EPI_ISL_552750	230	08/10/20	Europe	United Kingdom	England		Human	?	?	20B	B.1.1	GR	2020-09-28	1	0	0	5
England/ALDP-981E9B/2020	EPI_ISL_552776	230	08/10/20	Europe	United Kingdom	England		Human	?	?	20B	B.1.1	GR	2020-09-28	0	0	1	5
England/ALDP-981EB9/2020	EPI_ISL_552771	230	08/10/20	Europe	United Kingdom	England		Human	?	?	20B	B.1.1.4	GR	2020-09-28	0	1	0	5
England/ALDP-981EC8/2020	EPI_ISL_552777	229	08/09/20	Europe	United Kingdom	England		Human	?	?	20B	B.1.1.1	GR	2020-09-28	0	1	0	6
England/ALDP-981ED7/2020	EPI_ISL_552745	229	08/09/20	Europe	United Kingdom	England		Human	?	?	20A	B.1	GH	2020-09-28	1	0	0	14
England/ALDP-981EF5/2020	EPI_ISL_552719	230	08/10/20	Europe	United Kingdom	England		Human	?	?	20B	B.1.1	GR	2020-09-28	0	1	0	5
England/ALDP-981F01/2020	EPI_ISL_552783	230	08/10/20	Europe	United Kingdom	England		Human	?	?	20B	B.1.1	GR	2020-09-28	1	0	0	5
England/ALDP-981F10/2020	EPI_ISL_552724	230	08/10/20	Europe	United Kingdom	England		Human	?	?	20A	B.1	GH	2020-09-28	0	0	1	7
England/ALDP-981F7A/2020	EPI_ISL_552741	229	08/09/20	Europe	United Kingdom	England		Human	?	?	20B	B.1.1	GR	2020-09-28	0	1	0	5
England/ALDP-981F89/2020	EPI_ISL_552722	229	08/09/20	Europe	United Kingdom	England		Human	?	?	20B	B.1.1.35	GR	2020-09-28	1	0	0	6
England/ALDP-981FB6/2020	EPI_ISL_552760	230	08/10/20	Europe	United Kingdom	England		Human	?	?	20B	B.1.1	GR	2020-09-28	0	0	1	5
England/ALDP-981FD4/2020	EPI_ISL_552761	230	08/10/20	Europe	United Kingdom	England		Human	?	?	20B	B.1.1.1	GR	2020-09-28	1	0	0	6
England/ALDP-981FE3/2020	EPI_ISL_552726	230	08/10/20	Europe	United Kingdom	England		Human	?	?	20B	B.1.1	GR	2020-09-28	0	1	0	5
England/ALDP-982058/2020	EPI_ISL_552732	230	08/10/20	Europe	United Kingdom	England		Human	?	?	20A.EU1	B.1.177	GV	2020-09-28	0	0	1	18
England/ALDP-982085/2020	EPI_ISL_552748	229	08/09/20	Europe	United Kingdom	England		Human	?	?	20A.EU1	B.1.177	GV	2020-09-28	0	1	0	18
England/ALDP-9820A3/2020	EPI_ISL_552730	229	08/09/20	Europe	United Kingdom	England		Human	?	?	20B	B.1.1.51	GR	2020-09-28	0	1	0	5
England/ALDP-9820D0/2020	EPI_ISL_552768	230	08/10/20	Europe	United Kingdom	England		Human	?	?	20B	B.1.1.54	GR	2020-09-28	1	0	0	5
England/ALDP-9820FE/2020	EPI_ISL_552773	230	08/10/20	Europe	United Kingdom	England		Human	?	?	20B	B.1.1	GR	2020-09-28	0	0	1	5
England/ALDP-982146/2020	EPI_ISL_552775	230	08/10/20	Europe	United Kingdom	England		Human	?	?	20B	B.1.1	GR	2020-09-28	0	1	0	5
England/ALDP-982823/2020	EPI_ISL_552681	229	08/09/20	Europe	United Kingdom	England		Human	?	?	20B	B.1.1.37	GR	2020-09-28	0	0	1	20
England/ALDP-982832/2020	EPI_ISL_552642	229	08/09/20	Europe	United Kingdom	England		Human	?	?	20B	B.1.1.37	GR	2020-09-28	0	0	1	20
England/ALDP-982841/2020	EPI_ISL_552523	230	08/10/20	Europe	United Kingdom	England		Human	?	?	20A	B.1.5	G	2020-09-28	0	0	1	16
England/ALDP-982850/2020	EPI_ISL_552556	230	08/10/20	Europe	United Kingdom	England		Human	?	?	20B	B.1.1.1	GR	2020-09-28	0	0	1	6
England/ALDP-98286F/2020	EPI_ISL_552488	230	08/10/20	Europe	United Kingdom	England		Human	?	?	20A	B.1.5	G	2020-09-28	0	0	1	16
England/ALDP-98287E/2020	EPI_ISL_552620	230	08/10/20	Europe	United Kingdom	England		Human	?	?	20B	B.1.1	GR	2020-09-28	0	1	0	5
England/ALDP-98288D/2020	EPI_ISL_552591	230	08/10/20	Europe	United Kingdom	England		Human	?	?	20B	B.1.1.1	GR	2020-09-28	0	0	1	6
England/ALDP-9828C9/2020	EPI_ISL_552527	230	08/10/20	Europe	United Kingdom	England		Human	?	?	20B	B.1.1	GR	2020-09-28	0	0	1	5
England/ALDP-9828D8/2020	EPI_ISL_552659	230	08/10/20	Europe	United Kingdom	England		Human	?	?	20B	B.1.1	GR	2020-09-28	0	0	1	5
England/ALDP-9828E7/2020	EPI_ISL_552515	230	08/10/20	Europe	United Kingdom	England		Human	?	?	20A	B.1.5	G	2020-09-28	0	0	1	13
England/ALDP-9828F6/2020	EPI_ISL_552618	230	08/10/20	Europe	United Kingdom	England		Human	?	?	20B	B.1.1.37	GR	2020-09-28	0	1	0	20
England/ALDP-982911/2020	EPI_ISL_552512	230	08/10/20	Europe	United Kingdom	England		Human	?	?	20B	B.1.1	GR	2020-09-28	0	0	1	5
England/ALDP-98293F/2020	EPI_ISL_552466	230	08/10/20	Europe	United Kingdom	England		Human	?	?	20A	B.1.5	G	2020-09-28	0	0	1	13
England/ALDP-98295D/2020	EPI_ISL_552665	230	08/10/20	Europe	United Kingdom	England		Human	?	?	20B	B.1.1	GR	2020-09-28	0	0	1	5
England/ALDP-98296C/2020	EPI_ISL_552689	230	08/10/20	Europe	United Kingdom	England		Human	?	?	20B	B.1.1	GR	2020-09-28	0	0	1	5
England/ALDP-98297B/2020	EPI_ISL_552713	229	08/09/20	Europe	United Kingdom	England		Human	?	?	20B	B.1.1	GR	2020-09-28	0	0	1	5
England/ALDP-982999/2020	EPI_ISL_552446	230	08/10/20	Europe	United Kingdom	England		Human	?	?	20B	B.1.1	GR	2020-09-28	0	0	1	5
England/ALDP-9829A8/2020	EPI_ISL_552595	229	08/09/20	Europe	United Kingdom	England		Human	?	?	20B	B.1.1.1	GR	2020-09-28	0	0	1	6
England/ALDP-9829B7/2020	EPI_ISL_552629	229	08/09/20	Europe	United Kingdom	England		Human	?	?	20B	B.1.1	GR	2020-09-28	0	0	1	5
England/ALDP-9829C6/2020	EPI_ISL_552449	230	08/10/20	Europe	United Kingdom	England		Human	?	?	20B	B.1.1.1	GR	2020-09-28	0	0	1	6
England/ALDP-9829D5/2020	EPI_ISL_552699	230	08/10/20	Europe	United Kingdom	England		Human	?	?	20B	B.1.1.1	GR	2020-09-28	0	0	1	6
England/ALDP-9829F3/2020	EPI_ISL_552507	230	08/10/20	Europe	United Kingdom	England		Human	?	?	20B	B.1.1.1	GR	2020-09-28	0	0	1	6
England/ALDP-982A0F/2020	EPI_ISL_552565	230	08/10/20	Europe	United Kingdom	England		Human	?	?	20B	B.1.1.1	GR	2020-09-28	0	0	1	6
England/ALDP-982A1E/2020	EPI_ISL_552533	230	08/10/20	Europe	United Kingdom	England		Human	?	?	20B	B.1.1.51	GR	2020-09-28	0	0	1	5
England/ALDP-982A2D/2020	EPI_ISL_552639	229	08/09/20	Europe	United Kingdom	England		Human	?	?	20B	B.1.1.37	GR	2020-09-28	0	0	1	20
England/ALDP-982A3C/2020	EPI_ISL_552516	229	08/09/20	Europe	United Kingdom	England		Human	?	?	20B	B.1.1	GR	2020-09-28	0	0	1	5
England/ALDP-982A4B/2020	EPI_ISL_552526	229	08/09/20	Europe	United Kingdom	England		Human	?	?	20B	B.1.1	GR	2020-09-28	0	0	1	5
England/ALDP-982A5A/2020	EPI_ISL_552463	229	08/09/20	Europe	United Kingdom	England		Human	?	?	20B	B.1.1	GR	2020-09-28	0	0	1	5
England/ALDP-982A78/2020	EPI_ISL_552468	229	08/09/20	Europe	United Kingdom	England		Human	?	?	20A	B.1.36.1	GH	2020-09-28	0	0	1	14
England/ALDP-982A87/2020	EPI_ISL_552590	229	08/09/20	Europe	United Kingdom	England		Human	?	?	20B	B.1.1	GR	2020-09-28	0	0	1	5
England/ALDP-982A96/2020	EPI_ISL_552530	229	08/09/20	Europe	United Kingdom	England		Human	?	?	20B	B.1.1	GR	2020-09-28	0	0	1	5
England/ALDP-982AA5/2020	EPI_ISL_552562	229	08/09/20	Europe	United Kingdom	England		Human	?	?	20B	B.1.1	GR	2020-09-28	0	0	1	5
England/ALDP-982AC3/2020	EPI_ISL_552644	229	08/09/20	Europe	United Kingdom	England		Human	?	?	20A	B.1	GH	2020-09-28	0	0	1	7
England/ALDP-982AE1/2020	EPI_ISL_552587	229	08/09/20	Europe	United Kingdom	England		Human	?	?	20A.EU1	B.1.177	GV	2020-09-28	0	1	0	21
England/ALDP-982AF0/2020	EPI_ISL_552646	229	08/09/20	Europe	United Kingdom	England		Human	?	?	20B	B.1.1	GR	2020-09-28	0	0	1	5
England/ALDP-982B2A/2020	EPI_ISL_552686	230	08/10/20	Europe	United Kingdom	England		Human	?	?	20B	B.1.1	GR	2020-09-28	0	0	1	5
England/ALDP-982B39/2020	EPI_ISL_552539	230	08/10/20	Europe	United Kingdom	England		Human	?	?	20A	B.1.36.1	GH	2020-09-28	0	0	1	14
England/ALDP-982B57/2020	EPI_ISL_552608	230	08/10/20	Europe	United Kingdom	England		Human	?	?	20B	B.1.1	GR	2020-09-28	0	0	1	5
England/ALDP-982B66/2020	EPI_ISL_552706	230	08/10/20	Europe	United Kingdom	England		Human	?	?	20A	B.1.5	G	2020-09-28	0	0	1	13
England/ALDP-982B75/2020	EPI_ISL_552579	230	08/10/20	Europe	United Kingdom	England		Human	?	?	20B	B.1.1.51	GR	2020-09-28	0	0	1	5
England/ALDP-982B84/2020	EPI_ISL_552669	229	08/09/20	Europe	United Kingdom	England		Human	?	?	20B	B.1.1.37	GR	2020-09-28	0	0	1	20
England/ALDP-982B93/2020	EPI_ISL_552540	229	08/09/20	Europe	United Kingdom	England		Human	?	?	20B	B.1.1	GR	2020-09-28	0	0	1	5
England/ALDP-982BA2/2020	EPI_ISL_552506	228	08/08/20	Europe	United Kingdom	England		Human	?	?	20B	B.1.1	GR	2020-09-28	0	0	1	5
England/ALDP-982BB1/2020	EPI_ISL_552476	228	08/08/20	Europe	United Kingdom	England		Human	?	?	20B	B.1.1	GR	2020-09-28	0	0	1	5
England/ALDP-982BC0/2020	EPI_ISL_552479	231	08/11/20	Europe	United Kingdom	England		Human	?	?	20B	B.1.1	GR	2020-09-28	0	0	1	5
England/ALDP-982BEE/2020	EPI_ISL_552712	229	08/09/20	Europe	United Kingdom	England		Human	?	?	20B	B.1.1	GR	2020-09-28	0	0	1	5
England/ALDP-982BFD/2020	EPI_ISL_552508	230	08/10/20	Europe	United Kingdom	England		Human	?	?	20B	B.1.1	GR	2020-09-28	0	0	0	5
England/ALDP-982C09/2020	EPI_ISL_552464	230	08/10/20	Europe	United Kingdom	England		Human	?	?	20B	B.1.1	GR	2020-09-28	0	0	1	5
England/ALDP-982C18/2020	EPI_ISL_552617	229	08/09/20	Europe	United Kingdom	England		Human	?	?	20B	B.1.1.4	GR	2020-09-28	0	0	1	5
England/ALDP-982C36/2020	EPI_ISL_552572	230	08/10/20	Europe	United Kingdom	England		Human	?	?	20B	B.1.1	GR	2020-09-28	1	0	0	5
England/ALDP-982C45/2020	EPI_ISL_552607	229	08/09/20	Europe	United Kingdom	England		Human	?	?	20B	B.1.1	GR	2020-09-28	0	0	1	5
England/ALDP-982C54/2020	EPI_ISL_552655	229	08/09/20	Europe	United Kingdom	England		Human	?	?	20B	B.1.1.30	GR	2020-09-28	0	0	1	5
England/ALDP-982CBE/2020	EPI_ISL_552598	230	08/10/20	Europe	United Kingdom	England		Human	?	?	20A	B.1.36	GH	2020-09-28	0	0	1	14
England/ALDP-982CDC/2020	EPI_ISL_552574	230	08/10/20	Europe	United Kingdom	England		Human	?	?	20B	B.1.1.1	GR	2020-09-28	0	0	1	6
England/ALDP-982CFA/2020	EPI_ISL_552580	230	08/10/20	Europe	United Kingdom	England		Human	?	?	20B	B.1.1	GR	2020-09-28	0	0	1	5
England/ALDP-982D15/2020	EPI_ISL_552583	230	08/10/20	Europe	United Kingdom	England		Human	?	?	20B	B.1.1	GR	2020-09-28	0	0	1	5
England/ALDP-982D51/2020	EPI_ISL_552679	230	08/10/20	Europe	United Kingdom	England		Human	?	?	20B	B.1.1.51	GR	2020-09-28	0	0	1	5
England/ALDP-982D60/2020	EPI_ISL_552707	230	08/10/20	Europe	United Kingdom	England		Human	?	?	20B	B.1.1.4	GR	2020-09-28	0	0	1	5
England/ALDP-982D7F/2020	EPI_ISL_552473	230	08/10/20	Europe	United Kingdom	England		Human	?	?	20A.EU1	B.1.177	GV	2020-09-28	0	0	1	21
England/ALDP-982D8E/2020	EPI_ISL_552666	230	08/10/20	Europe	United Kingdom	England		Human	?	?	20B	B.1.1.4	GR	2020-09-28	0	1	0	5
England/ALDP-982D9D/2020	EPI_ISL_552534	230	08/10/20	Europe	United Kingdom	England		Human	?	?	20B	B.1.1	GR	2020-09-28	1	0	0	5
England/ALDP-982DAC/2020	EPI_ISL_552486	230	08/10/20	Europe	United Kingdom	England		Human	?	?	20B	B.1.1.51	GR	2020-09-28	0	0	1	5
England/ALDP-982DBB/2020	EPI_ISL_552671	230	08/10/20	Europe	United Kingdom	England		Human	?	?	20B	B.1.1.51	GR	2020-09-28	0	0	1	5
England/ALDP-982DCA/2020	EPI_ISL_552703	230	08/10/20	Europe	United Kingdom	England		Human	?	?	20B	B.1.1.51	GR	2020-09-28	0	0	0	5
England/CAMB-1B5D8A/2020	EPI_ISL_549389	252	09/01/20	Europe	United Kingdom	England		Human	?	?	20A	B.1.36.1	GH	2020-09-28	0	0	1	14
England/CAMB-1B5D99/2020	EPI_ISL_549388	253	09/02/20	Europe	United Kingdom	England		Human	?	?	20A	B.1	G	2020-09-28	0	1	0	16
England/CAMB-1B5DA8/2020	EPI_ISL_549390	255	09/04/20	Europe	United Kingdom	England		Human	?	?	20B	B.1.1	GR	2020-09-28	0	0	1	5
England/CAMB-1B5DB7/2020	EPI_ISL_549386	256	09/05/20	Europe	United Kingdom	England		Human	?	?	20A.EU1	B.1.177	GV	2020-09-28	0	1	0	21
England/CAMB-1B5DC6/2020	EPI_ISL_549391	254	09/03/20	Europe	United Kingdom	England		Human	?	?	20A.EU1	B.1.177	GV	2020-09-28	0	0	1	18
England/CAMB-1B5DD5/2020	EPI_ISL_549392	256	09/05/20	Europe	United Kingdom	England		Human	?	?	20B	B.1.1.1	GR	2020-09-28	0	0	1	6
England/CAMB-1B5DE4/2020	EPI_ISL_549393	256	09/05/20	Europe	United Kingdom	England		Human	?	?	20B	B.1.1.1	GR	2020-09-28	0	0	1	6
England/CAMB-1B5DF3/2020	EPI_ISL_549374	258	09/07/20	Europe	United Kingdom	England		Human	?	?	20A	B.1.5	G	2020-09-28	0	1	0	16
England/CAMB-1B5E1E/2020	EPI_ISL_549394	259	09/08/20	Europe	United Kingdom	England		Human	?	?	20A.EU1	B.1.177	GV	2020-09-28	0	0	1	18
England/CAMC-9412F5/2020	EPI_ISL_556854	211	07/22/20	Europe	United Kingdom	England		Human	?	?	20B	B.1.1	GR	2020-09-28	0	0	1	5
England/CAMC-94137A/2020	EPI_ISL_556841	212	07/23/20	Europe	United Kingdom	England		Human	?	?	20B	B.1.1	GR	2020-09-28	0	0	1	5
England/CAMC-941398/2020	EPI_ISL_556859	212	07/23/20	Europe	United Kingdom	England		Human	?	?	20B	B.1.1	GR	2020-09-28	0	0	1	5
England/CAMC-9413B6/2020	EPI_ISL_556845	212	07/23/20	Europe	United Kingdom	England		Human	?	?	20A	B.1.5	G	2020-09-28	1	0	0	13
England/CAMC-94144A/2020	EPI_ISL_556829	212	07/23/20	Europe	United Kingdom	England		Human	?	?	20B	B.1.1.1	GR	2020-09-28	1	0	0	6
England/CAMC-941495/2020	EPI_ISL_556862	213	07/24/20	Europe	United Kingdom	England		Human	?	?	20B	B.1.1.35	GR	2020-09-28	0	0	1	6
England/CAMC-9414FF/2020	EPI_ISL_556830	211	07/22/20	Europe	United Kingdom	England		Human	?	?	20B	B.1.1	GR	2020-09-28	0	0	1	5
England/CAMC-941529/2020	EPI_ISL_556853	211	07/22/20	Europe	United Kingdom	England		Human	?	?	20B	B.1.1	GR	2020-09-28	0	0	1	5
England/CAMC-941583/2020	EPI_ISL_556826	209	07/20/20	Europe	United Kingdom	England		Human	?	?	20B	B.1.1	GR	2020-09-28	1	0	0	5
England/CAMC-941592/2020	EPI_ISL_556842	209	07/20/20	Europe	United Kingdom	England		Human	?	?	20B	B.1.1	GR	2020-09-28	0	0	1	5
England/CAMC-9415B0/2020	EPI_ISL_556847	211	07/22/20	Europe	United Kingdom	England		Human	?	?	20A	B.1.5	G	2020-09-28	0	0	1	13
England/CAMC-941608/2020	EPI_ISL_556861	212	07/23/20	Europe	United Kingdom	England		Human	?	?	20B	B.1.1.50	GR	2020-09-28	0	0	1	5
England/CAMC-941635/2020	EPI_ISL_556825	212	07/23/20	Europe	United Kingdom	England		Human	?	?	20B	B.1.1.1	GR	2020-09-28	0	0	1	6
England/CAMC-941671/2020	EPI_ISL_556849	213	07/24/20	Europe	United Kingdom	England		Human	?	?	20B	B.1.1	GR	2020-09-28	0	0	0	5
England/CAMC-94169F/2020	EPI_ISL_556834	211	07/22/20	Europe	United Kingdom	England		Human	?	?	20B	B.1.1.37	GR	2020-09-28	0	0	1	20
England/CAMC-9416AE/2020	EPI_ISL_556824	211	07/22/20	Europe	United Kingdom	England		Human	?	?	20B	B.1.1.37	GR	2020-09-28	0	1	0	20
England/CAMC-9416DB/2020	EPI_ISL_556836	214	07/25/20	Europe	United Kingdom	England		Human	?	?	20C	B.1.115	GH	2020-09-28	1	0	0	7
England/CAMC-9417AB/2020	EPI_ISL_556837	211	07/22/20	Europe	United Kingdom	England		Human	?	?	20B	B.1.1	GR	2020-09-28	0	0	1	5
England/CAMC-941820/2020	EPI_ISL_556860	213	07/24/20	Europe	United Kingdom	England		Human	?	?	20B	B.1.1.35	GR	2020-09-28	0	0	1	6
England/CAMC-941899/2020	EPI_ISL_556856	212	07/23/20	Europe	United Kingdom	England		Human	?	?	20B	B.1.1	GR	2020-09-28	0	0	1	5
England/CAMC-9418C6/2020	EPI_ISL_556838	211	07/22/20	Europe	United Kingdom	England		Human	?	?	20B	B.1.1	GR	2020-09-28	0	0	1	5
England/CAMC-9418F3/2020	EPI_ISL_556840	208	07/19/20	Europe	United Kingdom	England		Human	?	?	20B	B.1.1	GR	2020-09-28	0	0	1	5
England/CAMC-941987/2020	EPI_ISL_556846	210	07/21/20	Europe	United Kingdom	England		Human	?	?	20B	B.1.1	GR	2020-09-28	0	0	1	5
England/CAMC-941A1B/2020	EPI_ISL_556827	207	07/18/20	Europe	United Kingdom	England		Human	?	?	20B	B.1.1	GR	2020-09-28	0	0	1	5
England/CAMC-941A39/2020	EPI_ISL_556831	211	07/22/20	Europe	United Kingdom	England		Human	?	?	20B	B.1.1	GR	2020-09-28	0	0	1	5
England/CAMC-941A66/2020	EPI_ISL_556835	212	07/23/20	Europe	United Kingdom	England		Human	?	?	20A.EU1	B.1.177	GV	2020-09-28	0	0	1	18
England/CAMC-941A75/2020	EPI_ISL_556855	214	07/25/20	Europe	United Kingdom	England		Human	?	?	20A.EU1	B.1.177	GV	2020-09-28	0	0	1	18
England/CAMC-941B18/2020	EPI_ISL_556844	209	07/20/20	Europe	United Kingdom	England		Human	?	?	20B	B.1.1.15	GR	2020-09-28	0	0	1	5
England/CAMC-941B27/2020	EPI_ISL_556828	213	07/24/20	Europe	United Kingdom	England		Human	?	?	20B	B.1.1	GR	2020-09-28	1	0	0	5
England/CAMC-941B54/2020	EPI_ISL_556857	210	07/21/20	Europe	United Kingdom	England		Human	?	?	20B	B.1.1	GR	2020-09-28	0	1	0	5
England/CAMC-941BAF/2020	EPI_ISL_556839	212	07/23/20	Europe	United Kingdom	England		Human	?	?	20B	B.1.1	GR	2020-09-28	0	0	1	5
England/CAMC-941BBE/2020	EPI_ISL_556858	213	07/24/20	Europe	United Kingdom	England		Human	?	?	20B	B.1.1	GR	2020-09-28	0	0	1	5
England/CAMC-941C24/2020	EPI_ISL_556850	212	07/23/20	Europe	United Kingdom	England		Human	?	?	20B	B.1.1	GR	2020-09-28	0	0	1	5
England/CAMC-941C60/2020	EPI_ISL_556848	211	07/22/20	Europe	United Kingdom	England		Human	?	?	20C	B.1	GH	2020-09-28	0	0	1	7
England/CAMC-941C8E/2020	EPI_ISL_556843	212	07/23/20	Europe	United Kingdom	England		Human	?	?	20B	B.1.1	GR	2020-09-28	0	0	1	5
England/CAMC-941D12/2020	EPI_ISL_556851	213	07/24/20	Europe	United Kingdom	England		Human	?	?	20B	B.1.1	GR	2020-09-28	0	0	1	5
England/CAMC-941D4F/2020	EPI_ISL_556832	211	07/22/20	Europe	United Kingdom	England		Human	?	?	20B	B.1.1	GR	2020-09-28	0	0	1	5
England/CAMC-941D6D/2020	EPI_ISL_556852	211	07/22/20	Europe	United Kingdom	England		Human	?	?	20B	B.1.1	GR	2020-09-28	0	1	0	5
England/CAMC-941DD6/2020	EPI_ISL_556833	213	07/24/20	Europe	United Kingdom	England		Human	?	?	20B	B.1.1	GR	2020-09-28	1	0	0	5
England/CAMC-941F3A/2020	EPI_ISL_556909	211	07/22/20	Europe	United Kingdom	England		Human	?	?	20B	B.1.1	GR	2020-09-28	0	0	1	5
England/CAMC-941FD0/2020	EPI_ISL_556891	211	07/22/20	Europe	United Kingdom	England		Human	?	?	20B	B.1.1	GR	2020-09-28	0	0	1	5
England/CAMC-942009/2020	EPI_ISL_556888	211	07/22/20	Europe	United Kingdom	England		Human	?	?	20B	B.1.1	GR	2020-09-28	0	0	1	5
England/CAMC-942036/2020	EPI_ISL_556867	212	07/23/20	Europe	United Kingdom	England		Human	?	?	20B	B.1.1.1	GR	2020-09-28	0	0	1	6
England/CAMC-942054/2020	EPI_ISL_556890	213	07/24/20	Europe	United Kingdom	England		Human	?	?	20B	B.1.1	GR	2020-09-28	0	0	1	5
England/CAMC-942063/2020	EPI_ISL_556896	214	07/25/20	Europe	United Kingdom	England		Human	?	?	20B	B.1.1	GR	2020-09-28	0	0	1	5
England/CAMC-942115/2020	EPI_ISL_556912	210	07/21/20	Europe	United Kingdom	England		Human	?	?	20B	B.1.1	GR	2020-09-28	0	0	1	5
England/CAMC-9421AC/2020	EPI_ISL_556908	212	07/23/20	Europe	United Kingdom	England		Human	?	?	20B	B.1.1	GR	2020-09-28	0	1	0	5
England/CAMC-9421F7/2020	EPI_ISL_556911	212	07/23/20	Europe	United Kingdom	England		Human	?	?	20A	B.1.36.1	GH	2020-09-28	0	0	1	14
England/CAMC-94224F/2020	EPI_ISL_556877	211	07/22/20	Europe	United Kingdom	England		Human	?	?	20B	B.1.1	GR	2020-09-28	0	0	1	5
England/CAMC-94228B/2020	EPI_ISL_556884	210	07/21/20	Europe	United Kingdom	England		Human	?	?	20B	B.1.1	GR	2020-09-28	0	1	0	5
England/CAMC-9422D6/2020	EPI_ISL_556869	212	07/23/20	Europe	United Kingdom	England		Human	?	?	20B	B.1.1	GR	2020-09-28	0	0	1	5
England/CAMC-94231F/2020	EPI_ISL_556914	210	07/21/20	Europe	United Kingdom	England		Human	?	?	20B	B.1.1.50	GR	2020-09-28	0	1	0	5
England/CAMC-9423B5/2020	EPI_ISL_556863	205	07/16/20	Europe	United Kingdom	England		Human	?	?	20B	B.1.1	GR	2020-09-28	0	1	0	5
England/CAMC-9424A3/2020	EPI_ISL_556881	210	07/21/20	Europe	United Kingdom	England		Human	?	?	20B	B.1.1.72	GR	2020-09-28	0	1	0	5
England/CAMC-9424EF/2020	EPI_ISL_556886	209	07/20/20	Europe	United Kingdom	England		Human	?	?	20B	B.1.1.50	GR	2020-09-28	0	0	1	5
England/CAMC-942555/2020	EPI_ISL_556901	210	07/21/20	Europe	United Kingdom	England		Human	?	?	20B	B.1.1	GR	2020-09-28	0	0	0	5
England/CAMC-942582/2020	EPI_ISL_556889	210	07/21/20	Europe	United Kingdom	England		Human	?	?	20B	B.1.1.15	GR	2020-09-28	0	0	1	5
England/CAMC-9425CE/2020	EPI_ISL_556902	207	07/18/20	Europe	United Kingdom	England		Human	?	?	20B	B.1.1.15	GR	2020-09-28	0	0	1	5
England/CAMC-9425EC/2020	EPI_ISL_556874	212	07/23/20	Europe	United Kingdom	England		Human	?	?	20A	B.1.5	G	2020-09-28	0	0	1	13
England/CAMC-942704/2020	EPI_ISL_556894	209	07/20/20	Europe	United Kingdom	England		Human	?	?	20B	B.1.1	GR	2020-09-28	0	1	0	5
England/CAMC-942713/2020	EPI_ISL_556872	210	07/21/20	Europe	United Kingdom	England		Human	?	?	20B	B.1.1	GR	2020-09-28	0	0	1	5
England/CAMC-94275F/2020	EPI_ISL_556903	211	07/22/20	Europe	United Kingdom	England		Human	?	?	20B	B.1.1	GR	2020-09-28	0	1	0	5
England/CAMC-9427C8/2020	EPI_ISL_556868	216	07/27/20	Europe	United Kingdom	England		Human	?	?	20B	B.1.1	GR	2020-09-28	0	0	1	5
England/CAMC-94286B/2020	EPI_ISL_556864	211	07/22/20	Europe	United Kingdom	England		Human	?	?	20B	B.1.1	GR	2020-09-28	0	0	1	5
England/CAMC-942968/2020	EPI_ISL_556865	212	07/23/20	Europe	United Kingdom	England		Human	?	?	20B	B.1.1	GR	2020-09-28	0	0	1	5
England/CAMC-942A29/2020	EPI_ISL_556899	212	07/23/20	Europe	United Kingdom	England		Human	?	?	20B	B.1.1	GR	2020-09-28	0	0	1	5
England/CAMC-942A56/2020	EPI_ISL_556892	209	07/20/20	Europe	United Kingdom	England		Human	?	?	20B	B.1.1.35	GR	2020-09-28	0	0	1	6
England/CAMC-942A83/2020	EPI_ISL_556871	211	07/22/20	Europe	United Kingdom	England		Human	?	?	20B	B.1.1	GR	2020-09-28	0	0	1	5
England/CAMC-942ACF/2020	EPI_ISL_556904	213	07/24/20	Europe	United Kingdom	England		Human	?	?	20A	B.1.5	G	2020-09-28	0	1	0	5
England/CAMC-942AFC/2020	EPI_ISL_556913	212	07/23/20	Europe	United Kingdom	England		Human	?	?	20B	B.1.1	GR	2020-09-28	0	0	1	5
England/CAMC-942BBD/2020	EPI_ISL_556870	210	07/21/20	Europe	United Kingdom	England		Human	?	?	20A	B.1	G	2020-09-28	0	1	0	5
England/CAMC-942BEA/2020	EPI_ISL_556897	209	07/20/20	Europe	United Kingdom	England		Human	?	?	20B	B.1.1	GR	2020-09-28	0	1	0	5
England/CAMC-942CAB/2020	EPI_ISL_556875	218	07/29/20	Europe	United Kingdom	England		Human	?	?	20B	B.1.1	GR	2020-09-28	0	1	0	5
England/CAMC-942CBA/2020	EPI_ISL_556885	213	07/24/20	Europe	United Kingdom	England		Human	?	?	20A	B.1.5	G	2020-09-28	0	0	0	13
England/CAMC-942CC9/2020	EPI_ISL_556893	212	07/23/20	Europe	United Kingdom	England		Human	?	?	20B	B.1.1	GR	2020-09-28	0	0	0	5
England/CAMC-942D11/2020	EPI_ISL_556878	212	07/23/20	Europe	United Kingdom	England		Human	?	?	20B	B.1.1	GR	2020-09-28	0	0	1	5
England/CAMC-942E0F/2020	EPI_ISL_556880	211	07/22/20	Europe	United Kingdom	England		Human	?	?	20A	B.1.5	G	2020-09-28	0	0	0	13
England/CAMC-942EB4/2020	EPI_ISL_556876	211	07/22/20	Europe	United Kingdom	England		Human	?	?	20B	B.1.1	GR	2020-09-28	0	0	0	5
England/CAMC-942F2A/2020	EPI_ISL_556907	213	07/24/20	Europe	United Kingdom	England		Human	?	?	20B	B.1.1	GR	2020-09-28	0	1	0	5
England/CAMC-942F57/2020	EPI_ISL_556883	211	07/22/20	Europe	United Kingdom	England		Human	?	?	20B	B.1.1	GR	2020-09-28	0	1	0	5
England/CAMC-942FB1/2020	EPI_ISL_556873	216	07/27/20	Europe	United Kingdom	England		Human	?	?	20B	B.1.1	GR	2020-09-28	0	1	0	5
England/CAMC-942FC0/2020	EPI_ISL_556866	212	07/23/20	Europe	United Kingdom	England		Human	?	?	20C	B.1	GH	2020-09-28	0	1	0	7
England/CAMC-942FFD/2020	EPI_ISL_556882	212	07/23/20	Europe	United Kingdom	England		Human	?	?	20B	B.1.1	GR	2020-09-28	0	0	1	5
England/CAMC-943017/2020	EPI_ISL_556895	211	07/22/20	Europe	United Kingdom	England		Human	?	?	20B	B.1.1	GR	2020-09-28	0	0	1	5
England/CAMC-943053/2020	EPI_ISL_556905	212	07/23/20	Europe	United Kingdom	England		Human	?	?	20B	B.1.1	GR	2020-09-28	0	0	1	5
England/CAMC-943062/2020	EPI_ISL_556900	212	07/23/20	Europe	United Kingdom	England		Human	?	?	20B	B.1.1	GR	2020-09-28	0	1	0	5
England/CAMC-943080/2020	EPI_ISL_556906	210	07/21/20	Europe	United Kingdom	England		Human	?	?	20A.EU1	B.1.177	GV	2020-09-28	0	0	1	21
England/CAMC-9431BA/2020	EPI_ISL_556898	212	07/23/20	Europe	United Kingdom	England		Human	?	?	20B	B.1.1	GR	2020-09-28	0	1	0	5
England/CAMC-94323F/2020	EPI_ISL_556879	213	07/24/20	Europe	United Kingdom	England		Human	?	?	20B	B.1.1	GR	2020-09-28	0	0	1	5
England/CAMC-94328A/2020	EPI_ISL_556910	214	07/25/20	Europe	United Kingdom	England		Human	?	?	20B	B.1.1.72	GR	2020-09-28	0	0	1	5
England/CAMC-944EEF/2020	EPI_ISL_556931	203	07/14/20	Europe	United Kingdom	England		Human	?	?	20B	B.1.1	GR	2020-09-28	0	0	1	5
England/CAMC-944F19/2020	EPI_ISL_556982	202	07/13/20	Europe	United Kingdom	England		Human	?	?	20B	B.1.1.35	GR	2020-09-28	0	0	1	6
England/CAMC-944F28/2020	EPI_ISL_556948	203	07/14/20	Europe	United Kingdom	England		Human	?	?	20B	B.1.1	GR	2020-09-28	0	0	1	5
England/CAMC-944FA0/2020	EPI_ISL_556943	204	07/15/20	Europe	United Kingdom	England		Human	?	?	20B	B.1.1.51	GR	2020-09-28	0	0	1	5
England/CAMC-944FBF/2020	EPI_ISL_556959	204	07/15/20	Europe	United Kingdom	England		Human	?	?	20C	B.1.115	GH	2020-09-28	0	0	1	7
England/CAMC-945006/2020	EPI_ISL_556925	203	07/14/20	Europe	United Kingdom	England		Human	?	?	20A	B.1.5	G	2020-09-28	0	1	0	13
England/CAMC-945015/2020	EPI_ISL_556938	201	07/12/20	Europe	United Kingdom	England		Human	?	?	20B	B.1.1	GR	2020-09-28	0	0	1	5
England/CAMC-945051/2020	EPI_ISL_556972	204	07/15/20	Europe	United Kingdom	England		Human	?	?	20B	B.1.1	GR	2020-09-28	0	1	0	5
England/CAMC-945060/2020	EPI_ISL_556944	203	07/14/20	Europe	United Kingdom	England		Human	?	?	20B	B.1.1	GR	2020-09-28	0	1	0	5
England/CAMC-9450AC/2020	EPI_ISL_556947	205	07/16/20	Europe	United Kingdom	England		Human	?	?	20B	B.1.1	GR	2020-09-28	0	1	0	5
England/CAMC-9451A9/2020	EPI_ISL_556794	205	07/16/20	Europe	United Kingdom	England		Human	?	?	20B	B.1.1	GR	2020-09-28	0	0	1	5
England/CAMC-9451B8/2020	EPI_ISL_556743	204	07/15/20	Europe	United Kingdom	England		Human	?	?	20B	B.1.1.35	GR	2020-09-28	0	0	1	6
England/CAMC-9452A6/2020	EPI_ISL_556921	203	07/14/20	Europe	United Kingdom	England		Human	?	?	20A	B.1.5	G	2020-09-28	0	0	1	13
England/CAMC-9452B5/2020	EPI_ISL_556978	203	07/14/20	Europe	United Kingdom	England		Human	?	?	20A	B.1.5	G	2020-09-28	0	1	0	5
England/CAMC-9452D3/2020	EPI_ISL_556933	203	07/14/20	Europe	United Kingdom	England		Human	?	?	20B	B.1.1.37	GR	2020-09-28	0	0	1	20
England/CAMC-94531C/2020	EPI_ISL_556788	204	07/15/20	Europe	United Kingdom	England		Human	?	?	20B	B.1.1.67	GR	2020-09-28	0	0	1	5
England/CAMC-94533A/2020	EPI_ISL_556963	204	07/15/20	Europe	United Kingdom	England		Human	?	?	20B	B.1.1	GR	2020-09-28	0	1	0	5
England/CAMC-945473/2020	EPI_ISL_556790	202	07/13/20	Europe	United Kingdom	England		Human	?	?	20B	B.1.1	GR	2020-09-28	0	0	1	5
England/CAMC-9454DD/2020	EPI_ISL_556786	205	07/16/20	Europe	United Kingdom	England		Human	?	?	20B	B.1.1.67	GR	2020-09-28	0	1	0	5
England/CAMC-945507/2020	EPI_ISL_556789	205	07/16/20	Europe	United Kingdom	England		Human	?	?	20B	B.1.1.67	GR	2020-09-28	0	0	1	5
England/CAMC-945640/2020	EPI_ISL_556796	204	07/15/20	Europe	United Kingdom	England		Human	?	?	20B	B.1.1.51	GR	2020-09-28	0	0	1	5
England/CAMC-9456B9/2020	EPI_ISL_556812	204	07/15/20	Europe	United Kingdom	England		Human	?	?	20B	B.1.1	GR	2020-09-28	0	0	1	5
England/CAMC-945701/2020	EPI_ISL_556774	202	07/13/20	Europe	United Kingdom	England		Human	?	?	20B	B.1.1	GR	2020-09-28	0	0	1	5
England/CAMC-94572F/2020	EPI_ISL_556950	204	07/15/20	Europe	United Kingdom	England		Human	?	?	20B	B.1.1.37	GR	2020-09-28	0	0	1	20
England/CAMC-9457B6/2020	EPI_ISL_556749	202	07/13/20	Europe	United Kingdom	England		Human	?	?	20B	B.1.1.37	GR	2020-09-28	0	0	1	20
England/CAMC-945868/2020	EPI_ISL_556818	203	07/14/20	Europe	United Kingdom	England		Human	?	?	20B	B.1.1.35	GR	2020-09-28	0	0	1	6
England/CAMC-9458B3/2020	EPI_ISL_556778	204	07/15/20	Europe	United Kingdom	England		Human	?	?	20B	B.1.1	GR	2020-09-28	0	0	1	5
England/CAMC-9458C2/2020	EPI_ISL_556814	204	07/15/20	Europe	United Kingdom	England		Human	?	?	20B	B.1.1	GR	2020-09-28	0	0	1	5
England/CAMC-94590B/2020	EPI_ISL_556742	204	07/15/20	Europe	United Kingdom	England		Human	?	?	20B	B.1.1.44	GR	2020-09-28	0	0	1	5
England/CAMC-945947/2020	EPI_ISL_556801	204	07/15/20	Europe	United Kingdom	England		Human	?	?	20B	B.1.1	GR	2020-09-28	0	0	1	5
England/CAMC-945965/2020	EPI_ISL_556924	206	07/17/20	Europe	United Kingdom	England		Human	?	?	20B	B.1.1	GR	2020-09-28	0	0	1	5
England/CAMC-945B05/2020	EPI_ISL_556729	202	07/13/20	Europe	United Kingdom	England		Human	?	?	20A	B.1.5	G	2020-09-28	0	0	1	16
England/CAMC-945B23/2020	EPI_ISL_556763	205	07/16/20	Europe	United Kingdom	England		Human	?	?	20B	B.1.1	GR	2020-09-28	0	0	1	5
England/CAMC-945B32/2020	EPI_ISL_556745	206	07/17/20	Europe	United Kingdom	England		Human	?	?	20B	B.1.1	GR	2020-09-28	0	0	1	5
England/CAMC-945B6F/2020	EPI_ISL_556714	204	07/15/20	Europe	United Kingdom	England		Human	?	?	20B	B.1.1.70	GR	2020-09-28	0	0	0	5
England/CAMC-945B7E/2020	EPI_ISL_556731	205	07/16/20	Europe	United Kingdom	England		Human	?	?	20B	B.1.1	GR	2020-09-28	0	0	1	5
England/CAMC-945BD8/2020	EPI_ISL_556674	204	07/15/20	Europe	United Kingdom	England		Human	?	?	20B	B.1.1.70	GR	2020-09-28	0	0	0	5
England/CAMC-945BE7/2020	EPI_ISL_556693	205	07/16/20	Europe	United Kingdom	England		Human	?	?	20B	B.1.1	GR	2020-09-28	0	0	1	5
England/CAMC-945C02/2020	EPI_ISL_556717	203	07/14/20	Europe	United Kingdom	England		Human	?	?	20B	B.1.1.1	GR	2020-09-28	0	0	1	6
England/CAMC-945C5D/2020	EPI_ISL_556732	204	07/15/20	Europe	United Kingdom	England		Human	?	?	20A	B.1.5	G	2020-09-28	0	0	1	13
England/CAMC-945C6C/2020	EPI_ISL_556668	205	07/16/20	Europe	United Kingdom	England		Human	?	?	20A	B.1.5	G	2020-09-28	0	0	1	13
England/CAMC-945CD5/2020	EPI_ISL_556699	202	07/13/20	Europe	United Kingdom	England		Human	?	?	20A	B.1.5	G	2020-09-28	0	0	0	13
England/CAMC-945CF3/2020	EPI_ISL_556697	205	07/16/20	Europe	United Kingdom	England		Human	?	?	20B	B.1.1.30	GR	2020-09-28	1	0	0	5
England/CAMC-945D87/2020	EPI_ISL_556640	204	07/15/20	Europe	United Kingdom	England		Human	?	?	20B	B.1.1.70	GR	2020-09-28	0	0	0	5
England/CAMC-945DD2/2020	EPI_ISL_556644	203	07/14/20	Europe	United Kingdom	England		Human	?	?	20B	B.1.1.4	GR	2020-09-28	0	1	0	5
England/CAMC-945E2A/2020	EPI_ISL_556713	204	07/15/20	Europe	United Kingdom	England		Human	?	?	20C	B.1.115	GH	2020-09-28	0	0	1	7
England/CAMC-945EFD/2020	EPI_ISL_556727	205	07/16/20	Europe	United Kingdom	England		Human	?	?	20B	B.1.1.44	GR	2020-09-28	0	0	1	5
England/CAMC-945F36/2020	EPI_ISL_556651	203	07/14/20	Europe	United Kingdom	England		Human	?	?	20B	B.1.1.35	GR	2020-09-28	0	0	1	6
England/CAMC-945F54/2020	EPI_ISL_556708	202	07/13/20	Europe	United Kingdom	England		Human	?	?	20B	B.1.1.1	GR	2020-09-28	0	0	1	6
England/CAMC-945F90/2020	EPI_ISL_556688	205	07/16/20	Europe	United Kingdom	England		Human	?	?	20B	B.1.1	GR	2020-09-28	0	0	1	5
England/CAMC-945FBE/2020	EPI_ISL_556679	205	07/16/20	Europe	United Kingdom	England		Human	?	?	20A	B.1	G	2020-09-28	0	0	0	5
England/CAMC-945FCD/2020	EPI_ISL_556671	204	07/15/20	Europe	United Kingdom	England		Human	?	?	20B	B.1.1	GR	2020-09-28	0	0	1	5
England/CAMC-946050/2020	EPI_ISL_556639	204	07/15/20	Europe	United Kingdom	England		Human	?	?	20B	B.1.1.1	GR	2020-09-28	0	0	1	6
England/CAMC-9460BA/2020	EPI_ISL_556673	204	07/15/20	Europe	United Kingdom	England		Human	?	?	20B	B.1.1	GR	2020-09-28	0	1	0	5
England/CAMC-9460D8/2020	EPI_ISL_556681	204	07/15/20	Europe	United Kingdom	England		Human	?	?	20A	B.1	G	2020-09-28	0	0	0	5
England/CAMC-946199/2020	EPI_ISL_556655	202	07/13/20	Europe	United Kingdom	England		Human	?	?	20B	B.1.1	GR	2020-09-28	0	0	0	5
England/CAMC-9461C6/2020	EPI_ISL_556723	206	07/17/20	Europe	United Kingdom	England		Human	?	?	20B	B.1.1	GR	2020-09-28	0	0	1	5
England/CAMC-9461D5/2020	EPI_ISL_556694	206	07/17/20	Europe	United Kingdom	England		Human	?	?	20B	B.1.1	GR	2020-09-28	0	0	1	5
England/CAMC-94625A/2020	EPI_ISL_556667	202	07/13/20	Europe	United Kingdom	England		Human	?	?	20A	B.1	GH	2020-09-28	0	0	0	7
England/CAMC-946278/2020	EPI_ISL_556670	204	07/15/20	Europe	United Kingdom	England		Human	?	?	20B	B.1.1	GR	2020-09-28	0	0	1	5
England/CAMC-9462B4/2020	EPI_ISL_556642	203	07/14/20	Europe	United Kingdom	England		Human	?	?	20B	B.1.1	GR	2020-09-28	0	0	1	5
England/CAMC-9462D2/2020	EPI_ISL_556918	205	07/16/20	Europe	United Kingdom	England		Human	?	?	20B	B.1.1	GR	2020-09-28	0	1	0	5
England/CAMC-94631B/2020	EPI_ISL_556711	204	07/15/20	Europe	United Kingdom	England		Human	?	?	20B	B.1.1	GR	2020-09-28	0	0	1	5
England/CAMC-94632A/2020	EPI_ISL_556677	204	07/15/20	Europe	United Kingdom	England		Human	?	?	20B	B.1.1.15	GR	2020-09-28	0	0	1	5
England/CAMC-946348/2020	EPI_ISL_556720	204	07/15/20	Europe	United Kingdom	England		Human	?	?	20B	B.1.1.1	GR	2020-09-28	0	0	1	6
England/CAMC-946366/2020	EPI_ISL_556722	204	07/15/20	Europe	United Kingdom	England		Human	?	?	20B	B.1.1	GR	2020-09-28	0	0	1	5
England/CAMC-9463C0/2020	EPI_ISL_556662	204	07/15/20	Europe	United Kingdom	England		Human	?	?	20A	B.1.5	G	2020-09-28	1	0	0	13
England/CAMC-9463EE/2020	EPI_ISL_556672	202	07/13/20	Europe	United Kingdom	England		Human	?	?	20A	B.1.5	G	2020-09-28	0	0	1	13
England/CAMC-946409/2020	EPI_ISL_556724	204	07/15/20	Europe	United Kingdom	England		Human	?	?	20A	B.1.160.1	O	2020-09-28	0	0	1	14
England/CAMC-946481/2020	EPI_ISL_556675	203	07/14/20	Europe	United Kingdom	England		Human	?	?	20B	B.1.1	GR	2020-09-28	0	0	1	5
England/CAMC-9464BE/2020	EPI_ISL_556974	204	07/15/20	Europe	United Kingdom	England		Human	?	?	20B	B.1.1.35	GR	2020-09-28	0	0	1	6
England/CAMC-9464CD/2020	EPI_ISL_556955	206	07/17/20	Europe	United Kingdom	England		Human	?	?	20A	B.1.5	G	2020-09-28	0	0	1	13
England/CAMC-9464EB/2020	EPI_ISL_556696	201	07/12/20	Europe	United Kingdom	England		Human	?	?	20B	B.1.1	GR	2020-09-28	0	1	0	5
England/CAMC-946506/2020	EPI_ISL_556680	204	07/15/20	Europe	United Kingdom	England		Human	?	?	20B	B.1.1	GR	2020-09-28	1	0	0	5
England/CAMC-946515/2020	EPI_ISL_556643	204	07/15/20	Europe	United Kingdom	England		Human	?	?	20C	B.1.115	GH	2020-09-28	0	0	1	7
England/CAMC-946542/2020	EPI_ISL_556712	204	07/15/20	Europe	United Kingdom	England		Human	?	?	20A	B.1.5	G	2020-09-28	0	1	0	13
England/CAMC-946551/2020	EPI_ISL_556692	203	07/14/20	Europe	United Kingdom	England		Human	?	?	20B	B.1.1	GR	2020-09-28	0	0	1	5
England/CAMC-946560/2020	EPI_ISL_556689	203	07/14/20	Europe	United Kingdom	England		Human	?	?	20B	B.1.1	GR	2020-09-28	0	0	1	5
England/CAMC-94658E/2020	EPI_ISL_556705	202	07/13/20	Europe	United Kingdom	England		Human	?	?	20A	B.1.5	G	2020-09-28	0	0	1	13
England/CAMC-94665E/2020	EPI_ISL_556658	202	07/13/20	Europe	United Kingdom	England		Human	?	?	20A	B.1.5	G	2020-09-28	0	0	1	13
England/CAMC-9466B8/2020	EPI_ISL_556964	205	07/16/20	Europe	United Kingdom	England		Human	?	?	20B	B.1.1.35	GR	2020-09-28	0	0	1	6
England/CAMC-946700/2020	EPI_ISL_556934	205	07/16/20	Europe	United Kingdom	England		Human	?	?	20B	B.1.1	GR	2020-09-28	0	0	1	5
England/CAMC-94671F/2020	EPI_ISL_556916	205	07/16/20	Europe	United Kingdom	England		Human	?	?	20B	B.1.1.15	GR	2020-09-28	0	0	1	5
England/CAMC-94672E/2020	EPI_ISL_556966	203	07/14/20	Europe	United Kingdom	England		Human	?	?	20B	B.1.1	GR	2020-09-28	0	1	0	5
England/CAMC-94676A/2020	EPI_ISL_556927	206	07/17/20	Europe	United Kingdom	England		Human	?	?	19A	B.4	O	2020-09-28	0	1	0	11
England/CAMC-946788/2020	EPI_ISL_556951	206	07/17/20	Europe	United Kingdom	England		Human	?	?	20B	B.1.1	GR	2020-09-28	0	0	1	5
England/CAMC-9467A6/2020	EPI_ISL_556922	202	07/13/20	Europe	United Kingdom	England		Human	?	?	20B	B.1.1	GR	2020-09-28	0	0	1	5
England/CAMC-9467F1/2020	EPI_ISL_556937	205	07/16/20	Europe	United Kingdom	England		Human	?	?	20B	B.1.1.4	GR	2020-09-28	0	0	0	5
England/CAMC-946885/2020	EPI_ISL_556973	203	07/14/20	Europe	United Kingdom	England		Human	?	?	20B	B.1.1.4	GR	2020-09-28	0	0	1	5
England/CAMC-946946/2020	EPI_ISL_556980	202	07/13/20	Europe	United Kingdom	England		Human	?	?	20A	B.1.5	G	2020-09-28	0	1	0	16
England/CAMC-9469A0/2020	EPI_ISL_556941	203	07/14/20	Europe	United Kingdom	England		Human	?	?	20B	B.1.1	GR	2020-09-28	0	0	1	5
England/CAMC-9469FB/2020	EPI_ISL_556967	204	07/15/20	Europe	United Kingdom	England		Human	?	?	20C	B.1.115	GH	2020-09-28	0	0	1	7
England/CAMC-946A25/2020	EPI_ISL_556969	204	07/15/20	Europe	United Kingdom	England		Human	?	?	20A	B.1	G	2020-09-28	0	1	0	5
England/CAMC-946A34/2020	EPI_ISL_556958	203	07/14/20	Europe	United Kingdom	England		Human	?	?	20B	B.1.1	GR	2020-09-28	0	0	1	5
England/CAMC-946A8F/2020	EPI_ISL_556942	203	07/14/20	Europe	United Kingdom	England		Human	?	?	20A	B.1.5	G	2020-09-28	0	0	1	13
England/CAMC-946ABC/2020	EPI_ISL_556957	203	07/14/20	Europe	United Kingdom	England		Human	?	?	20A	B.1.5	G	2020-09-28	0	0	1	13
England/CAMC-946B13/2020	EPI_ISL_556970	205	07/16/20	Europe	United Kingdom	England		Human	?	?	20B	B.1.1.4	GR	2020-09-28	0	0	1	5
England/CAMC-946B22/2020	EPI_ISL_556740	205	07/16/20	Europe	United Kingdom	England		Human	?	?	20B	B.1.1.4	GR	2020-09-28	0	0	1	5
England/CAMC-946B31/2020	EPI_ISL_556768	204	07/15/20	Europe	United Kingdom	England		Human	?	?	20C	B.1.115	GH	2020-09-28	0	0	1	7
England/CAMC-946C7A/2020	EPI_ISL_556813	206	07/17/20	Europe	United Kingdom	England		Human	?	?	20B	B.1.1	GR	2020-09-28	0	0	1	5
England/CAMC-946C89/2020	EPI_ISL_556820	205	07/16/20	Europe	United Kingdom	England		Human	?	?	20B	B.1.1.51	GR	2020-09-28	0	0	1	5
England/CAMC-946CB6/2020	EPI_ISL_556929	203	07/14/20	Europe	United Kingdom	England		Human	?	?	20B	B.1.1.30	GR	2020-09-28	0	1	0	5
England/CAMC-946CC5/2020	EPI_ISL_556807	203	07/14/20	Europe	United Kingdom	England		Human	?	?	20A	B.1	G	2020-09-28	0	0	1	5
England/CAMC-946D2C/2020	EPI_ISL_556762	206	07/17/20	Europe	United Kingdom	England		Human	?	?	20B	B.1.1	GR	2020-09-28	0	0	0	5
England/CAMC-946D86/2020	EPI_ISL_556815	206	07/17/20	Europe	United Kingdom	England		Human	?	?	20B	B.1.1	GR	2020-09-28	0	0	1	5
England/CAMC-946DB3/2020	EPI_ISL_556775	203	07/14/20	Europe	United Kingdom	England		Human	?	?	20B	B.1.1	GR	2020-09-28	0	0	1	5
England/CAMC-946DC2/2020	EPI_ISL_556795	203	07/14/20	Europe	United Kingdom	England		Human	?	?	20B	B.1.1	GR	2020-09-28	0	0	1	5
England/CAMC-946E65/2020	EPI_ISL_556797	205	07/16/20	Europe	United Kingdom	England		Human	?	?	20B	B.1.1.4	GR	2020-09-28	0	0	1	5
England/CAMC-946E92/2020	EPI_ISL_556527	209	07/20/20	Europe	United Kingdom	England		Human	?	?	20B	B.1.1	GR	2020-09-28	0	1	0	5
England/CAMC-946F17/2020	EPI_ISL_556572	210	07/21/20	Europe	United Kingdom	England		Human	?	?	20A	B.1	GH	2020-09-28	0	0	1	14
England/CAMC-946F35/2020	EPI_ISL_556530	215	07/26/20	Europe	United Kingdom	England		Human	?	?	20B	B.1.1.1	GR	2020-09-28	0	0	1	6
England/CAMC-946F53/2020	EPI_ISL_556536	209	07/20/20	Europe	United Kingdom	England		Human	?	?	20B	B.1.1.35	GR	2020-09-28	0	1	0	6
England/CAMC-946F71/2020	EPI_ISL_556521	204	07/15/20	Europe	United Kingdom	England		Human	?	?	20B	B.1.1.51	GR	2020-09-28	0	0	1	5
England/CAMC-946FDB/2020	EPI_ISL_556564	211	07/22/20	Europe	United Kingdom	England		Human	?	?	20B	B.1.1.67	GR	2020-09-28	0	0	1	5
England/CAMC-946FEA/2020	EPI_ISL_556568	209	07/20/20	Europe	United Kingdom	England		Human	?	?	20C	B.1	GH	2020-09-28	0	0	1	7
England/CAMC-947004/2020	EPI_ISL_556571	209	07/20/20	Europe	United Kingdom	England		Human	?	?	20B	B.1.1	GR	2020-09-28	0	1	0	5
England/CAMC-9470D7/2020	EPI_ISL_556552	210	07/21/20	Europe	United Kingdom	England		Human	?	?	20B	B.1.1.35	GR	2020-09-28	0	0	1	6
England/CAMC-947101/2020	EPI_ISL_556540	209	07/20/20	Europe	United Kingdom	England		Human	?	?	20B	B.1.1	GR	2020-09-28	0	1	0	5
England/CAMC-9471C5/2020	EPI_ISL_556519	210	07/21/20	Europe	United Kingdom	England		Human	?	?	20B	B.1.1	GR	2020-09-28	0	1	0	5
England/CAMC-947259/2020	EPI_ISL_556574	210	07/21/20	Europe	United Kingdom	England		Human	?	?	20B	B.1.1	GR	2020-09-28	0	1	0	5
England/CAMC-9472D1/2020	EPI_ISL_556548	210	07/21/20	Europe	United Kingdom	England		Human	?	?	20B	B.1.1	GR	2020-09-28	0	0	1	5
England/CAMC-9472FF/2020	EPI_ISL_556544	205	07/16/20	Europe	United Kingdom	England		Human	?	?	20A	B.1.5.6	G	2020-09-28	0	1	0	13
England/CAMC-947392/2020	EPI_ISL_556517	207	07/18/20	Europe	United Kingdom	England		Human	?	?	20B	B.1.1	GR	2020-09-28	0	1	0	5
England/CAMC-9473DE/2020	EPI_ISL_556569	210	07/21/20	Europe	United Kingdom	England		Human	?	?	20B	B.1.1	GR	2020-09-28	0	0	0	5
England/CAMC-947471/2020	EPI_ISL_556532	213	07/24/20	Europe	United Kingdom	England		Human	?	?	20B	B.1.1	GR	2020-09-28	0	0	1	5
England/CAMC-947480/2020	EPI_ISL_556558	211	07/22/20	Europe	United Kingdom	England		Human	?	?	20A	B.1.5.6	G	2020-09-28	0	1	0	13
England/CAMC-94759C/2020	EPI_ISL_556538	209	07/20/20	Europe	United Kingdom	England		Human	?	?	20B	B.1.1.1	GR	2020-09-28	0	0	1	6
England/CAMC-9475E7/2020	EPI_ISL_556520	209	07/20/20	Europe	United Kingdom	England		Human	?	?	20B	B.1.1.32	GR	2020-09-28	0	0	1	5
England/CAMC-94763F/2020	EPI_ISL_556560	206	07/17/20	Europe	United Kingdom	England		Human	?	?	20B	B.1.1	GR	2020-09-28	0	0	1	5
England/CAMC-94770F/2020	EPI_ISL_556956	207	07/18/20	Europe	United Kingdom	England		Human	?	?	20B	B.1.1	GR	2020-09-28	0	1	0	5
England/CAMC-94774B/2020	EPI_ISL_556551	211	07/22/20	Europe	United Kingdom	England		Human	?	?	20B	B.1.1	GR	2020-09-28	0	0	0	5
England/CAMC-9477B4/2020	EPI_ISL_556953	207	07/18/20	Europe	United Kingdom	England		Human	?	?	20B	B.1.1	GR	2020-09-28	0	1	0	5
England/CAMC-947875/2020	EPI_ISL_556553	202	07/13/20	Europe	United Kingdom	England		Human	?	?	20B	B.1.1	GR	2020-09-28	0	0	1	5
England/CAMC-9478B1/2020	EPI_ISL_556945	210	07/21/20	Europe	United Kingdom	England		Human	?	?	20B	B.1.1	GR	2020-09-28	0	0	1	5
England/CAMC-9479AF/2020	EPI_ISL_556526	209	07/20/20	Europe	United Kingdom	England		Human	?	?	20B	B.1.1	GR	2020-09-28	0	0	1	5
England/CAMC-947A15/2020	EPI_ISL_556923	211	07/22/20	Europe	United Kingdom	England		Human	?	?	20B	B.1.1	GR	2020-09-28	0	0	1	5
England/CAMC-947A24/2020	EPI_ISL_556946	209	07/20/20	Europe	United Kingdom	England		Human	?	?	20A	B.1	G	2020-09-28	0	0	0	5
England/CAMC-947A33/2020	EPI_ISL_556525	209	07/20/20	Europe	United Kingdom	England		Human	?	?	20B	B.1.1.35	GR	2020-09-28	0	1	0	6
England/CAMC-947A60/2020	EPI_ISL_556523	210	07/21/20	Europe	United Kingdom	England		Human	?	?	20B	B.1.1	GR	2020-09-28	0	0	1	5
England/CAMC-947A7F/2020	EPI_ISL_556533	209	07/20/20	Europe	United Kingdom	England		Human	?	?	20A	B.1.36	GH	2020-09-28	0	0	1	14
England/CAMC-947AF7/2020	EPI_ISL_556534	209	07/20/20	Europe	United Kingdom	England		Human	?	?	20B	B.1.1.37	GR	2020-09-28	0	0	1	20
England/CAMC-947CA6/2020	EPI_ISL_556562	206	07/17/20	Europe	United Kingdom	England		Human	?	?	20C	B.1.3	GH	2020-09-28	0	0	0	8
England/CAMC-947CC4/2020	EPI_ISL_556539	207	07/18/20	Europe	United Kingdom	England		Human	?	?	20B	B.1.1.30	GR	2020-09-28	0	1	0	5
England/CAMC-947CE2/2020	EPI_ISL_556547	209	07/20/20	Europe	United Kingdom	England		Human	?	?	20B	B.1.1	GR	2020-09-28	0	1	0	5
England/CAMC-947D3A/2020	EPI_ISL_556570	206	07/17/20	Europe	United Kingdom	England		Human	?	?	20C	B.1.3	GH	2020-09-28	0	1	0	8
England/CAMC-947D67/2020	EPI_ISL_556529	209	07/20/20	Europe	United Kingdom	England		Human	?	?	20C	B.1.3	GH	2020-09-28	0	0	1	8
England/CAMC-947E0A/2020	EPI_ISL_556541	209	07/20/20	Europe	United Kingdom	England		Human	?	?	20C	B.1.115	GH	2020-09-28	0	1	0	7
England/CAMC-947E46/2020	EPI_ISL_556935	209	07/20/20	Europe	United Kingdom	England		Human	?	?	20B	B.1.1.30	GR	2020-09-28	0	0	1	5
England/CAMC-947E55/2020	EPI_ISL_556936	209	07/20/20	Europe	United Kingdom	England		Human	?	?	20A	B.1.5	G	2020-09-28	0	0	0	16
England/CAMC-947EEC/2020	EPI_ISL_556543	206	07/17/20	Europe	United Kingdom	England		Human	?	?	20A	B.1.36	GH	2020-09-28	0	0	1	14
England/CAMC-947F16/2020	EPI_ISL_556915	211	07/22/20	Europe	United Kingdom	England		Human	?	?	20B	B.1.1.50	GR	2020-09-28	0	0	1	5
England/CAMC-947F70/2020	EPI_ISL_556917	209	07/20/20	Europe	United Kingdom	England		Human	?	?	20B	B.1.1.30	GR	2020-09-28	0	0	1	5
England/CAMC-948030/2020	EPI_ISL_556556	209	07/20/20	Europe	United Kingdom	England		Human	?	?	20B	B.1.1.32	GR	2020-09-28	0	1	0	5
England/CAMC-94807C/2020	EPI_ISL_556971	209	07/20/20	Europe	United Kingdom	England		Human	?	?	20B	B.1.1	GR	2020-09-28	0	0	1	5
England/CAMC-94809A/2020	EPI_ISL_556979	210	07/21/20	Europe	United Kingdom	England		Human	?	?	20B	B.1.1	GR	2020-09-28	0	0	1	5
England/CAMC-94811F/2020	EPI_ISL_556920	209	07/20/20	Europe	United Kingdom	England		Human	?	?	20B	B.1.1	GR	2020-09-28	0	0	1	5
England/CAMC-94816A/2020	EPI_ISL_556550	206	07/17/20	Europe	United Kingdom	England		Human	?	?	20B	B.1.1	GR	2020-09-28	0	1	0	5
England/CAMC-948179/2020	EPI_ISL_556545	210	07/21/20	Europe	United Kingdom	England		Human	?	?	20B	B.1.1	GR	2020-09-28	0	1	0	5
England/CAMC-9481A6/2020	EPI_ISL_556559	210	07/21/20	Europe	United Kingdom	England		Human	?	?	20B	B.1.1	GR	2020-09-28	0	1	0	5
England/CAMC-9481B5/2020	EPI_ISL_556952	210	07/21/20	Europe	United Kingdom	England		Human	?	?	20B	B.1.1.35	GR	2020-09-28	0	0	1	6
England/CAMC-9481F1/2020	EPI_ISL_556919	210	07/21/20	Europe	United Kingdom	England		Human	?	?	20B	B.1.1	GR	2020-09-28	0	0	1	5
England/CAMC-94822B/2020	EPI_ISL_556542	210	07/21/20	Europe	United Kingdom	England		Human	?	?	20B	B.1.1	GR	2020-09-28	0	0	1	5
England/CAMC-948258/2020	EPI_ISL_556975	209	07/20/20	Europe	United Kingdom	England		Human	?	?	20C	B.1	GH	2020-09-28	0	0	1	7
England/CAMC-948276/2020	EPI_ISL_556939	208	07/19/20	Europe	United Kingdom	England		Human	?	?	20B	B.1.1.10	GR	2020-09-28	0	0	1	5
England/CAMC-948328/2020	EPI_ISL_556968	209	07/20/20	Europe	United Kingdom	England		Human	?	?	20B	B.1.1	GR	2020-09-28	0	1	0	5
England/CAMC-948382/2020	EPI_ISL_556516	197	07/08/20	Europe	United Kingdom	England		Human	?	?	20A	B.1.5	G	2020-09-28	0	1	0	13
England/CAMC-9483BF/2020	EPI_ISL_556555	211	07/22/20	Europe	United Kingdom	England		Human	?	?	20B	B.1.1	GR	2020-09-28	0	1	0	5
England/CAMC-948452/2020	EPI_ISL_556981	210	07/21/20	Europe	United Kingdom	England		Human	?	?	20B	B.1.1.44	GR	2020-09-28	0	0	1	5
England/CAMC-948461/2020	EPI_ISL_556977	208	07/19/20	Europe	United Kingdom	England		Human	?	?	20B	B.1.1	GR	2020-09-28	0	1	0	5
England/CAMC-94849E/2020	EPI_ISL_556965	209	07/20/20	Europe	United Kingdom	England		Human	?	?	20B	B.1.1	GR	2020-09-28	0	1	0	5
England/CAMC-9484AD/2020	EPI_ISL_556960	215	07/26/20	Europe	United Kingdom	England		Human	?	?	20B	B.1.1	GR	2020-09-28	0	0	1	5
England/CAMC-9484F8/2020	EPI_ISL_556822	207	07/18/20	Europe	United Kingdom	England		Human	?	?	20A	B.1	GH	2020-09-28	0	1	0	14
England/CAMC-948504/2020	EPI_ISL_556800	204	07/15/20	Europe	United Kingdom	England		Human	?	?	19A	B	G	2020-09-28	1	0	0	5
England/CAMC-948513/2020	EPI_ISL_556811	206	07/17/20	Europe	United Kingdom	England		Human	?	?	20B	B.1.1	GR	2020-09-28	0	0	1	5
England/CAMC-948522/2020	EPI_ISL_556805	206	07/17/20	Europe	United Kingdom	England		Human	?	?	20B	B.1.1	GR	2020-09-28	0	0	1	5
England/CAMC-94857D/2020	EPI_ISL_556821	207	07/18/20	Europe	United Kingdom	England		Human	?	?	20A	B.1.5	G	2020-09-28	0	0	1	13
England/CAMC-94858C/2020	EPI_ISL_556733	207	07/18/20	Europe	United Kingdom	England		Human	?	?	20A	B.1.5	G	2020-09-28	0	0	1	13
England/CAMC-9485C8/2020	EPI_ISL_556809	204	07/15/20	Europe	United Kingdom	England		Human	?	?	20B	B.1.1	GR	2020-09-28	0	0	1	5
England/CAMC-94862F/2020	EPI_ISL_556803	205	07/16/20	Europe	United Kingdom	England		Human	?	?	20B	B.1.1.35	GR	2020-09-28	0	1	0	6
England/CAMC-94863E/2020	EPI_ISL_556735	207	07/18/20	Europe	United Kingdom	England		Human	?	?	20B	B.1.1	GR	2020-09-28	0	0	1	5
England/CAMC-94867A/2020	EPI_ISL_556566	210	07/21/20	Europe	United Kingdom	England		Human	?	?	20B	B.1.1.35	GR	2020-09-28	0	0	1	6
England/CAMC-9486B6/2020	EPI_ISL_556962	208	07/19/20	Europe	United Kingdom	England		Human	?	?	20B	B.1.1	GR	2020-09-28	0	1	0	5
England/CAMC-9486D4/2020	EPI_ISL_556954	210	07/21/20	Europe	United Kingdom	England		Human	?	?	20B	B.1.1	GR	2020-09-28	0	1	0	5
England/CAMC-9486E3/2020	EPI_ISL_556976	211	07/22/20	Europe	United Kingdom	England		Human	?	?	20B	B.1.1	GR	2020-09-28	0	1	0	5
England/CAMC-9486F2/2020	EPI_ISL_556984	211	07/22/20	Europe	United Kingdom	England		Human	?	?	20B	B.1.1	GR	2020-09-28	0	1	0	5
England/CAMC-94870E/2020	EPI_ISL_556549	207	07/18/20	Europe	United Kingdom	England		Human	?	?	20B	B.1.1.37	GR	2020-09-28	0	1	0	20
England/CAMC-94874A/2020	EPI_ISL_556760	204	07/15/20	Europe	United Kingdom	England		Human	?	?	20A	B.1.5	G	2020-09-28	0	0	1	13
England/CAMC-94881A/2020	EPI_ISL_556810	205	07/16/20	Europe	United Kingdom	England		Human	?	?	20B	B.1.1	GR	2020-09-28	0	0	1	5
England/CAMC-948829/2020	EPI_ISL_556524	209	07/20/20	Europe	United Kingdom	England		Human	?	?	20B	B.1.1	GR	2020-09-28	0	0	1	5
England/CAMC-948883/2020	EPI_ISL_555868	216	07/27/20	Europe	United Kingdom	England		Human	?	?	20B	B.1.1	GR	2020-09-28	0	0	1	5
England/CAMC-9488ED/2020	EPI_ISL_556961	210	07/21/20	Europe	United Kingdom	England		Human	?	?	20B	B.1.1	GR	2020-09-28	0	1	0	5
England/CAMC-9488FC/2020	EPI_ISL_556949	209	07/20/20	Europe	United Kingdom	England		Human	?	?	20A	B.1.5	G	2020-09-28	0	0	1	13
England/CAMC-948917/2020	EPI_ISL_556932	207	07/18/20	Europe	United Kingdom	England		Human	?	?	20B	B.1.1.37	GR	2020-09-28	0	0	1	20
England/CAMC-948A6F/2020	EPI_ISL_556754	203	07/14/20	Europe	United Kingdom	England		Human	?	?	20A	B.1.5	G	2020-09-28	0	0	1	13
England/CAMC-948A8D/2020	EPI_ISL_556739	206	07/17/20	Europe	United Kingdom	England		Human	?	?	20B	B.1.1	GR	2020-09-28	0	0	1	5
England/CAMC-948B5D/2020	EPI_ISL_556764	205	07/16/20	Europe	United Kingdom	England		Human	?	?	20B	B.1.1.30	GR	2020-09-28	0	0	1	5
England/CAMC-948B8A/2020	EPI_ISL_556737	202	07/13/20	Europe	United Kingdom	England		Human	?	?	20B	B.1.1.37	GR	2020-09-28	0	0	1	20
England/CAMC-948BF3/2020	EPI_ISL_556823	209	07/20/20	Europe	United Kingdom	England		Human	?	?	20B	B.1.1	GR	2020-09-28	0	0	1	5
England/CAMC-948CC3/2020	EPI_ISL_556022	214	07/25/20	Europe	United Kingdom	England		Human	?	?	20B	B.1.1	GR	2020-09-28	0	0	1	5
England/CAMC-948CF0/2020	EPI_ISL_555875	219	07/30/20	Europe	United Kingdom	England		Human	?	?	20B	B.1.1	GR	2020-09-28	0	0	0	5
England/CAMC-948DC0/2020	EPI_ISL_556528	219	07/30/20	Europe	United Kingdom	England		Human	?	?	20A	B.1.5	G	2020-09-28	0	1	0	13
England/CAMC-948E27/2020	EPI_ISL_556047	214	07/25/20	Europe	United Kingdom	England		Human	?	?	20B	B.1.1.35	GR	2020-09-28	0	0	1	6
England/CAMC-948E36/2020	EPI_ISL_556522	211	07/22/20	Europe	United Kingdom	England		Human	?	?	20A	B.1.160	GH	2020-09-28	0	0	1	14
England/CAMC-948F06/2020	EPI_ISL_556058	216	07/27/20	Europe	United Kingdom	England		Human	?	?	20B	B.1.1	GR	2020-09-28	0	0	1	5
England/CAMC-948F33/2020	EPI_ISL_556565	212	07/23/20	Europe	United Kingdom	England		Human	?	?	20B	B.1.1	GR	2020-09-28	0	0	1	5
England/CAMC-948FCA/2020	EPI_ISL_556573	210	07/21/20	Europe	United Kingdom	England		Human	?	?	20B	B.1.1	GR	2020-09-28	0	1	0	5
England/CAMC-94908A/2020	EPI_ISL_556494	215	07/26/20	Europe	United Kingdom	England		Human	?	?	20B	B.1.1	GR	2020-09-28	0	0	1	5
England/CAMC-9490B7/2020	EPI_ISL_556546	216	07/27/20	Europe	United Kingdom	England		Human	?	?	20B	B.1.1	GR	2020-09-28	0	0	0	5
England/CAMC-9490E4/2020	EPI_ISL_556575	214	07/25/20	Europe	United Kingdom	England		Human	?	?	20B	B.1.1	GR	2020-09-28	0	1	0	5
England/CAMC-94912D/2020	EPI_ISL_556736	203	07/14/20	Europe	United Kingdom	England		Human	?	?	20A	B.1.5	G	2020-09-28	0	0	1	13
England/CAMC-94915A/2020	EPI_ISL_556816	204	07/15/20	Europe	United Kingdom	England		Human	?	?	20B	B.1.1	GR	2020-09-28	0	0	1	5
England/CAMC-949196/2020	EPI_ISL_556765	203	07/14/20	Europe	United Kingdom	England		Human	?	?	19B	A.1	S	2020-09-28	0	0	1	3
England/CAMC-9491A5/2020	EPI_ISL_556766	204	07/15/20	Europe	United Kingdom	England		Human	?	?	20B	B.1.1.1	GR	2020-09-28	0	0	1	6
England/CAMC-9491C3/2020	EPI_ISL_556757	207	07/18/20	Europe	United Kingdom	England		Human	?	?	20A	B.1.5	G	2020-09-28	0	0	1	13
England/CAMC-9491D2/2020	EPI_ISL_556537	206	07/17/20	Europe	United Kingdom	England		Human	?	?	20B	B.1.1.47	GR	2020-09-28	0	0	1	5
England/CAMC-949239/2020	EPI_ISL_555945	213	07/24/20	Europe	United Kingdom	England		Human	?	?	19B	A	S	2020-09-28	0	0	0	2
England/CAMC-9492B1/2020	EPI_ISL_556817	208	07/19/20	Europe	United Kingdom	England		Human	?	?	20B	B.1.1	GR	2020-09-28	0	1	0	5
England/CAMC-949327/2020	EPI_ISL_556767	207	07/18/20	Europe	United Kingdom	England		Human	?	?	20A	B.1.36.1	GH	2020-09-28	0	0	1	14
England/CAMC-949372/2020	EPI_ISL_556535	214	07/25/20	Europe	United Kingdom	England		Human	?	?	20B	B.1.1	GR	2020-09-28	0	0	1	5
England/CAMC-949390/2020	EPI_ISL_556563	212	07/23/20	Europe	United Kingdom	England		Human	?	?	20B	B.1.1	GR	2020-09-28	0	0	0	5
England/CAMC-9493FA/2020	EPI_ISL_556782	216	07/27/20	Europe	United Kingdom	England		Human	?	?	20B	B.1.1	GR	2020-09-28	0	0	1	5
England/CAMC-94956D/2020	EPI_ISL_556808	205	07/16/20	Europe	United Kingdom	England		Human	?	?	20A	B.1.5	G	2020-09-28	0	0	1	13
England/CAMC-9495C7/2020	EPI_ISL_556561	207	07/18/20	Europe	United Kingdom	England		Human	?	?	20B	B.1.1.30	GR	2020-09-28	0	1	0	5
England/CAMC-949679/2020	EPI_ISL_556930	209	07/20/20	Europe	United Kingdom	England		Human	?	?	20B	B.1.1	GR	2020-09-28	0	0	1	5
England/CAMC-949688/2020	EPI_ISL_555864	216	07/27/20	Europe	United Kingdom	England		Human	?	?	20B	B.1.1	GR	2020-09-28	0	0	0	5
England/CAMC-9496A6/2020	EPI_ISL_556063	216	07/27/20	Europe	United Kingdom	England		Human	?	?	20B	B.1.1	GR	2020-09-28	0	0	1	5
England/CAMC-9496F1/2020	EPI_ISL_556730	208	07/19/20	Europe	United Kingdom	England		Human	?	?	20B	B.1.1.37	GR	2020-09-28	0	0	1	20
England/CAMC-94971C/2020	EPI_ISL_556771	211	07/22/20	Europe	United Kingdom	England		Human	?	?	20A	B.1.5	G	2020-09-28	0	0	1	13
England/CAMC-94973A/2020	EPI_ISL_556317	213	07/24/20	Europe	United Kingdom	England		Human	?	?	20A	B.1.5.6	G	2020-09-28	0	1	0	13
England/CAMC-9497B2/2020	EPI_ISL_556066	216	07/27/20	Europe	United Kingdom	England		Human	?	?	20B	B.1.1	GR	2020-09-28	0	1	0	5
England/CAMC-9497EF/2020	EPI_ISL_555993	216	07/27/20	Europe	United Kingdom	England		Human	?	?	20B	B.1.1	GR	2020-09-28	1	0	0	5
England/CAMC-949819/2020	EPI_ISL_555939	219	07/30/20	Europe	United Kingdom	England		Human	?	?	20A	B.1.5	G	2020-09-28	0	0	0	13
England/CAMC-949828/2020	EPI_ISL_556039	216	07/27/20	Europe	United Kingdom	England		Human	?	?	20B	B.1.1.70	GR	2020-09-28	0	0	1	5
England/CAMC-949925/2020	EPI_ISL_556928	211	07/22/20	Europe	United Kingdom	England		Human	?	?	20A	B.1.160	GH	2020-09-28	0	0	1	14
England/CAMC-9499AD/2020	EPI_ISL_556793	209	07/20/20	Europe	United Kingdom	England		Human	?	?	20B	B.1.1	GR	2020-09-28	0	1	0	5
England/CAMC-9499E9/2020	EPI_ISL_556012	214	07/25/20	Europe	United Kingdom	England		Human	?	?	20C	B.1.3	GH	2020-09-28	0	0	1	8
England/CAMC-949B89/2020	EPI_ISL_556798	205	07/16/20	Europe	United Kingdom	England		Human	?	?	20B	B.1.1.50	GR	2020-09-28	0	1	0	5
England/CAMC-949BC5/2020	EPI_ISL_556781	207	07/18/20	Europe	United Kingdom	England		Human	?	?	20B	B.1.1.30	GR	2020-09-28	0	0	1	5
England/CAMC-949BD4/2020	EPI_ISL_555910	215	07/26/20	Europe	United Kingdom	England		Human	?	?	20A	B.1.36.1	GH	2020-09-28	0	0	0	14
England/CAMC-949C1D/2020	EPI_ISL_556069	216	07/27/20	Europe	United Kingdom	England		Human	?	?	20B	B.1.1	GR	2020-09-28	0	1	0	5
England/CAMC-949C68/2020	EPI_ISL_556750	208	07/19/20	Europe	United Kingdom	England		Human	?	?	20B	B.1.1.1	GR	2020-09-28	0	0	1	6
England/CAMC-949CFF/2020	EPI_ISL_556321	214	07/25/20	Europe	United Kingdom	England		Human	?	?	20A.EU1	B.1.177	GV	2020-09-28	0	0	1	21
England/CAMC-949E08/2020	EPI_ISL_556567	211	07/22/20	Europe	United Kingdom	England		Human	?	?	20B	B.1.1	GR	2020-09-28	0	0	1	5
England/CAMC-949E62/2020	EPI_ISL_556554	210	07/21/20	Europe	United Kingdom	England		Human	?	?	20B	B.1.1	GR	2020-09-28	0	0	1	5
England/CAMC-949EBD/2020	EPI_ISL_556518	210	07/21/20	Europe	United Kingdom	England		Human	?	?	20B	B.1.1	GR	2020-09-28	0	0	1	5
England/CAMC-949F32/2020	EPI_ISL_556718	209	07/20/20	Europe	United Kingdom	England		Human	?	?	20B	B.1.1	GR	2020-09-28	0	0	1	5
England/CAMC-949F7E/2020	EPI_ISL_556753	206	07/17/20	Europe	United Kingdom	England		Human	?	?	20B	B.1.1.1	GR	2020-09-28	0	0	1	6
England/CAMC-949F9C/2020	EPI_ISL_556351	215	07/26/20	Europe	United Kingdom	England		Human	?	?	20C	B.1.3	GH	2020-09-28	0	0	1	8
England/CAMC-949FD8/2020	EPI_ISL_556738	206	07/17/20	Europe	United Kingdom	England		Human	?	?	20A	B.1.5	G	2020-09-28	0	0	1	13
England/CAMC-949FF6/2020	EPI_ISL_556791	209	07/20/20	Europe	United Kingdom	England		Human	?	?	20B	B.1.1	GR	2020-09-28	1	0	0	5
England/CAMC-94A1C2/2020	EPI_ISL_555955	213	07/24/20	Europe	United Kingdom	England		Human	?	?	20B	B.1.1.44	GR	2020-09-28	0	0	1	5
England/CAMC-94A1FF/2020	EPI_ISL_555976	216	07/27/20	Europe	United Kingdom	England		Human	?	?	20B	B.1.1.35	GR	2020-09-28	0	0	1	6
England/CAMC-94A2ED/2020	EPI_ISL_555973	216	07/27/20	Europe	United Kingdom	England		Human	?	?	20B	B.1.1	GR	2020-09-28	0	0	1	5
England/CAMC-94A308/2020	EPI_ISL_555948	216	07/27/20	Europe	United Kingdom	England		Human	?	?	20B	B.1.1.1	GR	2020-09-28	0	0	1	6
England/CAMC-94A326/2020	EPI_ISL_556508	216	07/27/20	Europe	United Kingdom	England		Human	?	?	20B	B.1.1	GR	2020-09-28	0	0	1	5
England/CAMC-94A47E/2020	EPI_ISL_555844	211	07/22/20	Europe	United Kingdom	England		Human	?	?	20A	B.1.5	G	2020-09-28	0	1	0	13
England/CAMC-94A502/2020	EPI_ISL_556783	207	07/18/20	Europe	United Kingdom	England		Human	?	?	20B	B.1.1	GR	2020-09-28	0	0	0	5
England/CAMC-94A5D5/2020	EPI_ISL_556654	206	07/17/20	Europe	United Kingdom	England		Human	?	?	20B	B.1.1	GR	2020-09-28	0	0	1	5
England/CAMC-94A739/2020	EPI_ISL_556734	208	07/19/20	Europe	United Kingdom	England		Human	?	?	20B	C.3	GR	2020-09-28	0	0	1	6
England/CAMC-94A748/2020	EPI_ISL_556747	207	07/18/20	Europe	United Kingdom	England		Human	?	?	20B	B.1.1	GR	2020-09-28	0	0	1	5
England/CAMC-94A784/2020	EPI_ISL_556752	209	07/20/20	Europe	United Kingdom	England		Human	?	?	20A	B.1.5	G	2020-09-28	0	0	0	13
England/CAMC-94A7A2/2020	EPI_ISL_556434	216	07/27/20	Europe	United Kingdom	England		Human	?	?	20A	B.1	G	2020-09-28	0	0	1	5
England/CAMC-94A960/2020	EPI_ISL_556785	207	07/18/20	Europe	United Kingdom	England		Human	?	?	20B	B.1.1	GR	2020-09-28	0	0	1	5
England/CAMC-94AA12/2020	EPI_ISL_556041	212	07/23/20	Europe	United Kingdom	England		Human	?	?	20B	B.1.1	GR	2020-09-28	1	0	0	5
England/CAMC-94AA4F/2020	EPI_ISL_556026	216	07/27/20	Europe	United Kingdom	England		Human	?	?	20B	B.1.1	GR	2020-09-28	0	0	1	5
England/CAMC-94AA5E/2020	EPI_ISL_555843	215	07/26/20	Europe	United Kingdom	England		Human	?	?	20B	B.1.1	GR	2020-09-28	0	1	0	5
England/CAMC-94AA9A/2020	EPI_ISL_556706	207	07/18/20	Europe	United Kingdom	England		Human	?	?	20B	B.1.1.32	GR	2020-09-28	0	0	1	5
England/CAMC-94AAA9/2020	EPI_ISL_556645	207	07/18/20	Europe	United Kingdom	England		Human	?	?	20B	B.1.1.70	GR	2020-09-28	0	1	0	5
England/CAMC-94AAB8/2020	EPI_ISL_556690	208	07/19/20	Europe	United Kingdom	England		Human	?	?	20B	C.3	GR	2020-09-28	0	1	0	6
England/CAMC-94AAD6/2020	EPI_ISL_556459	215	07/26/20	Europe	United Kingdom	England		Human	?	?	20A	B.1.36	GH	2020-09-28	0	0	1	14
England/CAMC-94AC3A/2020	EPI_ISL_556557	216	07/27/20	Europe	United Kingdom	England		Human	?	?	20A	B.1.36	GH	2020-09-28	0	1	0	14
England/CAMC-94AC49/2020	EPI_ISL_556531	219	07/30/20	Europe	United Kingdom	England		Human	?	?	20B	B.1.1	GR	2020-09-28	0	1	0	5
England/CAMC-94AC94/2020	EPI_ISL_556802	203	07/14/20	Europe	United Kingdom	England		Human	?	?	20B	B.1.1.50	GR	2020-09-28	0	0	1	5
England/CAMC-94ACD0/2020	EPI_ISL_556021	216	07/27/20	Europe	United Kingdom	England		Human	?	?	20A	B.1.5	G	2020-09-28	0	0	1	13
England/CAMC-94AD0A/2020	EPI_ISL_556702	206	07/17/20	Europe	United Kingdom	England		Human	?	?	20B	B.1.1	GR	2020-09-28	0	0	1	5
England/CAMC-94AD37/2020	EPI_ISL_556509	214	07/25/20	Europe	United Kingdom	England		Human	?	?	20B	B.1.1.35	GR	2020-09-28	0	0	1	6
England/CAMC-94AD46/2020	EPI_ISL_556666	205	07/16/20	Europe	United Kingdom	England		Human	?	?	20B	B.1.1	GR	2020-09-28	0	0	1	5
England/CAMC-94B02E/2020	EPI_ISL_556641	209	07/20/20	Europe	United Kingdom	England		Human	?	?	20B	B.1.1.30	GR	2020-09-28	0	0	1	5
England/CAMC-94B03D/2020	EPI_ISL_556471	213	07/24/20	Europe	United Kingdom	England		Human	?	?	20C	B.1.3	GH	2020-09-28	0	0	1	8
England/CAMC-94B06A/2020	EPI_ISL_556305	216	07/27/20	Europe	United Kingdom	England		Human	?	?	20B	B.1.5	G	2020-09-28	1	0	0	5
England/CAMC-94B0A6/2020	EPI_ISL_556748	207	07/18/20	Europe	United Kingdom	England		Human	?	?	20B	B.1.1.35	GR	2020-09-28	0	0	1	6
England/CAMC-94B0F1/2020	EPI_ISL_556678	204	07/15/20	Europe	United Kingdom	England		Human	?	?	20A	B.1.5	G	2020-09-28	0	0	1	13
England/CAMC-94B176/2020	EPI_ISL_556804	204	07/15/20	Europe	United Kingdom	England		Human	?	?	20B	B.1.1.35	GR	2020-09-28	0	0	1	6
England/CAMC-94B1FE/2020	EPI_ISL_556425	213	07/24/20	Europe	United Kingdom	England		Human	?	?	20B	B.1.1	GR	2020-09-28	0	0	1	5
England/CAMC-94B228/2020	EPI_ISL_556648	206	07/17/20	Europe	United Kingdom	England		Human	?	?	20B	B.1.1.1	GR	2020-09-28	0	0	0	6
England/CAMC-94B237/2020	EPI_ISL_556710	205	07/16/20	Europe	United Kingdom	England		Human	?	?	20A	B.1.36.1	GH	2020-09-28	0	0	0	14
England/CAMC-94B246/2020	EPI_ISL_556665	209	07/20/20	Europe	United Kingdom	England		Human	?	?	20B	B.1.1.30	GR	2020-09-28	0	0	1	5
England/CAMC-94B307/2020	EPI_ISL_556660	207	07/18/20	Europe	United Kingdom	England		Human	?	?	20B	B.1.1.51	GR	2020-09-28	0	0	1	5
England/CAMC-94B4E6/2020	EPI_ISL_556318	214	07/25/20	Europe	United Kingdom	England		Human	?	?	20B	B.1.1	GR	2020-09-28	0	0	1	5
England/CAMC-94B57A/2020	EPI_ISL_556755	205	07/16/20	Europe	United Kingdom	England		Human	?	?	20B	B.1.1	GR	2020-09-28	0	0	1	5
England/CAMC-94B5D4/2020	EPI_ISL_556488	216	07/27/20	Europe	United Kingdom	England		Human	?	?	20B	B.1.1	GR	2020-09-28	0	0	0	5
England/CAMC-94B5E3/2020	EPI_ISL_556309	216	07/27/20	Europe	United Kingdom	England		Human	?	?	20B	B.1.1	GR	2020-09-28	0	0	1	5
England/CAMC-94B5F2/2020	EPI_ISL_556324	213	07/24/20	Europe	United Kingdom	England		Human	?	?	20B	B.1.1	GR	2020-09-28	0	1	0	5
England/CAMC-94B60E/2020	EPI_ISL_556349	216	07/27/20	Europe	United Kingdom	England		Human	?	?	20B	B.1.1	GR	2020-09-28	1	0	0	5
England/CAMC-94B64A/2020	EPI_ISL_556357	213	07/24/20	Europe	United Kingdom	England		Human	?	?	20B	B.1.1	GR	2020-09-28	0	0	1	5
England/CAMC-94B6C2/2020	EPI_ISL_556500	213	07/24/20	Europe	United Kingdom	England		Human	?	?	20B	B.1.1	GR	2020-09-28	1	0	0	5
England/CAMC-94B6D1/2020	EPI_ISL_556482	214	07/25/20	Europe	United Kingdom	England		Human	?	?	20A.EU1	B.1.177	GV	2020-09-28	0	0	1	21
England/CAMC-94B6FF/2020	EPI_ISL_556338	214	07/25/20	Europe	United Kingdom	England		Human	?	?	20A.EU1	B.1.177	GV	2020-09-28	0	0	1	21
England/CAMC-94B70B/2020	EPI_ISL_556344	215	07/26/20	Europe	United Kingdom	England		Human	?	?	20B	B.1.1.32	GR	2020-09-28	0	1	0	5
England/CAMC-94B71A/2020	EPI_ISL_556646	209	07/20/20	Europe	United Kingdom	England		Human	?	?	20B	B.1.1	GR	2020-09-28	0	0	1	5
England/CAMC-94B792/2020	EPI_ISL_556792	205	07/16/20	Europe	United Kingdom	England		Human	?	?	20A	B.1.5	G	2020-09-28	0	0	1	13
England/CAMC-94B853/2020	EPI_ISL_556446	215	07/26/20	Europe	United Kingdom	England		Human	?	?	20B	B.1.1	GR	2020-09-28	0	0	1	5
England/CAMC-94B923/2020	EPI_ISL_556773	205	07/16/20	Europe	United Kingdom	England		Human	?	?	20B	B.1.1	GR	2020-09-28	0	0	1	5
England/CAMC-94B950/2020	EPI_ISL_556751	208	07/19/20	Europe	United Kingdom	England		Human	?	?	20B	B.1.1.44	GR	2020-09-28	0	1	0	5
England/CAMC-94B9D8/2020	EPI_ISL_556741	203	07/14/20	Europe	United Kingdom	England		Human	?	?	20A	B.1.5	G	2020-09-28	0	0	1	13
England/CAMC-94BA02/2020	EPI_ISL_556806	202	07/13/20	Europe	United Kingdom	England		Human	?	?	20A	B.1.5	G	2020-09-28	0	0	1	13
England/CAMC-94BAC6/2020	EPI_ISL_556759	205	07/16/20	Europe	United Kingdom	England		Human	?	?	20C	B.1.3	GH	2020-09-28	1	0	0	8
England/CAMC-94BB1E/2020	EPI_ISL_556799	202	07/13/20	Europe	United Kingdom	England		Human	?	?	20C	B.1.3	GH	2020-09-28	0	0	1	8
England/CAMC-94BBD2/2020	EPI_ISL_556758	204	07/15/20	Europe	United Kingdom	England		Human	?	?	20B	B.1.1	GR	2020-09-28	0	0	1	5
England/CAMC-94BBF0/2020	EPI_ISL_556772	206	07/17/20	Europe	United Kingdom	England		Human	?	?	20B	B.1.1.4	GR	2020-09-28	0	0	1	5
England/CAMC-94BC0C/2020	EPI_ISL_556787	206	07/17/20	Europe	United Kingdom	England		Human	?	?	20B	B.1.1.4	GR	2020-09-28	1	0	0	5
England/CAMC-94BC1B/2020	EPI_ISL_556744	205	07/16/20	Europe	United Kingdom	England		Human	?	?	20B	B.1.1.4	GR	2020-09-28	0	0	1	5
England/CAMC-94BC2A/2020	EPI_ISL_556761	206	07/17/20	Europe	United Kingdom	England		Human	?	?	20B	B.1.1	GR	2020-09-28	0	1	0	5
England/CAMC-94BC39/2020	EPI_ISL_556776	205	07/16/20	Europe	United Kingdom	England		Human	?	?	20A	B.1.5	G	2020-09-28	0	0	1	13
England/CAMC-94BC57/2020	EPI_ISL_556780	206	07/17/20	Europe	United Kingdom	England		Human	?	?	20B	B.1.1.4	GR	2020-09-28	0	0	1	5
England/CAMC-94BC84/2020	EPI_ISL_556769	203	07/14/20	Europe	United Kingdom	England		Human	?	?	20B	B.1.1.4	GR	2020-09-28	0	0	1	5
England/CAMC-94BC93/2020	EPI_ISL_556756	204	07/15/20	Europe	United Kingdom	England		Human	?	?	20B	B.1.1	GR	2020-09-28	0	0	1	5
England/CAMC-94BD18/2020	EPI_ISL_556726	204	07/15/20	Europe	United Kingdom	England		Human	?	?	20A	B.1.5	G	2020-09-28	0	1	0	13
England/CAMC-94BD27/2020	EPI_ISL_556661	206	07/17/20	Europe	United Kingdom	England		Human	?	?	20A	B.1.5	G	2020-09-28	0	0	1	13
England/CAMC-94BD45/2020	EPI_ISL_556700	206	07/17/20	Europe	United Kingdom	England		Human	?	?	20B	B.1.1.1	GR	2020-09-28	0	1	0	6
England/CAMC-94BE06/2020	EPI_ISL_556653	204	07/15/20	Europe	United Kingdom	England		Human	?	?	20B	B.1.1.44	GR	2020-09-28	0	1	0	5
England/CAMC-94BE15/2020	EPI_ISL_556676	203	07/14/20	Europe	United Kingdom	England		Human	?	?	20A	B.1.5	G	2020-09-28	0	0	1	13
England/CAMC-94BE51/2020	EPI_ISL_556657	211	07/22/20	Europe	United Kingdom	England		Human	?	?	20B	B.1.1	GR	2020-09-28	0	0	1	5
England/CAMC-94BE60/2020	EPI_ISL_556691	206	07/17/20	Europe	United Kingdom	England		Human	?	?	20A	B.1	G	2020-09-28	0	0	1	13
England/CAMC-94BE9D/2020	EPI_ISL_556716	204	07/15/20	Europe	United Kingdom	England		Human	?	?	20B	B.1.1	GR	2020-09-28	0	0	1	5
England/CAMC-94BEBB/2020	EPI_ISL_556703	206	07/17/20	Europe	United Kingdom	England		Human	?	?	20B	B.1.1	GR	2020-09-28	0	1	0	5
England/CAMC-94BEE8/2020	EPI_ISL_556659	205	07/16/20	Europe	United Kingdom	England		Human	?	?	20B	B.1.1.35	GR	2020-09-28	0	0	1	6
England/CAMC-94BF21/2020	EPI_ISL_556704	205	07/16/20	Europe	United Kingdom	England		Human	?	?	20B	B.1.1	GR	2020-09-28	0	0	1	5
England/CAMC-94C00F/2020	EPI_ISL_556695	207	07/18/20	Europe	United Kingdom	England		Human	?	?	20A	B.1	G	2020-09-28	0	0	0	5
England/CAMC-94C01E/2020	EPI_ISL_556779	206	07/17/20	Europe	United Kingdom	England		Human	?	?	20B	B.1.1.4	GR	2020-09-28	0	0	1	5
England/CAMC-94C02D/2020	EPI_ISL_556777	204	07/15/20	Europe	United Kingdom	England		Human	?	?	20A	B.1.5	G	2020-09-28	0	1	0	13
England/CAMC-94C03C/2020	EPI_ISL_556687	206	07/17/20	Europe	United Kingdom	England		Human	?	?	20B	B.1.1	GR	2020-09-28	0	0	1	5
England/CAMC-94C078/2020	EPI_ISL_556819	204	07/15/20	Europe	United Kingdom	England		Human	?	?	20A	B.1.5	G	2020-09-28	0	0	1	13
England/CAMC-94C087/2020	EPI_ISL_556652	206	07/17/20	Europe	United Kingdom	England		Human	?	?	20B	B.1.1.47	GR	2020-09-28	0	1	0	5
England/CAMC-94C12A/2020	EPI_ISL_556649	206	07/17/20	Europe	United Kingdom	England		Human	?	?	20B	B.1.1	GR	2020-09-28	0	0	0	5
England/CAMC-94C175/2020	EPI_ISL_556715	206	07/17/20	Europe	United Kingdom	England		Human	?	?	20B	B.1.1	GR	2020-09-28	0	0	0	5
England/CAMC-94C1FD/2020	EPI_ISL_556650	216	07/27/20	Europe	United Kingdom	England		Human	?	?	20B	B.1.1	GR	2020-09-28	0	0	1	5
England/CAMC-94C209/2020	EPI_ISL_556683	209	07/20/20	Europe	United Kingdom	England		Human	?	?	20B	B.1.1.35	GR	2020-09-28	0	0	0	6
England/CAMC-94C245/2020	EPI_ISL_556707	210	07/21/20	Europe	United Kingdom	England		Human	?	?	20B	B.1.1	GR	2020-09-28	0	0	1	5
England/CAMC-94C290/2020	EPI_ISL_556664	209	07/20/20	Europe	United Kingdom	England		Human	?	?	20B	B.1.1	GR	2020-09-28	0	1	0	5
England/CAMC-94C2BE/2020	EPI_ISL_556686	203	07/14/20	Europe	United Kingdom	England		Human	?	?	19A	B.2	V	2020-09-28	0	1	0	9
England/CAMC-94C2CD/2020	EPI_ISL_556669	204	07/15/20	Europe	United Kingdom	England		Human	?	?	20B	B.1.1	GR	2020-09-28	0	0	1	5
England/CAMC-94C2DC/2020	EPI_ISL_556725	203	07/14/20	Europe	United Kingdom	England		Human	?	?	19A	B.2	V	2020-09-28	0	1	0	9
England/CAMC-94C2EB/2020	EPI_ISL_556647	206	07/17/20	Europe	United Kingdom	England		Human	?	?	20B	B.1.1	GR	2020-09-28	0	0	1	5
England/CAMC-94C2FA/2020	EPI_ISL_556685	205	07/16/20	Europe	United Kingdom	England		Human	?	?	20B	B.1.1	GR	2020-09-28	0	1	0	5
England/CAMC-94C324/2020	EPI_ISL_556701	207	07/18/20	Europe	United Kingdom	England		Human	?	?	20B	B.1.1.15	GR	2020-09-28	0	0	1	5
England/CAMC-94C333/2020	EPI_ISL_556656	207	07/18/20	Europe	United Kingdom	England		Human	?	?	20B	B.1.1.70	GR	2020-09-28	0	0	1	5
England/CAMC-94C351/2020	EPI_ISL_556719	205	07/16/20	Europe	United Kingdom	England		Human	?	?	20B	B.1.1.32	GR	2020-09-28	1	0	0	5
England/CAMC-94C360/2020	EPI_ISL_556728	205	07/16/20	Europe	United Kingdom	England		Human	?	?	20B	B.1.1.4	GR	2020-09-28	0	0	1	5
England/CAMC-94C38E/2020	EPI_ISL_556684	206	07/17/20	Europe	United Kingdom	England		Human	?	?	20B	B.1.1	GR	2020-09-28	0	0	1	5
England/CAMC-94C3D9/2020	EPI_ISL_556663	206	07/17/20	Europe	United Kingdom	England		Human	?	?	20B	B.1.1.44	GR	2020-09-28	0	0	1	5
England/CAMC-9907DA/2020	EPI_ISL_551884	246	08/26/20	Europe	United Kingdom	England		Human	?	?	20A.EU1	B.1.177	GV	2020-09-28	0	0	1	21
England/CAMC-9907F8/2020	EPI_ISL_551902	249	08/29/20	Europe	United Kingdom	England		Human	?	?	20A	B.1.36.1	GH	2020-09-28	0	0	1	14
England/CAMC-990804/2020	EPI_ISL_551899	247	08/27/20	Europe	United Kingdom	England		Human	?	?	20A.EU1	B.1.177	GV	2020-09-28	0	0	1	18
England/CAMC-990831/2020	EPI_ISL_551895	248	08/28/20	Europe	United Kingdom	England		Human	?	?	20B	B.1.1.51	GR	2020-09-28	0	0	1	5
England/CAMC-990840/2020	EPI_ISL_551903	247	08/27/20	Europe	United Kingdom	England		Human	?	?	20B	B.1.1.70	GR	2020-09-28	0	0	1	5
England/CAMC-99085F/2020	EPI_ISL_551889	247	08/27/20	Europe	United Kingdom	England		Human	?	?	20B	B.1.1	GR	2020-09-28	0	0	1	5
England/CAMC-99086E/2020	EPI_ISL_551876	247	08/27/20	Europe	United Kingdom	England		Human	?	?	20C	B.1	GH	2020-09-28	0	0	1	7
England/CAMC-9908AA/2020	EPI_ISL_551867	248	08/28/20	Europe	United Kingdom	England		Human	?	?	20C	B.1	GH	2020-09-28	0	0	1	7
England/CAMC-9908D7/2020	EPI_ISL_551921	246	08/26/20	Europe	United Kingdom	England		Human	?	?	20B	B.1.1.70	GR	2020-09-28	0	1	0	5
England/CAMC-9908E6/2020	EPI_ISL_551914	246	08/26/20	Europe	United Kingdom	England		Human	?	?	20B	B.1.1	GR	2020-09-28	0	0	1	5
England/CAMC-99092F/2020	EPI_ISL_551868	246	08/26/20	Europe	United Kingdom	England		Human	?	?	20B	B.1.1	GR	2020-09-28	0	0	1	5
England/CAMC-99094D/2020	EPI_ISL_551910	246	08/26/20	Europe	United Kingdom	England		Human	?	?	20C	B.1	GH	2020-09-28	0	0	1	7
England/CAMC-99096B/2020	EPI_ISL_551848	246	08/26/20	Europe	United Kingdom	England		Human	?	?	20A	B.1	GH	2020-09-28	0	0	1	7
England/CAMC-990989/2020	EPI_ISL_551854	246	08/26/20	Europe	United Kingdom	England		Human	?	?	20A.EU1	B.1.177	GV	2020-09-28	0	0	1	18
England/CAMC-9909E3/2020	EPI_ISL_551919	247	08/27/20	Europe	United Kingdom	England		Human	?	?	20A.EU1	B.1.177	GV	2020-09-28	0	0	1	18
England/CAMC-9909F2/2020	EPI_ISL_551880	247	08/27/20	Europe	United Kingdom	England		Human	?	?	20B	B.1.1	GR	2020-09-28	0	1	0	5
England/CAMC-990A1D/2020	EPI_ISL_551904	246	08/26/20	Europe	United Kingdom	England		Human	?	?	20B	B.1.1.10	GR	2020-09-28	0	0	1	5
England/CAMC-990A2C/2020	EPI_ISL_551862	246	08/26/20	Europe	United Kingdom	England		Human	?	?	20B	B.1.1	GR	2020-09-28	0	0	1	5
England/CAMC-990A3B/2020	EPI_ISL_551859	246	08/26/20	Europe	United Kingdom	England		Human	?	?	20B	B.1.1	GR	2020-09-28	0	0	1	5
England/CAMC-990A4A/2020	EPI_ISL_551860	247	08/27/20	Europe	United Kingdom	England		Human	?	?	20A.EU1	B.1.177	GV	2020-09-28	0	0	1	21
England/CAMC-990A77/2020	EPI_ISL_551856	247	08/27/20	Europe	United Kingdom	England		Human	?	?	20A.EU1	B.1.177	GV	2020-09-28	0	0	1	18
England/CAMC-990A95/2020	EPI_ISL_551845	246	08/26/20	Europe	United Kingdom	England		Human	?	?	20B	B.1.1	GR	2020-09-28	0	0	1	5
England/CAMC-990AB3/2020	EPI_ISL_551873	246	08/26/20	Europe	United Kingdom	England		Human	?	?	20A	B.1	GH	2020-09-28	0	0	1	7
England/CAMC-990AE0/2020	EPI_ISL_551906	247	08/27/20	Europe	United Kingdom	England		Human	?	?	20A.EU2	B.1.160	GH	2020-09-28	0	0	1	17
England/CAMC-990B1A/2020	EPI_ISL_551847	247	08/27/20	Europe	United Kingdom	England		Human	?	?	20B	B.1.1.34	GR	2020-09-28	0	0	1	5
England/CAMC-990B29/2020	EPI_ISL_551858	247	08/27/20	Europe	United Kingdom	England		Human	?	?	20A.EU1	B.1.177	GV	2020-09-28	0	0	1	21
England/CAMC-990B47/2020	EPI_ISL_551888	247	08/27/20	Europe	United Kingdom	England		Human	?	?	20A.EU1	B.1.177	GV	2020-09-28	1	0	0	21
England/CAMC-990B56/2020	EPI_ISL_551836	246	08/26/20	Europe	United Kingdom	England		Human	?	?	20B	B.1.1.1	GR	2020-09-28	0	0	1	6
England/CAMC-990B92/2020	EPI_ISL_551844	246	08/26/20	Europe	United Kingdom	England		Human	?	?	20A.EU1	B.1.177	GV	2020-09-28	0	0	1	18
England/CAMC-990BFC/2020	EPI_ISL_551918	247	08/27/20	Europe	United Kingdom	England		Human	?	?	20A	B.1.5	G	2020-09-28	0	0	1	16
England/CAMC-990C08/2020	EPI_ISL_551893	247	08/27/20	Europe	United Kingdom	England		Human	?	?	20B	B.1.1.37	GR	2020-09-28	0	0	1	20
England/CAMC-990C17/2020	EPI_ISL_551861	247	08/27/20	Europe	United Kingdom	England		Human	?	?	20A.EU1	B.1.177	GV	2020-09-28	0	0	1	21
England/CAMC-990C26/2020	EPI_ISL_551890	247	08/27/20	Europe	United Kingdom	England		Human	?	?	20A	B.1	GH	2020-09-28	0	0	1	7
England/CAMC-990C35/2020	EPI_ISL_551840	247	08/27/20	Europe	United Kingdom	England		Human	?	?	20A.EU1	B.1.177	GV	2020-09-28	0	0	1	21
England/CAMC-990C53/2020	EPI_ISL_551839	246	08/26/20	Europe	United Kingdom	England		Human	?	?	20B	B.1.1.1	GR	2020-09-28	0	0	1	6
England/CAMC-990C9F/2020	EPI_ISL_551905	246	08/26/20	Europe	United Kingdom	England		Human	?	?	20A.EU1	B.1.177	GV	2020-09-28	0	0	1	18
England/CAMC-990CAE/2020	EPI_ISL_551842	246	08/26/20	Europe	United Kingdom	England		Human	?	?	20A	B.1.36.1	GH	2020-09-28	0	0	1	14
England/CAMC-990CCC/2020	EPI_ISL_551882	247	08/27/20	Europe	United Kingdom	England		Human	?	?	20A.EU1	B.1.177	GV	2020-09-28	0	1	0	18
England/CAMC-990CDB/2020	EPI_ISL_551865	247	08/27/20	Europe	United Kingdom	England		Human	?	?	20B	B.1.1	GR	2020-09-28	0	0	1	5
England/CAMC-990D05/2020	EPI_ISL_551887	247	08/27/20	Europe	United Kingdom	England		Human	?	?	20B	B.1.1	GR	2020-09-28	0	0	1	5
England/CAMC-990D14/2020	EPI_ISL_551898	247	08/27/20	Europe	United Kingdom	England		Human	?	?	20A.EU2	B.1.160	GH	2020-09-28	0	0	1	17
England/CAMC-990D50/2020	EPI_ISL_551901	246	08/26/20	Europe	United Kingdom	England		Human	?	?	20B	B.1.1	GR	2020-09-28	0	0	1	5
England/CAMC-990D7E/2020	EPI_ISL_551912	247	08/27/20	Europe	United Kingdom	England		Human	?	?	20A	B.1.5.27	G	2020-09-28	0	0	1	13
England/CAMC-990D8D/2020	EPI_ISL_551913	247	08/27/20	Europe	United Kingdom	England		Human	?	?	20B	B.1.1.15	GR	2020-09-28	0	0	1	5
England/CAMC-990DBA/2020	EPI_ISL_551855	247	08/27/20	Europe	United Kingdom	England		Human	?	?	20B	B.1.1.1	GR	2020-09-28	0	0	1	6
England/CAMC-990DC9/2020	EPI_ISL_551837	246	08/26/20	Europe	United Kingdom	England		Human	?	?	20C	B.1	GH	2020-09-28	0	0	0	7
England/CAMC-990DF6/2020	EPI_ISL_551883	247	08/27/20	Europe	United Kingdom	England		Human	?	?	20B	B.1.1.39	GR	2020-09-28	0	0	1	5
England/CAMC-990E02/2020	EPI_ISL_551885	248	08/28/20	Europe	United Kingdom	England		Human	?	?	20C	B.1.117	GH	2020-09-28	0	0	0	7
England/CAMC-990E3F/2020	EPI_ISL_551838	248	08/28/20	Europe	United Kingdom	England		Human	?	?	20B	B.1.1	GR	2020-09-28	0	0	1	5
England/CAMC-990E99/2020	EPI_ISL_551916	248	08/28/20	Europe	United Kingdom	England		Human	?	?	20A.EU1	B.1.177	GV	2020-09-28	0	0	1	18
England/CAMC-990EB7/2020	EPI_ISL_551843	247	08/27/20	Europe	United Kingdom	England		Human	?	?	20B	B.1.1	GR	2020-09-28	0	0	1	5
England/CAMC-990EE4/2020	EPI_ISL_551915	247	08/27/20	Europe	United Kingdom	England		Human	?	?	20A.EU2	B.1.160	GH	2020-09-28	0	0	1	17
England/CAMC-990F1E/2020	EPI_ISL_551908	247	08/27/20	Europe	United Kingdom	England		Human	?	?	20A.EU1	B.1.177	GV	2020-09-28	0	0	1	18
England/CAMC-990F2D/2020	EPI_ISL_551900	248	08/28/20	Europe	United Kingdom	England		Human	?	?	20A.EU2	B.1.160	GH	2020-09-28	0	0	1	17
England/CAMC-990F4B/2020	EPI_ISL_551869	248	08/28/20	Europe	United Kingdom	England		Human	?	?	20A	B.1.5	G	2020-09-28	0	0	1	16
England/CAMC-990F5A/2020	EPI_ISL_551896	249	08/29/20	Europe	United Kingdom	England		Human	?	?	20A	B.1.36	GH	2020-09-28	0	1	0	14
England/CAMC-990F78/2020	EPI_ISL_551886	248	08/28/20	Europe	United Kingdom	England		Human	?	?	20A.EU2	B.1.160	GH	2020-09-28	0	0	1	17
England/CAMC-990F87/2020	EPI_ISL_551866	246	08/26/20	Europe	United Kingdom	England		Human	?	?	20A	B.1.5	G	2020-09-28	0	0	1	16
England/CAMC-990FA5/2020	EPI_ISL_551852	246	08/26/20	Europe	United Kingdom	England		Human	?	?	20A.EU1	B.1.177	GV	2020-09-28	0	0	1	21
England/CAMC-99100B/2020	EPI_ISL_551911	247	08/27/20	Europe	United Kingdom	England		Human	?	?	20B	B.1.1.1	GR	2020-09-28	0	0	1	6
England/CAMC-991029/2020	EPI_ISL_551897	247	08/27/20	Europe	United Kingdom	England		Human	?	?	20B	B.1.1	GR	2020-09-28	0	1	0	5
England/CAMC-991038/2020	EPI_ISL_551920	247	08/27/20	Europe	United Kingdom	England		Human	?	?	20B	B.1.1.37	GR	2020-09-28	0	1	0	20
England/CAMC-991047/2020	EPI_ISL_551891	247	08/27/20	Europe	United Kingdom	England		Human	?	?	20B	B.1.1.1	GR	2020-09-28	0	0	1	6
England/CAMC-991074/2020	EPI_ISL_551835	246	08/26/20	Europe	United Kingdom	England		Human	?	?	20A.EU1	B.1.177	GV	2020-09-28	0	0	1	18
England/CAMC-9910A1/2020	EPI_ISL_551872	247	08/27/20	Europe	United Kingdom	England		Human	?	?	20B	B.1.1.1	GR	2020-09-28	0	0	1	6
England/CAMC-9910B0/2020	EPI_ISL_551879	247	08/27/20	Europe	United Kingdom	England		Human	?	?	20A.EU1	B.1.177	GV	2020-09-28	0	0	1	21
England/CAMC-9910DE/2020	EPI_ISL_551892	245	08/25/20	Europe	United Kingdom	England		Human	?	?	20A	B.1	G	2020-09-28	0	0	1	13
England/CAMC-9910ED/2020	EPI_ISL_551917	246	08/26/20	Europe	United Kingdom	England		Human	?	?	20B	B.1.1.15	GR	2020-09-28	0	0	1	5
England/CAMC-9910FC/2020	EPI_ISL_551846	246	08/26/20	Europe	United Kingdom	England		Human	?	?	20B	B.1.1	GR	2020-09-28	0	0	1	5
England/CAMC-991108/2020	EPI_ISL_551894	247	08/27/20	Europe	United Kingdom	England		Human	?	?	20A.EU2	B.1.160	GH	2020-09-28	0	0	1	17
England/CAMC-991117/2020	EPI_ISL_551849	247	08/27/20	Europe	United Kingdom	England		Human	?	?	20A.EU2	B.1.160	GH	2020-09-28	1	0	0	17
England/CAMC-991162/2020	EPI_ISL_551907	247	08/27/20	Europe	United Kingdom	England		Human	?	?	20A.EU2	B.1.160	GH	2020-09-28	0	0	1	17
England/CAMC-991171/2020	EPI_ISL_551874	247	08/27/20	Europe	United Kingdom	England		Human	?	?	20A	B.1	GH	2020-09-28	1	0	0	14
England/CAMC-9911AE/2020	EPI_ISL_551870	246	08/26/20	Europe	United Kingdom	England		Human	?	?	20B	B.1.1	GR	2020-09-28	0	0	1	5
England/CAMC-9911BD/2020	EPI_ISL_551871	246	08/26/20	Europe	United Kingdom	England		Human	?	?	20B	B.1.1.1	GR	2020-09-28	0	0	1	6
England/CAMC-9911DB/2020	EPI_ISL_551853	247	08/27/20	Europe	United Kingdom	England		Human	?	?	20B	B.1.1	GR	2020-09-28	0	0	1	5
England/CAMC-991232/2020	EPI_ISL_551909	246	08/26/20	Europe	United Kingdom	England		Human	?	?	20A.EU1	B.1.177	GV	2020-09-28	0	0	1	21
England/CAMC-99126F/2020	EPI_ISL_551881	247	08/27/20	Europe	United Kingdom	England		Human	?	?	20A.EU1	B.1.177	GV	2020-09-28	0	0	1	18
England/CAMC-99128D/2020	EPI_ISL_551878	246	08/26/20	Europe	United Kingdom	England		Human	?	?	20B	B.1.1	GR	2020-09-28	0	0	1	5
England/CAMC-9912AB/2020	EPI_ISL_551864	246	08/26/20	Europe	United Kingdom	England		Human	?	?	20B	B.1.1.37	GR	2020-09-28	0	0	1	20
England/CAMC-9912E7/2020	EPI_ISL_551857	246	08/26/20	Europe	United Kingdom	England		Human	?	?	20A.EU1	B.1.177	GV	2020-09-28	0	0	1	21
England/CAMC-991302/2020	EPI_ISL_551877	248	08/28/20	Europe	United Kingdom	England		Human	?	?	20A	B.1.78	G	2020-09-28	1	0	0	5
England/CAMC-991320/2020	EPI_ISL_551863	248	08/28/20	Europe	United Kingdom	England		Human	?	?	20A	B.1.78	G	2020-09-28	0	0	1	5
England/CAMC-99134E/2020	EPI_ISL_551851	246	08/26/20	Europe	United Kingdom	England		Human	?	?	20B	B.1.1.1	GR	2020-09-28	0	0	1	6
England/CAMC-99136C/2020	EPI_ISL_552010	246	08/26/20	Europe	United Kingdom	England		Human	?	?	20B	B.1.1	GR	2020-09-28	0	0	1	5
England/CAMC-99137B/2020	EPI_ISL_551983	246	08/26/20	Europe	United Kingdom	England		Human	?	?	20B	B.1.1.4	GR	2020-09-28	0	0	1	5
England/CAMC-9913C6/2020	EPI_ISL_552124	247	08/27/20	Europe	United Kingdom	England		Human	?	?	20A.EU1	B.1.177	GV	2020-09-28	0	1	0	21
England/CAMC-99141E/2020	EPI_ISL_552051	247	08/27/20	Europe	United Kingdom	England		Human	?	?	20A.EU1	B.1.177	GV	2020-09-28	0	0	1	21
England/CAMC-99143C/2020	EPI_ISL_551951	248	08/28/20	Europe	United Kingdom	England		Human	?	?	20B	B.1.1.37	GR	2020-09-28	0	0	0	20
England/CAMC-991469/2020	EPI_ISL_552105	248	08/28/20	Europe	United Kingdom	England		Human	?	?	20A	B.1.5	G	2020-09-28	1	0	0	16
England/CAMC-991487/2020	EPI_ISL_552009	252	09/01/20	Europe	United Kingdom	England		Human	?	?	20A.EU1	B.1.177	GV	2020-09-28	0	0	1	21
England/CAMC-991496/2020	EPI_ISL_552094	248	08/28/20	Europe	United Kingdom	England		Human	?	?	20A.EU2	B.1.160	GH	2020-09-28	0	1	0	17
England/CAMC-9914E1/2020	EPI_ISL_552180	248	08/28/20	Europe	United Kingdom	England		Human	?	?	20A.EU2	B.1.160	GH	2020-09-28	0	0	1	17
England/CAMC-9914F0/2020	EPI_ISL_552098	248	08/28/20	Europe	United Kingdom	England		Human	?	?	20A	B.1.5	G	2020-09-28	0	1	0	13
England/CAMC-99151B/2020	EPI_ISL_552170	248	08/28/20	Europe	United Kingdom	England		Human	?	?	20A	B.1.78	G	2020-09-28	0	0	1	5
England/CAMC-99152A/2020	EPI_ISL_551932	248	08/28/20	Europe	United Kingdom	England		Human	?	?	20B	B.1.1.1	GR	2020-09-28	0	0	1	6
England/CAMC-991548/2020	EPI_ISL_551967	248	08/28/20	Europe	United Kingdom	England		Human	?	?	20B	B.1.1	GR	2020-09-28	0	0	1	5
England/CAMC-991566/2020	EPI_ISL_552091	248	08/28/20	Europe	United Kingdom	England		Human	?	?	20A.EU2	B.1.160	GH	2020-09-28	0	0	1	17
England/CAMC-991575/2020	EPI_ISL_552151	248	08/28/20	Europe	United Kingdom	England		Human	?	?	20B	D.1	GR	2020-09-28	0	0	1	22
England/CAMC-991584/2020	EPI_ISL_552166	248	08/28/20	Europe	United Kingdom	England		Human	?	?	20B	B.1.1.37	GR	2020-09-28	0	0	1	20
England/CAMC-991593/2020	EPI_ISL_552008	248	08/28/20	Europe	United Kingdom	England		Human	?	?	20B	B.1.1.37	GR	2020-09-28	0	0	1	20
England/CAMC-9915B1/2020	EPI_ISL_552005	248	08/28/20	Europe	United Kingdom	England		Human	?	?	20A	B.1.78	G	2020-09-28	0	0	0	5
England/CAMC-9915FD/2020	EPI_ISL_552001	248	08/28/20	Europe	United Kingdom	England		Human	?	?	20A.EU1	B.1.177	GV	2020-09-28	0	0	1	21
England/CAMC-991618/2020	EPI_ISL_551953	246	08/26/20	Europe	United Kingdom	England		Human	?	?	20B	B.1.1	GR	2020-09-28	0	0	1	5
England/CAMC-991627/2020	EPI_ISL_552073	246	08/26/20	Europe	United Kingdom	England		Human	?	?	20B	B.1.1	GR	2020-09-28	0	0	1	5
England/CAMC-991636/2020	EPI_ISL_552065	246	08/26/20	Europe	United Kingdom	England		Human	?	?	20B	B.1.1	GR	2020-09-28	0	0	1	5
England/CAMC-991663/2020	EPI_ISL_552185	247	08/27/20	Europe	United Kingdom	England		Human	?	?	20B	B.1.1	GR	2020-09-28	0	0	1	5
England/CAMC-991672/2020	EPI_ISL_551994	247	08/27/20	Europe	United Kingdom	England		Human	?	?	20A	B.1.36	GH	2020-09-28	0	1	0	14
England/CAMC-9916AF/2020	EPI_ISL_552173	247	08/27/20	Europe	United Kingdom	England		Human	?	?	20C	B.1	GH	2020-09-28	0	1	0	7
England/CAMC-9916BE/2020	EPI_ISL_551990	247	08/27/20	Europe	United Kingdom	England		Human	?	?	20B	B.1.1	GR	2020-09-28	0	0	1	5
England/CAMC-9916CD/2020	EPI_ISL_551980	247	08/27/20	Europe	United Kingdom	England		Human	?	?	20A.EU1	B.1.177	GV	2020-09-28	0	0	1	21
England/CAMC-9916EB/2020	EPI_ISL_552017	247	08/27/20	Europe	United Kingdom	England		Human	?	?	20A.EU1	B.1.177	GV	2020-09-28	0	0	1	21
England/CAMC-991706/2020	EPI_ISL_551925	247	08/27/20	Europe	United Kingdom	England		Human	?	?	20B	B.1.1.34	GR	2020-09-28	0	0	1	5
England/CAMC-9B1E38/2020	EPI_ISL_549396	255	09/04/20	Europe	United Kingdom	England		Human	?	?	20A.EU1	B.1.177	GV	2020-09-28	0	0	1	18
England/CAMC-9B1E65/2020	EPI_ISL_549397	255	09/04/20	Europe	United Kingdom	England		Human	?	?	20B	B.1.1.55	GR	2020-09-28	0	0	1	5
England/CAMC-9B1E92/2020	EPI_ISL_549398	255	09/04/20	Europe	United Kingdom	England		Human	?	?	20B	B.1.1.1	GR	2020-09-28	0	0	1	6
England/CAMC-9B1EA1/2020	EPI_ISL_549399	255	09/04/20	Europe	United Kingdom	England		Human	?	?	20A	B.1.78	G	2020-09-28	0	0	1	18
England/CAMC-9B1EB0/2020	EPI_ISL_549400	255	09/04/20	Europe	United Kingdom	England		Human	?	?	20A.EU1	B.1.177	GV	2020-09-28	0	0	1	18
England/CAMC-9B1EFC/2020	EPI_ISL_549401	255	09/04/20	Europe	United Kingdom	England		Human	?	?	20A.EU1	B.1.177	GV	2020-09-28	0	0	1	21
England/CAMC-9B1F08/2020	EPI_ISL_549402	255	09/04/20	Europe	United Kingdom	England		Human	?	?	20B	B.1.1	GR	2020-09-28	0	0	1	5
England/CAMC-9B1F26/2020	EPI_ISL_549403	254	09/03/20	Europe	United Kingdom	England		Human	?	?	20B	B.1.1.37	GR	2020-09-28	0	0	1	20
England/CAMC-9B1FEA/2020	EPI_ISL_549404	255	09/04/20	Europe	United Kingdom	England		Human	?	?	20B	B.1.1.37	GR	2020-09-28	0	0	1	20
England/CAMC-9B1FF9/2020	EPI_ISL_549331	255	09/04/20	Europe	United Kingdom	England		Human	?	?	20A	B.1.9	GH	2020-09-28	0	0	1	14
England/CAMC-9B2004/2020	EPI_ISL_549405	255	09/04/20	Europe	United Kingdom	England		Human	?	?	20B	D.1	GR	2020-09-28	0	0	1	22
England/CAMC-9B22D1/2020	EPI_ISL_549406	255	09/04/20	Europe	United Kingdom	England		Human	?	?	20A.EU1	B.1.177	GV	2020-09-28	0	0	1	21
England/CAMC-9B22FF/2020	EPI_ISL_549407	255	09/04/20	Europe	United Kingdom	England		Human	?	?	20A.EU2	B.1.160	GH	2020-09-28	0	0	1	17
England/CAMC-9B2338/2020	EPI_ISL_549347	255	09/04/20	Europe	United Kingdom	England		Human	?	?	20A	B.1.36	GH	2020-09-28	0	0	1	14
England/CAMC-9B2365/2020	EPI_ISL_549408	255	09/04/20	Europe	United Kingdom	England		Human	?	?	20A	B.1	GH	2020-09-28	0	0	1	7
England/CAMC-9B2444/2020	EPI_ISL_549409	254	09/03/20	Europe	United Kingdom	England		Human	?	?	20A.EU2	B.1.160	GH	2020-09-28	0	0	1	17
England/CAMC-9B2462/2020	EPI_ISL_549410	255	09/04/20	Europe	United Kingdom	England		Human	?	?	20B	D.1	GR	2020-09-28	0	0	1	22
England/CAMC-9B24F9/2020	EPI_ISL_549411	255	09/04/20	Europe	United Kingdom	England		Human	?	?	20B	B.1.1	GR	2020-09-28	0	0	1	5
England/CAMC-9B2514/2020	EPI_ISL_549412	255	09/04/20	Europe	United Kingdom	England		Human	?	?	20A.EU1	B.1.177	GV	2020-09-28	0	0	1	18
England/CAMC-9B29EB/2020	EPI_ISL_549413	255	09/04/20	Europe	United Kingdom	England		Human	?	?	20A.EU2	B.1.160	GH	2020-09-28	0	0	1	17
England/CAMC-9B2F8F/2020	EPI_ISL_549335	256	09/05/20	Europe	United Kingdom	England		Human	?	?	20A.EU2	B.1.160	GH	2020-09-28	0	1	0	17
England/LIVE-1D421D/2020	EPI_ISL_549358	260	09/09/20	Europe	United Kingdom	England		Human	?	?	20A.EU1	B.1	GV	2020-09-28	1	0	0	18
England/LIVE-1D4435/2020	EPI_ISL_549354	264	09/13/20	Europe	United Kingdom	England		Human	?	?	20A.EU1	B.1.177	GV	2020-09-28	0	1	0	21
England/MILK-45C21A/2020	EPI_ISL_559708	159	05/31/20	Europe	United Kingdom	England		Human	?	?	20B	B.1.1	GR	2020-09-28	0	0	1	5
England/MILK-45CE8F/2020	EPI_ISL_559716	136	05/08/20	Europe	United Kingdom	England		Human	?	?	19B	A	S	2020-09-28	0	0	1	2
England/MILK-45DD72/2020	EPI_ISL_559732	133	05/05/20	Europe	United Kingdom	England		Human	?	?	19B	A	S	2020-09-28	0	0	1	2
England/MILK-45E61C/2020	EPI_ISL_559736	140	05/12/20	Europe	United Kingdom	England		Human	?	?	20B	B.1.1.35	GR	2020-09-28	0	0	1	6
England/MILK-45EAD4/2020	EPI_ISL_559745	142	05/14/20	Europe	United Kingdom	England		Human	?	?	20B	B.1.1.10	GR	2020-09-28	0	0	1	5
England/MILK-45ED08/2020	EPI_ISL_559713	142	05/14/20	Europe	United Kingdom	England		Human	?	?	20B	B.1.1	GR	2020-09-28	0	0	1	5
England/MILK-45F675/2020	EPI_ISL_559744	141	05/13/20	Europe	United Kingdom	England		Human	?	?	20B	B.1.1	GR	2020-09-28	0	0	1	5
England/MILK-45F6DF/2020	EPI_ISL_559704	141	05/13/20	Europe	United Kingdom	England		Human	?	?	20B	B.1.1	GR	2020-09-28	0	0	1	5
England/MILK-45F7EB/2020	EPI_ISL_559730	141	05/13/20	Europe	United Kingdom	England		Human	?	?	20B	B.1.1	GR	2020-09-28	0	0	1	5
England/MILK-45F8AC/2020	EPI_ISL_559717	141	05/13/20	Europe	United Kingdom	England		Human	?	?	20B	B.1.1	GR	2020-09-28	0	1	0	5
England/MILK-460969/2020	EPI_ISL_559741	141	05/13/20	Europe	United Kingdom	England		Human	?	?	20B	B.1.1.35	GR	2020-09-28	0	0	1	6
England/MILK-460B27/2020	EPI_ISL_559707	140	05/12/20	Europe	United Kingdom	England		Human	?	?	20B	B.1.1.35	GR	2020-09-28	0	0	1	6
England/MILK-460C33/2020	EPI_ISL_559709	141	05/13/20	Europe	United Kingdom	England		Human	?	?	20B	B.1.1.35	GR	2020-09-28	0	1	0	6
England/MILK-460C7F/2020	EPI_ISL_559751	141	05/13/20	Europe	United Kingdom	England		Human	?	?	20B	B.1.1.35	GR	2020-09-28	0	0	1	6
England/MILK-460D5E/2020	EPI_ISL_559742	141	05/13/20	Europe	United Kingdom	England		Human	?	?	20A	B.1	GH	2020-09-28	0	0	1	7
England/MILK-4619FF/2020	EPI_ISL_559705	141	05/13/20	Europe	United Kingdom	England		Human	?	?	20B	B.1.1	GR	2020-09-28	0	0	1	5
England/MILK-461A74/2020	EPI_ISL_559728	139	05/11/20	Europe	United Kingdom	England		Human	?	?	20B	B.1.1	GR	2020-09-28	0	0	1	5
England/MILK-465DA4/2020	EPI_ISL_559748	151	05/23/20	Europe	United Kingdom	England		Human	?	?	20B	B.1.1	GR	2020-09-28	0	1	0	5
England/MILK-46667B/2020	EPI_ISL_559750	155	05/27/20	Europe	United Kingdom	England		Human	?	?	20B	B.1.1.35	GR	2020-09-28	0	0	1	6
England/MILK-466A15/2020	EPI_ISL_559749	155	05/27/20	Europe	United Kingdom	England		Human	?	?	20B	B.1.1.35	GR	2020-09-28	0	0	1	6
England/MILK-467355/2020	EPI_ISL_559715	148	05/20/20	Europe	United Kingdom	England		Human	?	?	20B	B.1.1	GR	2020-09-28	0	1	0	5
England/MILK-4673CE/2020	EPI_ISL_559729	149	05/21/20	Europe	United Kingdom	England		Human	?	?	20B	B.1.1	GR	2020-09-28	0	0	1	5
England/MILK-467434/2020	EPI_ISL_559723	148	05/20/20	Europe	United Kingdom	England		Human	?	?	20B	B.1.1	GR	2020-09-28	0	0	1	5
England/MILK-4674DA/2020	EPI_ISL_559719	149	05/21/20	Europe	United Kingdom	England		Human	?	?	20B	B.1.1	GR	2020-09-28	0	0	1	5
England/MILK-4675F5/2020	EPI_ISL_559712	149	05/21/20	Europe	United Kingdom	England		Human	?	?	20B	B.1.1	GR	2020-09-28	0	1	0	5
England/MILK-467610/2020	EPI_ISL_559739	149	05/21/20	Europe	United Kingdom	England		Human	?	?	20B	B.1.1	GR	2020-09-28	0	0	1	5
England/MILK-467962/2020	EPI_ISL_559752	149	05/21/20	Europe	United Kingdom	England		Human	?	?	20B	B.1.1	GR	2020-09-28	0	1	0	5
England/MILK-467B7B/2020	EPI_ISL_559737	149	05/21/20	Europe	United Kingdom	England		Human	?	?	20B	B.1.1	GR	2020-09-28	0	0	1	5
England/MILK-467DEE/2020	EPI_ISL_559731	148	05/20/20	Europe	United Kingdom	England		Human	?	?	20B	B.1.1.30	GR	2020-09-28	0	0	1	5
England/MILK-467F7F/2020	EPI_ISL_559726	150	05/22/20	Europe	United Kingdom	England		Human	?	?	20B	B.1.1	GR	2020-09-28	0	0	1	5
England/MILK-46804E/2020	EPI_ISL_559718	150	05/22/20	Europe	United Kingdom	England		Human	?	?	20B	B.1.1	GR	2020-09-28	0	1	0	5
England/MILK-46822A/2020	EPI_ISL_559720	150	05/22/20	Europe	United Kingdom	England		Human	?	?	20B	B.1.1	GR	2020-09-28	0	0	1	5
England/MILK-468D74/2020	EPI_ISL_559721	150	05/22/20	Europe	United Kingdom	England		Human	?	?	20B	B.1.1	GR	2020-09-28	0	0	1	5
England/MILK-4691FF/2020	EPI_ISL_559738	150	05/22/20	Europe	United Kingdom	England		Human	?	?	20B	B.1.1	GR	2020-09-28	0	0	1	5
England/MILK-4694C9/2020	EPI_ISL_559746	152	05/24/20	Europe	United Kingdom	England		Human	?	?	20B	B.1.1.35	GR	2020-09-28	0	0	1	6
England/MILK-46958A/2020	EPI_ISL_559747	152	05/24/20	Europe	United Kingdom	England		Human	?	?	20B	B.1.1.35	GR	2020-09-28	0	0	1	6
England/MILK-469766/2020	EPI_ISL_559725	152	05/24/20	Europe	United Kingdom	England		Human	?	?	20B	B.1.1.35	GR	2020-09-28	0	0	1	6
England/MILK-469924/2020	EPI_ISL_559727	152	05/24/20	Europe	United Kingdom	England		Human	?	?	20B	B.1.1.35	GR	2020-09-28	0	0	1	6
England/MILK-4699F7/2020	EPI_ISL_559714	152	05/24/20	Europe	United Kingdom	England		Human	?	?	20B	B.1.1.35	GR	2020-09-28	0	0	1	6
England/MILK-46A3E9/2020	EPI_ISL_559735	148	05/20/20	Europe	United Kingdom	England		Human	?	?	20B	B.1.1.35	GR	2020-09-28	0	0	1	6
England/MILK-46AAC6/2020	EPI_ISL_559710	148	05/20/20	Europe	United Kingdom	England		Human	?	?	20B	B.1.1.35	GR	2020-09-28	0	0	1	6
England/MILK-46BBC2/2020	EPI_ISL_559703	163	06/04/20	Europe	United Kingdom	England		Human	?	?	20B	B.1.1.35	GR	2020-09-28	0	0	1	6
England/MILK-46C00E/2020	EPI_ISL_559722	163	06/04/20	Europe	United Kingdom	England		Human	?	?	20B	B.1.1.35	GR	2020-09-28	0	0	1	6
England/MILK-46D2F8/2020	EPI_ISL_559711	164	06/05/20	Europe	United Kingdom	England		Human	?	?	20A	B.1	G	2020-09-28	0	0	1	5
England/MILK-481355/2020	EPI_ISL_559700	125	04/27/20	Europe	United Kingdom	England		Human	?	?	20B	B.1.1	GR	2020-09-28	0	1	0	5
England/MILK-481443/2020	EPI_ISL_559694	126	04/28/20	Europe	United Kingdom	England		Human	?	?	20B	B.1.1	GR	2020-09-28	0	0	1	5
England/MILK-481829/2020	EPI_ISL_559697	126	04/28/20	Europe	United Kingdom	England		Human	?	?	20B	B.1.1	GR	2020-09-28	0	0	1	5
England/MILK-481A50/2020	EPI_ISL_559695	127	04/29/20	Europe	United Kingdom	England		Human	?	?	20B	B.1.1.64	GR	2020-09-28	0	0	1	5
England/MILK-481FAC/2020	EPI_ISL_559690	128	04/30/20	Europe	United Kingdom	England		Human	?	?	20A	B.1.93	G	2020-09-28	0	0	1	5
England/MILK-48213C/2020	EPI_ISL_559669	127	04/29/20	Europe	United Kingdom	England		Human	?	?	20B	B.1.1	GR	2020-09-28	0	0	1	5
England/MILK-482293/2020	EPI_ISL_559663	127	04/29/20	Europe	United Kingdom	England		Human	?	?	20B	B.1.1	GR	2020-09-28	0	0	1	5
England/MILK-4822C0/2020	EPI_ISL_559674	128	04/30/20	Europe	United Kingdom	England		Human	?	?	20B	B.1.1	GR	2020-09-28	0	0	1	5
England/MILK-48249D/2020	EPI_ISL_559687	128	04/30/20	Europe	United Kingdom	England		Human	?	?	20B	B.1.1	GR	2020-09-28	0	0	1	5
England/MILK-482D1A/2020	EPI_ISL_559696	124	04/26/20	Europe	United Kingdom	England		Human	?	?	20B	B.1.1	GR	2020-09-28	0	0	1	5
England/MILK-4830B6/2020	EPI_ISL_559675	127	04/29/20	Europe	United Kingdom	England		Human	?	?	20C	B.1.3	GH	2020-09-28	0	0	1	8
England/MILK-483186/2020	EPI_ISL_559679	126	04/28/20	Europe	United Kingdom	England		Human	?	?	20B	B.1.1	GR	2020-09-28	0	0	1	5
England/MILK-483238/2020	EPI_ISL_559676	127	04/29/20	Europe	United Kingdom	England		Human	?	?	20A	B.1	G	2020-09-28	0	0	1	5
England/MILK-483283/2020	EPI_ISL_559683	127	04/29/20	Europe	United Kingdom	England		Human	?	?	20B	B.1.1	GR	2020-09-28	0	0	1	5
England/MILK-483292/2020	EPI_ISL_559672	127	04/29/20	Europe	United Kingdom	England		Human	?	?	20B	B.1.1	GR	2020-09-28	0	0	1	5
England/MILK-483344/2020	EPI_ISL_559667	127	04/29/20	Europe	United Kingdom	England		Human	?	?	20B	B.1.1	GR	2020-09-28	0	0	1	5
England/MILK-484826/2020	EPI_ISL_559681	164	06/05/20	Europe	United Kingdom	England		Human	?	?	20A	B.1	G	2020-09-28	0	0	1	5
England/MILK-485245/2020	EPI_ISL_559692	138	05/10/20	Europe	United Kingdom	England		Human	?	?	20B	B.1.1	GR	2020-09-28	0	0	1	5
England/MILK-48548B/2020	EPI_ISL_559678	138	05/10/20	Europe	United Kingdom	England		Human	?	?	20B	B.1.1	GR	2020-09-28	0	0	1	5
England/MILK-485649/2020	EPI_ISL_559693	136	05/08/20	Europe	United Kingdom	England		Human	?	?	20B	B.1.1.35	GR	2020-09-28	0	1	0	6
England/MILK-4858F8/2020	EPI_ISL_559701	143	05/15/20	Europe	United Kingdom	England		Human	?	?	20B	B.1.1	GR	2020-09-28	0	0	1	5
England/MILK-485E14/2020	EPI_ISL_559698	143	05/15/20	Europe	United Kingdom	England		Human	?	?	20B	B.1.1	GR	2020-09-28	0	0	1	5
England/MILK-4860D1/2020	EPI_ISL_559680	141	05/13/20	Europe	United Kingdom	England		Human	?	?	20B	B.1.1	GR	2020-09-28	0	0	1	5
England/MILK-4862AE/2020	EPI_ISL_559691	143	05/15/20	Europe	United Kingdom	England		Human	?	?	20B	B.1.1	GR	2020-09-28	0	0	1	5
England/MILK-4863C9/2020	EPI_ISL_559689	144	05/16/20	Europe	United Kingdom	England		Human	?	?	20B	B.1.1.35	GR	2020-09-28	0	0	1	6
England/MILK-4867CD/2020	EPI_ISL_559699	142	05/14/20	Europe	United Kingdom	England		Human	?	?	20B	B.1.1	GR	2020-09-28	0	0	1	5
England/MILK-4868E8/2020	EPI_ISL_559702	142	05/14/20	Europe	United Kingdom	England		Human	?	?	20B	B.1.1	GR	2020-09-28	0	0	1	5
England/MILK-486CA0/2020	EPI_ISL_559677	143	05/15/20	Europe	United Kingdom	England		Human	?	?	19A	B.10	L	2020-09-28	0	0	1	1
England/MILK-487A69/2020	EPI_ISL_559686	142	05/14/20	Europe	United Kingdom	England		Human	?	?	20A	B.1.98	G	2020-09-28	0	0	1	5
England/MILK-487F79/2020	EPI_ISL_559665	135	05/07/20	Europe	United Kingdom	England		Human	?	?	20A	B.1	G	2020-09-28	0	0	1	13
England/MILK-4882BB/2020	EPI_ISL_559688	135	05/07/20	Europe	United Kingdom	England		Human	?	?	20B	B.1.1	GR	2020-09-28	0	0	1	5
England/MILK-4882D9/2020	EPI_ISL_559684	134	05/06/20	Europe	United Kingdom	England		Human	?	?	20A	B.1.98	G	2020-09-28	0	0	1	5
England/MILK-4887BC/2020	EPI_ISL_559673	142	05/14/20	Europe	United Kingdom	England		Human	?	?	20A	B.1.98	G	2020-09-28	0	1	0	5
England/MILK-4887DA/2020	EPI_ISL_559664	141	05/13/20	Europe	United Kingdom	England		Human	?	?	20B	B.1.1.10	GR	2020-09-28	0	0	1	5
England/MILK-488A4A/2020	EPI_ISL_559666	140	05/12/20	Europe	United Kingdom	England		Human	?	?	20A	B.1.93	G	2020-09-28	0	0	1	5
England/MILK-488CBD/2020	EPI_ISL_559662	141	05/13/20	Europe	United Kingdom	England		Human	?	?	20B	B.1.1.1	GR	2020-09-28	0	0	1	6
England/MILK-489214/2020	EPI_ISL_559668	139	05/11/20	Europe	United Kingdom	England		Human	?	?	20B	B.1.1	GR	2020-09-28	0	0	1	5
England/MILK-48978E/2020	EPI_ISL_559682	139	05/11/20	Europe	United Kingdom	England		Human	?	?	20B	B.1.1	GR	2020-09-28	0	0	1	5
England/MILK-48A34D/2020	EPI_ISL_559685	145	05/17/20	Europe	United Kingdom	England		Human	?	?	20B	B.1.1	GR	2020-09-28	0	0	1	5
England/MILK-48ADE5/2020	EPI_ISL_559671	146	05/18/20	Europe	United Kingdom	England		Human	?	?	20B	B.1.1	GR	2020-09-28	0	0	1	5
England/MILK-496593/2020	EPI_ISL_559331	158	05/30/20	Europe	United Kingdom	England		Human	?	?	20B	B.1.1	GR	2020-09-28	0	0	1	5
England/MILK-49FE44/2020	EPI_ISL_559326	160	06/01/20	Europe	United Kingdom	England		Human	?	?	20B	B.1.1	GR	2020-09-28	0	0	1	5
England/MILK-49FFC9/2020	EPI_ISL_559335	160	06/01/20	Europe	United Kingdom	England		Human	?	?	20B	B.1.1	GR	2020-09-28	0	0	1	5
England/MILK-4A0077/2020	EPI_ISL_559368	160	06/01/20	Europe	United Kingdom	England		Human	?	?	20B	B.1.1	GR	2020-09-28	0	0	1	5
England/MILK-4A0095/2020	EPI_ISL_559312	160	06/01/20	Europe	United Kingdom	England		Human	?	?	20B	B.1.1	GR	2020-09-28	0	0	1	5
England/MILK-4A036F/2020	EPI_ISL_559352	160	06/01/20	Europe	United Kingdom	England		Human	?	?	20B	B.1.1	GR	2020-09-28	0	0	1	5
England/MILK-4A045D/2020	EPI_ISL_559355	166	06/07/20	Europe	United Kingdom	England		Human	?	?	20B	B.1.1	GR	2020-09-28	0	0	1	5
England/MILK-4A0A79/2020	EPI_ISL_559319	164	06/05/20	Europe	United Kingdom	England		Human	?	?	20B	B.1.1.59	GR	2020-09-28	0	0	1	5
England/MILK-4A0AB5/2020	EPI_ISL_559314	163	06/04/20	Europe	United Kingdom	England		Human	?	?	20B	B.1.1	GR	2020-09-28	0	0	1	5
England/MILK-4A1234/2020	EPI_ISL_559354	165	06/06/20	Europe	United Kingdom	England		Human	?	?	20B	B.1.1	GR	2020-09-28	0	0	1	5
England/MILK-4A1665/2020	EPI_ISL_559320	163	06/04/20	Europe	United Kingdom	England		Human	?	?	20B	B.1.1	GR	2020-09-28	0	0	1	5
England/MILK-4A19A8/2020	EPI_ISL_559300	165	06/06/20	Europe	United Kingdom	England		Human	?	?	20B	B.1.1.37	GR	2020-09-28	0	0	0	20
England/MILK-4AFFF3/2020	EPI_ISL_559232	164	06/05/20	Europe	United Kingdom	England		Human	?	?	20B	B.1.1	GR	2020-09-28	1	0	0	5
England/MILK-4B0F2C/2020	EPI_ISL_559163	163	06/04/20	Europe	United Kingdom	England		Human	?	?	20B	B.1.1	GR	2020-09-28	0	0	1	5
England/MILK-4B13C5/2020	EPI_ISL_559259	163	06/04/20	Europe	United Kingdom	England		Human	?	?	20A	B.1.5.6	G	2020-09-28	0	0	1	13
England/MILK-4B13E3/2020	EPI_ISL_559167	163	06/04/20	Europe	United Kingdom	England		Human	?	?	20A	B.1.93	G	2020-09-28	0	0	1	5
England/MILK-4B15ED/2020	EPI_ISL_559204	163	06/04/20	Europe	United Kingdom	England		Human	?	?	20A	B.1	G	2020-09-28	0	1	0	5
England/MILK-4B1662/2020	EPI_ISL_559104	162	06/03/20	Europe	United Kingdom	England		Human	?	?	20B	B.1.1	GR	2020-09-28	0	1	0	5
England/MILK-4B1F58/2020	EPI_ISL_559284	163	06/04/20	Europe	United Kingdom	England		Human	?	?	20A	B.1	GH	2020-09-28	0	0	1	14
England/MILK-4B2519/2020	EPI_ISL_559263	165	06/06/20	Europe	United Kingdom	England		Human	?	?	20B	B.1.1	GR	2020-09-28	0	0	1	5
England/MILK-4B27B9/2020	EPI_ISL_559119	163	06/04/20	Europe	United Kingdom	England		Human	?	?	20B	B.1.1	GR	2020-09-28	0	1	0	5
England/MILK-4B2889/2020	EPI_ISL_559100	163	06/04/20	Europe	United Kingdom	England		Human	?	?	20B	B.1.1.44	GR	2020-09-28	0	0	1	5
England/MILK-4B28B6/2020	EPI_ISL_559215	171	06/12/20	Europe	United Kingdom	England		Human	?	?	19A	B	G	2020-09-28	1	0	0	5
England/MILK-4B30BD/2020	EPI_ISL_559290	163	06/04/20	Europe	United Kingdom	England		Human	?	?	20A	B.1	G	2020-09-28	0	0	1	5
England/MILK-4B325D/2020	EPI_ISL_559253	163	06/04/20	Europe	United Kingdom	England		Human	?	?	20B	B.1.1	GR	2020-09-28	0	0	1	5
England/MILK-4B32A8/2020	EPI_ISL_559246	165	06/06/20	Europe	United Kingdom	England		Human	?	?	20B	B.1.1.2	GR	2020-09-28	0	1	0	5
England/MILK-4B3378/2020	EPI_ISL_559201	163	06/04/20	Europe	United Kingdom	England		Human	?	?	20B	B.1.1	GR	2020-09-28	0	0	1	5
England/MILK-4B43A4/2020	EPI_ISL_559256	163	06/04/20	Europe	United Kingdom	England		Human	?	?	20B	B.1.1	GR	2020-09-28	0	0	1	5
England/MILK-4B61E4/2020	EPI_ISL_559158	163	06/04/20	Europe	United Kingdom	England		Human	?	?	20A	B.1	G	2020-09-28	0	1	0	5
England/MILK-4B620F/2020	EPI_ISL_559283	163	06/04/20	Europe	United Kingdom	England		Human	?	?	20B	B.1.1.30	GR	2020-09-28	0	0	1	5
England/MILK-4B7523/2020	EPI_ISL_559136	163	06/04/20	Europe	United Kingdom	England		Human	?	?	20A	B.1.5	G	2020-09-28	0	1	0	13
England/MILK-4B830A/2020	EPI_ISL_559207	164	06/05/20	Europe	United Kingdom	England		Human	?	?	20B	B.1.1	GR	2020-09-28	0	1	0	5
England/MILK-4B8470/2020	EPI_ISL_559194	163	06/04/20	Europe	United Kingdom	England		Human	?	?	20B	B.1.1.37	GR	2020-09-28	0	0	1	20
England/MILK-4B8698/2020	EPI_ISL_559181	163	06/04/20	Europe	United Kingdom	England		Human	?	?	20B	B.1.1	GR	2020-09-28	0	1	0	5
England/MILK-4B8A23/2020	EPI_ISL_559195	163	06/04/20	Europe	United Kingdom	England		Human	?	?	20B	B.1.1	GR	2020-09-28	0	0	1	5
England/MILK-4B9B89/2020	EPI_ISL_559164	165	06/06/20	Europe	United Kingdom	England		Human	?	?	20B	B.1.1.1	GR	2020-09-28	0	0	1	6
England/MILK-4BA863/2020	EPI_ISL_559235	163	06/04/20	Europe	United Kingdom	England		Human	?	?	20B	B.1.1.35	GR	2020-09-28	0	1	0	6
England/MILK-4BBD54/2020	EPI_ISL_559132	164	06/05/20	Europe	United Kingdom	England		Human	?	?	20B	B.1.1.37	GR	2020-09-28	0	0	1	20
England/MILK-4BC05A/2020	EPI_ISL_559106	165	06/06/20	Europe	United Kingdom	England		Human	?	?	20C	B.1.165	GH	2020-09-28	1	0	0	7
England/MILK-4BC4F4/2020	EPI_ISL_559149	163	06/04/20	Europe	United Kingdom	England		Human	?	?	20A	B.1	G	2020-09-28	0	0	1	5
England/MILK-4BC773/2020	EPI_ISL_559187	165	06/06/20	Europe	United Kingdom	England		Human	?	?	20B	B.1.1	GR	2020-09-28	0	0	1	5
England/MILK-4BD059/2020	EPI_ISL_559154	165	06/06/20	Europe	United Kingdom	England		Human	?	?	20B	B.1.1	GR	2020-09-28	0	0	1	5
England/MILK-4BD271/2020	EPI_ISL_559117	165	06/06/20	Europe	United Kingdom	England		Human	?	?	20B	B.1.1	GR	2020-09-28	0	1	0	5
England/MILK-4BE1DD/2020	EPI_ISL_559223	163	06/04/20	Europe	United Kingdom	England		Human	?	?	20B	B.1.1	GR	2020-09-28	0	0	1	5
England/MILK-4BEC72/2020	EPI_ISL_559166	163	06/04/20	Europe	United Kingdom	England		Human	?	?	20B	B.1.1	GR	2020-09-28	1	0	0	5
England/MILK-4BEEB8/2020	EPI_ISL_559277	168	06/09/20	Europe	United Kingdom	England		Human	?	?	20A	B.1.102	G	2020-09-28	0	0	1	13
England/MILK-4BF35E/2020	EPI_ISL_559247	164	06/05/20	Europe	United Kingdom	England		Human	?	?	20C	B.1.12	GH	2020-09-28	0	0	1	7
England/MILK-4BF558/2020	EPI_ISL_559254	164	06/05/20	Europe	United Kingdom	England		Human	?	?	20C	B.1.12	GH	2020-09-28	1	0	0	7
England/MILK-4C1508/2020	EPI_ISL_559131	165	06/06/20	Europe	United Kingdom	England		Human	?	?	20C	B.1.165	GH	2020-09-28	0	1	0	7
England/MILK-4C16E7/2020	EPI_ISL_559236	165	06/06/20	Europe	United Kingdom	England		Human	?	?	20B	B.1.1.35	GR	2020-09-28	0	0	1	6
England/MILK-4C1966/2020	EPI_ISL_559157	165	06/06/20	Europe	United Kingdom	England		Human	?	?	20A	B.1	G	2020-09-28	0	0	1	5
England/MILK-4C1D1F/2020	EPI_ISL_559125	165	06/06/20	Europe	United Kingdom	England		Human	?	?	20A	B	G	2020-09-28	1	0	0	5
England/MILK-4C2BF6/2020	EPI_ISL_559147	165	06/06/20	Europe	United Kingdom	England		Human	?	?	19A	B	O	2020-09-28	0	0	1	5
England/MILK-4C2C8A/2020	EPI_ISL_559296	165	06/06/20	Europe	United Kingdom	England		Human	?	?	19A	B	O	2020-09-28	0	0	1	5
England/MILK-4C40D7/2020	EPI_ISL_559174	165	06/06/20	Europe	United Kingdom	England		Human	?	?	20B	B.1.1.1	GR	2020-09-28	0	0	1	6
England/MILK-4C414D/2020	EPI_ISL_559218	165	06/06/20	Europe	United Kingdom	England		Human	?	?	20B	B.1.1.1	GR	2020-09-28	0	0	1	6
England/MILK-4C4DC1/2020	EPI_ISL_559241	165	06/06/20	Europe	United Kingdom	England		Human	?	?	20B	B.1.1.1	GR	2020-09-28	0	0	1	6
England/MILK-4C6767/2020	EPI_ISL_559278	165	06/06/20	Europe	United Kingdom	England		Human	?	?	20B	B.1.1	GR	2020-09-28	0	0	0	5
England/MILK-4C6934/2020	EPI_ISL_559133	165	06/06/20	Europe	United Kingdom	England		Human	?	?	19A	B	O	2020-09-28	0	1	0	5
England/MILK-4C6970/2020	EPI_ISL_559244	165	06/06/20	Europe	United Kingdom	England		Human	?	?	19A	B	O	2020-09-28	0	1	0	5
England/MILK-4C8BD2/2020	EPI_ISL_559171	165	06/06/20	Europe	United Kingdom	England		Human	?	?	20C	B.1	GH	2020-09-28	1	0	0	7
England/MILK-5097A3/2020	EPI_ISL_559061	169	06/10/20	Europe	United Kingdom	England		Human	?	?	20B	B.1.1	GR	2020-09-28	0	1	0	5
England/MILK-509AF5/2020	EPI_ISL_558937	171	06/12/20	Europe	United Kingdom	England		Human	?	?	20B	B.1.1	GR	2020-09-28	0	1	0	5
England/MILK-509EF9/2020	EPI_ISL_558949	170	06/11/20	Europe	United Kingdom	England		Human	?	?	19A	B.2.2	V	2020-09-28	0	1	0	9
England/MILK-50A1D1/2020	EPI_ISL_559011	170	06/11/20	Europe	United Kingdom	England		Human	?	?	20B	B.1.1	GR	2020-09-28	0	0	1	5
England/MILK-50A353/2020	EPI_ISL_559026	170	06/11/20	Europe	United Kingdom	England		Human	?	?	20B	B.1.1	GR	2020-09-28	0	1	0	5
England/MILK-50A7FD/2020	EPI_ISL_559000	169	06/10/20	Europe	United Kingdom	England		Human	?	?	20A	B.1.5.6	G	2020-09-28	0	1	0	13
England/MILK-50ABF1/2020	EPI_ISL_559057	171	06/12/20	Europe	United Kingdom	England		Human	?	?	20B	B.1.1	GR	2020-09-28	0	1	0	5
England/MILK-50C227/2020	EPI_ISL_558934	171	06/12/20	Europe	United Kingdom	England		Human	?	?	20B	B.1.1.37	GR	2020-09-28	0	0	1	20
England/MILK-50CB95/2020	EPI_ISL_558959	170	06/11/20	Europe	United Kingdom	England		Human	?	?	20A	B.1.5.28	G	2020-09-28	0	1	0	13
England/MILK-50CF11/2020	EPI_ISL_558981	176	06/17/20	Europe	United Kingdom	England		Human	?	?	20B	B.1.1	GR	2020-09-28	0	0	0	5
England/MILK-50DD70/2020	EPI_ISL_559047	169	06/10/20	Europe	United Kingdom	England		Human	?	?	20B	B.1.1	GR	2020-09-28	0	0	1	5
England/MILK-50DDF8/2020	EPI_ISL_558993	169	06/10/20	Europe	United Kingdom	England		Human	?	?	20A	B.1.98	G	2020-09-28	0	1	0	5
England/MILK-50E38C/2020	EPI_ISL_558965	170	06/11/20	Europe	United Kingdom	England		Human	?	?	20B	B.1.1	GR	2020-09-28	0	0	1	5
England/MILK-50E568/2020	EPI_ISL_559083	170	06/11/20	Europe	United Kingdom	England		Human	?	?	19A	B.2	O	2020-09-28	0	1	0	9
England/MILK-50ED60/2020	EPI_ISL_558928	169	06/10/20	Europe	United Kingdom	England		Human	?	?	20B	B.1.1.37	GR	2020-09-28	0	0	1	20
England/MILK-50EF97/2020	EPI_ISL_558980	169	06/10/20	Europe	United Kingdom	England		Human	?	?	20B	B.1.1.37	GR	2020-09-28	0	0	1	20
England/MILK-50FCEA/2020	EPI_ISL_558914	170	06/11/20	Europe	United Kingdom	England		Human	?	?	20B	B.1.1	GR	2020-09-28	0	0	1	5
England/MILK-50FE7B/2020	EPI_ISL_558987	169	06/10/20	Europe	United Kingdom	England		Human	?	?	20B	B.1.1.1	GR	2020-09-28	0	1	0	6
England/MILK-50FEF3/2020	EPI_ISL_558951	171	06/12/20	Europe	United Kingdom	England		Human	?	?	20B	B.1.1.35	GR	2020-09-28	0	0	1	6
England/MILK-5104B1/2020	EPI_ISL_559028	170	06/11/20	Europe	United Kingdom	England		Human	?	?	20B	B.1.1.2	GR	2020-09-28	0	0	1	5
England/MILK-510B52/2020	EPI_ISL_559080	169	06/10/20	Europe	United Kingdom	England		Human	?	?	20B	B.1.1.35	GR	2020-09-28	0	0	1	6
England/MILK-510EB3/2020	EPI_ISL_559071	169	06/10/20	Europe	United Kingdom	England		Human	?	?	20B	B.1.1.35	GR	2020-09-28	0	0	0	6
England/MILK-511016/2020	EPI_ISL_558903	169	06/10/20	Europe	United Kingdom	England		Human	?	?	20B	B.1.1.35	GR	2020-09-28	0	1	0	6
England/MILK-511F64/2020	EPI_ISL_559022	169	06/10/20	Europe	United Kingdom	England		Human	?	?	20B	B.1.1	GR	2020-09-28	0	1	0	5
England/MILK-512376/2020	EPI_ISL_559043	169	06/10/20	Europe	United Kingdom	England		Human	?	?	20B	B.1.1	GR	2020-09-28	0	0	1	5
England/MILK-5127F2/2020	EPI_ISL_559088	171	06/12/20	Europe	United Kingdom	England		Human	?	?	20C	B.1	GH	2020-09-28	0	0	1	7
England/MILK-5135E8/2020	EPI_ISL_559081	170	06/11/20	Europe	United Kingdom	England		Human	?	?	20B	B.1.1.4	GR	2020-09-28	0	0	1	5
England/MILK-5149AF/2020	EPI_ISL_558925	170	06/11/20	Europe	United Kingdom	England		Human	?	?	20B	B.1.1.30	GR	2020-09-28	0	1	0	5
England/MILK-5149CD/2020	EPI_ISL_558932	170	06/11/20	Europe	United Kingdom	England		Human	?	?	20B	B.1.1.30	GR	2020-09-28	0	0	1	5
England/MILK-515012/2020	EPI_ISL_558970	170	06/11/20	Europe	United Kingdom	England		Human	?	?	20B	B.1.1	GR	2020-09-28	0	0	1	5
England/MILK-51664C/2020	EPI_ISL_558920	171	06/12/20	Europe	United Kingdom	England		Human	?	?	20B	B.1.1	GR	2020-09-28	0	0	1	5
England/MILK-5169F8/2020	EPI_ISL_558973	172	06/13/20	Europe	United Kingdom	England		Human	?	?	20A	B.1	GH	2020-09-28	0	0	1	14
England/MILK-516D56/2020	EPI_ISL_559063	172	06/13/20	Europe	United Kingdom	England		Human	?	?	20B	B.1.1.1	GR	2020-09-28	0	0	1	6
England/MILK-516E26/2020	EPI_ISL_558975	172	06/13/20	Europe	United Kingdom	England		Human	?	?	20B	B.1.1.1	GR	2020-09-28	0	1	0	6
England/MILK-517B00/2020	EPI_ISL_559084	170	06/11/20	Europe	United Kingdom	England		Human	?	?	20B	B.1.1.30	GR	2020-09-28	0	0	0	5
England/MILK-51856B/2020	EPI_ISL_558923	169	06/10/20	Europe	United Kingdom	England		Human	?	?	20B	B.1.1.35	GR	2020-09-28	0	0	1	6
England/MILK-518EAC/2020	EPI_ISL_558926	172	06/13/20	Europe	United Kingdom	England		Human	?	?	20B	B.1.1.35	GR	2020-09-28	0	1	0	6
England/MILK-55949E/2020	EPI_ISL_558322	168	06/09/20	Europe	United Kingdom	England		Human	?	?	20B	B.1.1	GR	2020-09-28	0	0	1	5
England/MILK-559ABA/2020	EPI_ISL_558243	169	06/10/20	Europe	United Kingdom	England		Human	?	?	20B	B.1.1	GR	2020-09-28	0	0	1	5
England/MILK-559C3C/2020	EPI_ISL_558301	169	06/10/20	Europe	United Kingdom	England		Human	?	?	20B	B.1.1	GR	2020-09-28	0	0	1	5
England/MILK-559CF0/2020	EPI_ISL_558358	169	06/10/20	Europe	United Kingdom	England		Human	?	?	20B	B.1.1	GR	2020-09-28	0	0	1	5
England/MILK-559D84/2020	EPI_ISL_558373	169	06/10/20	Europe	United Kingdom	England		Human	?	?	20B	B.1.1	GR	2020-09-28	1	0	0	5
England/MILK-559DA2/2020	EPI_ISL_558245	169	06/10/20	Europe	United Kingdom	England		Human	?	?	20B	B.1.1	GR	2020-09-28	0	0	1	5
England/MILK-559DB1/2020	EPI_ISL_558393	169	06/10/20	Europe	United Kingdom	England		Human	?	?	20B	B.1.1	GR	2020-09-28	0	0	1	5
England/MILK-559DC0/2020	EPI_ISL_558325	168	06/09/20	Europe	United Kingdom	England		Human	?	?	20B	B.1.1	GR	2020-09-28	0	0	1	5
England/MILK-559E27/2020	EPI_ISL_558298	169	06/10/20	Europe	United Kingdom	England		Human	?	?	20B	B.1.1	GR	2020-09-28	0	0	1	5
England/MILK-559EFA/2020	EPI_ISL_558253	169	06/10/20	Europe	United Kingdom	England		Human	?	?	20B	B.1.1	GR	2020-09-28	0	0	1	5
England/MILK-559F06/2020	EPI_ISL_558280	169	06/10/20	Europe	United Kingdom	England		Human	?	?	20B	B.1.1	GR	2020-09-28	0	1	0	5
England/MILK-559F15/2020	EPI_ISL_558391	169	06/10/20	Europe	United Kingdom	England		Human	?	?	20B	B.1.1	GR	2020-09-28	0	0	1	5
England/MILK-55A3DC/2020	EPI_ISL_558257	169	06/10/20	Europe	United Kingdom	England		Human	?	?	20B	B.1.1.64	GR	2020-09-28	0	0	1	5
England/MILK-55C079/2020	EPI_ISL_558336	169	06/10/20	Europe	United Kingdom	England		Human	?	?	20B	B.1.1	GR	2020-09-28	0	0	1	5
England/MILK-55C1FE/2020	EPI_ISL_558340	169	06/10/20	Europe	United Kingdom	England		Human	?	?	20A	B.1.82	G	2020-09-28	0	0	1	5
England/MILK-55C2A0/2020	EPI_ISL_558320	170	06/11/20	Europe	United Kingdom	England		Human	?	?	20B	B.1.1.35	GR	2020-09-28	0	0	0	6
England/MILK-55C52F/2020	EPI_ISL_558286	169	06/10/20	Europe	United Kingdom	England		Human	?	?	20B	B.1.1.35	GR	2020-09-28	0	0	1	6
England/MILK-55D209/2020	EPI_ISL_558248	169	06/10/20	Europe	United Kingdom	England		Human	?	?	20B	B.1.1	GR	2020-09-28	0	1	0	5
England/MILK-55E165/2020	EPI_ISL_558334	169	06/10/20	Europe	United Kingdom	England		Human	?	?	20B	B.1.1.30	GR	2020-09-28	0	0	1	5
England/MILK-55E790/2020	EPI_ISL_558378	169	06/10/20	Europe	United Kingdom	England		Human	?	?	20B	B.1.1.1	GR	2020-09-28	0	1	0	6
England/MILK-55ED52/2020	EPI_ISL_558306	170	06/11/20	Europe	United Kingdom	England		Human	?	?	20C	B.1	GH	2020-09-28	0	0	0	7
England/MILK-55F10A/2020	EPI_ISL_558285	169	06/10/20	Europe	United Kingdom	England		Human	?	?	20B	B.1.1	GR	2020-09-28	0	0	1	5
England/MILK-55F322/2020	EPI_ISL_558384	170	06/11/20	Europe	United Kingdom	England		Human	?	?	20B	B.1.1	GR	2020-09-28	0	0	1	5
England/MILK-55FAD2/2020	EPI_ISL_558330	169	06/10/20	Europe	United Kingdom	England		Human	?	?	20B	B.1.1	GR	2020-09-28	0	1	0	5
England/MILK-5605FB/2020	EPI_ISL_558258	169	06/10/20	Europe	United Kingdom	England		Human	?	?	20B	B.1.1.30	GR	2020-09-28	0	0	1	5
England/MILK-56109F/2020	EPI_ISL_558326	171	06/12/20	Europe	United Kingdom	England		Human	?	?	20A	B.1.160	GH	2020-09-28	0	0	1	14
England/MILK-56133C/2020	EPI_ISL_558300	169	06/10/20	Europe	United Kingdom	England		Human	?	?	20B	B.1.1	GR	2020-09-28	0	0	1	5
England/MILK-56259F/2020	EPI_ISL_558375	171	06/12/20	Europe	United Kingdom	England		Human	?	?	20B	B.1.1.1	GR	2020-09-28	0	0	1	6
England/MILK-562605/2020	EPI_ISL_558265	171	06/12/20	Europe	United Kingdom	England		Human	?	?	20B	B.1.1	GR	2020-09-28	0	0	1	5
England/MILK-562ABE/2020	EPI_ISL_558399	169	06/10/20	Europe	United Kingdom	England		Human	?	?	20A	B.1	G	2020-09-28	0	0	1	5
England/MILK-562C7C/2020	EPI_ISL_558356	169	06/10/20	Europe	United Kingdom	England		Human	?	?	20B	B.1.1.30	GR	2020-09-28	0	1	0	5
England/MILK-562CA9/2020	EPI_ISL_558315	169	06/10/20	Europe	United Kingdom	England		Human	?	?	20B	B.1.1.30	GR	2020-09-28	0	0	1	5
England/MILK-562D5B/2020	EPI_ISL_558272	169	06/10/20	Europe	United Kingdom	England		Human	?	?	20B	B.1.1.30	GR	2020-09-28	0	1	0	5
England/MILK-562D6A/2020	EPI_ISL_558372	169	06/10/20	Europe	United Kingdom	England		Human	?	?	20B	B.1.1.1	GR	2020-09-28	0	0	1	6
England/MILK-562E76/2020	EPI_ISL_558397	169	06/10/20	Europe	United Kingdom	England		Human	?	?	20B	B.1.1.30	GR	2020-09-28	0	0	1	5
England/MILK-562EC1/2020	EPI_ISL_558294	169	06/10/20	Europe	United Kingdom	England		Human	?	?	20A	B.1.5	G	2020-09-28	0	0	1	13
England/MILK-5630D9/2020	EPI_ISL_558290	169	06/10/20	Europe	United Kingdom	England		Human	?	?	20B	B.1.1	GR	2020-09-28	0	0	1	5
England/MILK-5637C5/2020	EPI_ISL_558309	169	06/10/20	Europe	United Kingdom	England		Human	?	?	20B	B.1.1	GR	2020-09-28	0	0	1	5
England/MILK-56381D/2020	EPI_ISL_558304	169	06/10/20	Europe	United Kingdom	England		Human	?	?	20B	B.1.1.44	GR	2020-09-28	0	0	1	5
England/MILK-563929/2020	EPI_ISL_558341	169	06/10/20	Europe	United Kingdom	England		Human	?	?	20B	B.1.1.1	GR	2020-09-28	0	0	1	6
England/MILK-563A62/2020	EPI_ISL_558252	169	06/10/20	Europe	United Kingdom	England		Human	?	?	20B	B.1.1.44	GR	2020-09-28	0	0	1	5
England/MILK-5642D2/2020	EPI_ISL_558239	169	06/10/20	Europe	United Kingdom	England		Human	?	?	20A	B.1.160.1	GH	2020-09-28	0	0	1	14
England/MILK-564AF8/2020	EPI_ISL_558302	169	06/10/20	Europe	United Kingdom	England		Human	?	?	20B	B.1.1.1	GR	2020-09-28	0	0	0	6
England/MILK-56514D/2020	EPI_ISL_558295	169	06/10/20	Europe	United Kingdom	England		Human	?	?	20B	B.1.1	GR	2020-09-28	0	0	1	5
England/MILK-565AE8/2020	EPI_ISL_558314	169	06/10/20	Europe	United Kingdom	England		Human	?	?	20B	B.1.1	GR	2020-09-28	0	0	1	5
England/MILK-565D2B/2020	EPI_ISL_558337	169	06/10/20	Europe	United Kingdom	England		Human	?	?	20B	B.1.1.37	GR	2020-09-28	0	0	1	20
England/MILK-5660D6/2020	EPI_ISL_558262	174	06/15/20	Europe	United Kingdom	England		Human	?	?	20B	B.1.1	GR	2020-09-28	0	0	1	5
England/MILK-566838/2020	EPI_ISL_558327	171	06/12/20	Europe	United Kingdom	England		Human	?	?	20B	B.1.1	GR	2020-09-28	0	0	0	5
England/MILK-566C5A/2020	EPI_ISL_558361	171	06/12/20	Europe	United Kingdom	England		Human	?	?	20A	B.1.36	GH	2020-09-28	0	0	1	14
England/MILK-5670C6/2020	EPI_ISL_558402	176	06/17/20	Europe	United Kingdom	England		Human	?	?	20B	B.1.1	GR	2020-09-28	1	0	0	5
England/MILK-56710F/2020	EPI_ISL_558360	169	06/10/20	Europe	United Kingdom	England		Human	?	?	20B	B.1.1.37	GR	2020-09-28	0	0	1	20
England/MILK-5678CE/2020	EPI_ISL_558313	170	06/11/20	Europe	United Kingdom	England		Human	?	?	20A	B.1.82	G	2020-09-28	0	0	1	5
England/MILK-567A31/2020	EPI_ISL_558347	169	06/10/20	Europe	United Kingdom	England		Human	?	?	20A	B.1.82	G	2020-09-28	0	0	1	5
England/MILK-567D0B/2020	EPI_ISL_558369	170	06/11/20	Europe	United Kingdom	England		Human	?	?	20A	B.1.82	G	2020-09-28	0	0	1	5
England/MILK-568687/2020	EPI_ISL_558371	171	06/12/20	Europe	United Kingdom	England		Human	?	?	20B	B.1.1	GR	2020-09-28	0	1	0	5
England/MILK-568CD0/2020	EPI_ISL_558381	169	06/10/20	Europe	United Kingdom	England		Human	?	?	20B	B.1.1	GR	2020-09-28	0	0	1	5
England/MILK-568D0A/2020	EPI_ISL_558385	169	06/10/20	Europe	United Kingdom	England		Human	?	?	20B	B.1.1.1	GR	2020-09-28	0	0	1	6
England/MILK-568D37/2020	EPI_ISL_558342	169	06/10/20	Europe	United Kingdom	England		Human	?	?	20B	B.1.1	GR	2020-09-28	0	0	1	5
England/MILK-569264/2020	EPI_ISL_558293	171	06/12/20	Europe	United Kingdom	England		Human	?	?	20A	B.1.104	G	2020-09-28	1	0	0	5
England/MILK-569677/2020	EPI_ISL_558279	169	06/10/20	Europe	United Kingdom	England		Human	?	?	20B	B.1.1	GR	2020-09-28	0	0	1	5
England/MILK-569D72/2020	EPI_ISL_558284	169	06/10/20	Europe	United Kingdom	England		Human	?	?	20B	B.1.1	GR	2020-09-28	0	0	1	5
England/MILK-56A4E5/2020	EPI_ISL_558250	169	06/10/20	Europe	United Kingdom	England		Human	?	?	20B	B.1.1	GR	2020-09-28	1	0	0	5
England/MILK-56B217/2020	EPI_ISL_558273	169	06/10/20	Europe	United Kingdom	England		Human	?	?	20B	B.1.1	GR	2020-09-28	0	0	1	5
England/MILK-56B89D/2020	EPI_ISL_558380	170	06/11/20	Europe	United Kingdom	England		Human	?	?	20B	B.1.1	GR	2020-09-28	0	0	1	5
England/MILK-56BD34/2020	EPI_ISL_558370	169	06/10/20	Europe	United Kingdom	England		Human	?	?	20B	B.1.1	GR	2020-09-28	0	1	0	5
England/MILK-56BFD4/2020	EPI_ISL_558386	170	06/11/20	Europe	United Kingdom	England		Human	?	?	20B	B.1.1.44	GR	2020-09-28	0	0	1	5
England/MILK-56C4E3/2020	EPI_ISL_558353	168	06/09/20	Europe	United Kingdom	England		Human	?	?	20B	B.1.1	GR	2020-09-28	0	0	1	5
England/MILK-56C53B/2020	EPI_ISL_558374	168	06/09/20	Europe	United Kingdom	England		Human	?	?	20B	B.1.1.51	GR	2020-09-28	0	0	1	5
[truncated: 58,026 more rows]
