# Supplementary material for: Comparative Genomics Reveals Early Emergence and Biased Spatiotemporal Distribution of SARS-CoV-2
Source: Mol Biol Evol. 2021 Feb 19;38(6):2547–65. doi: 10.1093/molbev/msab049 (PMC7928790; doi:10.1093/molbev/msab049)
Supplement: msab049_Supplementary_Data [file msab049_supplementary_data.zip › Table_S1_part_3.xlsx]

## Sheet: Sheet1
Table S1. Collection of genomes used in our study.
a	Isolate name
b	Identifier according to the GISAID database
c	Days (from the day of the collection of the first genome, 26th December
d	date of isolation
e	continent
f	country
g	region
h	city
I	host
j	age
k	sex
l	Classification according to Nextstrain
m	Classification according to Rambault et al 2020 (pangolin)
n	Classification according to GISAID
o	date submitted to GISAID
p	high number (>250) of ambiguous bases (0= FALSE, 1=TRUE)
q	incomplete representation of the UTR regions (>250 bp missing, 0= FALSE, 1=TRUE )
r	high quality according to our criteria (0= FALSE, 1=TRUE).
s	haplogroup
Only high quality genomes have been included in our analyses.
strain a	gisaid_epi_isl b	days_isol c	date d	region e	country f	division g	location h	host I	age j	sex k	Nextstrain_clade l	pangolin_lineage m	GISAID_clade n	date_submitted o	High Quality p	ambigousBases q	short r	Haplogroup s
USA/CA-ALSR-1012-SAN/2020	EPI_ISL_483460	117	04/19/20	North America	USA	California	San Diego County	Human	?	?	20B	B.1.1	GR	2020-07-07	0	0	1	5
USA/CA-ALSR-1013-SAN/2020	EPI_ISL_483461	115	04/17/20	North America	USA	California	San Diego County	Human	?	?	20C	B.1	GH	2020-07-07	0	0	1	7
USA/CA-ALSR-1014-SAN/2020	EPI_ISL_483462	117	04/19/20	North America	USA	California	San Diego County	Human	?	?	20A	B.1.5	G	2020-07-07	0	0	1	13
USA/CA-ALSR-1015-IPL/2020	EPI_ISL_483463	118	04/20/20	North America	USA	California	Imperial County	Human	?	?	20C	B.1	GH	2020-07-07	0	0	1	7
USA/CA-ALSR-1016-IPL/2020	EPI_ISL_483464	121	04/23/20	North America	USA	California	Imperial County	Human	?	?	20A	B.1.5.27	G	2020-07-07	0	0	1	13
USA/CA-ALSR-1018-SAN/2020	EPI_ISL_483465	117	04/19/20	North America	USA	California	San Diego County	Human	?	?	20A	B.1	GH	2020-07-07	0	0	1	14
USA/CA-ALSR-1019-IPL/2020	EPI_ISL_483466	119	04/21/20	North America	USA	California	Imperial County	Human	?	?	20A	B.1.5.27	G	2020-07-07	0	0	1	13
USA/CA-ALSR-1021-IPL/2020	EPI_ISL_483467	121	04/23/20	North America	USA	California	Imperial County	Human	?	?	20A	B.1.5.27	G	2020-07-07	0	0	1	13
USA/CA-ALSR-1022-SAN/2020	EPI_ISL_483468	114	04/16/20	North America	USA	California	San Diego County	Human	?	?	20A	B.1.5	G	2020-07-07	0	0	1	13
USA/CA-ALSR-1023-SAN/2020	EPI_ISL_483469	118	04/20/20	North America	USA	California	San Diego County	Human	?	?	20A	B.1.5	G	2020-07-07	0	0	1	13
USA/CA-ALSR-1025-IPL/2020	EPI_ISL_483470	119	04/21/20	North America	USA	California	Imperial County	Human	?	?	20C	B.1	GH	2020-07-07	0	0	1	7
USA/CA-ALSR-1027-SAN/2020	EPI_ISL_483471	107	04/09/20	North America	USA	California	San Diego County	Human	?	?	20A	B.1.5	G	2020-07-07	0	0	1	13
USA/CA-ALSR-1028-IPL/2020	EPI_ISL_483472	120	04/22/20	North America	USA	California	Imperial County	Human	?	?	20A	B.1.5.27	G	2020-07-07	0	0	1	13
USA/CA-ALSR-1029-SAN/2020	EPI_ISL_483473	122	04/24/20	North America	USA	California	San Diego County	Human	?	?	20A	B.1	GH	2020-07-07	0	0	1	14
USA/CA-ALSR-1032-IPL/2020	EPI_ISL_483474	118	04/20/20	North America	USA	California	Imperial County	Human	?	?	20A	B.1.5.27	G	2020-07-07	0	0	1	13
USA/CA-ALSR-1035-IPL/2020	EPI_ISL_483475	119	04/21/20	North America	USA	California	Imperial County	Human	?	?	20A	B.1	G	2020-07-07	0	0	1	13
USA/CA-ALSR-1036-SAN/2020	EPI_ISL_483476	180	06/21/20	North America	USA	California	San Diego County	Human	?	?	20A	B.1.5.27	G	2020-07-07	0	0	1	13
USA/CA-ALSR-1038-SAN/2020	EPI_ISL_483477	180	06/21/20	North America	USA	California	San Diego County	Human	?	?	20A	B.1.5	G	2020-07-07	0	0	1	13
USA/CA-ALSR-1039-SAN/2020	EPI_ISL_483478	180	06/21/20	North America	USA	California	San Diego County	Human	?	?	20C	B.1.2	GH	2020-07-07	0	0	1	19
USA/CA-ALSR-1042-SAN/2020	EPI_ISL_483479	180	06/21/20	North America	USA	California	San Diego County	Human	?	?	20A	B.1.5.27	G	2020-07-07	0	0	1	13
USA/CA-ALSR-1044-SAN/2020	EPI_ISL_483480	178	06/19/20	North America	USA	California	San Diego County	Human	?	?	20A	B.1.5.24	G	2020-07-07	0	0	1	13
USA/CA-ALSR-1045-SAN/2020	EPI_ISL_483481	180	06/21/20	North America	USA	California	San Diego County	Human	?	?	20A	B.1.5	G	2020-07-07	0	0	1	13
USA/CA-ALSR-1049-SAN/2020	EPI_ISL_483482	180	06/21/20	North America	USA	California	San Diego County	Human	?	?	20B	B.1.1	GR	2020-07-07	0	0	1	5
USA/CA-ALSR-1050-SAN/2020	EPI_ISL_483483	180	06/21/20	North America	USA	California	San Diego County	Human	?	?	20B	B.1.1	GR	2020-07-07	0	0	1	5
USA/CA-ALSR-1052-SAN/2020	EPI_ISL_483484	180	06/21/20	North America	USA	California	San Diego County	Human	?	?	20A	B.1.5	G	2020-07-07	0	0	1	13
USA/CA-ALSR-1053-SAN/2020	EPI_ISL_483485	180	06/21/20	North America	USA	California	San Diego County	Human	?	?	20A	B.1.5	G	2020-07-07	0	0	1	13
USA/CA-ALSR-1055-SAN/2020	EPI_ISL_483486	182	06/23/20	North America	USA	California	San Diego County	Human	?	?	20A	B.1.5	G	2020-07-07	0	0	1	13
USA/CA-ALSR-1056-SAN/2020	EPI_ISL_483487	179	06/20/20	North America	USA	California	San Diego County	Human	?	?	20A	B.1.5	G	2020-07-07	0	0	1	13
USA/CA-ALSR-1057-SAN/2020	EPI_ISL_483488	179	06/20/20	North America	USA	California	San Diego County	Human	?	?	20C	B.1.2	GH	2020-07-07	0	0	1	19
USA/CA-ALSR-1058-SAN/2020	EPI_ISL_483489	179	06/20/20	North America	USA	California	San Diego County	Human	?	?	20A	B.1.5.27	G	2020-07-07	0	0	1	13
USA/CA-ALSR-1059-SAN/2020	EPI_ISL_483490	179	06/20/20	North America	USA	California	San Diego County	Human	?	?	20C	B.1	GH	2020-07-07	0	0	1	7
USA/CA-ALSR-1060-SAN/2020	EPI_ISL_483491	179	06/20/20	North America	USA	California	San Diego County	Human	?	?	20A	B.1.5	G	2020-07-07	0	0	1	13
USA/CA-ALSR-1061-SAN/2020	EPI_ISL_483492	179	06/20/20	North America	USA	California	San Diego County	Human	?	?	20A	B.1.5	G	2020-07-07	0	0	1	13
USA/CA-ALSR-1062-SAN/2020	EPI_ISL_483493	179	06/20/20	North America	USA	California	San Diego County	Human	?	?	20A	B.1.5.27	G	2020-07-07	0	0	1	13
USA/CA-ALSR-1063-SAN/2020	EPI_ISL_483494	179	06/20/20	North America	USA	California	San Diego County	Human	?	?	20C	B.1	GH	2020-07-07	0	0	1	7
USA/CA-ALSR-1065-SAN/2020	EPI_ISL_483495	181	06/22/20	North America	USA	California	San Diego County	Human	?	?	20A	B.1.5	G	2020-07-07	0	0	1	13
USA/CA-ALSR-1066-SAN/2020	EPI_ISL_483496	181	06/22/20	North America	USA	California	San Diego County	Human	?	?	20A	B.1.5.24	G	2020-07-07	0	0	1	13
USA/CA-ALSR-1067-SAN/2020	EPI_ISL_483497	181	06/22/20	North America	USA	California	San Diego County	Human	?	?	20C	B.1.2	GH	2020-07-07	0	0	1	19
USA/CA-ALSR-1068-SAN/2020	EPI_ISL_483498	174	06/15/20	North America	USA	California	San Diego County	Human	?	?	20A	B.1.5	G	2020-07-07	0	0	1	13
USA/CA-ALSR-1070-SAN/2020	EPI_ISL_483499	181	06/22/20	North America	USA	California	San Diego County	Human	?	?	20C	B.1	GH	2020-07-07	0	0	1	7
USA/CA-ALSR-1072-SAN/2020	EPI_ISL_483500	181	06/22/20	North America	USA	California	San Diego County	Human	?	?	20A	B.1.5	G	2020-07-07	0	0	1	13
USA/CA-ALSR-1074-SAN/2020	EPI_ISL_483501	182	06/23/20	North America	USA	California	San Diego County	Human	?	?	20A	B.1.5	G	2020-07-07	0	0	1	13
USA/CA-ALSR-1075-SAN/2020	EPI_ISL_483502	182	06/23/20	North America	USA	California	San Diego County	Human	?	?	20A	B.1.160	GH	2020-07-07	0	0	1	14
USA/CA-ALSR-1076-SAN/2020	EPI_ISL_483503	181	06/22/20	North America	USA	California	San Diego County	Human	?	?	20A	B.1.5.24	G	2020-07-07	0	0	1	13
USA/CA-ALSR-1077-SAN/2020	EPI_ISL_483504	181	06/22/20	North America	USA	California	San Diego County	Human	?	?	20C	B.1.26	GH	2020-07-07	0	0	1	7
USA/CA-ALSR-1078-SAN/2020	EPI_ISL_483505	182	06/23/20	North America	USA	California	San Diego County	Human	?	?	20C	B.1.26	GH	2020-07-07	0	0	1	7
USA/CA-ALSR-1079-SAN/2020	EPI_ISL_483506	182	06/23/20	North America	USA	California	San Diego County	Human	?	?	20A	B.1	G	2020-07-07	0	0	1	5
USA/CA-ALSR-1080-SAN/2020	EPI_ISL_483507	182	06/23/20	North America	USA	California	San Diego County	Human	?	?	20C	B.1.26	GH	2020-07-07	0	0	1	7
USA/CA-ALSR-1081-SAN/2020	EPI_ISL_483508	182	06/23/20	North America	USA	California	San Diego County	Human	?	?	20A	B.1.5	G	2020-07-07	0	0	1	13
USA/CA-ALSR-1082-SAN/2020	EPI_ISL_483509	181	06/22/20	North America	USA	California	San Diego County	Human	?	?	20A	B.1	G	2020-07-07	0	0	1	5
USA/CA-ALSR-1083-SAN/2020	EPI_ISL_483510	182	06/23/20	North America	USA	California	San Diego County	Human	?	?	20A	B.1.5	G	2020-07-07	0	0	1	13
USA/CA-ALSR-1084-SAN/2020	EPI_ISL_483511	182	06/23/20	North America	USA	California	San Diego County	Human	?	?	20A	B.1.5	G	2020-07-07	0	0	1	13
USA/CA-ALSR-1085-SAN/2020	EPI_ISL_483512	182	06/23/20	North America	USA	California	San Diego County	Human	?	?	20A	B.1.5.24	G	2020-07-07	0	0	1	13
USA/CA-ALSR-1086-SAN/2020	EPI_ISL_483513	182	06/23/20	North America	USA	California	San Diego County	Human	?	?	20C	B.1	GH	2020-07-07	0	0	1	7
USA/CA-ALSR-1087-SAN/2020	EPI_ISL_483514	161	06/02/20	North America	USA	California	San Diego County	Human	?	?	20A	B.1.5.11	GV	2020-07-07	0	0	1	13
USA/CA-ALSR-1088-SAN/2020	EPI_ISL_483515	175	06/16/20	North America	USA	California	San Diego County	Human	?	?	20A	B.1.5.27	G	2020-07-07	0	0	1	13
USA/CA-ALSR-1089-SAN/2020	EPI_ISL_483516	174	06/15/20	North America	USA	California	San Diego County	Human	?	?	20C	B.1	GH	2020-07-07	0	0	1	7
USA/CA-ALSR-1090-SAN/2020	EPI_ISL_483517	174	06/15/20	North America	USA	California	San Diego County	Human	?	?	20A	B.1.5.24	G	2020-07-07	0	0	1	13
USA/CA-ALSR-1091-SAN/2020	EPI_ISL_483518	172	06/13/20	North America	USA	California	San Diego County	Human	?	?	20A	B.1.5	G	2020-07-07	0	0	1	13
USA/CA-ALSR-1092-SAN/2020	EPI_ISL_483519	172	06/13/20	North America	USA	California	San Diego County	Human	?	?	20A	B.1.5	G	2020-07-07	0	1	0	13
USA/CA-ALSR-1093-SAN/2020	EPI_ISL_483520	177	06/18/20	North America	USA	California	San Diego County	Human	?	?	20A	B.1.5.24	G	2020-07-07	0	0	1	13
USA/CA-ALSR-1094-SAN/2020	EPI_ISL_483521	178	06/19/20	North America	USA	California	San Diego County	Human	?	?	20A	B.1.5	G	2020-07-07	0	0	1	13
USA/CA-ALSR-1095-SAN/2020	EPI_ISL_483522	177	06/18/20	North America	USA	California	San Diego County	Human	?	?	20B	B.1.1	GR	2020-07-07	0	0	1	5
USA/CA-ALSR-1096-SAN/2020	EPI_ISL_483523	177	06/18/20	North America	USA	California	San Diego County	Human	?	?	20B	B.1.1	GR	2020-07-07	0	0	1	5
USA/CA-ALSR-1097-SAN/2020	EPI_ISL_483524	177	06/18/20	North America	USA	California	San Diego County	Human	?	?	20A	B.1.5.24	G	2020-07-07	0	0	1	13
USA/CA-ALSR-1098-SAN/2020	EPI_ISL_483525	176	06/17/20	North America	USA	California	San Diego County	Human	?	?	20B	B.1.1	GR	2020-07-07	0	0	1	5
USA/CA-ALSR-1100-SAN/2020	EPI_ISL_483526	176	06/17/20	North America	USA	California	San Diego County	Human	?	?	20B	B.1.1	GR	2020-07-07	0	0	1	5
USA/CA-ALSR-1101-SAN/2020	EPI_ISL_483527	176	06/17/20	North America	USA	California	San Diego County	Human	?	?	20A	B.1.5.27	G	2020-07-07	0	0	1	13
USA/CA-ALSR-1102-SAN/2020	EPI_ISL_483528	177	06/18/20	North America	USA	California	San Diego County	Human	?	?	20A	B.1.5	G	2020-07-07	0	0	1	13
USA/CA-ALSR-1104-SAN/2020	EPI_ISL_483529	177	06/18/20	North America	USA	California	San Diego County	Human	?	?	20A	B.1.5.24	G	2020-07-07	0	0	1	13
USA/CA-ALSR-1106-SAN/2020	EPI_ISL_483530	173	06/14/20	North America	USA	California	San Diego County	Human	?	?	20B	B.1.1	GR	2020-07-07	0	0	1	5
USA/CA-ALSR-1107-SAN/2020	EPI_ISL_483531	184	06/25/20	North America	USA	California	San Diego County	Human	?	?	20A	B.1.5.24	G	2020-07-07	0	0	1	13
USA/CA-ALSR-1108-SAN/2020	EPI_ISL_483532	184	06/25/20	North America	USA	California	San Diego County	Human	?	?	20A	B.1.5.24	G	2020-07-07	0	0	1	13
USA/CA-ALSR-1110-SAN/2020	EPI_ISL_483533	177	06/18/20	North America	USA	California	San Diego County	Human	?	?	20A	B.1.5.24	G	2020-07-07	0	0	1	13
USA/CA-ALSR-1111-SAN/2020	EPI_ISL_483534	180	06/21/20	North America	USA	California	San Diego County	Human	?	?	20A	B.1.5.24	G	2020-07-07	0	0	0	13
USA/CA-ALSR-1112-SAN/2020	EPI_ISL_483535	181	06/22/20	North America	USA	California	San Diego County	Human	?	?	20A	B.1.5.24	G	2020-07-07	0	0	1	13
USA/CA-ALSR-1113-SAN/2020	EPI_ISL_483536	182	06/23/20	North America	USA	California	San Diego County	Human	?	?	20A	B.1.5.24	G	2020-07-07	0	0	1	13
USA/CA-ALSR-1114-SAN/2020	EPI_ISL_483537	184	06/25/20	North America	USA	California	San Diego County	Human	?	?	20A	B.1.5.24	G	2020-07-07	0	0	1	13
USA/CA-ALSR-1115-SAN/2020	EPI_ISL_483538	182	06/23/20	North America	USA	California	San Diego County	Human	?	?	20A	B.1.5.24	G	2020-07-07	0	0	1	13
USA/CA-ALSR-1116-SAN/2020	EPI_ISL_483539	177	06/18/20	North America	USA	California	San Diego County	Human	?	?	20A	B.1.5	G	2020-07-07	0	0	1	13
USA/CA-ALSR-1117-SAN/2020	EPI_ISL_483540	182	06/23/20	North America	USA	California	San Diego County	Human	?	?	20A	B.1.5.24	G	2020-07-07	0	0	1	13
USA/CA-ALSR-1118-SAN/2020	EPI_ISL_483541	180	06/21/20	North America	USA	California	San Diego County	Human	?	?	20A	B.1.5.24	G	2020-07-07	0	0	1	13
Brazil/RJ-DCVN01/2020	EPI_ISL_483065	90	03/23/20	South America	Brazil	Rio de Janeiro		Human	?	?	20C	B.1.3	GH	2020-07-06	0	0	1	8
cat/France/Env-Ba/2020	EPI_ISL_483063	142	05/14/20	Europe	France	France		Felis catus	?	?	20B	B.1.1	GR	2020-07-06	0	0	1	5
cat/France/Env-Di/2020	EPI_ISL_483064	142	05/14/20	Europe	France	France		Felis catus	?	?	20B	B.1.1	GR	2020-07-06	0	0	1	5
cat/Spain/CT-IrsiCaixa-G5/2020	EPI_ISL_482820	121	04/23/20	Europe	Spain	Catalunya	Barcelona	Felis catus	4	Male	20A	B.1	G	2020-07-06	1	0	0	5
Egypt/MASRI-005/2020	EPI_ISL_482759	128	04/30/20	Africa	Egypt	Egypt		Human	45	Male	20A	B.1.71	G	2020-07-06	0	0	1	5
Egypt/MASRI-007/2020	EPI_ISL_482760	126	04/28/20	Africa	Egypt	Egypt		Human	35	Male	20A	B.1	G	2020-07-06	0	0	1	5
Egypt/MASRI-008/2020	EPI_ISL_482761	128	04/30/20	Africa	Egypt	Egypt		Human	50	Male	20A	B.1	G	2020-07-06	0	0	0	5
Egypt/MASRI-011/2020	EPI_ISL_482762	133	05/05/20	Africa	Egypt	Egypt		Human	60	Male	20A	B.1	G	2020-07-06	0	0	1	5
Egypt/MASRI-012/2020	EPI_ISL_482763	133	05/05/20	Africa	Egypt	Egypt		Human	45	Female	20A	B.1	G	2020-07-06	0	0	1	5
Egypt/MASRI-013/2020	EPI_ISL_482764	133	05/05/20	Africa	Egypt	Egypt		Human	32	Female	20A	B.1	G	2020-07-06	0	0	1	5
Egypt/MASRI-014/2020	EPI_ISL_482765	128	04/30/20	Africa	Egypt	Egypt		Human	33	Female	20A	B.1.160	GH	2020-07-06	0	0	1	14
Egypt/MASRI-015/2020	EPI_ISL_482766	139	05/11/20	Africa	Egypt	Egypt		Human	39	Male	20A	B.1.36	GH	2020-07-06	0	0	1	14
Egypt/MASRI-016/2020	EPI_ISL_482767	139	05/11/20	Africa	Egypt	Egypt		Human	51	Male	20A	B.1.36	GH	2020-07-06	0	0	1	14
Egypt/MASRI-022/2020	EPI_ISL_482768	141	05/13/20	Africa	Egypt	Egypt		Human	50	Female	20A	B.1	GH	2020-07-06	0	0	1	14
Egypt/MASRI-023/2020	EPI_ISL_482769	139	05/11/20	Africa	Egypt	Egypt		Human	39	Male	20A	B.1	GH	2020-07-06	0	0	1	7
Egypt/MASRI-024/2020	EPI_ISL_482770	139	05/11/20	Africa	Egypt	Egypt		Human	31	Male	20A	B.1.158	GH	2020-07-06	0	0	1	7
Egypt/MASRI-025/2020	EPI_ISL_482771	138	05/10/20	Africa	Egypt	Egypt		Human	39	Female	20A	B.1	GH	2020-07-06	0	0	1	7
Egypt/MASRI-026/2020	EPI_ISL_482772	138	05/10/20	Africa	Egypt	Egypt		Human	31	Male	20A	B.1	GH	2020-07-06	0	0	1	7
Egypt/MASRI-027/2020	EPI_ISL_482773	136	05/08/20	Africa	Egypt	Egypt		Human	33	Female	20B	B.1.1.55	GR	2020-07-06	0	0	1	5
Egypt/MASRI-029/2020	EPI_ISL_482774	141	05/13/20	Africa	Egypt	Egypt		Human	35	Female	20A	B.1.158	GH	2020-07-06	0	0	1	7
Egypt/MASRI-030/2020	EPI_ISL_482775	112	04/14/20	Africa	Egypt	Egypt		Human	0	Female	20B	B.1.1	GR	2020-07-06	0	1	0	5
France/OCC-21/2020	EPI_ISL_482879	167	06/08/20	Europe	France	Occitanie		Human	?	?	20A	B.1.159	GH	2020-07-06	0	0	1	7
France/OCC-22/2020	EPI_ISL_482880	167	06/08/20	Europe	France	Occitanie		Human	?	?	20A	B.1.159	GH	2020-07-06	0	0	1	7
France/OCC-23/2020	EPI_ISL_482881	168	06/09/20	Europe	France	Occitanie		Human	?	?	20A	B.1.159	GH	2020-07-06	0	0	1	7
France/OCC-24/2020	EPI_ISL_482882	169	06/10/20	Europe	France	Occitanie		Human	?	?	20A	B.1.159	GH	2020-07-06	0	0	1	7
France/OCC-25/2020	EPI_ISL_482883	169	06/10/20	Europe	France	Occitanie		Human	?	?	20A	B.1.159	GH	2020-07-06	0	0	1	7
France/OCC-26/2020	EPI_ISL_482884	169	06/10/20	Europe	France	Occitanie		Human	?	?	20A	B.1.159	GH	2020-07-06	0	0	1	7
France/OCC-27/2020	EPI_ISL_482885	174	06/15/20	Europe	France	Occitanie		Human	?	?	20A	B.1.159	GH	2020-07-06	0	0	1	7
France/OCC-28/2020	EPI_ISL_482886	171	06/12/20	Europe	France	Occitanie		Human	?	?	20A	B.1.159	GH	2020-07-06	0	0	1	7
France/OCC-29/2020	EPI_ISL_482887	177	06/18/20	Europe	France	Occitanie		Human	?	?	20A	B.1.159	GH	2020-07-06	0	0	1	7
France/OCC-30/2020	EPI_ISL_482888	169	06/10/20	Europe	France	Occitanie		Human	?	?	20A	B.1.159	GH	2020-07-06	0	0	1	7
France/OCC-31/2020	EPI_ISL_482889	171	06/12/20	Europe	France	Occitanie		Human	?	?	20A	B.1.159	GH	2020-07-06	0	0	1	7
Senegal/64771/2020	EPI_ISL_482874	172	06/13/20	Africa	Senegal	Dakar	Mbao	Human	43	Male	20B	B.1.1	GR	2020-07-06	0	0	1	5
Senegal/68458/2020	EPI_ISL_482878	177	06/18/20	Africa	Senegal	Dakar		Human	42	Female	20B	B.1.1	GR	2020-07-06	0	0	1	5
Senegal/68488/2020	EPI_ISL_482877	176	06/17/20	Africa	Senegal	Dakar		Human	65	Male	20C	B.1	GH	2020-07-06	0	0	1	7
Senegal/68548/2020	EPI_ISL_482876	176	06/17/20	Africa	Senegal	Dakar		Human	45	Male	20A	B.1	G	2020-07-06	1	0	0	13
Senegal/68550/2020	EPI_ISL_482875	175	06/16/20	Africa	Senegal	Dakar		Human	55	Male	20A	B.1.5.12	G	2020-07-06	0	0	1	13
SouthAfrica/KRISP-0193/2020	EPI_ISL_482848	162	06/03/20	Africa	South Africa	KwaZulu-Natal	Umbilo	Human	56	Female	20A	B.1.106	G	2020-07-06	0	1	0	5
SouthAfrica/KRISP-0194/2020	EPI_ISL_482849	165	06/06/20	Africa	South Africa	KwaZulu-Natal	Umbilo	Human	40	Female	20A	B.1.106	G	2020-07-06	0	1	0	5
SouthAfrica/KRISP-0195/2020	EPI_ISL_482850	166	06/07/20	Africa	South Africa	KwaZulu-Natal	Umbilo	Human	27	Female	20A	B.1.106	G	2020-07-06	0	1	0	5
SouthAfrica/KRISP-0198/2020	EPI_ISL_482851	170	06/11/20	Africa	South Africa	KwaZulu-Natal	eThekwini	Human	46	?	20B	B.1.1.66	GR	2020-07-06	0	1	0	5
SouthAfrica/KRISP-0203/2020	EPI_ISL_482852	170	06/11/20	Africa	South Africa	KwaZulu-Natal	eThekwini	Human	35	?	20B	B.1.1.66	GR	2020-07-06	0	0	1	5
SouthAfrica/KRISP-0266/2020	EPI_ISL_482853	176	06/17/20	Africa	South Africa	KwaZulu-Natal	eThekwini	Human	29	Male	20B	B.1.1	GR	2020-07-06	0	0	1	5
SouthAfrica/KRISP-0267/2020	EPI_ISL_482854	176	06/17/20	Africa	South Africa	KwaZulu-Natal	eThekwini	Human	17	Female	19B	A	S	2020-07-06	0	1	0	2
SouthAfrica/KRISP-0268/2020	EPI_ISL_482855	176	06/17/20	Africa	South Africa	KwaZulu-Natal	eThekwini	Human	24	Female	20B	B.1.1	GR	2020-07-06	0	1	0	5
SouthAfrica/KRISP-0269/2020	EPI_ISL_482856	176	06/17/20	Africa	South Africa	KwaZulu-Natal	eThekwini	Human	25	Female	20A	B.1	G	2020-07-06	0	1	0	5
SouthAfrica/KRISP-0270/2020	EPI_ISL_482857	176	06/17/20	Africa	South Africa	KwaZulu-Natal	eThekwini	Human	20	Female	20B	B.1.1	GR	2020-07-06	0	1	0	5
SouthAfrica/KRISP-0271/2020	EPI_ISL_482858	176	06/17/20	Africa	South Africa	KwaZulu-Natal	eThekwini	Human	21	Female	20B	B.1.1	GR	2020-07-06	0	1	0	5
SouthAfrica/KRISP-0272/2020	EPI_ISL_482859	176	06/17/20	Africa	South Africa	KwaZulu-Natal	eThekwini	Human	28	Female	20B	B.1.1.66	GR	2020-07-06	0	1	0	5
SouthAfrica/KRISP-0273/2020	EPI_ISL_482860	177	06/18/20	Africa	South Africa	KwaZulu-Natal	eThekwini	Human	10	Female	20B	B.1.1	GR	2020-07-06	0	1	0	5
SouthAfrica/KRISP-0274/2020	EPI_ISL_482861	177	06/18/20	Africa	South Africa	KwaZulu-Natal	eThekwini	Human	72	Female	20B	B.1.1	GR	2020-07-06	0	1	0	5
SouthAfrica/KRISP-0275/2020	EPI_ISL_482862	177	06/18/20	Africa	South Africa	KwaZulu-Natal	eThekwini	Human	?	Female	20B	B.1.1	GR	2020-07-06	0	0	1	5
SouthAfrica/KRISP-0276/2020	EPI_ISL_482863	177	06/18/20	Africa	South Africa	KwaZulu-Natal	eThekwini	Human	29	Female	20B	B.1.1	GR	2020-07-06	0	1	0	5
SouthAfrica/KRISP-0277/2020	EPI_ISL_482864	175	06/16/20	Africa	South Africa	KwaZulu-Natal	eThekwini	Human	34	Female	20B	B.1.1.56	GR	2020-07-06	0	1	0	5
SouthAfrica/KRISP-0278/2020	EPI_ISL_482865	175	06/16/20	Africa	South Africa	KwaZulu-Natal	eThekwini	Human	52	Female	20B	B.1.1.75	GR	2020-07-06	0	1	0	5
SouthAfrica/KRISP-0279/2020	EPI_ISL_482866	175	06/16/20	Africa	South Africa	KwaZulu-Natal	eThekwini	Human	43	Female	20B	B.1.1.56	GR	2020-07-06	0	1	0	5
SouthAfrica/KRISP-0280/2020	EPI_ISL_482867	175	06/16/20	Africa	South Africa	KwaZulu-Natal	eThekwini	Human	37	Female	20B	B.1.1.54	GR	2020-07-06	0	0	1	5
SouthAfrica/KRISP-0281/2020	EPI_ISL_482868	175	06/16/20	Africa	South Africa	KwaZulu-Natal	eThekwini	Human	37	Female	20B	B.1.1.54	GR	2020-07-06	0	1	0	5
SouthAfrica/KRISP-0282/2020	EPI_ISL_482869	175	06/16/20	Africa	South Africa	KwaZulu-Natal	eThekwini	Human	49	Female	20B	B.1.1.54	GR	2020-07-06	0	1	0	5
SouthAfrica/KRISP-0283/2020	EPI_ISL_482870	175	06/16/20	Africa	South Africa	KwaZulu-Natal	eThekwini	Human	50	Female	20B	B.1.1.54	GR	2020-07-06	0	1	0	5
SouthAfrica/KRISP-0284/2020	EPI_ISL_482871	175	06/16/20	Africa	South Africa	KwaZulu-Natal	eThekwini	Human	50	Male	20B	B.1.1.54	O	2020-07-06	0	1	0	5
SouthAfrica/KRISP-0285/2020	EPI_ISL_482872	175	06/16/20	Africa	South Africa	KwaZulu-Natal	eThekwini	Human	40	Male	20B	B.1.1.54	O	2020-07-06	0	1	0	5
USA/MN-MDH-1225/2020	EPI_ISL_482946	136	05/08/20	North America	USA	Minnesota		Human	?	Unknown	20C	B.1.2	GH	2020-07-06	0	0	1	19
USA/MN-MDH-1226/2020	EPI_ISL_482947	146	05/18/20	North America	USA	Minnesota		Human	?	Unknown	20C	B.1.2	GH	2020-07-06	0	0	1	19
USA/MN-MDH-1227/2020	EPI_ISL_482948	146	05/18/20	North America	USA	Minnesota		Human	?	Unknown	20C	B.1.2	GH	2020-07-06	0	0	1	19
USA/MN-MDH-1228/2020	EPI_ISL_482949	146	05/18/20	North America	USA	Minnesota		Human	?	Unknown	19A	B.4	O	2020-07-06	0	0	1	11
USA/MN-MDH-1229/2020	EPI_ISL_482950	146	05/18/20	North America	USA	Minnesota		Human	?	Unknown	20C	B.1.2	GH	2020-07-06	0	0	1	19
USA/MN-MDH-1230/2020	EPI_ISL_482951	146	05/18/20	North America	USA	Minnesota		Human	?	Unknown	20C	B.1.2	GH	2020-07-06	0	0	1	19
USA/MN-MDH-1231/2020	EPI_ISL_482952	146	05/18/20	North America	USA	Minnesota		Human	?	Unknown	20C	B.1.2	GH	2020-07-06	0	0	1	19
USA/MN-MDH-1232/2020	EPI_ISL_482953	146	05/18/20	North America	USA	Minnesota		Human	?	Unknown	20C	B.1.2	GH	2020-07-06	0	0	1	19
USA/MN-MDH-1233/2020	EPI_ISL_482954	146	05/18/20	North America	USA	Minnesota		Human	?	Unknown	20C	B.1.2	GH	2020-07-06	0	0	1	19
USA/MN-MDH-1234/2020	EPI_ISL_482955	146	05/18/20	North America	USA	Minnesota		Human	?	Unknown	20C	B.1.2	GH	2020-07-06	0	0	1	19
USA/MN-MDH-1235/2020	EPI_ISL_482956	146	05/18/20	North America	USA	Minnesota		Human	?	Unknown	20C	B.1.2	GH	2020-07-06	0	0	1	19
USA/MN-MDH-1236/2020	EPI_ISL_482957	147	05/19/20	North America	USA	Minnesota		Human	?	Unknown	20C	B.1.2	GH	2020-07-06	0	0	1	19
USA/MN-MDH-1237/2020	EPI_ISL_482958	147	05/19/20	North America	USA	Minnesota		Human	?	Unknown	20C	B.1.2	GH	2020-07-06	0	0	1	19
USA/MN-MDH-1238/2020	EPI_ISL_482959	147	05/19/20	North America	USA	Minnesota		Human	?	Unknown	20C	B.1.2	GH	2020-07-06	0	0	1	19
USA/MN-MDH-1239/2020	EPI_ISL_482960	148	05/20/20	North America	USA	Minnesota		Human	?	Unknown	20C	B.1.2	GH	2020-07-06	0	0	1	19
USA/MN-MDH-1240/2020	EPI_ISL_482961	148	05/20/20	North America	USA	Minnesota		Human	?	Unknown	20C	B.1.2	GH	2020-07-06	0	0	1	19
USA/MN-MDH-1241/2020	EPI_ISL_482962	148	05/20/20	North America	USA	Minnesota		Human	?	Unknown	20C	B.1.2	GH	2020-07-06	0	0	1	19
USA/MN-MDH-1242/2020	EPI_ISL_482963	154	05/26/20	North America	USA	Minnesota		Human	?	Unknown	20C	B.1.2	GH	2020-07-06	0	0	1	19
USA/MN-MDH-1243/2020	EPI_ISL_482964	154	05/26/20	North America	USA	Minnesota		Human	?	Unknown	20C	B.1.2	GH	2020-07-06	0	0	1	19
USA/MN-MDH-1244/2020	EPI_ISL_482965	155	05/27/20	North America	USA	Minnesota		Human	?	Unknown	20C	B.1.2	GH	2020-07-06	0	0	1	19
USA/MN-MDH-1245/2020	EPI_ISL_482966	161	06/02/20	North America	USA	Minnesota		Human	?	Unknown	20C	B.1	GH	2020-07-06	0	0	1	7
USA/MN-MDH-1246/2020	EPI_ISL_482967	115	04/17/20	North America	USA	Minnesota		Human	?	Unknown	20C	B.1	GH	2020-07-06	0	0	1	7
USA/MN-MDH-1247/2020	EPI_ISL_482968	119	04/21/20	North America	USA	Minnesota		Human	?	Unknown	20C	B.1	GH	2020-07-06	0	0	1	7
USA/MN-MDH-1248/2020	EPI_ISL_482969	118	04/20/20	North America	USA	Minnesota		Human	?	Unknown	20C	B.1	GH	2020-07-06	0	0	1	7
USA/MN-MDH-1249/2020	EPI_ISL_482970	155	05/27/20	North America	USA	Minnesota		Human	?	Unknown	20C	B.1	GH	2020-07-06	0	0	1	7
USA/MN-MDH-1250/2020	EPI_ISL_482971	161	06/02/20	North America	USA	Minnesota		Human	?	Unknown	20C	B.1	GH	2020-07-06	0	0	1	7
USA/MN-MDH-1251/2020	EPI_ISL_482972	161	06/02/20	North America	USA	Minnesota		Human	?	Unknown	20C	B.1	GH	2020-07-06	0	0	1	7
USA/MN-MDH-1252/2020	EPI_ISL_482973	168	06/09/20	North America	USA	Minnesota		Human	?	Unknown	20C	B.1.2	GH	2020-07-06	0	0	1	19
USA/MN-MDH-1253/2020	EPI_ISL_482974	168	06/09/20	North America	USA	Minnesota		Human	?	Unknown	20C	B.1.2	GH	2020-07-06	0	0	1	19
USA/MN-MDH-1254/2020	EPI_ISL_482975	168	06/09/20	North America	USA	Minnesota		Human	?	Unknown	20C	B.1.2	GH	2020-07-06	0	0	1	19
USA/MN-MDH-1255/2020	EPI_ISL_482976	168	06/09/20	North America	USA	Minnesota		Human	?	Unknown	20C	B.1.2	GH	2020-07-06	0	0	1	19
USA/MN-MDH-1256/2020	EPI_ISL_482977	168	06/09/20	North America	USA	Minnesota		Human	?	Unknown	20C	B.1.2	GH	2020-07-06	0	0	1	19
USA/MN-MDH-1257/2020	EPI_ISL_482978	168	06/09/20	North America	USA	Minnesota		Human	?	Unknown	20C	B.1.2	GH	2020-07-06	0	0	1	19
USA/MN-MDH-1258/2020	EPI_ISL_482979	168	06/09/20	North America	USA	Minnesota		Human	?	Unknown	20C	B.1.2	GH	2020-07-06	0	0	1	19
USA/MN-MDH-1259/2020	EPI_ISL_482980	168	06/09/20	North America	USA	Minnesota		Human	?	Unknown	20C	B.1.2	GH	2020-07-06	0	0	1	19
USA/MN-MDH-1260/2020	EPI_ISL_482981	168	06/09/20	North America	USA	Minnesota		Human	?	Unknown	20C	B.1.2	GH	2020-07-06	0	0	1	19
USA/MN-MDH-1261/2020	EPI_ISL_482982	168	06/09/20	North America	USA	Minnesota		Human	?	Unknown	20C	B.1.2	GH	2020-07-06	0	0	1	19
USA/MN-MDH-1262/2020	EPI_ISL_482983	168	06/09/20	North America	USA	Minnesota		Human	?	Unknown	20C	B.1.2	GH	2020-07-06	0	0	1	19
USA/MN-MDH-1263/2020	EPI_ISL_482984	168	06/09/20	North America	USA	Minnesota		Human	?	Unknown	20C	B.1.2	GH	2020-07-06	0	0	1	19
USA/MN-MDH-1264/2020	EPI_ISL_482985	168	06/09/20	North America	USA	Minnesota		Human	?	Unknown	20C	B.1.2	GH	2020-07-06	0	0	1	19
USA/MN-MDH-1265/2020	EPI_ISL_482986	168	06/09/20	North America	USA	Minnesota		Human	?	Unknown	20C	B.1.2	GH	2020-07-06	0	0	1	19
USA/MN-MDH-1266/2020	EPI_ISL_482987	168	06/09/20	North America	USA	Minnesota		Human	?	Unknown	20C	B.1.2	GH	2020-07-06	0	0	1	19
USA/MN-MDH-1267/2020	EPI_ISL_482988	76	03/09/20	North America	USA	Minnesota		Human	?	Unknown	19B	A.1	S	2020-07-06	0	0	1	3
USA/MN-MDH-1268/2020	EPI_ISL_482989	77	03/10/20	North America	USA	Minnesota		Human	?	Unknown	20B	B.1.1	GR	2020-07-06	0	0	1	5
USA/MN-MDH-1269/2020	EPI_ISL_482990	78	03/11/20	North America	USA	Minnesota		Human	?	Unknown	20C	B.1	GH	2020-07-06	0	0	1	7
USA/MN-MDH-1270/2020	EPI_ISL_482991	79	03/12/20	North America	USA	Minnesota		Human	?	Unknown	19B	A	S	2020-07-06	0	0	1	2
USA/MN-MDH-1271/2020	EPI_ISL_482992	79	03/12/20	North America	USA	Minnesota		Human	?	Unknown	19B	A.1	S	2020-07-06	0	0	1	3
USA/MN-MDH-1272/2020	EPI_ISL_482993	79	03/12/20	North America	USA	Minnesota		Human	?	Unknown	20C	B.1	GH	2020-07-06	0	0	1	7
USA/MN-MDH-1273/2020	EPI_ISL_482994	77	03/10/20	North America	USA	Minnesota		Human	?	Unknown	19B	A.1	S	2020-07-06	0	0	1	3
USA/MN-MDH-1274/2020	EPI_ISL_482995	78	03/11/20	North America	USA	Minnesota		Human	?	Unknown	20B	B.1.1	GR	2020-07-06	0	0	1	5
USA/MN-MDH-1275/2020	EPI_ISL_482996	79	03/12/20	North America	USA	Minnesota		Human	?	Unknown	19B	A.1	S	2020-07-06	0	0	1	3
USA/MN-MDH-1276/2020	EPI_ISL_482997	79	03/12/20	North America	USA	Minnesota		Human	?	Unknown	20C	B.1	GH	2020-07-06	0	0	1	7
USA/MN-MDH-1277/2020	EPI_ISL_482998	81	03/14/20	North America	USA	Minnesota		Human	?	Unknown	20A	B.1	G	2020-07-06	0	0	1	13
USA/MN-MDH-1278/2020	EPI_ISL_482999	82	03/15/20	North America	USA	Minnesota		Human	?	Unknown	19A	B.2.1	V	2020-07-06	0	0	1	9
USA/MN-MDH-1279/2020	EPI_ISL_483000	82	03/15/20	North America	USA	Minnesota		Human	?	Unknown	20A	B.1	G	2020-07-06	0	0	1	5
USA/MN-MDH-1280/2020	EPI_ISL_483001	82	03/15/20	North America	USA	Minnesota		Human	?	Unknown	19B	A.1	S	2020-07-06	0	0	1	3
USA/MN-MDH-1281/2020	EPI_ISL_483002	86	03/19/20	North America	USA	Minnesota		Human	?	Unknown	20B	B.1.1.10	GR	2020-07-06	0	0	1	5
USA/MN-MDH-1282/2020	EPI_ISL_483003	85	03/18/20	North America	USA	Minnesota		Human	?	Unknown	20C	B.1	GH	2020-07-06	0	0	1	7
USA/MN-MDH-1283/2020	EPI_ISL_483004	87	03/20/20	North America	USA	Minnesota		Human	?	Unknown	20C	B.1	GH	2020-07-06	0	0	1	7
USA/MN-MDH-1284/2020	EPI_ISL_483005	87	03/20/20	North America	USA	Minnesota		Human	?	?	19B	A.1	S	2020-07-06	0	0	1	3
USA/MN-MDH-1285/2020	EPI_ISL_483006	87	03/20/20	North America	USA	Minnesota		Human	?	Unknown	20A	B.1	G	2020-07-06	0	0	1	5
USA/MN-MDH-1286/2020	EPI_ISL_483007	89	03/22/20	North America	USA	Minnesota		Human	?	Unknown	20C	B.1	GH	2020-07-06	0	0	1	7
USA/MN-MDH-1287/2020	EPI_ISL_483008	90	03/23/20	North America	USA	Minnesota		Human	?	Unknown	20C	B.1	GH	2020-07-06	0	0	1	7
USA/MN-MDH-1288/2020	EPI_ISL_483009	90	03/23/20	North America	USA	Minnesota		Human	?	Unknown	20C	B.1	GH	2020-07-06	0	0	1	7
USA/MN-MDH-1290/2020	EPI_ISL_483010	91	03/24/20	North America	USA	Minnesota		Human	?	Unknown	20A	B.1	G	2020-07-06	0	0	1	13
USA/MN-MDH-1291/2020	EPI_ISL_483011	91	03/24/20	North America	USA	Minnesota		Human	?	?	20C	B.1	GH	2020-07-06	0	0	1	7
USA/MN-MDH-1292/2020	EPI_ISL_483012	91	03/24/20	North America	USA	Minnesota		Human	?	Unknown	19B	A.3	S	2020-07-06	0	0	1	2
USA/MN-MDH-1293/2020	EPI_ISL_483013	91	03/24/20	North America	USA	Minnesota		Human	?	Unknown	20C	B.1	GH	2020-07-06	0	0	1	7
USA/MN-MDH-1294/2020	EPI_ISL_483014	91	03/24/20	North America	USA	Minnesota		Human	?	Unknown	20C	B.1	GH	2020-07-06	0	0	1	7
USA/MN-MDH-1295/2020	EPI_ISL_483015	91	03/24/20	North America	USA	Minnesota		Human	?	Unknown	19A	B.2.12	V	2020-07-06	0	0	1	9
USA/MN-MDH-1296/2020	EPI_ISL_483016	91	03/24/20	North America	USA	Minnesota		Human	?	Unknown	20C	B.1	GH	2020-07-06	0	0	1	7
USA/MN-MDH-1297/2020	EPI_ISL_483017	91	03/24/20	North America	USA	Minnesota		Human	?	Unknown	19B	A.1	S	2020-07-06	0	0	1	3
USA/UT-03887/2020	EPI_ISL_483018	139	05/11/20	North America	USA	Utah		Human	?	?	20C	B.1	GH	2020-07-06	0	1	0	19
USA/UT-04004/2020	EPI_ISL_483019	139	05/11/20	North America	USA	Utah		Human	?	?	20A	B.1.137	G	2020-07-06	0	0	1	13
USA/UT-04006/2020	EPI_ISL_483020	139	05/11/20	North America	USA	Utah		Human	?	?	20A	B.1	G	2020-07-06	0	1	0	5
USA/UT-04036/2020	EPI_ISL_483021	139	05/11/20	North America	USA	Utah		Human	?	?	20A	B.1	G	2020-07-06	0	0	1	5
USA/UT-04037/2020	EPI_ISL_483022	139	05/11/20	North America	USA	Utah		Human	?	?	20A	B.1	G	2020-07-06	0	1	0	5
USA/UT-04045/2020	EPI_ISL_483023	140	05/12/20	North America	USA	Utah		Human	?	?	20C	B.1.2	GH	2020-07-06	0	1	0	19
USA/UT-04056/2020	EPI_ISL_483024	140	05/12/20	North America	USA	Utah		Human	?	?	20C	B.1.2	GH	2020-07-06	0	1	0	19
USA/UT-04059/2020	EPI_ISL_483025	140	05/12/20	North America	USA	Utah		Human	?	?	20C	B.1	GH	2020-07-06	0	1	0	7
USA/UT-04069/2020	EPI_ISL_483026	140	05/12/20	North America	USA	Utah		Human	?	?	20C	B.1	GH	2020-07-06	0	1	0	7
USA/UT-04089/2020	EPI_ISL_483027	140	05/12/20	North America	USA	Utah		Human	?	?	20C	B.1	GH	2020-07-06	0	1	0	7
USA/UT-04104/2020	EPI_ISL_483028	140	05/12/20	North America	USA	Utah		Human	?	?	20C	B.1	GH	2020-07-06	0	1	0	7
USA/UT-04112/2020	EPI_ISL_483029	140	05/12/20	North America	USA	Utah		Human	?	?	20C	B.1.2	GH	2020-07-06	0	0	1	19
USA/UT-04113/2020	EPI_ISL_483030	140	05/12/20	North America	USA	Utah		Human	?	?	19A	B	G	2020-07-06	0	1	0	5
USA/UT-05810/2020	EPI_ISL_483031	140	05/12/20	North America	USA	Utah		Human	?	?	20C	B.1.2	GH	2020-07-06	0	0	0	19
USA/UT-05811/2020	EPI_ISL_483032	139	05/11/20	North America	USA	Utah		Human	?	?	20A	B.1	G	2020-07-06	0	1	0	5
USA/UT-05812/2020	EPI_ISL_483033	140	05/12/20	North America	USA	Utah		Human	?	?	20C	B.1.2	GH	2020-07-06	0	1	0	19
Bangladesh/BCSIR-NILMRC-004-2/2020	EPI_ISL_482701	149	05/21/20	Asia	Bangladesh	Dhaka	Dhaka	Human	?	Male	20B	B.1.1.25	GR	2020-07-05	0	0	1	5
Bangladesh/BCSIR-NILMRC-118/2020	EPI_ISL_482700	177	06/18/20	Asia	Bangladesh	Dhaka	Dhaka	Human	50	Female	20B	B.1.1	GR	2020-07-05	0	0	1	5
Morocco/RMPS-07/2020	EPI_ISL_482732	102	04/04/20	Africa	Morocco	Morocco		Human	?	Male	20C	B.1	GH	2020-07-05	0	1	0	7
Morocco/RMPS-08/2020	EPI_ISL_482733	99	04/01/20	Africa	Morocco	Morocco		Human	?	Female	20A	B.1	GH	2020-07-05	0	1	0	7
Morocco/RMPS-09/2020	EPI_ISL_482734	99	04/01/20	Africa	Morocco	Morocco		Human	?	Female	20C	B.1	GH	2020-07-05	1	0	0	7
Morocco/RMPS-10/2020	EPI_ISL_482735	120	04/22/20	Africa	Morocco	Morocco		Human	?	Female	20C	B.1	GH	2020-07-05	0	1	0	7
Morocco/RMPS-11/2020	EPI_ISL_482736	122	04/24/20	Africa	Morocco	Morocco		Human	?	?	20C	B.1	GH	2020-07-05	1	0	0	7
Morocco/RMPS-12/2020	EPI_ISL_482737	136	05/08/20	Africa	Morocco	Morocco		Human	?	Male	20B	B.1.1	GR	2020-07-05	0	1	0	5
Morocco/RMPS-13/2020	EPI_ISL_482738	108	04/10/20	Africa	Morocco	Morocco		Human	?	?	20C	B.1	GH	2020-07-05	0	1	0	7
Morocco/RMPS-14/2020	EPI_ISL_482739	120	04/22/20	Africa	Morocco	Morocco		Human	?	Female	20C	B.1	GH	2020-07-05	0	1	0	7
Morocco/RMPS-15/2020	EPI_ISL_482740	154	05/26/20	Africa	Morocco	Morocco		Human	?	Male	20A	B.1.5	G	2020-07-05	0	1	0	5
NewZealand/20CHL869065O/2020	EPI_ISL_483060	88	03/21/20	Oceania	New Zealand	New Zealand		Human	?	?	20A	B.1	G	2020-07-05	0	0	1	13
Singapore/1nan/2020	EPI_ISL_482678	30	01/23/20	Asia	Singapore	Singapore		Human	67	Male	19A	B	L	2020-07-05	0	1	0	1
Singapore/24nan/2020	EPI_ISL_482672	70	03/03/20	Asia	Singapore	Singapore		Human	70	Male	19A	B	L	2020-07-05	0	0	1	1
Singapore/2nan/2020	EPI_ISL_482679	34	01/27/20	Asia	Singapore	Singapore		Human	38	Male	19A	B	L	2020-07-05	0	1	0	1
Singapore/316/2020	EPI_ISL_482684	161	06/02/20	Asia	Singapore	Singapore		Human	30	Male	19A	B	L	2020-07-05	0	1	0	1
Singapore/318/2020	EPI_ISL_482683	161	06/02/20	Asia	Singapore	Singapore		Human	30	Male	19A	B	L	2020-07-05	0	0	1	1
Singapore/367/2020	EPI_ISL_482677	84	03/17/20	Asia	Singapore	Singapore		Human	33	Female	20C	B.1	GH	2020-07-05	0	0	1	7
Singapore/368nan/2020	EPI_ISL_482676	103	04/05/20	Asia	Singapore	Singapore		Human	29	Female	19A	B.6	O	2020-07-05	0	0	0	12
Singapore/369/2020	EPI_ISL_482681	104	04/06/20	Asia	Singapore	Singapore		Human	36	Male	20C	B.1	GH	2020-07-05	0	1	0	7
Singapore/370/2020	EPI_ISL_482675	104	04/06/20	Asia	Singapore	Singapore		Human	42	Male	19A	B.6	O	2020-07-05	0	0	1	12
Singapore/371/2020	EPI_ISL_482674	104	04/06/20	Asia	Singapore	Singapore		Human	32	Male	19A	B.6	O	2020-07-05	0	0	1	12
Singapore/372/2020	EPI_ISL_482673	102	04/04/20	Asia	Singapore	Singapore		Human	26	Male	19A	B.6	O	2020-07-05	0	0	1	12
Singapore/537/2020	EPI_ISL_482685	161	06/02/20	Asia	Singapore	Singapore		Human	22	Male	19A	B.6	O	2020-07-05	0	1	0	12
Singapore/538/2020	EPI_ISL_482686	161	06/02/20	Asia	Singapore	Singapore		Human	34	Male	19A	B	L	2020-07-05	0	0	1	1
Singapore/539/2020	EPI_ISL_482687	161	06/02/20	Asia	Singapore	Singapore		Human	35	Male	19A	B.6	O	2020-07-05	0	0	1	12
Singapore/540/2020	EPI_ISL_482688	161	06/02/20	Asia	Singapore	Singapore		Human	32	Male	19A	B.6	O	2020-07-05	0	0	1	12
Singapore/541/2020	EPI_ISL_482689	161	06/02/20	Asia	Singapore	Singapore		Human	44	Male	19A	B.6	O	2020-07-05	0	1	0	12
Singapore/542/2020	EPI_ISL_482690	161	06/02/20	Asia	Singapore	Singapore		Human	39	Male	19A	B.6	O	2020-07-05	0	1	0	12
Singapore/543/2020	EPI_ISL_482691	161	06/02/20	Asia	Singapore	Singapore		Human	28	Male	19A	B.6	O	2020-07-05	0	1	0	12
Singapore/544/2020	EPI_ISL_482682	161	06/02/20	Asia	Singapore	Singapore		Human	27	Male	19A	B.6	O	2020-07-05	0	0	1	12
Singapore/545/2020	EPI_ISL_482692	156	05/28/20	Asia	Singapore	Singapore		Human	45	Male	19A	B.6	O	2020-07-05	0	0	1	12
Singapore/546/2020	EPI_ISL_482693	155	05/27/20	Asia	Singapore	Singapore		Human	27	Male	19A	B.6	O	2020-07-05	0	0	1	12
Singapore/547/2020	EPI_ISL_482694	155	05/27/20	Asia	Singapore	Singapore		Human	29	Male	19A	B.6	O	2020-07-05	0	0	1	12
Singapore/548/2020	EPI_ISL_482695	155	05/27/20	Asia	Singapore	Singapore		Human	24	Male	19A	B.6	O	2020-07-05	0	1	0	12
Singapore/549/2020	EPI_ISL_482696	146	05/18/20	Asia	Singapore	Singapore		Human	26	Male	19A	B.6	O	2020-07-05	0	0	1	12
Singapore/550/2020	EPI_ISL_482697	146	05/18/20	Asia	Singapore	Singapore		Human	27	Male	19A	B.6	O	2020-07-05	0	0	1	12
Singapore/551/2020	EPI_ISL_482698	146	05/18/20	Asia	Singapore	Singapore		Human	30	Male	19A	B.6	O	2020-07-05	0	0	1	12
Singapore/552/2020	EPI_ISL_482699	165	06/06/20	Asia	Singapore	Singapore		Human	37	Male	19A	B.6	O	2020-07-05	0	0	1	12
Singapore/6nan/2020	EPI_ISL_482680	47	02/09/20	Asia	Singapore	Singapore		Human	64	Male	19A	B	L	2020-07-05	0	0	1	1
SouthAfrica/KRISP-0175/2020	EPI_ISL_482702	164	06/05/20	Africa	South Africa	KwaZulu-Natal		Human	37	Female	20B	B.1.1	GR	2020-07-05	0	0	0	5
SouthAfrica/KRISP-0176/2020	EPI_ISL_482703	164	06/05/20	Africa	South Africa	KwaZulu-Natal		Human	45	Male	20B	B.1.1.66	GR	2020-07-05	0	1	0	5
SouthAfrica/KRISP-0178/2020	EPI_ISL_482704	164	06/05/20	Africa	South Africa	KwaZulu-Natal		Human	27	Male	20B	B.1.1	GR	2020-07-05	0	0	0	5
SouthAfrica/KRISP-0179/2020	EPI_ISL_482705	165	06/06/20	Africa	South Africa	KwaZulu-Natal		Human	49	Male	20A	B.1.5.16	G	2020-07-05	0	0	1	13
SouthAfrica/KRISP-0180/2020	EPI_ISL_482706	165	06/06/20	Africa	South Africa	KwaZulu-Natal		Human	69	Female	20A	B.1	G	2020-07-05	1	0	0	5
SouthAfrica/KRISP-0184/2020	EPI_ISL_482707	166	06/07/20	Africa	South Africa	KwaZulu-Natal		Human	41	Female	20A	B.1	G	2020-07-05	1	0	0	5
SouthAfrica/KRISP-0185/2020	EPI_ISL_482708	166	06/07/20	Africa	South Africa	KwaZulu-Natal		Human	37	Male	20B	B.1.1.66	GR	2020-07-05	0	0	1	5
SouthAfrica/KRISP-0190/2020	EPI_ISL_482709	165	06/06/20	Africa	South Africa	KwaZulu-Natal		Human	30	Male	20B	B.1.1	GR	2020-07-05	0	0	1	5
SouthAfrica/KRISP-0191/2020	EPI_ISL_482710	163	06/04/20	Africa	South Africa	KwaZulu-Natal	eThekwini	Human	45	Female	20A	B.1.106	G	2020-07-05	0	0	1	5
SouthAfrica/KRISP-0192/2020	EPI_ISL_482711	163	06/04/20	Africa	South Africa	KwaZulu-Natal	eThekwini	Human	34	Female	20A	B.1.106	G	2020-07-05	0	0	1	5
SouthAfrica/KRISP-0196/2020	EPI_ISL_482712	167	06/08/20	Africa	South Africa	KwaZulu-Natal	eThekwini	Human	44	Female	20A	B.1.106	G	2020-07-05	0	0	1	5
SouthAfrica/KRISP-0197/2020	EPI_ISL_482713	167	06/08/20	Africa	South Africa	KwaZulu-Natal	eThekwini	Human	47	Female	20B	B.1.1.54	GR	2020-07-05	0	1	0	5
SouthAfrica/KRISP-0199/2020	EPI_ISL_482714	170	06/11/20	Africa	South Africa	KwaZulu-Natal		Human	40	Unknown	20A	B.1	O	2020-07-05	0	1	0	13
SouthAfrica/KRISP-0200/2020	EPI_ISL_482715	170	06/11/20	Africa	South Africa	KwaZulu-Natal		Human	38	Unknown	20A	B.1	G	2020-07-05	0	1	0	5
SouthAfrica/KRISP-0201/2020	EPI_ISL_482716	170	06/11/20	Africa	South Africa	KwaZulu-Natal		Human	37	Unknown	20B	B.1.1.66	GR	2020-07-05	0	0	1	5
SouthAfrica/KRISP-0202/2020	EPI_ISL_482717	170	06/11/20	Africa	South Africa	KwaZulu-Natal		Human	33	Unknown	20B	B.1.1.66	GR	2020-07-05	0	0	1	5
SouthAfrica/KRISP-0205/2020	EPI_ISL_482718	170	06/11/20	Africa	South Africa	KwaZulu-Natal		Human	62	Unknown	20B	B.1.1.66	GR	2020-07-05	0	0	1	5
SouthAfrica/KRISP-0206/2020	EPI_ISL_482719	170	06/11/20	Africa	South Africa	KwaZulu-Natal		Human	51	Unknown	20A	B.1	G	2020-07-05	0	0	1	5
SouthAfrica/KRISP-0211/2020	EPI_ISL_482720	170	06/11/20	Africa	South Africa	KwaZulu-Natal		Human	37	Unknown	20A	B.1	G	2020-07-05	0	0	1	5
SouthAfrica/KRISP-0212/2020	EPI_ISL_482721	170	06/11/20	Africa	South Africa	KwaZulu-Natal		Human	43	Unknown	20A	B.1	G	2020-07-05	0	0	1	5
SouthAfrica/KRISP-0213/2020	EPI_ISL_482722	170	06/11/20	Africa	South Africa	KwaZulu-Natal		Human	35	Unknown	20A	B.1	G	2020-07-05	0	0	1	5
SouthAfrica/KRISP-0214/2020	EPI_ISL_482723	170	06/11/20	Africa	South Africa	KwaZulu-Natal		Human	52	Unknown	20A	B.1	G	2020-07-05	0	0	0	5
SouthAfrica/KRISP-0224/2020	EPI_ISL_482724	170	06/11/20	Africa	South Africa	KwaZulu-Natal	uThukela	Human	38	Male	20A	B.1	G	2020-07-05	0	1	0	5
SouthAfrica/KRISP-0243/2020	EPI_ISL_482725	173	06/14/20	Africa	South Africa	KwaZulu-Natal	uMgungundlovu	Human	23	Male	20A	B.1.140	G	2020-07-05	0	1	0	5
SouthAfrica/KRISP-0245/2020	EPI_ISL_482726	173	06/14/20	Africa	South Africa	KwaZulu-Natal	uThukela	Human	36	Female	20A	B.1	G	2020-07-05	0	0	1	5
SouthAfrica/KRISP-0254/2020	EPI_ISL_482727	173	06/14/20	Africa	South Africa	KwaZulu-Natal	uMgungundlovu	Human	27	Female	20A	B.1.140	G	2020-07-05	0	1	0	5
SouthAfrica/KRISP-0255/2020	EPI_ISL_482728	173	06/14/20	Africa	South Africa	KwaZulu-Natal	uThukela	Human	37	Male	20A	B.1	G	2020-07-05	0	1	0	5
SouthAfrica/KRISP-0259/2020	EPI_ISL_482729	174	06/15/20	Africa	South Africa	KwaZulu-Natal	eThekwini	Human	47	Female	20A	B.1	G	2020-07-05	0	1	0	5
SouthAfrica/KRISP-0260/2020	EPI_ISL_482730	174	06/15/20	Africa	South Africa	KwaZulu-Natal	eThekwini	Human	19	Female	20A	B.1.140	G	2020-07-05	0	1	0	5
SouthAfrica/KRISP-0261/2020	EPI_ISL_482731	174	06/15/20	Africa	South Africa	KwaZulu-Natal	eThekwini	Human	60	Male	20A	B.1	G	2020-07-05	0	1	0	5
Bangladesh/BCSIR-NILMRC-118a/2020	EPI_ISL_482487	177	06/18/20	Asia	Bangladesh	Dhaka	Dhaka	Human	50	Female	20B	B.1.1	GR	2020-07-04	0	0	1	5
Bangladesh/BCSIR-NILMRC-149/2020	EPI_ISL_482489	177	06/18/20	Asia	Bangladesh	Dhaka	Dhaka	Human	36	Male	20B	B.1.1.25	GR	2020-07-04	0	0	1	5
Bangladesh/BCSIR-NILMRC-155/2020	EPI_ISL_482485	177	06/18/20	Asia	Bangladesh	Rajshahi		Human	27	Female	20B	B.1.1.25	GR	2020-07-04	0	0	1	5
Bangladesh/BCSIR-NILMRC-160/2020	EPI_ISL_482486	177	06/18/20	Asia	Bangladesh	Rajshahi		Human	35	Female	20B	B.1.1.25	GR	2020-07-04	0	0	1	5
Bangladesh/BCSIR-NILMRC-161/2020	EPI_ISL_482488	177	06/18/20	Asia	Bangladesh	Rajshahi		Human	38	Male	20B	B.1.1	GR	2020-07-04	0	0	1	5
Hangzhou/HZCDC6111/2020	EPI_ISL_482575	72	03/05/20	Asia	China	Zhejiang	Hangzhou	Human	39	Female	19A	B	O	2020-07-04	0	0	1	1
Hangzhou/HZCDC6224/2020	EPI_ISL_482576	73	03/06/20	Asia	China	Zhejiang	Hangzhou	Human	39	Female	19A	B.2	V	2020-07-04	0	0	1	9
Hangzhou/HZCDC6228/2020	EPI_ISL_482577	74	03/07/20	Asia	China	Zhejiang	Hangzhou	Human	29	Male	20A	B.1	G	2020-07-04	0	0	1	5
Hangzhou/HZCDC6445/2020	EPI_ISL_482578	79	03/12/20	Asia	China	Zhejiang	Hangzhou	Human	46	Male	20A	B.1	G	2020-07-04	0	0	1	5
Hangzhou/HZCDC6948/2020	EPI_ISL_482579	84	03/17/20	Asia	China	Zhejiang	Hangzhou	Human	17	Male	19A	B.2.1	V	2020-07-04	0	0	1	10
Hangzhou/HZCDC7019/2020	EPI_ISL_482580	85	03/18/20	Asia	China	Zhejiang	Hangzhou	Human	43	Female	19A	B.2.1	V	2020-07-04	0	0	1	10
Hangzhou/HZCDC7155/2020	EPI_ISL_482581	88	03/21/20	Asia	China	Zhejiang	Hangzhou	Human	12	Male	19A	B	G	2020-07-04	0	0	1	5
Hangzhou/HZCDC7184F/2020	EPI_ISL_482583	89	03/22/20	Asia	China	Zhejiang	Hangzhou	Human	23	Male	20A	B.1	G	2020-07-04	0	0	1	5
Hangzhou/HZCDC7328/2020	EPI_ISL_482584	91	03/24/20	Asia	China	Zhejiang	Hangzhou	Human	21	Female	20C	B.1	GH	2020-07-04	0	0	1	7
Hangzhou/HZCDC7363/2020	EPI_ISL_482585	92	03/25/20	Asia	China	Zhejiang	Hangzhou	Human	21	Male	20A	B.1	G	2020-07-04	0	0	1	5
Hangzhou/HZCDC7378/2020	EPI_ISL_482586	92	03/25/20	Asia	China	Zhejiang	Hangzhou	Human	15	Female	20C	B.1	GH	2020-07-04	0	0	1	7
Hangzhou/HZCDCp145/2020	EPI_ISL_482582	88	03/21/20	Asia	China	Zhejiang	Hangzhou	Human	26	Female	20B	B.1.1	GR	2020-07-04	0	0	1	5
India/DL-NCDC1514-CSIR-IGIB/2020	EPI_ISL_482491	145	05/17/20	Asia	India	Delhi		Human	28	Female	19A	B.6	O	2020-07-04	0	1	0	12
India/DL-NCDC1520-CSIR-IGIB/2020	EPI_ISL_482492	145	05/17/20	Asia	India	Delhi		Human	45	Male	19A	B.6	O	2020-07-04	0	1	0	12
India/DL-NCDC1542-CSIR-IGIB/2020	EPI_ISL_482493	145	05/17/20	Asia	India	Delhi		Human	43	Male	19A	B.6	O	2020-07-04	0	1	0	12
India/DL-NCDC1555-CSIR-IGIB/2020	EPI_ISL_482494	144	05/16/20	Asia	India	Delhi		Human	26	Male	19A	B.6	O	2020-07-04	0	1	0	12
India/DL-NCDC1558-CSIR-IGIB/2020	EPI_ISL_482495	144	05/16/20	Asia	India	Delhi		Human	31	Female	19A	B.6	O	2020-07-04	0	1	0	12
India/DL-NCDC1559-CSIR-IGIB/2020	EPI_ISL_482496	144	05/16/20	Asia	India	Delhi		Human	15	Female	19A	B.6	O	2020-07-04	0	1	0	12
India/DL-NCDC1566-CSIR-IGIB/2020	EPI_ISL_482497	144	05/16/20	Asia	India	Delhi		Human	20	Female	19A	B.6	O	2020-07-04	0	1	0	12
India/DL-NCDC1580-CSIR-IGIB/2020	EPI_ISL_482498	144	05/16/20	Asia	India	Delhi		Human	13	Female	19A	B	O	2020-07-04	0	0	1	13
India/DL-NCDC1605-CSIR-IGIB/2020	EPI_ISL_482499	145	05/17/20	Asia	India	Delhi		Human	28	Male	19A	B.6	O	2020-07-04	0	1	0	12
India/DL-NCDC1613-CSIR-IGIB/2020	EPI_ISL_482500	145	05/17/20	Asia	India	Delhi		Human	57	Female	19A	B.6	O	2020-07-04	0	1	0	12
India/DL-NCDC1722-CSIR-IGIB/2020	EPI_ISL_482501	145	05/17/20	Asia	India	Delhi		Human	24	Female	19A	B.6	O	2020-07-04	0	1	0	12
India/DL-NCDC1727-CSIR-IGIB/2020	EPI_ISL_482502	145	05/17/20	Asia	India	Delhi		Human	26	Male	19A	B.6	O	2020-07-04	0	1	0	12
India/DL-NCDC1733-CSIR-IGIB/2020	EPI_ISL_482503	146	05/18/20	Asia	India	Delhi		Human	32	Male	19A	B.6	O	2020-07-04	0	0	1	12
India/DL-NCDC1753-CSIR-IGIB/2020	EPI_ISL_482504	146	05/18/20	Asia	India	Delhi		Human	38	Male	19A	B.6	O	2020-07-04	0	1	0	12
India/DL-NCDC1756-CSIR-IGIB/2020	EPI_ISL_482505	146	05/18/20	Asia	India	Delhi		Human	12	Female	19A	B.6	O	2020-07-04	0	1	0	12
India/DL-NCDC1768-CSIR-IGIB/2020	EPI_ISL_482506	146	05/18/20	Asia	India	Delhi		Human	64	Male	19A	B.6	O	2020-07-04	0	1	0	12
India/DL-NCDC1769-CSIR-IGIB/2020	EPI_ISL_482507	146	05/18/20	Asia	India	Delhi		Human	34	Female	19A	B.6	O	2020-07-04	0	1	0	12
India/DL-NCDC1834-CSIR-IGIB/2020	EPI_ISL_482508	146	05/18/20	Asia	India	Delhi		Human	52	Male	19A	B.6	O	2020-07-04	0	1	0	12
India/DL-NCDC1873-CSIR-IGIB/2020	EPI_ISL_482509	146	05/18/20	Asia	India	Delhi		Human	33	Male	19A	B.6	O	2020-07-04	0	0	1	12
India/DL-NCDC1876-CSIR-IGIB/2020	EPI_ISL_482510	146	05/18/20	Asia	India	Delhi		Human	33	Male	19A	B.6	O	2020-07-04	0	1	0	12
India/DL-NCDC1892-CSIR-IGIB/2020	EPI_ISL_482511	146	05/18/20	Asia	India	Delhi		Human	61	Male	19A	B.6	O	2020-07-04	0	1	0	12
India/DL-NCDC1895-CSIR-IGIB/2020	EPI_ISL_482512	146	05/18/20	Asia	India	Delhi		Human	35	Female	20A	B	G	2020-07-04	0	0	1	13
India/DL-NCDC1934-CSIR-IGIB/2020	EPI_ISL_482513	146	05/18/20	Asia	India	Delhi		Human	25	Male	19A	B.6	O	2020-07-04	0	0	1	12
India/DL-NCDC1954-CSIR-IGIB/2020	EPI_ISL_482514	146	05/18/20	Asia	India	Delhi		Human	44	Male	19A	B.6	O	2020-07-04	0	1	0	12
India/DL-NCDC1957-CSIR-IGIB/2020	EPI_ISL_482515	146	05/18/20	Asia	India	Delhi		Human	64	Male	19A	B.6	O	2020-07-04	0	0	1	12
India/DL-NCDC1962-CSIR-IGIB/2020	EPI_ISL_482516	146	05/18/20	Asia	India	Delhi		Human	42	Male	19A	B.6	O	2020-07-04	0	1	0	12
India/DL-NCDC1964-CSIR-IGIB/2020	EPI_ISL_482517	146	05/18/20	Asia	India	Delhi		Human	48	Female	19A	B.6	O	2020-07-04	0	1	0	12
India/DL-NCDC1969-CSIR-IGIB/2020	EPI_ISL_482518	146	05/18/20	Asia	India	Delhi		Human	57	Female	19A	B.6	O	2020-07-04	0	1	0	12
India/DL-NCDC1993-CSIR-IGIB/2020	EPI_ISL_482519	146	05/18/20	Asia	India	Delhi		Human	22	Male	19A	B.6	O	2020-07-04	0	1	0	12
India/DL-NCDC1995-CSIR-IGIB/2020	EPI_ISL_482520	146	05/18/20	Asia	India	Delhi		Human	45	Male	19A	B.6	O	2020-07-04	0	1	0	12
India/DL-NCDC1997-CSIR-IGIB/2020	EPI_ISL_482521	146	05/18/20	Asia	India	Delhi		Human	60	Male	19A	B.6	O	2020-07-04	0	1	0	12
India/DL-NCDC2001-CSIR-IGIB/2020	EPI_ISL_482522	146	05/18/20	Asia	India	Delhi		Human	29	Male	19A	B.6	O	2020-07-04	0	1	0	12
India/DL-NCDC2002-CSIR-IGIB/2020	EPI_ISL_482523	146	05/18/20	Asia	India	Delhi		Human	28	Female	19A	B.6	O	2020-07-04	0	1	0	12
India/DL-NCDC2004-CSIR-IGIB/2020	EPI_ISL_482524	146	05/18/20	Asia	India	Delhi		Human	45	Male	19A	B.6	O	2020-07-04	0	1	0	12
India/DL-NCDC2007-CSIR-IGIB/2020	EPI_ISL_482525	143	05/15/20	Asia	India	Delhi		Human	?	?	19A	B.6	O	2020-07-04	0	1	0	12
India/DL-NCDC2019-CSIR-IGIB/2020	EPI_ISL_482526	146	05/18/20	Asia	India	Delhi		Human	8	Male	19A	B.6	O	2020-07-04	0	1	0	12
India/DL-NCDC2020-CSIR-IGIB/2020	EPI_ISL_482527	146	05/18/20	Asia	India	Delhi		Human	6	Female	19A	B.6	O	2020-07-04	0	1	0	12
India/DL-NCDC2022-CSIR-IGIB/2020	EPI_ISL_482528	146	05/18/20	Asia	India	Delhi		Human	28	Female	19A	B.6	O	2020-07-04	0	1	0	12
India/DL-NCDC2024-CSIR-IGIB/2020	EPI_ISL_482529	146	05/18/20	Asia	India	Delhi		Human	8	Female	19A	B.6	O	2020-07-04	0	1	0	12
India/DL-NCDC2032-CSIR-IGIB/2020	EPI_ISL_482530	146	05/18/20	Asia	India	Delhi		Human	43	Male	19A	B.6	O	2020-07-04	0	1	0	12
India/DL-NCDC2037-CSIR-IGIB/2020	EPI_ISL_482531	146	05/18/20	Asia	India	Delhi		Human	30	Female	19A	B.6	O	2020-07-04	0	1	0	12
India/DL-NCDC2038-CSIR-IGIB/2020	EPI_ISL_482532	146	05/18/20	Asia	India	Delhi		Human	28	Male	19A	B.6	O	2020-07-04	0	1	0	12
India/DL-NCDC2043-CSIR-IGIB/2020	EPI_ISL_482533	146	05/18/20	Asia	India	Delhi		Human	65	Male	19A	B.6	O	2020-07-04	0	1	0	12
India/DL-NCDC2045-CSIR-IGIB/2020	EPI_ISL_482534	146	05/18/20	Asia	India	Delhi		Human	18	Male	19A	B.6	O	2020-07-04	0	1	0	12
India/DL-NCDC2051-CSIR-IGIB/2020	EPI_ISL_482535	146	05/18/20	Asia	India	Delhi		Human	11	Male	19A	B.6	O	2020-07-04	0	1	0	12
India/DL-NCDC2055-CSIR-IGIB/2020	EPI_ISL_482536	146	05/18/20	Asia	India	Delhi		Human	16	Female	19A	B.6	O	2020-07-04	0	1	0	12
India/DL-NCDC2058-CSIR-IGIB/2020	EPI_ISL_482537	147	05/19/20	Asia	India	Delhi		Human	41	Male	19A	B.6	O	2020-07-04	0	0	1	12
India/DL-NCDC2059-CSIR-IGIB/2020	EPI_ISL_482538	147	05/19/20	Asia	India	Delhi		Human	39	Male	19A	B.6	O	2020-07-04	0	1	0	12
India/DL-NCDC2066-CSIR-IGIB/2020	EPI_ISL_482539	147	05/19/20	Asia	India	Delhi		Human	40	Male	19A	B.6	O	2020-07-04	0	1	0	12
India/DL-NCDC2067-CSIR-IGIB/2020	EPI_ISL_482540	147	05/19/20	Asia	India	Delhi		Human	39	Male	19A	B.6	O	2020-07-04	0	1	0	12
India/DL-NCDC2068-CSIR-IGIB/2020	EPI_ISL_482541	147	05/19/20	Asia	India	Delhi		Human	51	Male	19A	B.6	O	2020-07-04	0	1	0	12
India/DL-NCDC2078-CSIR-IGIB/2020	EPI_ISL_482542	147	05/19/20	Asia	India	Delhi		Human	45	Male	19A	B.6	O	2020-07-04	0	1	0	12
India/DL-NCDC2097-CSIR-IGIB/2020	EPI_ISL_482543	146	05/18/20	Asia	India	Delhi		Human	70	Female	19A	B.6	L	2020-07-04	0	1	0	12
India/DL-NCDC2130-CSIR-IGIB/2020	EPI_ISL_482544	146	05/18/20	Asia	India	Delhi		Human	32	Male	19A	B.6	O	2020-07-04	0	1	0	12
India/DL-NCDC2188-CSIR-IGIB/2020	EPI_ISL_482545	146	05/18/20	Asia	India	Delhi		Human	41	Male	19A	B.6	O	2020-07-04	0	1	0	12
India/DL-NCDC2189-CSIR-IGIB/2020	EPI_ISL_482546	146	05/18/20	Asia	India	Delhi		Human	47	Female	19A	B	O	2020-07-04	0	1	0	1
India/DL-NCDC2192-CSIR-IGIB/2020	EPI_ISL_482547	146	05/18/20	Asia	India	Delhi		Human	12	Male	19A	B	O	2020-07-04	0	0	1	13
India/DL-NCDC2198-CSIR-IGIB/2020	EPI_ISL_482548	146	05/18/20	Asia	India	Delhi		Human	57	Male	19A	B.6	O	2020-07-04	0	1	0	12
India/DL-NCDC2200-CSIR-IGIB/2020	EPI_ISL_482549	146	05/18/20	Asia	India	Delhi		Human	13	Male	19A	B.6	O	2020-07-04	0	1	0	12
India/DL-NCDC2202-CSIR-IGIB/2020	EPI_ISL_482550	146	05/18/20	Asia	India	Delhi		Human	49	Male	19A	B.6	O	2020-07-04	0	1	0	12
India/DL-NCDC2203-CSIR-IGIB/2020	EPI_ISL_482551	146	05/18/20	Asia	India	Delhi		Human	37	Female	19A	B.6	O	2020-07-04	0	1	0	12
India/DL-NCDC2214-CSIR-IGIB/2020	EPI_ISL_482552	146	05/18/20	Asia	India	Delhi		Human	40	Male	19A	B.6	O	2020-07-04	0	0	0	12
India/DL-NCDC2216-CSIR-IGIB/2020	EPI_ISL_482553	147	05/19/20	Asia	India	Delhi		Human	26	Male	19A	B.6	O	2020-07-04	0	1	0	12
India/DL-NCDC2218-CSIR-IGIB/2020	EPI_ISL_482554	147	05/19/20	Asia	India	Delhi		Human	27	Female	19A	B.6	O	2020-07-04	0	1	0	12
India/DL-NCDC2283-CSIR-IGIB/2020	EPI_ISL_482555	147	05/19/20	Asia	India	Delhi		Human	25	Female	20A	B.1.36	G	2020-07-04	0	0	1	14
India/DL-NCDC2293-CSIR-IGIB/2020	EPI_ISL_482556	147	05/19/20	Asia	India	Delhi		Human	24	Female	19A	B.6	O	2020-07-04	0	0	1	12
India/DL-NCDC2301-CSIR-IGIB/2020	EPI_ISL_482557	147	05/19/20	Asia	India	Delhi		Human	10	Male	19A	B.6	O	2020-07-04	0	1	0	12
India/DL-NCDC2305-CSIR-IGIB/2020	EPI_ISL_482558	147	05/19/20	Asia	India	Delhi		Human	14	Female	19A	B.6	O	2020-07-04	0	1	0	12
India/DL-NCDC2330-CSIR-IGIB/2020	EPI_ISL_482559	147	05/19/20	Asia	India	Delhi		Human	35	Male	19A	B.6	O	2020-07-04	0	1	0	12
India/DL-NCDC2334-CSIR-IGIB/2020	EPI_ISL_482560	147	05/19/20	Asia	India	Delhi		Human	25	Male	19A	B.6	O	2020-07-04	0	1	0	12
India/DL-NCDC2338-CSIR-IGIB/2020	EPI_ISL_482561	147	05/19/20	Asia	India	Delhi		Human	56	Female	19A	B.6	O	2020-07-04	0	1	0	12
India/DL-NCDC2343-CSIR-IGIB/2020	EPI_ISL_482562	147	05/19/20	Asia	India	Delhi		Human	36	Male	19A	B.6	O	2020-07-04	0	1	0	12
India/DL-NCDC3652-CSIR-IGIB/2020	EPI_ISL_482563	147	05/19/20	Asia	India	Delhi		Human	48	Male	20A	B.1.36	G	2020-07-04	0	0	1	14
India/DL-NCDC3680-CSIR-IGIB/2020	EPI_ISL_482564	147	05/19/20	Asia	India	Delhi		Human	30	Male	19A	B.6	O	2020-07-04	0	1	0	12
India/DL-NCDC3697-CSIR-IGIB/2020	EPI_ISL_482565	147	05/19/20	Asia	India	Delhi		Human	44	Male	19A	B.6	O	2020-07-04	0	1	0	12
India/DL-NCDC3721-CSIR-IGIB/2020	EPI_ISL_482566	148	05/20/20	Asia	India	Delhi		Human	33	Male	19A	B.6	O	2020-07-04	0	1	0	12
India/DL-NCDC3737-CSIR-IGIB/2020	EPI_ISL_482567	148	05/20/20	Asia	India	Delhi		Human	28	Female	19A	B.6	O	2020-07-04	0	1	0	12
India/DL-NCDC3743-CSIR-IGIB/2020	EPI_ISL_482568	148	05/20/20	Asia	India	Delhi		Human	26	Female	19A	B.6	O	2020-07-04	0	1	0	12
India/DL-NCDC3744-CSIR-IGIB/2020	EPI_ISL_482569	148	05/20/20	Asia	India	Delhi		Human	38	Female	19A	B.6	O	2020-07-04	0	1	0	12
India/DL-NCDC3756-CSIR-IGIB/2020	EPI_ISL_482570	148	05/20/20	Asia	India	Delhi		Human	19	Male	19A	B.6	O	2020-07-04	1	0	0	12
India/DL-NCDC3766-CSIR-IGIB/2020	EPI_ISL_482571	148	05/20/20	Asia	India	Delhi		Human	15	Male	19A	B.6	O	2020-07-04	0	1	0	12
India/DL-NCDC3788-CSIR-IGIB/2020	EPI_ISL_482572	148	05/20/20	Asia	India	Delhi		Human	2	Male	19A	B.6	O	2020-07-04	1	0	0	12
India/DL-NCDC3803-CSIR-IGIB/2020	EPI_ISL_482573	148	05/20/20	Asia	India	Delhi		Human	56	Male	19A	B.6	O	2020-07-04	0	1	0	12
India/DL-NCDC3820-CSIR-IGIB/2020	EPI_ISL_482574	148	05/20/20	Asia	India	Delhi		Human	31	Male	19A	B	G	2020-07-04	0	0	1	13
India/DL-NCDC3832-CSIR-IGIB/2020	EPI_ISL_482587	148	05/20/20	Asia	India	Delhi		Human	57	Male	20A	B.1.36.1	G	2020-07-04	0	0	1	14
India/DL-NCDC4398-CSIR-IGIB/2020	EPI_ISL_482588	149	05/21/20	Asia	India	Delhi		Human	25	Male	19A	B.6	O	2020-07-04	0	1	0	12
India/DL-NCDC4400-CSIR-IGIB/2020	EPI_ISL_482589	149	05/21/20	Asia	India	Delhi		Human	30	Male	19A	B.6	O	2020-07-04	0	1	0	12
India/DL-NCDC4402-CSIR-IGIB/2020	EPI_ISL_482590	149	05/21/20	Asia	India	Delhi		Human	57	Male	20A	B.1.36	G	2020-07-04	0	0	1	14
India/DL-NCDC4462-CSIR-IGIB/2020	EPI_ISL_482591	151	05/23/20	Asia	India	Delhi		Human	50	Female	19A	B	O	2020-07-04	0	0	1	13
India/DL-NCDC4473-CSIR-IGIB/2020	EPI_ISL_482592	150	05/22/20	Asia	India	Delhi		Human	63	Male	19A	B.6	O	2020-07-04	0	1	0	12
India/DL-NCDC4586-CSIR-IGIB/2020	EPI_ISL_482593	151	05/23/20	Asia	India	Delhi		Human	50	Male	19A	B.6	O	2020-07-04	0	1	0	12
India/DL-NCDC4588-CSIR-IGIB/2020	EPI_ISL_482594	151	05/23/20	Asia	India	Delhi		Human	40	Male	19A	B.6	O	2020-07-04	0	1	0	12
India/DL-NCDC4590-CSIR-IGIB/2020	EPI_ISL_482595	151	05/23/20	Asia	India	Delhi		Human	38	Male	19A	B.6	O	2020-07-04	0	1	0	12
India/DL-NCDC4592-CSIR-IGIB/2020	EPI_ISL_482596	151	05/23/20	Asia	India	Delhi		Human	30	Male	19A	B.6	O	2020-07-04	0	1	0	12
India/DL-NCDC4593-CSIR-IGIB/2020	EPI_ISL_482597	151	05/23/20	Asia	India	Delhi		Human	50	Female	19A	B.6	O	2020-07-04	0	1	0	12
India/DL-NCDC4596-CSIR-IGIB/2020	EPI_ISL_482598	151	05/23/20	Asia	India	Delhi		Human	48	Female	19A	B.6	O	2020-07-04	0	1	0	12
India/DL-NCDC4619-CSIR-IGIB/2020	EPI_ISL_482599	149	05/21/20	Asia	India	Delhi		Human	56	Male	19A	B.6	O	2020-07-04	1	0	0	12
India/DL-NCDC4622-CSIR-IGIB/2020	EPI_ISL_482600	149	05/21/20	Asia	India	Delhi		Human	49	Female	19A	B.6	O	2020-07-04	1	0	0	12
India/DL-NCDC4625-CSIR-IGIB/2020	EPI_ISL_482601	149	05/21/20	Asia	India	Delhi		Human	16	Male	19A	B.6	O	2020-07-04	0	1	0	12
India/DL-NCDC4627-CSIR-IGIB/2020	EPI_ISL_482602	151	05/23/20	Asia	India	Delhi		Human	30	Female	19A	B.6	O	2020-07-04	0	1	0	12
India/DL-NCDC4764-CSIR-IGIB/2020	EPI_ISL_482603	152	05/24/20	Asia	India	Delhi		Human	30	Female	19A	B.6	O	2020-07-04	0	1	0	12
India/DL-NCDC5640-CSIR-IGIB/2020	EPI_ISL_482604	153	05/25/20	Asia	India	Delhi		Human	39	Male	19A	B.6	O	2020-07-04	0	1	0	12
India/DL-NCDC5641-CSIR-IGIB/2020	EPI_ISL_482605	153	05/25/20	Asia	India	Delhi		Human	51	Male	19A	B.6	O	2020-07-04	0	1	0	12
India/DL-NCDC5642-CSIR-IGIB/2020	EPI_ISL_482606	153	05/25/20	Asia	India	Delhi		Human	30	Male	19A	B.6	O	2020-07-04	0	1	0	12
India/DL-NCDC5643-CSIR-IGIB/2020	EPI_ISL_482607	153	05/25/20	Asia	India	Delhi		Human	36	Male	19A	B.6	O	2020-07-04	1	0	0	12
India/DL-NCDC5717-CSIR-IGIB/2020	EPI_ISL_482608	151	05/23/20	Asia	India	Delhi		Human	23	Male	19A	B.6	O	2020-07-04	0	1	0	12
India/DL-NCDC5718-CSIR-IGIB/2020	EPI_ISL_482609	151	05/23/20	Asia	India	Delhi		Human	9	Male	19A	B.6	O	2020-07-04	0	1	0	12
India/DL-NCDC5719-CSIR-IGIB/2020	EPI_ISL_482610	151	05/23/20	Asia	India	Delhi		Human	7	Male	19A	B.6	O	2020-07-04	0	1	0	12
India/DL-NCDC5723-CSIR-IGIB/2020	EPI_ISL_482611	151	05/23/20	Asia	India	Delhi		Human	22	Female	19A	B	O	2020-07-04	0	0	1	1
India/DL-NCDC5725-CSIR-IGIB/2020	EPI_ISL_482612	151	05/23/20	Asia	India	Delhi		Human	41	Female	20A	B.1.36	G	2020-07-04	0	0	1	14
India/DL-NCDC5726-CSIR-IGIB/2020	EPI_ISL_482613	151	05/23/20	Asia	India	Delhi		Human	46	Male	19A	B.6	O	2020-07-04	0	0	1	12
India/DL-NCDC5743-CSIR-IGIB/2020	EPI_ISL_482614	153	05/25/20	Asia	India	Delhi		Human	32	Male	19A	B.6	O	2020-07-04	0	0	1	12
India/DL-NCDC6079-CSIR-IGIB/2020	EPI_ISL_482615	153	05/25/20	Asia	India	Delhi		Human	18	Female	19A	B.6	O	2020-07-04	0	1	0	12
India/DL-NCDC6082-CSIR-IGIB/2020	EPI_ISL_482616	153	05/25/20	Asia	India	Delhi		Human	19	Male	19A	B	G	2020-07-04	0	0	1	13
India/DL-NCDC6085-CSIR-IGIB/2020	EPI_ISL_482617	153	05/25/20	Asia	India	Delhi		Human	30	Male	19A	B.6	O	2020-07-04	0	1	0	12
India/DL-NCDC6086-CSIR-IGIB/2020	EPI_ISL_482618	153	05/25/20	Asia	India	Delhi		Human	42	Female	19A	B.6	O	2020-07-04	0	1	0	12
India/DL-NCDC6442-CSIR-IGIB/2020	EPI_ISL_482619	154	05/26/20	Asia	India	Delhi		Human	16	Male	19A	B.6	O	2020-07-04	0	1	0	12
India/DL-NCDC7032-CSIR-IGIB/2020	EPI_ISL_482620	154	05/26/20	Asia	India	Delhi		Human	55	Male	19A	B.6	O	2020-07-04	0	0	0	12
India/DL-NCDC7039-CSIR-IGIB/2020	EPI_ISL_482621	154	05/26/20	Asia	India	Delhi		Human	75	Male	19A	B.6	O	2020-07-04	0	1	0	12
India/DL-NCDC7067-CSIR-IGIB/2020	EPI_ISL_482622	155	05/27/20	Asia	India	Delhi		Human	34	Male	19A	B.6	O	2020-07-04	0	1	0	12
India/DL-NCDC7071-CSIR-IGIB/2020	EPI_ISL_482623	155	05/27/20	Asia	India	Delhi		Human	56	Female	19A	B.6	O	2020-07-04	1	0	0	12
India/DL-NCDC7077-CSIR-IGIB/2020	EPI_ISL_482624	155	05/27/20	Asia	India	Delhi		Human	3	Male	19A	B.6	O	2020-07-04	0	1	0	12
India/DL-NCDC7083-CSIR-IGIB/2020	EPI_ISL_482625	155	05/27/20	Asia	India	Delhi		Human	15	Male	19A	B.6	O	2020-07-04	0	1	0	12
India/DL-NCDC7084-CSIR-IGIB/2020	EPI_ISL_482626	155	05/27/20	Asia	India	Delhi		Human	36	Female	19A	B.6	O	2020-07-04	0	1	0	12
India/DL-NCDC7085-CSIR-IGIB/2020	EPI_ISL_482627	155	05/27/20	Asia	India	Delhi		Human	18	Female	19A	B.6	O	2020-07-04	0	1	0	12
India/DL-NCDC7090-CSIR-IGIB/2020	EPI_ISL_482628	155	05/27/20	Asia	India	Delhi		Human	28	Male	19A	B	G	2020-07-04	0	0	1	13
India/DL-NCDC7101-CSIR-IGIB/2020	EPI_ISL_482629	155	05/27/20	Asia	India	Delhi		Human	21	Male	19A	B.1.36	O	2020-07-04	0	0	1	13
India/DL-NCDC7102-CSIR-IGIB/2020	EPI_ISL_482630	155	05/27/20	Asia	India	Delhi		Human	25	Male	19A	B.1.36	G	2020-07-04	0	0	1	13
India/DL-NCDC7104-CSIR-IGIB/2020	EPI_ISL_482631	155	05/27/20	Asia	India	Delhi		Human	35	Male	19A	B.1.36	G	2020-07-04	0	1	0	13
India/DL-NCDC7166-CSIR-IGIB/2020	EPI_ISL_482632	155	05/27/20	Asia	India	Delhi		Human	7	Male	19A	B	G	2020-07-04	0	1	0	13
India/DL-NCDC7260-CSIR-IGIB/2020	EPI_ISL_482633	155	05/27/20	Asia	India	Delhi		Human	34	Male	19A	B	O	2020-07-04	0	1	0	1
India/DL-NCDC7512-CSIR-IGIB/2020	EPI_ISL_482634	156	05/28/20	Asia	India	Delhi		Human	43	Female	19A	B.1	O	2020-07-04	0	0	1	5
India/DL-NCDC7515-CSIR-IGIB/2020	EPI_ISL_482635	156	05/28/20	Asia	India	Delhi		Human	39	Male	19A	B.1.36	O	2020-07-04	0	0	1	13
India/DL-NCDC7516-CSIR-IGIB/2020	EPI_ISL_482636	156	05/28/20	Asia	India	Delhi		Human	52	Male	19A	B.6	O	2020-07-04	0	1	0	12
India/DL-NCDC7527-CSIR-IGIB/2020	EPI_ISL_482637	156	05/28/20	Asia	India	Delhi		Human	48	Female	19A	B	O	2020-07-04	0	0	1	1
India/DL-NCDC7531-CSIR-IGIB/2020	EPI_ISL_482638	156	05/28/20	Asia	India	Delhi		Human	41	Male	19A	B.6	O	2020-07-04	0	1	0	12
India/DL-NCDC7532-CSIR-IGIB/2020	EPI_ISL_482639	156	05/28/20	Asia	India	Delhi		Human	26	Male	19A	B.6	O	2020-07-04	0	1	0	12
India/DL-NCDC7549-CSIR-IGIB/2020	EPI_ISL_482640	155	05/27/20	Asia	India	Delhi		Human	38	Male	19A	B.1.36.1	G	2020-07-04	0	0	1	14
India/DL-NCDC7554-CSIR-IGIB/2020	EPI_ISL_482641	155	05/27/20	Asia	India	Delhi		Human	37	Male	20A	B.1.36	O	2020-07-04	0	0	1	14
India/DL-NCDC7556-CSIR-IGIB/2020	EPI_ISL_482642	155	05/27/20	Asia	India	Delhi		Human	29	Male	19A	B	O	2020-07-04	0	0	1	1
India/DL-NCDC7557-CSIR-IGIB/2020	EPI_ISL_482643	155	05/27/20	Asia	India	Delhi		Human	28	Male	19A	B	O	2020-07-04	0	1	0	1
India/DL-NCDC7560-CSIR-IGIB/2020	EPI_ISL_482644	156	05/28/20	Asia	India	Delhi		Human	46	Male	19A	B.6	O	2020-07-04	0	1	0	12
India/DL-NCDC7572-CSIR-IGIB/2020	EPI_ISL_482645	156	05/28/20	Asia	India	Delhi		Human	31	Male	19A	B.6	O	2020-07-04	0	1	0	12
India/DL-NCDC7573-CSIR-IGIB/2020	EPI_ISL_482646	156	05/28/20	Asia	India	Delhi		Human	29	Male	19A	B.6	O	2020-07-04	0	1	0	12
India/DL-NCDC7601-CSIR-IGIB/2020	EPI_ISL_482647	156	05/28/20	Asia	India	Delhi		Human	45	Female	19A	B	G	2020-07-04	0	1	0	1
India/DL-NCDC7604-CSIR-IGIB/2020	EPI_ISL_482648	156	05/28/20	Asia	India	Delhi		Human	26	Female	19A	B.6	O	2020-07-04	0	1	0	12
India/DL-NCDC7620-CSIR-IGIB/2020	EPI_ISL_482649	156	05/28/20	Asia	India	Delhi		Human	6	Male	19A	B.6	O	2020-07-04	0	1	0	1
India/DL-NCDC7624-CSIR-IGIB/2020	EPI_ISL_482650	156	05/28/20	Asia	India	Delhi		Human	65	Female	20B	B.1.1	GR	2020-07-04	0	0	1	5
India/DL-NCDC7629-CSIR-IGIB/2020	EPI_ISL_482651	156	05/28/20	Asia	India	Delhi		Human	42	Female	19A	B	O	2020-07-04	0	1	0	1
India/DL-NCDC7641-CSIR-IGIB/2020	EPI_ISL_482652	156	05/28/20	Asia	India	Delhi		Human	43	Male	19A	B.6	O	2020-07-04	0	1	0	12
India/DL-NCDC7645-CSIR-IGIB/2020	EPI_ISL_482653	156	05/28/20	Asia	India	Delhi		Human	8	Male	19A	B.6	O	2020-07-04	0	1	0	12
India/DL-NCDC7647-CSIR-IGIB/2020	EPI_ISL_482654	156	05/28/20	Asia	India	Delhi		Human	73	Female	19A	B.6	O	2020-07-04	0	1	0	12
India/DL-NCDC7649-CSIR-IGIB/2020	EPI_ISL_482655	156	05/28/20	Asia	India	Delhi		Human	28	Male	19A	B	O	2020-07-04	0	1	0	1
India/DL-NCDC7661-CSIR-IGIB/2020	EPI_ISL_482656	156	05/28/20	Asia	India	Delhi		Human	40	Female	19A	B	O	2020-07-04	0	0	1	1
India/DL-NCDC7666-CSIR-IGIB/2020	EPI_ISL_482657	156	05/28/20	Asia	India	Delhi		Human	63	Male	19A	B.6	O	2020-07-04	0	1	0	12
India/DL-NCDC7667-CSIR-IGIB/2020	EPI_ISL_482658	156	05/28/20	Asia	India	Delhi		Human	42	Male	19A	B.6	O	2020-07-04	0	1	0	12
India/DL-NCDC7668-CSIR-IGIB/2020	EPI_ISL_482659	156	05/28/20	Asia	India	Delhi		Human	40	Male	19A	B.6	O	2020-07-04	0	1	0	12
India/DL-NCDC7686-CSIR-IGIB/2020	EPI_ISL_482660	156	05/28/20	Asia	India	Delhi		Human	34	Female	19A	B.6	O	2020-07-04	0	1	0	12
India/DL-NCDC7715-CSIR-IGIB/2020	EPI_ISL_482661	156	05/28/20	Asia	India	Delhi		Human	4	Female	19A	B	O	2020-07-04	0	0	1	1
India/DL-NCDC7716-CSIR-IGIB/2020	EPI_ISL_482662	156	05/28/20	Asia	India	Delhi		Human	23	Female	19A	B.6	O	2020-07-04	0	1	0	12
India/DL-NCDC7717-CSIR-IGIB/2020	EPI_ISL_482663	156	05/28/20	Asia	India	Delhi		Human	50	Female	19A	B	O	2020-07-04	0	1	0	1
India/DL-NCDC7721-CSIR-IGIB/2020	EPI_ISL_482664	156	05/28/20	Asia	India	Delhi		Human	31	Male	19A	B	O	2020-07-04	0	0	1	1
India/DL-NCDC7728-CSIR-IGIB/2020	EPI_ISL_482665	156	05/28/20	Asia	India	Delhi		Human	29	Male	19A	B	O	2020-07-04	0	0	1	1
India/DL-NCDC7733-CSIR-IGIB/2020	EPI_ISL_482666	156	05/28/20	Asia	India	Delhi		Human	26	Male	19A	B.6	O	2020-07-04	0	1	0	12
India/DL-NCDC7735-CSIR-IGIB/2020	EPI_ISL_482667	156	05/28/20	Asia	India	Delhi		Human	35	Female	19A	B.6	O	2020-07-04	0	1	0	12
India/DL-NCDC7749-CSIR-IGIB/2020	EPI_ISL_482668	156	05/28/20	Asia	India	Delhi		Human	60	Male	19A	B.6	O	2020-07-04	0	1	0	12
India/DL-NCDC7757-CSIR-IGIB/2020	EPI_ISL_482669	156	05/28/20	Asia	India	Delhi		Human	41	Male	19A	B.1.36	O	2020-07-04	0	0	1	13
India/DL-NCDC7760-CSIR-IGIB/2020	EPI_ISL_482670	156	05/28/20	Asia	India	Delhi		Human	35	Male	19A	B.6	O	2020-07-04	0	1	0	12
India/DL-NCDC7762-CSIR-IGIB/2020	EPI_ISL_482671	156	05/28/20	Asia	India	Delhi		Human	26	Male	19A	B.6	O	2020-07-04	0	1	0	12
Netherlands/Leiden-0001/2020	EPI_ISL_482746	70	03/03/20	Europe	Netherlands	Netherlands		Human	?	?	20B	B.1.1	GR	2020-07-04	0	0	1	5
Netherlands/Leiden-0008/2020	EPI_ISL_482745	90	03/23/20	Europe	Netherlands	Netherlands		Human	?	?	20A	B.1	G	2020-07-04	0	0	1	5
Canada/MB_58/2020	EPI_ISL_482474	86	03/19/20	North America	Canada	Manitoba		Human	?	?	20C	B.1	GH	2020-07-03	0	0	1	7
Canada/MB_59/2020	EPI_ISL_482475	82	03/15/20	North America	Canada	Manitoba		Human	?	?	20C	B.1	GH	2020-07-03	0	0	1	7
Canada/MB_71/2020	EPI_ISL_482478	83	03/16/20	North America	Canada	Manitoba		Human	?	?	19A	B.3	L	2020-07-03	0	0	1	1
Canada/MB_75/2020	EPI_ISL_482480	90	03/23/20	North America	Canada	Manitoba		Human	?	?	20A	B.1	G	2020-07-03	0	0	1	5
Canada/MB_76/2020	EPI_ISL_482481	83	03/16/20	North America	Canada	Manitoba		Human	?	?	20A	B.1	G	2020-07-03	0	0	1	5
Canada/MB_78/2020	EPI_ISL_482482	83	03/16/20	North America	Canada	Manitoba		Human	?	?	20A	B.1	G	2020-07-03	0	0	1	13
Canada/MB_79/2020	EPI_ISL_482483	78	03/11/20	North America	Canada	Manitoba		Human	?	?	19A	B.6	O	2020-07-03	0	0	1	12
Canada/MB_80/2020	EPI_ISL_482484	80	03/13/20	North America	Canada	Manitoba		Human	?	?	20A	B.1	GH	2020-07-03	0	0	1	14
Canada/NB_243/2020	EPI_ISL_481742	90	03/23/20	North America	Canada	New Brunswick		Human	?	?	20A	B.1	G	2020-07-03	0	0	1	5
Canada/NB_245/2020	EPI_ISL_481743	91	03/24/20	North America	Canada	New Brunswick		Human	?	?	20C	B.1	GH	2020-07-03	0	0	1	7
Canada/NB_246/2020	EPI_ISL_481744	98	03/31/20	North America	Canada	New Brunswick		Human	?	?	19B	A.1	S	2020-07-03	0	0	1	3
Canada/NB_247/2020	EPI_ISL_481745	98	03/31/20	North America	Canada	New Brunswick		Human	?	?	20B	B.1.1.35	GR	2020-07-03	0	0	1	6
Canada/NB_248/2020	EPI_ISL_481746	99	04/01/20	North America	Canada	New Brunswick		Human	?	?	20C	B.1	GH	2020-07-03	0	0	1	7
Canada/NB_249/2020	EPI_ISL_481747	97	03/30/20	North America	Canada	New Brunswick		Human	?	?	20C	B.1	GH	2020-07-03	0	0	1	7
Canada/NB_250/2020	EPI_ISL_481748	100	04/02/20	North America	Canada	New Brunswick		Human	?	?	20A	B.1	GH	2020-07-03	0	0	1	14
Canada/NB_252/2020	EPI_ISL_481749	99	04/01/20	North America	Canada	New Brunswick		Human	?	?	20A	B.1	GH	2020-07-03	0	0	1	14
Canada/NB_257/2020	EPI_ISL_481750	101	04/03/20	North America	Canada	New Brunswick		Human	?	?	19A	B.6	O	2020-07-03	0	0	1	12
Canada/NB_260/2020	EPI_ISL_481751	103	04/05/20	North America	Canada	New Brunswick		Human	?	?	20C	B.1	GH	2020-07-03	0	0	1	7
Canada/NB_261/2020	EPI_ISL_481752	103	04/05/20	North America	Canada	New Brunswick		Human	?	?	20B	B.1.1	GR	2020-07-03	0	0	1	5
Canada/NB_263/2020	EPI_ISL_481753	104	04/06/20	North America	Canada	New Brunswick		Human	?	?	20A	B.1.98	G	2020-07-03	0	0	1	5
Canada/NB_264/2020	EPI_ISL_481754	105	04/07/20	North America	Canada	New Brunswick		Human	?	?	20B	B.1.1	GR	2020-07-03	0	0	1	5
Canada/NB_270/2020	EPI_ISL_481755	108	04/10/20	North America	Canada	New Brunswick		Human	?	?	20A	B.1.98	G	2020-07-03	0	0	1	5
Canada/NB_271/2020	EPI_ISL_481756	108	04/10/20	North America	Canada	New Brunswick		Human	?	?	19B	A.3	S	2020-07-03	0	0	1	2
Canada/NB_274/2020	EPI_ISL_481757	109	04/11/20	North America	Canada	New Brunswick		Human	?	?	20A	B.1.77	G	2020-07-03	0	0	1	5
Canada/NB_277/2020	EPI_ISL_481758	111	04/13/20	North America	Canada	New Brunswick		Human	?	?	20B	B.1.1	GR	2020-07-03	0	0	1	5
Canada/NB_54/2020	EPI_ISL_482471	84	03/17/20	North America	Canada	New Brunswick		Human	?	?	19B	A.1	S	2020-07-03	0	0	1	3
Canada/NB_55/2020	EPI_ISL_482472	82	03/15/20	North America	Canada	New Brunswick		Human	?	?	19A	B.2.2	V	2020-07-03	0	0	1	9
Canada/NB_56/2020	EPI_ISL_482473	82	03/15/20	North America	Canada	New Brunswick		Human	?	?	20A	B.1.89	G	2020-07-03	0	0	1	5
Canada/NL_72/2020	EPI_ISL_482479	86	03/19/20	North America	Canada	Newfoundland and Labrador		Human	?	?	19B	A.5	S	2020-07-03	0	0	1	2
Canada/NS_40/2020	EPI_ISL_482469	72	03/05/20	North America	Canada	Nova Scotia		Human	?	?	20C	B.1	GH	2020-07-03	0	0	1	7
Canada/NS_42/2020	EPI_ISL_482470	83	03/16/20	North America	Canada	Nova Scotia		Human	?	?	20C	B.1	GH	2020-07-03	0	0	1	7
Canada/NS_60/2020	EPI_ISL_482476	84	03/17/20	North America	Canada	Nova Scotia		Human	?	?	19A	B.2.1	V	2020-07-03	0	0	1	10
Canada/NS_61/2020	EPI_ISL_482477	85	03/18/20	North America	Canada	Nova Scotia		Human	?	?	20C	B.1	GH	2020-07-03	0	0	1	7
England/BRIS-12CA2D/2020	EPI_ISL_481953	115	04/17/20	Europe	United Kingdom	England		Human	?	?	19A	B.2.2	O	2020-07-03	0	1	0	9
England/BRIS-12CA3C/2020	EPI_ISL_481960	115	04/17/20	Europe	United Kingdom	England		Human	?	?	19A	B.2.2	V	2020-07-03	0	0	1	9
England/BRIS-12CA4B/2020	EPI_ISL_481834	115	04/17/20	Europe	United Kingdom	England		Human	?	?	19A	B.2.2	V	2020-07-03	0	0	1	9
England/BRIS-12CA69/2020	EPI_ISL_481858	115	04/17/20	Europe	United Kingdom	England		Human	?	?	20B	B.1.1	GR	2020-07-03	0	0	1	5
England/BRIS-12CA78/2020	EPI_ISL_481935	115	04/17/20	Europe	United Kingdom	England		Human	?	?	20B	B.1.1	GR	2020-07-03	0	0	1	5
England/BRIS-12CA96/2020	EPI_ISL_481884	116	04/18/20	Europe	United Kingdom	England		Human	?	?	20B	B.1.1.10	GR	2020-07-03	0	0	1	5
England/BRIS-12CAA5/2020	EPI_ISL_481954	116	04/18/20	Europe	United Kingdom	England		Human	?	?	20B	B.1.1	GR	2020-07-03	0	0	1	5
England/BRIS-12CAC3/2020	EPI_ISL_481817	116	04/18/20	Europe	United Kingdom	England		Human	?	?	20A	B.1.77	G	2020-07-03	0	0	1	5
England/BRIS-12CAD2/2020	EPI_ISL_481803	116	04/18/20	Europe	United Kingdom	England		Human	?	?	20B	B.1.1.10	GR	2020-07-03	0	0	1	5
England/BRIS-12CAE1/2020	EPI_ISL_481955	116	04/18/20	Europe	United Kingdom	England		Human	?	?	20B	B.1.1	GR	2020-07-03	0	1	0	5
England/BRIS-12CAF0/2020	EPI_ISL_481887	116	04/18/20	Europe	United Kingdom	England		Human	?	?	20B	B.1.1	GR	2020-07-03	0	0	1	5
England/BRIS-12CB1B/2020	EPI_ISL_481842	116	04/18/20	Europe	United Kingdom	England		Human	?	?	20B	B.1.1.10	GR	2020-07-03	0	0	1	5
England/BRIS-12CB2A/2020	EPI_ISL_481869	116	04/18/20	Europe	United Kingdom	England		Human	?	?	20B	B.1.1.10	GR	2020-07-03	0	0	1	5
England/BRIS-12CB39/2020	EPI_ISL_481906	116	04/18/20	Europe	United Kingdom	England		Human	?	?	20B	B.1.1.10	GR	2020-07-03	0	0	1	5
England/BRIS-12CB48/2020	EPI_ISL_481837	116	04/18/20	Europe	United Kingdom	England		Human	?	?	20B	B.1.1.10	GR	2020-07-03	0	0	1	5
England/BRIS-12CB57/2020	EPI_ISL_481820	116	04/18/20	Europe	United Kingdom	England		Human	?	?	20B	B.1.1.10	GR	2020-07-03	0	0	1	5
England/BRIS-12CB75/2020	EPI_ISL_481902	116	04/18/20	Europe	United Kingdom	England		Human	?	?	20B	B.1.1	GR	2020-07-03	0	0	1	5
England/BRIS-12CB84/2020	EPI_ISL_481784	115	04/17/20	Europe	United Kingdom	England		Human	?	?	20B	B.1.1.10	GR	2020-07-03	0	0	1	5
England/BRIS-12CBB1/2020	EPI_ISL_481949	116	04/18/20	Europe	United Kingdom	England		Human	?	?	20B	B.1.1.44	GR	2020-07-03	0	0	1	5
England/BRIS-12CBC0/2020	EPI_ISL_481932	116	04/18/20	Europe	United Kingdom	England		Human	?	?	20B	B.1.1.64	GR	2020-07-03	0	1	0	5
England/BRIS-12CBDF/2020	EPI_ISL_481818	116	04/18/20	Europe	United Kingdom	England		Human	?	?	20B	B.1.1	GR	2020-07-03	0	0	1	5
England/BRIS-12CBFD/2020	EPI_ISL_481885	116	04/18/20	Europe	United Kingdom	England		Human	?	?	20B	B.1.1.44	GR	2020-07-03	0	1	0	5
England/BRIS-12CC09/2020	EPI_ISL_481963	116	04/18/20	Europe	United Kingdom	England		Human	?	?	19A	B.3	O	2020-07-03	0	1	0	1
England/BRIS-12CC18/2020	EPI_ISL_481957	117	04/19/20	Europe	United Kingdom	England		Human	?	?	20A	B.1.81	G	2020-07-03	0	0	1	5
England/BRIS-12CC27/2020	EPI_ISL_481924	115	04/17/20	Europe	United Kingdom	England		Human	?	?	20B	B.1.1	GR	2020-07-03	0	0	1	5
England/BRIS-12CC36/2020	EPI_ISL_481909	116	04/18/20	Europe	United Kingdom	England		Human	?	?	20B	B.1.1	GR	2020-07-03	0	0	1	5
England/BRIS-12CC45/2020	EPI_ISL_481767	116	04/18/20	Europe	United Kingdom	England		Human	?	?	20A	B.1	G	2020-07-03	0	1	0	5
England/BRIS-12CC54/2020	EPI_ISL_481791	116	04/18/20	Europe	United Kingdom	England		Human	?	?	20B	B.1.1.10	GR	2020-07-03	0	0	1	5
England/BRIS-12CC63/2020	EPI_ISL_481851	116	04/18/20	Europe	United Kingdom	England		Human	?	?	20B	B.1.1.10	GR	2020-07-03	0	0	1	5
England/BRIS-12CC72/2020	EPI_ISL_481771	116	04/18/20	Europe	United Kingdom	England		Human	?	?	20B	B.1.1.10	GR	2020-07-03	0	0	1	5
England/BRIS-12CC81/2020	EPI_ISL_481847	116	04/18/20	Europe	United Kingdom	England		Human	?	?	20B	B.1.1.10	GR	2020-07-03	0	0	1	5
England/BRIS-12CC90/2020	EPI_ISL_481854	116	04/18/20	Europe	United Kingdom	England		Human	?	?	20B	B.1.1.10	GR	2020-07-03	0	0	1	5
England/BRIS-12CCAF/2020	EPI_ISL_481966	114	04/16/20	Europe	United Kingdom	England		Human	?	?	20B	B.1.1.10	GR	2020-07-03	0	0	0	5
England/BRIS-12CCBE/2020	EPI_ISL_481958	116	04/18/20	Europe	United Kingdom	England		Human	?	?	20B	B.1.1.10	GR	2020-07-03	0	0	1	5
England/BRIS-12CCCD/2020	EPI_ISL_481797	116	04/18/20	Europe	United Kingdom	England		Human	?	?	20B	B.1.1.10	GR	2020-07-03	0	0	1	5
England/BRIS-12CCDC/2020	EPI_ISL_481794	116	04/18/20	Europe	United Kingdom	England		Human	?	?	20B	B.1.1.10	GR	2020-07-03	0	0	1	5
England/BRIS-12CCEB/2020	EPI_ISL_481883	116	04/18/20	Europe	United Kingdom	England		Human	?	?	20A	B.1.81	G	2020-07-03	0	0	1	5
England/BRIS-12CCFA/2020	EPI_ISL_481796	116	04/18/20	Europe	United Kingdom	England		Human	?	?	19A	B.2.1	O	2020-07-03	0	1	0	10
England/BRIS-12CD06/2020	EPI_ISL_481774	142	05/14/20	Europe	United Kingdom	England		Human	?	?	20B	B.1.1.35	GR	2020-07-03	0	0	1	6
England/BRIS-12CD15/2020	EPI_ISL_481778	143	05/15/20	Europe	United Kingdom	England		Human	?	?	20B	B.1.1.35	GR	2020-07-03	0	1	0	6
England/BRIS-12CD24/2020	EPI_ISL_481790	143	05/15/20	Europe	United Kingdom	England		Human	?	?	20B	B.1.1	GR	2020-07-03	0	1	0	5
England/BRIS-12CD33/2020	EPI_ISL_481867	142	05/14/20	Europe	United Kingdom	England		Human	?	?	20B	B.1.1	GR	2020-07-03	0	0	1	5
England/BRIS-12CD42/2020	EPI_ISL_481944	143	05/15/20	Europe	United Kingdom	England		Human	?	?	20B	B.1.1.35	GR	2020-07-03	0	1	0	6
England/BRIS-12CD51/2020	EPI_ISL_481819	143	05/15/20	Europe	United Kingdom	England		Human	?	?	20B	B.1.1.35	GR	2020-07-03	0	0	1	6
England/BRIS-12CD7F/2020	EPI_ISL_481936	142	05/14/20	Europe	United Kingdom	England		Human	?	?	20B	B.1.1.35	GR	2020-07-03	0	0	1	6
England/BRIS-12CDAC/2020	EPI_ISL_481938	121	04/23/20	Europe	United Kingdom	England		Human	?	?	20B	B.1.1	GR	2020-07-03	0	0	1	5
England/BRIS-12CDCA/2020	EPI_ISL_481942	122	04/24/20	Europe	United Kingdom	England		Human	?	?	20B	B.1.1	GR	2020-07-03	0	0	1	5
England/BRIS-12CDE8/2020	EPI_ISL_481824	122	04/24/20	Europe	United Kingdom	England		Human	?	?	20A	B.1	G	2020-07-03	0	0	1	5
England/BRIS-12CE21/2020	EPI_ISL_481886	122	04/24/20	Europe	United Kingdom	England		Human	?	?	20B	B.1.1	GR	2020-07-03	0	0	1	5
England/BRIS-12CE4F/2020	EPI_ISL_481822	122	04/24/20	Europe	United Kingdom	England		Human	?	?	20B	B.1.1.35	GR	2020-07-03	0	0	1	6
England/BRIS-12CE7C/2020	EPI_ISL_481793	122	04/24/20	Europe	United Kingdom	England		Human	?	?	20B	B.1.1	GR	2020-07-03	0	0	1	5
England/BRIS-12CE8B/2020	EPI_ISL_481911	122	04/24/20	Europe	United Kingdom	England		Human	?	?	20A	B.1.72	G	2020-07-03	0	0	1	5
England/BRIS-12CE9A/2020	EPI_ISL_481933	122	04/24/20	Europe	United Kingdom	England		Human	?	?	20B	B.1.1.10	GR	2020-07-03	0	0	1	5
England/BRIS-12CEA9/2020	EPI_ISL_481939	122	04/24/20	Europe	United Kingdom	England		Human	?	?	20B	B.1.1	GR	2020-07-03	0	0	1	5
England/BRIS-12CEB8/2020	EPI_ISL_481772	122	04/24/20	Europe	United Kingdom	England		Human	?	?	20B	B.1.1	GR	2020-07-03	0	0	1	5
England/BRIS-12CED6/2020	EPI_ISL_481860	121	04/23/20	Europe	United Kingdom	England		Human	?	?	20B	B.1.1.44	GR	2020-07-03	0	1	0	5
England/BRIS-12CEE5/2020	EPI_ISL_481815	122	04/24/20	Europe	United Kingdom	England		Human	?	?	20B	B.1.1	GR	2020-07-03	0	0	1	5
England/BRIS-12CF00/2020	EPI_ISL_481801	122	04/24/20	Europe	United Kingdom	England		Human	?	?	19A	B.3	L	2020-07-03	0	0	1	1
England/BRIS-12CF1F/2020	EPI_ISL_481812	122	04/24/20	Europe	United Kingdom	England		Human	?	?	20B	B.1.1.10	GR	2020-07-03	0	0	1	5
England/BRIS-12CF2E/2020	EPI_ISL_481914	122	04/24/20	Europe	United Kingdom	England		Human	?	?	20B	B.1.1.10	GR	2020-07-03	0	0	1	5
England/BRIS-12CF3D/2020	EPI_ISL_481959	122	04/24/20	Europe	United Kingdom	England		Human	?	?	20B	B.1.1	GR	2020-07-03	0	1	0	5
England/BRIS-12CF4C/2020	EPI_ISL_481807	122	04/24/20	Europe	United Kingdom	England		Human	?	?	20B	B.1.1	GR	2020-07-03	0	0	1	5
England/BRIS-12CF6A/2020	EPI_ISL_481782	123	04/25/20	Europe	United Kingdom	England		Human	?	?	20B	B.1.1	GR	2020-07-03	0	0	1	5
England/BRIS-12CF79/2020	EPI_ISL_481799	123	04/25/20	Europe	United Kingdom	England		Human	?	?	20B	B.1.1.35	GR	2020-07-03	0	0	1	6
England/BRIS-12CF88/2020	EPI_ISL_481833	123	04/25/20	Europe	United Kingdom	England		Human	?	?	20B	B.1.1.35	GR	2020-07-03	0	0	1	6
England/BRIS-12CF97/2020	EPI_ISL_481845	123	04/25/20	Europe	United Kingdom	England		Human	?	?	20B	B.1.1.35	GR	2020-07-03	0	0	1	6
England/BRIS-12CFA6/2020	EPI_ISL_481948	123	04/25/20	Europe	United Kingdom	England		Human	?	?	20B	B.1.1.35	GR	2020-07-03	0	0	1	6
England/BRIS-12CFB5/2020	EPI_ISL_481839	123	04/25/20	Europe	United Kingdom	England		Human	?	?	20B	B.1.1	GR	2020-07-03	0	0	1	5
England/BRIS-12CFC4/2020	EPI_ISL_481922	123	04/25/20	Europe	United Kingdom	England		Human	?	?	20B	B.1.1.35	GR	2020-07-03	0	0	1	6
England/BRIS-12CFD3/2020	EPI_ISL_481945	123	04/25/20	Europe	United Kingdom	England		Human	?	?	20B	B.1.1.35	GR	2020-07-03	0	0	1	6
England/BRIS-12CFE2/2020	EPI_ISL_481962	123	04/25/20	Europe	United Kingdom	England		Human	?	?	20B	B.1.1	GR	2020-07-03	0	0	1	5
England/BRIS-12CFF1/2020	EPI_ISL_481910	123	04/25/20	Europe	United Kingdom	England		Human	?	?	20B	B.1.1	GR	2020-07-03	0	0	1	5
England/BRIS-12D00C/2020	EPI_ISL_481943	122	04/24/20	Europe	United Kingdom	England		Human	?	?	19A	B.23	L	2020-07-03	0	0	0	1
England/BRIS-12D01B/2020	EPI_ISL_481929	123	04/25/20	Europe	United Kingdom	England		Human	?	?	20B	B.1.1	GR	2020-07-03	0	0	1	5
England/BRIS-12D039/2020	EPI_ISL_481804	123	04/25/20	Europe	United Kingdom	England		Human	?	?	20B	B.1.1.35	GR	2020-07-03	0	1	0	6
England/BRIS-12D048/2020	EPI_ISL_481853	124	04/26/20	Europe	United Kingdom	England		Human	?	?	20B	B.1.1	GR	2020-07-03	0	0	1	5
England/BRIS-12D057/2020	EPI_ISL_481829	123	04/25/20	Europe	United Kingdom	England		Human	?	?	20B	B.1.1.35	GR	2020-07-03	0	1	0	6
England/BRIS-12D066/2020	EPI_ISL_481921	124	04/26/20	Europe	United Kingdom	England		Human	?	?	20B	B.1.1.35	GR	2020-07-03	0	0	1	6
England/BRIS-12D075/2020	EPI_ISL_481904	134	05/06/20	Europe	United Kingdom	England		Human	?	?	20B	B.1.1	GR	2020-07-03	0	0	1	5
England/BRIS-12D084/2020	EPI_ISL_481780	123	04/25/20	Europe	United Kingdom	England		Human	?	?	20A	B.1.5	G	2020-07-03	0	1	0	13
England/BRIS-12D093/2020	EPI_ISL_481919	123	04/25/20	Europe	United Kingdom	England		Human	?	?	20B	B.1.1	GR	2020-07-03	0	0	1	5
England/BRIS-12D0A2/2020	EPI_ISL_481956	122	04/24/20	Europe	United Kingdom	England		Human	?	?	20B	B.1.1.10	GR	2020-07-03	0	1	0	5
England/BRIS-12D0B1/2020	EPI_ISL_481947	123	04/25/20	Europe	United Kingdom	England		Human	?	?	20B	B.1.1.64	GR	2020-07-03	0	0	1	5
England/BRIS-12D0C0/2020	EPI_ISL_481964	123	04/25/20	Europe	United Kingdom	England		Human	?	?	20C	B.1.117	GH	2020-07-03	0	0	1	7
England/BRIS-12D0DF/2020	EPI_ISL_481843	123	04/25/20	Europe	United Kingdom	England		Human	?	?	20A	B.1.81	G	2020-07-03	0	0	1	5
England/BRIS-12D0EE/2020	EPI_ISL_481918	124	04/26/20	Europe	United Kingdom	England		Human	?	?	20B	B.1.1	GR	2020-07-03	0	0	1	5
England/BRIS-12D0FD/2020	EPI_ISL_481872	122	04/24/20	Europe	United Kingdom	England		Human	?	?	20A	B.1	GH	2020-07-03	0	1	0	7
England/BRIS-12D109/2020	EPI_ISL_481920	123	04/25/20	Europe	United Kingdom	England		Human	?	?	19A	B.3	L	2020-07-03	0	0	1	1
England/BRIS-12D118/2020	EPI_ISL_481876	123	04/25/20	Europe	United Kingdom	England		Human	?	?	20B	B.1.1	GR	2020-07-03	0	0	1	5
England/BRIS-12D136/2020	EPI_ISL_481832	124	04/26/20	Europe	United Kingdom	England		Human	?	?	20B	B.1.1	GR	2020-07-03	0	1	0	5
England/BRIS-12D145/2020	EPI_ISL_481864	124	04/26/20	Europe	United Kingdom	England		Human	?	?	20B	B.1.1	GR	2020-07-03	0	1	0	5
England/BRIS-12D163/2020	EPI_ISL_481779	123	04/25/20	Europe	United Kingdom	England		Human	?	?	20B	B.1.1	GR	2020-07-03	0	0	1	5
England/BRIS-12D190/2020	EPI_ISL_481781	132	05/04/20	Europe	United Kingdom	England		Human	?	?	19A	B.2	V	2020-07-03	0	1	0	9
England/BRIS-12D1AF/2020	EPI_ISL_481897	132	05/04/20	Europe	United Kingdom	England		Human	?	?	20A	B.1.81	G	2020-07-03	0	1	0	5
England/BRIS-12D1CD/2020	EPI_ISL_481882	132	05/04/20	Europe	United Kingdom	England		Human	?	?	20B	B.1.1.35	GR	2020-07-03	0	1	0	6
England/BRIS-12D1DC/2020	EPI_ISL_481789	132	05/04/20	Europe	United Kingdom	England		Human	?	?	20B	B.1.1	GR	2020-07-03	0	0	1	5
England/BRIS-12D1EB/2020	EPI_ISL_481915	132	05/04/20	Europe	United Kingdom	England		Human	?	?	20B	B.1.1	GR	2020-07-03	0	0	1	5
England/BRIS-12D206/2020	EPI_ISL_481907	129	05/01/20	Europe	United Kingdom	England		Human	?	?	20B	B.1.1.64	GR	2020-07-03	0	0	1	5
England/BRIS-12D215/2020	EPI_ISL_481770	131	05/03/20	Europe	United Kingdom	England		Human	?	?	20C	B.1.117	GH	2020-07-03	0	0	1	7
England/BRIS-12D233/2020	EPI_ISL_481859	131	05/03/20	Europe	United Kingdom	England		Human	?	?	20B	B.1.1.35	GR	2020-07-03	0	0	1	6
England/BRIS-12D242/2020	EPI_ISL_481893	132	05/04/20	Europe	United Kingdom	England		Human	?	?	20A	B.1.5.25	G	2020-07-03	0	0	1	13
England/BRIS-12D251/2020	EPI_ISL_481808	132	05/04/20	Europe	United Kingdom	England		Human	?	?	20B	B.1.1	GR	2020-07-03	0	0	1	5
England/BRIS-12D260/2020	EPI_ISL_481835	132	05/04/20	Europe	United Kingdom	England		Human	?	?	19A	B	O	2020-07-03	0	1	0	9
England/BRIS-12D28E/2020	EPI_ISL_481798	132	05/04/20	Europe	United Kingdom	England		Human	?	?	20C	B.1	GH	2020-07-03	0	1	0	7
England/BRIS-12D2AC/2020	EPI_ISL_481881	132	05/04/20	Europe	United Kingdom	England		Human	?	?	19A	B	O	2020-07-03	0	1	0	9
England/BRIS-12D2BB/2020	EPI_ISL_481811	132	05/04/20	Europe	United Kingdom	England		Human	?	?	20C	B.1.117	GH	2020-07-03	0	0	1	7
England/BRIS-12D2E8/2020	EPI_ISL_481861	132	05/04/20	Europe	United Kingdom	England		Human	?	?	20B	B.1.1.35	GR	2020-07-03	0	0	1	6
England/BRIS-12D2F7/2020	EPI_ISL_481849	132	05/04/20	Europe	United Kingdom	England		Human	?	?	20B	B.1.1.10	GR	2020-07-03	0	1	0	5
England/BRIS-12D303/2020	EPI_ISL_481895	132	05/04/20	Europe	United Kingdom	England		Human	?	?	20C	B.1	GH	2020-07-03	0	0	1	7
England/BRIS-12D312/2020	EPI_ISL_481925	132	05/04/20	Europe	United Kingdom	England		Human	?	?	20C	B.1	GH	2020-07-03	0	0	1	7
England/BRIS-12D321/2020	EPI_ISL_481806	132	05/04/20	Europe	United Kingdom	England		Human	?	?	20A	B.1.13	GH	2020-07-03	0	0	1	7
England/BRIS-12D34F/2020	EPI_ISL_481874	133	05/05/20	Europe	United Kingdom	England		Human	?	?	20B	B.1.1.10	GR	2020-07-03	0	0	1	5
England/BRIS-12D39A/2020	EPI_ISL_481950	132	05/04/20	Europe	United Kingdom	England		Human	?	?	20B	B.1.1	GR	2020-07-03	0	0	1	5
England/BRIS-12D3A9/2020	EPI_ISL_481840	132	05/04/20	Europe	United Kingdom	England		Human	?	?	20B	B.1.1.35	GR	2020-07-03	0	0	1	6
England/BRIS-12D3B8/2020	EPI_ISL_481788	132	05/04/20	Europe	United Kingdom	England		Human	?	?	20B	B.1.1.10	GR	2020-07-03	0	0	1	5
England/BRIS-12D3C7/2020	EPI_ISL_481941	132	05/04/20	Europe	United Kingdom	England		Human	?	?	20B	B.1.1.10	GR	2020-07-03	0	0	1	5
England/BRIS-12D3D6/2020	EPI_ISL_481802	131	05/03/20	Europe	United Kingdom	England		Human	?	?	20B	B.1.1.44	GR	2020-07-03	0	1	0	5
England/BRIS-12D3F4/2020	EPI_ISL_481878	132	05/04/20	Europe	United Kingdom	England		Human	?	?	20B	B.1.1.44	GR	2020-07-03	0	0	1	5
England/BRIS-12D400/2020	EPI_ISL_481927	133	05/05/20	Europe	United Kingdom	England		Human	?	?	20B	B.1.1	GR	2020-07-03	0	0	1	5
England/BRIS-12D43D/2020	EPI_ISL_481785	133	05/05/20	Europe	United Kingdom	England		Human	?	?	20B	B.1.1.35	GR	2020-07-03	0	0	1	6
England/BRIS-12D45B/2020	EPI_ISL_481952	132	05/04/20	Europe	United Kingdom	England		Human	?	?	20B	B.1.1	GR	2020-07-03	0	0	1	5
England/BRIS-12D46A/2020	EPI_ISL_481873	132	05/04/20	Europe	United Kingdom	England		Human	?	?	20B	B.1.1	GR	2020-07-03	0	0	1	5
England/BRIS-12D479/2020	EPI_ISL_481855	132	05/04/20	Europe	United Kingdom	England		Human	?	?	20B	B.1.1	GR	2020-07-03	0	0	1	5
England/BRIS-12D488/2020	EPI_ISL_481877	132	05/04/20	Europe	United Kingdom	England		Human	?	?	20B	B.1.1	GR	2020-07-03	0	0	1	5
England/BRIS-12D4C4/2020	EPI_ISL_481899	132	05/04/20	Europe	United Kingdom	England		Human	?	?	20B	B.1.1	GR	2020-07-03	0	1	0	5
England/BRIS-12D4E2/2020	EPI_ISL_481866	133	05/05/20	Europe	United Kingdom	England		Human	?	?	20B	B.1.1	GR	2020-07-03	0	0	1	5
England/BRIS-12D4F1/2020	EPI_ISL_481965	133	05/05/20	Europe	United Kingdom	England		Human	?	?	20C	B.1.167	GH	2020-07-03	0	1	0	7
England/BRIS-12D51C/2020	EPI_ISL_481926	132	05/04/20	Europe	United Kingdom	England		Human	?	?	19A	B.2.6	V	2020-07-03	0	0	1	9
England/BRIS-12D52B/2020	EPI_ISL_481786	132	05/04/20	Europe	United Kingdom	England		Human	?	?	19A	B.2.6	V	2020-07-03	0	0	1	9
England/BRIS-12D53A/2020	EPI_ISL_481848	131	05/03/20	Europe	United Kingdom	England		Human	?	?	19A	B.2.6	V	2020-07-03	0	0	1	9
England/BRIS-12D549/2020	EPI_ISL_481934	132	05/04/20	Europe	United Kingdom	England		Human	?	?	19A	B.2.6	V	2020-07-03	0	0	1	9
England/BRIS-12D558/2020	EPI_ISL_481913	131	05/03/20	Europe	United Kingdom	England		Human	?	?	19A	B.2.6	V	2020-07-03	0	0	1	9
England/BRIS-12D567/2020	EPI_ISL_481792	133	05/05/20	Europe	United Kingdom	England		Human	?	?	20B	B.1.1.35	GR	2020-07-03	0	0	1	6
England/BRIS-12D576/2020	EPI_ISL_481916	134	05/06/20	Europe	United Kingdom	England		Human	?	?	20B	B.1.1.35	GR	2020-07-03	0	1	0	6
England/BRIS-12D594/2020	EPI_ISL_481826	133	05/05/20	Europe	United Kingdom	England		Human	?	?	20B	B.1.1	GR	2020-07-03	0	0	1	5
England/BRIS-12D5A3/2020	EPI_ISL_481870	133	05/05/20	Europe	United Kingdom	England		Human	?	?	20B	B.1.1	GR	2020-07-03	0	0	1	5
England/BRIS-12D5EF/2020	EPI_ISL_481825	134	05/06/20	Europe	United Kingdom	England		Human	?	?	20A	B.1	G	2020-07-03	0	1	0	5
England/BRIS-12D60A/2020	EPI_ISL_481923	134	05/06/20	Europe	United Kingdom	England		Human	?	?	20B	B.1.1.64	GR	2020-07-03	0	1	0	5
England/BRIS-12D619/2020	EPI_ISL_481862	134	05/06/20	Europe	United Kingdom	England		Human	?	?	20B	B.1.1.35	GR	2020-07-03	0	1	0	6
England/BRIS-12D628/2020	EPI_ISL_481946	134	05/06/20	Europe	United Kingdom	England		Human	?	?	20B	B.1.1.35	GR	2020-07-03	0	0	1	6
England/BRIS-12D637/2020	EPI_ISL_481961	134	05/06/20	Europe	United Kingdom	England		Human	?	?	20B	B.1.1.35	GR	2020-07-03	0	0	0	6
England/BRIS-12D655/2020	EPI_ISL_481816	134	05/06/20	Europe	United Kingdom	England		Human	?	?	20B	B.1.1	GR	2020-07-03	0	1	0	5
England/BRIS-12D664/2020	EPI_ISL_481810	135	05/07/20	Europe	United Kingdom	England		Human	?	?	20B	B.1.1	GR	2020-07-03	0	0	1	5
England/BRIS-12D682/2020	EPI_ISL_481930	136	05/08/20	Europe	United Kingdom	England		Human	?	?	20B	B.1.1.35	GR	2020-07-03	0	0	1	6
England/BRIS-12D6BF/2020	EPI_ISL_481894	135	05/07/20	Europe	United Kingdom	England		Human	?	?	20A	B.1	G	2020-07-03	0	0	1	5
England/BRIS-12D6CE/2020	EPI_ISL_481787	136	05/08/20	Europe	United Kingdom	England		Human	?	?	20B	B.1.1	GR	2020-07-03	0	0	1	5
England/BRIS-12D6DD/2020	EPI_ISL_481937	135	05/07/20	Europe	United Kingdom	England		Human	?	?	20B	B.1.1	GR	2020-07-03	0	1	0	5
England/BRIS-12D6EC/2020	EPI_ISL_481769	135	05/07/20	Europe	United Kingdom	England		Human	?	?	20B	B.1.1	GR	2020-07-03	0	0	0	5
England/BRIS-12D6FB/2020	EPI_ISL_481827	135	05/07/20	Europe	United Kingdom	England		Human	?	?	20B	B.1.1	GR	2020-07-03	0	1	0	5
England/BRIS-12D707/2020	EPI_ISL_481850	136	05/08/20	Europe	United Kingdom	England		Human	?	?	20B	B.1.1	GR	2020-07-03	0	0	1	5
England/BRIS-12D725/2020	EPI_ISL_481890	135	05/07/20	Europe	United Kingdom	England		Human	?	?	20B	B.1.1.10	GR	2020-07-03	0	1	0	5
England/BRIS-12D752/2020	EPI_ISL_481846	135	05/07/20	Europe	United Kingdom	England		Human	?	?	20B	B.1.1	GR	2020-07-03	0	0	1	5
England/BRIS-12D761/2020	EPI_ISL_481905	135	05/07/20	Europe	United Kingdom	England		Human	?	?	20B	B.1.1.35	GR	2020-07-03	0	0	1	6
England/BRIS-12D78F/2020	EPI_ISL_481889	136	05/08/20	Europe	United Kingdom	England		Human	?	?	20B	B.1.1.10	GR	2020-07-03	0	1	0	5
England/BRIS-12D79E/2020	EPI_ISL_481809	136	05/08/20	Europe	United Kingdom	England		Human	?	?	20B	B.1.1	GR	2020-07-03	0	1	0	5
England/BRIS-12D7AD/2020	EPI_ISL_481836	135	05/07/20	Europe	United Kingdom	England		Human	?	?	20B	B.1.1.35	GR	2020-07-03	0	0	1	6
England/BRIS-12D7E9/2020	EPI_ISL_481800	133	05/05/20	Europe	United Kingdom	England		Human	?	?	20B	B.1.1	GR	2020-07-03	0	0	1	5
England/BRIS-12D804/2020	EPI_ISL_481857	134	05/06/20	Europe	United Kingdom	England		Human	?	?	20B	B.1.1.35	GR	2020-07-03	0	0	1	6
England/BRIS-12D813/2020	EPI_ISL_481900	133	05/05/20	Europe	United Kingdom	England		Human	?	?	20B	B.1.1.35	GR	2020-07-03	0	0	1	6
England/BRIS-12D822/2020	EPI_ISL_481880	133	05/05/20	Europe	United Kingdom	England		Human	?	?	20B	B.1.1.35	GR	2020-07-03	0	1	0	6
England/BRIS-12D831/2020	EPI_ISL_481814	133	05/05/20	Europe	United Kingdom	England		Human	?	?	20B	B.1.1.35	GR	2020-07-03	0	1	0	6
England/BRIS-12D840/2020	EPI_ISL_481888	134	05/06/20	Europe	United Kingdom	England		Human	?	?	20B	B.1.1.64	GR	2020-07-03	0	1	0	5
England/BRIS-12D85F/2020	EPI_ISL_481856	134	05/06/20	Europe	United Kingdom	England		Human	?	?	20B	B.1.1.64	GR	2020-07-03	0	0	1	5
England/BRIS-12D86E/2020	EPI_ISL_481775	134	05/06/20	Europe	United Kingdom	England		Human	?	?	20B	B.1.1.64	GR	2020-07-03	0	0	1	5
England/BRIS-12D87D/2020	EPI_ISL_481951	134	05/06/20	Europe	United Kingdom	England		Human	?	?	20A	B.1	G	2020-07-03	0	0	1	5
England/BRIS-12D88C/2020	EPI_ISL_481828	134	05/06/20	Europe	United Kingdom	England		Human	?	?	19A	B	L	2020-07-03	0	0	1	1
England/BRIS-12D89B/2020	EPI_ISL_481844	134	05/06/20	Europe	United Kingdom	England		Human	?	?	19A	B	O	2020-07-03	0	1	0	1
England/BRIS-12D8AA/2020	EPI_ISL_481783	134	05/06/20	Europe	United Kingdom	England		Human	?	?	20B	B.1.1	GR	2020-07-03	0	0	0	5
England/BRIS-12D8B9/2020	EPI_ISL_481912	134	05/06/20	Europe	United Kingdom	England		Human	?	?	20B	B.1.1	GR	2020-07-03	0	0	1	5
England/BRIS-12D8C8/2020	EPI_ISL_481871	134	05/06/20	Europe	United Kingdom	England		Human	?	?	20B	B.1.1.35	GR	2020-07-03	0	0	1	6
England/BRIS-12D8E6/2020	EPI_ISL_481917	134	05/06/20	Europe	United Kingdom	England		Human	?	?	20B	B.1.1.35	GR	2020-07-03	0	0	1	6
England/BRIS-12D901/2020	EPI_ISL_481795	134	05/06/20	Europe	United Kingdom	England		Human	?	?	19A	B.3	O	2020-07-03	0	1	0	1
England/BRIS-12D92F/2020	EPI_ISL_481830	134	05/06/20	Europe	United Kingdom	England		Human	?	?	20B	B.1.1	GR	2020-07-03	0	0	1	5
England/BRIS-12D93E/2020	EPI_ISL_481868	135	05/07/20	Europe	United Kingdom	England		Human	?	?	20B	B.1.1	GR	2020-07-03	0	0	1	5
England/BRIS-12D94D/2020	EPI_ISL_481776	135	05/07/20	Europe	United Kingdom	England		Human	?	?	20B	B.1.1	GR	2020-07-03	0	0	1	5
England/BRIS-12D95C/2020	EPI_ISL_481901	135	05/07/20	Europe	United Kingdom	England		Human	?	?	20B	B.1.1	GR	2020-07-03	0	0	1	5
England/BRIS-12D97A/2020	EPI_ISL_481863	135	05/07/20	Europe	United Kingdom	England		Human	?	?	20B	B.1.1	GR	2020-07-03	0	0	1	5
England/BRIS-12D989/2020	EPI_ISL_481777	135	05/07/20	Europe	United Kingdom	England		Human	?	?	20B	B.1.1.10	GR	2020-07-03	0	0	1	5
England/BRIS-12D998/2020	EPI_ISL_481891	135	05/07/20	Europe	United Kingdom	England		Human	?	?	20B	B.1.1.10	GR	2020-07-03	0	0	1	5
England/BRIS-12D9A7/2020	EPI_ISL_481875	135	05/07/20	Europe	United Kingdom	England		Human	?	?	20B	B.1.1.10	GR	2020-07-03	0	1	0	5
England/BRIS-12D9B6/2020	EPI_ISL_481928	135	05/07/20	Europe	United Kingdom	England		Human	?	?	20A	B.1	G	2020-07-03	0	1	0	5
England/BRIS-12D9D4/2020	EPI_ISL_481852	135	05/07/20	Europe	United Kingdom	England		Human	?	?	20B	B.1.1.35	GR	2020-07-03	0	0	1	6
England/BRIS-12D9E3/2020	EPI_ISL_481841	135	05/07/20	Europe	United Kingdom	England		Human	?	?	20A	B.1.81	G	2020-07-03	0	1	0	5
England/BRIS-12D9F2/2020	EPI_ISL_481823	134	05/06/20	Europe	United Kingdom	England		Human	?	?	20C	B.1.165	GH	2020-07-03	0	0	0	7
England/BRIS-12DA0E/2020	EPI_ISL_481773	134	05/06/20	Europe	United Kingdom	England		Human	?	?	20A	B.1	G	2020-07-03	0	0	1	5
England/BRIS-12DA1D/2020	EPI_ISL_481940	135	05/07/20	Europe	United Kingdom	England		Human	?	?	20B	B.1.1.35	GR	2020-07-03	0	0	1	6
England/BRIS-12DA2C/2020	EPI_ISL_481908	135	05/07/20	Europe	United Kingdom	England		Human	?	?	20B	B.1.1.10	GR	2020-07-03	0	1	0	5
England/BRIS-12DA3B/2020	EPI_ISL_481896	135	05/07/20	Europe	United Kingdom	England		Human	?	?	20B	B.1.1.35	GR	2020-07-03	0	1	0	6
England/BRIS-12DA4A/2020	EPI_ISL_481903	135	05/07/20	Europe	United Kingdom	England		Human	?	?	20B	B.1.1.35	GR	2020-07-03	0	0	1	6
England/BRIS-12DA59/2020	EPI_ISL_481821	135	05/07/20	Europe	United Kingdom	England		Human	?	?	20B	B.1.1.35	GR	2020-07-03	0	0	1	6
England/BRIS-12DA68/2020	EPI_ISL_481865	155	05/27/20	Europe	United Kingdom	England		Human	?	?	20B	B.1.1.35	GR	2020-07-03	0	0	1	6
England/BRIS-12DA77/2020	EPI_ISL_481805	154	05/26/20	Europe	United Kingdom	England		Human	?	?	20B	B.1.1.35	GR	2020-07-03	0	1	0	6
England/BRIS-12DAE0/2020	EPI_ISL_481931	157	05/29/20	Europe	United Kingdom	England		Human	?	?	20B	B.1.1.35	GR	2020-07-03	0	1	0	6
England/BRIS-12DB0B/2020	EPI_ISL_481831	159	05/31/20	Europe	United Kingdom	England		Human	?	?	20B	B.1.1.35	GR	2020-07-03	0	0	0	6
England/BRIS-12DB1A/2020	EPI_ISL_481768	160	06/01/20	Europe	United Kingdom	England		Human	?	?	20B	B.1.1.35	GR	2020-07-03	0	0	1	6
England/BRIS-12DB56/2020	EPI_ISL_481898	159	05/31/20	Europe	United Kingdom	England		Human	?	?	20C	B.1.165	GH	2020-07-03	0	0	1	7
England/BRIS-12DB74/2020	EPI_ISL_481892	160	06/01/20	Europe	United Kingdom	England		Human	?	?	20B	B.1.1.35	GR	2020-07-03	0	1	0	6
England/BRIS-12DB83/2020	EPI_ISL_481967	160	06/01/20	Europe	United Kingdom	England		Human	?	?	20C	B.1.165	GH	2020-07-03	0	1	0	7
England/BRIS-12DB92/2020	EPI_ISL_481813	160	06/01/20	Europe	United Kingdom	England		Human	?	?	20C	B.1.165	GH	2020-07-03	0	1	0	7
England/BRIS-12DBA1/2020	EPI_ISL_481838	160	06/01/20	Europe	United Kingdom	England		Human	?	?	20C	B.1.165	GH	2020-07-03	0	1	0	7
England/BRIS-12DBB0/2020	EPI_ISL_481879	160	06/01/20	Europe	United Kingdom	England		Human	?	?	20B	B.1.1.35	GR	2020-07-03	0	0	0	6
England/BRIS-12DBED/2020	EPI_ISL_481766	131	05/03/20	Europe	United Kingdom	England		Human	?	?	20B	B.1.1	GR	2020-07-03	0	1	0	5
England/BRIS-12DBFC/2020	EPI_ISL_482001	131	05/03/20	Europe	United Kingdom	England		Human	?	?	20B	B.1.1	GR	2020-07-03	0	0	1	5
England/BRIS-12DC53/2020	EPI_ISL_482007	130	05/02/20	Europe	United Kingdom	England		Human	?	?	20B	B.1.1	GR	2020-07-03	0	0	1	5
England/BRIS-12DC62/2020	EPI_ISL_482029	134	05/06/20	Europe	United Kingdom	England		Human	?	?	20B	B.1.1.64	GR	2020-07-03	0	1	0	5
England/BRIS-12DC71/2020	EPI_ISL_482022	146	05/18/20	Europe	United Kingdom	England		Human	?	?	20C	B.1.117	GH	2020-07-03	0	1	0	7
England/BRIS-12DD41/2020	EPI_ISL_481995	159	05/31/20	Europe	United Kingdom	England		Human	?	?	20C	B.1.165	GH	2020-07-03	0	1	0	7
England/BRIS-12DD50/2020	EPI_ISL_481984	158	05/30/20	Europe	United Kingdom	England		Human	?	?	20B	B.1.1.35	GR	2020-07-03	0	0	1	6
England/BRIS-12DD9C/2020	EPI_ISL_481975	159	05/31/20	Europe	United Kingdom	England		Human	?	?	20B	B.1.1.35	GR	2020-07-03	0	0	1	6
England/BRIS-12DDAB/2020	EPI_ISL_481986	159	05/31/20	Europe	United Kingdom	England		Human	?	?	20B	B.1.1.2	GR	2020-07-03	0	1	0	5
England/BRIS-12DDC9/2020	EPI_ISL_482026	160	06/01/20	Europe	United Kingdom	England		Human	?	?	20B	B.1.1.35	GR	2020-07-03	0	0	1	6
England/BRIS-12DDD8/2020	EPI_ISL_481996	160	06/01/20	Europe	United Kingdom	England		Human	?	?	20B	B.1.1.35	GR	2020-07-03	0	0	1	6
England/BRIS-12DDE7/2020	EPI_ISL_481979	160	06/01/20	Europe	United Kingdom	England		Human	?	?	20B	B.1.1.35	GR	2020-07-03	0	1	0	6
England/BRIS-12DDF6/2020	EPI_ISL_481968	158	05/30/20	Europe	United Kingdom	England		Human	?	?	20B	B.1.1.35	GR	2020-07-03	0	0	1	6
England/BRIS-12DE02/2020	EPI_ISL_482011	159	05/31/20	Europe	United Kingdom	England		Human	?	?	20B	B.1.1.35	GR	2020-07-03	0	0	1	6
England/BRIS-12DE20/2020	EPI_ISL_481998	160	06/01/20	Europe	United Kingdom	England		Human	?	?	20A	B.1	G	2020-07-03	0	0	1	5
England/BRIS-12DE5D/2020	EPI_ISL_482002	158	05/30/20	Europe	United Kingdom	England		Human	?	?	20B	B.1.1.35	GR	2020-07-03	0	0	1	6
England/BRIS-12DE6C/2020	EPI_ISL_482015	159	05/31/20	Europe	United Kingdom	England		Human	?	?	20C	B.1.165	GH	2020-07-03	0	0	0	7
England/BRIS-12DE8A/2020	EPI_ISL_482005	161	06/02/20	Europe	United Kingdom	England		Human	?	?	20A	B.1	G	2020-07-03	0	0	1	5
England/BRIS-12DEF3/2020	EPI_ISL_482031	163	06/04/20	Europe	United Kingdom	England		Human	?	?	20B	B.1.1	GR	2020-07-03	0	1	0	5
England/BRIS-12DF1E/2020	EPI_ISL_481985	163	06/04/20	Europe	United Kingdom	England		Human	?	?	20C	B.1.167	GH	2020-07-03	0	0	1	7
England/BRIS-12DF2D/2020	EPI_ISL_481970	164	06/05/20	Europe	United Kingdom	England		Human	?	?	20C	B.1	GH	2020-07-03	0	1	0	7
England/BRIS-12DF3C/2020	EPI_ISL_482010	117	04/19/20	Europe	United Kingdom	England		Human	?	?	20A	B.1.98	G	2020-07-03	0	0	1	5
England/BRIS-12DF78/2020	EPI_ISL_482018	118	04/20/20	Europe	United Kingdom	England		Human	?	?	20B	B.1.1.35	GR	2020-07-03	0	0	1	6
England/BRIS-12DF87/2020	EPI_ISL_481977	117	04/19/20	Europe	United Kingdom	England		Human	?	?	20B	B.1.1	GR	2020-07-03	0	0	1	5
England/BRIS-12DF96/2020	EPI_ISL_482019	117	04/19/20	Europe	United Kingdom	England		Human	?	?	20B	B.1.1.35	GR	2020-07-03	0	1	0	6
England/BRIS-12DFD2/2020	EPI_ISL_481999	118	04/20/20	Europe	United Kingdom	England		Human	?	?	20B	B.1.1	GR	2020-07-03	0	0	0	5
England/BRIS-12E00B/2020	EPI_ISL_481997	118	04/20/20	Europe	United Kingdom	England		Human	?	?	20A	B.1.72	G	2020-07-03	0	1	0	5
England/BRIS-12E029/2020	EPI_ISL_482016	118	04/20/20	Europe	United Kingdom	England		Human	?	?	20B	B.1.1.10	GR	2020-07-03	0	1	0	5
England/BRIS-12E047/2020	EPI_ISL_482024	118	04/20/20	Europe	United Kingdom	England		Human	?	?	20B	B.1.1.35	GR	2020-07-03	0	1	0	6
England/BRIS-12E065/2020	EPI_ISL_481764	118	04/20/20	Europe	United Kingdom	England		Human	?	?	19A	B	O	2020-07-03	0	1	0	10
England/BRIS-12E092/2020	EPI_ISL_482000	118	04/20/20	Europe	United Kingdom	England		Human	?	?	20B	B.1.1.35	GR	2020-07-03	0	1	0	6
England/BRIS-12E0A1/2020	EPI_ISL_482021	118	04/20/20	Europe	United Kingdom	England		Human	?	?	20B	B.1.1	GR	2020-07-03	0	0	1	5
England/BRIS-12E0CF/2020	EPI_ISL_482017	119	04/21/20	Europe	United Kingdom	England		Human	?	?	19A	B.3	L	2020-07-03	0	0	1	1
England/BRIS-12E0DE/2020	EPI_ISL_481765	118	04/20/20	Europe	United Kingdom	England		Human	?	?	20B	B.1.1	GR	2020-07-03	0	1	0	5
England/BRIS-12E0ED/2020	EPI_ISL_482023	119	04/21/20	Europe	United Kingdom	England		Human	?	?	20B	B.1.1	GR	2020-07-03	0	1	0	5
England/BRIS-12E0FC/2020	EPI_ISL_482008	117	04/19/20	Europe	United Kingdom	England		Human	?	?	20B	B.1.1.44	GR	2020-07-03	0	1	0	5
England/BRIS-12E108/2020	EPI_ISL_482003	117	04/19/20	Europe	United Kingdom	England		Human	?	?	19A	B.3	O	2020-07-03	0	1	0	1
England/BRIS-12E117/2020	EPI_ISL_481988	117	04/19/20	Europe	United Kingdom	England		Human	?	?	20B	B.1.1	GR	2020-07-03	0	1	0	5
England/BRIS-12E126/2020	EPI_ISL_482004	119	04/21/20	Europe	United Kingdom	England		Human	?	?	20B	B.1.1.44	GR	2020-07-03	0	0	1	5
England/BRIS-12E144/2020	EPI_ISL_481973	119	04/21/20	Europe	United Kingdom	England		Human	?	?	20B	B.1.1.44	GR	2020-07-03	0	0	1	5
England/BRIS-12E153/2020	EPI_ISL_481763	119	04/21/20	Europe	United Kingdom	England		Human	?	?	20B	B.1.1	GR	2020-07-03	0	1	0	5
England/BRIS-12E162/2020	EPI_ISL_482030	118	04/20/20	Europe	United Kingdom	England		Human	?	?	20A	B.1.13	GH	2020-07-03	0	0	1	7
England/BRIS-12E19F/2020	EPI_ISL_482014	119	04/21/20	Europe	United Kingdom	England		Human	?	?	20B	B.1.1.35	GR	2020-07-03	0	1	0	6
England/BRIS-12E1AE/2020	EPI_ISL_482006	103	04/05/20	Europe	United Kingdom	England		Human	?	?	20B	B.1.1	GR	2020-07-03	0	1	0	5
England/BRIS-12E1BD/2020	EPI_ISL_481989	102	04/04/20	Europe	United Kingdom	England		Human	?	?	20B	B.1.1	GR	2020-07-03	0	1	0	5
England/BRIS-12E1EA/2020	EPI_ISL_482020	106	04/08/20	Europe	United Kingdom	England		Human	?	?	20C	B.1	GH	2020-07-03	0	0	1	7
England/BRIS-12E205/2020	EPI_ISL_482013	108	04/10/20	Europe	United Kingdom	England		Human	?	?	20C	B.1.117	GH	2020-07-03	0	0	1	7
England/BRIS-12E214/2020	EPI_ISL_481981	108	04/10/20	Europe	United Kingdom	England		Human	?	?	20B	B.1.1.35	GR	2020-07-03	0	1	0	6
England/BRIS-12E223/2020	EPI_ISL_481976	106	04/08/20	Europe	United Kingdom	England		Human	?	?	20C	B.1	GH	2020-07-03	0	0	1	7
England/BRIS-12E250/2020	EPI_ISL_482009	111	04/13/20	Europe	United Kingdom	England		Human	?	?	20C	B.1	GH	2020-07-03	0	0	1	7
England/BRIS-12E26F/2020	EPI_ISL_481983	111	04/13/20	Europe	United Kingdom	England		Human	?	?	20B	B.1.1.64	GR	2020-07-03	0	1	0	5
England/BRIS-12E29C/2020	EPI_ISL_481992	117	04/19/20	Europe	United Kingdom	England		Human	?	?	20C	B.1.117	GH	2020-07-03	0	1	0	7
England/BRIS-12E2AB/2020	EPI_ISL_481978	118	04/20/20	Europe	United Kingdom	England		Human	?	?	20C	B.1.117	GH	2020-07-03	0	1	0	7
England/BRIS-12E2C9/2020	EPI_ISL_481994	118	04/20/20	Europe	United Kingdom	England		Human	?	?	20C	B.1.117	GH	2020-07-03	0	1	0	7
England/BRIS-12E2E7/2020	EPI_ISL_481991	118	04/20/20	Europe	United Kingdom	England		Human	?	?	20C	B.1.117	GH	2020-07-03	0	0	1	7
England/BRIS-12E302/2020	EPI_ISL_482025	120	04/22/20	Europe	United Kingdom	England		Human	?	?	20C	B.1.117	GH	2020-07-03	0	0	1	7
England/BRIS-12E311/2020	EPI_ISL_481971	119	04/21/20	Europe	United Kingdom	England		Human	?	?	20C	B.1.117	GH	2020-07-03	0	0	1	7
England/BRIS-12E320/2020	EPI_ISL_481972	119	04/21/20	Europe	United Kingdom	England		Human	?	?	20B	B.1.1	GR	2020-07-03	0	0	1	5
England/BRIS-12E33F/2020	EPI_ISL_481974	119	04/21/20	Europe	United Kingdom	England		Human	?	?	20B	B.1.1	GR	2020-07-03	0	0	1	5
England/BRIS-12E34E/2020	EPI_ISL_481982	120	04/22/20	Europe	United Kingdom	England		Human	?	?	19A	B.2.1	V	2020-07-03	0	0	1	10
England/BRIS-12E36C/2020	EPI_ISL_482027	120	04/22/20	Europe	United Kingdom	England		Human	?	?	20C	B.1.117	GH	2020-07-03	0	0	1	7
England/BRIS-12E37B/2020	EPI_ISL_481980	123	04/25/20	Europe	United Kingdom	England		Human	?	?	20B	B.1.1	GR	2020-07-03	0	1	0	5
England/BRIS-12E38A/2020	EPI_ISL_482012	125	04/27/20	Europe	United Kingdom	England		Human	?	?	20B	B.1.1	GR	2020-07-03	0	1	0	5
England/BRIS-12E399/2020	EPI_ISL_481990	125	04/27/20	Europe	United Kingdom	England		Human	?	?	20B	B.1.1	GR	2020-07-03	0	1	0	5
England/BRIS-12E3B7/2020	EPI_ISL_481969	125	04/27/20	Europe	United Kingdom	England		Human	?	?	20C	B.1.117	GH	2020-07-03	0	0	1	7
England/BRIS-12E3D5/2020	EPI_ISL_481993	125	04/27/20	Europe	United Kingdom	England		Human	?	?	20B	B.1.1	GR	2020-07-03	0	1	0	5
England/BRIS-12E40F/2020	EPI_ISL_481987	125	04/27/20	Europe	United Kingdom	England		Human	?	?	20C	B.1.117	GH	2020-07-03	0	1	0	7
England/HECH-2599C58/2020	EPI_ISL_482109	133	05/05/20	Europe	United Kingdom	England		Human	?	?	20A	B.1	GH	2020-07-03	0	0	1	14
England/HECH-2599C67/2020	EPI_ISL_482095	132	05/04/20	Europe	United Kingdom	England		Human	?	?	20A	B.1	GH	2020-07-03	0	0	1	14
England/HECH-2599C76/2020	EPI_ISL_482079	133	05/05/20	Europe	United Kingdom	England		Human	?	?	20B	B.1.1	GR	2020-07-03	0	0	1	5
England/HECH-2599C85/2020	EPI_ISL_482094	133	05/05/20	Europe	United Kingdom	England		Human	?	?	20B	B.1.1	GR	2020-07-03	0	0	1	5
England/HECH-2599C94/2020	EPI_ISL_482092	133	05/05/20	Europe	United Kingdom	England		Human	?	?	20B	B.1.1	GR	2020-07-03	0	0	1	5
England/HECH-2599CB2/2020	EPI_ISL_482088	133	05/05/20	Europe	United Kingdom	England		Human	?	?	20A	B.1	GH	2020-07-03	0	0	1	14
England/HECH-2599CC1/2020	EPI_ISL_482085	132	05/04/20	Europe	United Kingdom	England		Human	?	?	20A	B.1	GH	2020-07-03	0	0	0	14
England/HECH-2599CEF/2020	EPI_ISL_482081	132	05/04/20	Europe	United Kingdom	England		Human	?	?	19A	B.2	V	2020-07-03	0	0	1	9
England/HECH-2599D28/2020	EPI_ISL_482117	132	05/04/20	Europe	United Kingdom	England		Human	?	?	20A	B.1	GH	2020-07-03	0	0	1	14
England/HECH-2599D55/2020	EPI_ISL_482069	131	05/03/20	Europe	United Kingdom	England		Human	?	?	20A	B.1	GH	2020-07-03	0	0	1	14
England/HECH-2599D64/2020	EPI_ISL_482078	131	05/03/20	Europe	United Kingdom	England		Human	?	?	20B	B.1.1	GR	2020-07-03	0	0	1	5
England/HECH-2599D91/2020	EPI_ISL_482111	134	05/06/20	Europe	United Kingdom	England		Human	?	?	20B	B.1.1	GR	2020-07-03	0	0	1	5
England/HECH-2599DBF/2020	EPI_ISL_482104	134	05/06/20	Europe	United Kingdom	England		Human	?	?	20B	B.1.1	GR	2020-07-03	0	0	1	5
England/HECH-2599DCE/2020	EPI_ISL_482108	134	05/06/20	Europe	United Kingdom	England		Human	?	?	20B	B.1.1	GR	2020-07-03	0	0	1	5
England/HECH-2599DDD/2020	EPI_ISL_482113	134	05/06/20	Europe	United Kingdom	England		Human	?	?	20B	B.1.1	GR	2020-07-03	0	0	1	5
England/HECH-2599DEC/2020	EPI_ISL_482073	134	05/06/20	Europe	United Kingdom	England		Human	?	?	20A	B.1	GH	2020-07-03	0	0	1	14
England/HECH-2599E25/2020	EPI_ISL_482112	134	05/06/20	Europe	United Kingdom	England		Human	?	?	20A	B.1	GH	2020-07-03	0	0	0	14
England/HECH-2599E43/2020	EPI_ISL_482089	134	05/06/20	Europe	United Kingdom	England		Human	?	?	20C	B.1	GH	2020-07-03	0	0	1	7
England/HECH-2599E52/2020	EPI_ISL_482084	129	05/01/20	Europe	United Kingdom	England		Human	?	?	20B	B.1.1	GR	2020-07-03	0	0	1	5
England/HECH-2599E8F/2020	EPI_ISL_482100	130	05/02/20	Europe	United Kingdom	England		Human	?	?	20A	B.1	GH	2020-07-03	0	0	1	14
England/HECH-2599E9E/2020	EPI_ISL_482076	130	05/02/20	Europe	United Kingdom	England		Human	?	?	20B	B.1.1	GR	2020-07-03	0	0	1	5
England/HECH-2599EAD/2020	EPI_ISL_482114	129	05/01/20	Europe	United Kingdom	England		Human	?	?	20B	B.1.1	GR	2020-07-03	0	0	1	5
England/HECH-2599EBC/2020	EPI_ISL_482119	130	05/02/20	Europe	United Kingdom	England		Human	?	?	20B	B.1.1	GR	2020-07-03	0	1	0	5
England/HECH-2599ECB/2020	EPI_ISL_482103	130	05/02/20	Europe	United Kingdom	England		Human	?	?	20B	B.1.1	GR	2020-07-03	0	0	1	5
England/HECH-2599EDA/2020	EPI_ISL_482090	134	05/06/20	Europe	United Kingdom	England		Human	?	?	20B	B.1.1	GR	2020-07-03	0	0	1	5
England/HECH-2599F13/2020	EPI_ISL_482098	135	05/07/20	Europe	United Kingdom	England		Human	?	?	19A	B	O	2020-07-03	0	1	0	1
England/HECH-2599F22/2020	EPI_ISL_482087	135	05/07/20	Europe	United Kingdom	England		Human	?	?	20B	B.1.1	GR	2020-07-03	0	1	0	5
England/HECH-2599F40/2020	EPI_ISL_482083	135	05/07/20	Europe	United Kingdom	England		Human	?	?	20B	B.1.1	GR	2020-07-03	0	1	0	5
England/HECH-2599F9B/2020	EPI_ISL_482107	136	05/08/20	Europe	United Kingdom	England		Human	?	?	20A	B.1	GH	2020-07-03	0	1	0	14
England/HECH-2599FAA/2020	EPI_ISL_482074	136	05/08/20	Europe	United Kingdom	England		Human	?	?	20B	B.1.1	GR	2020-07-03	0	0	1	5
England/HECH-2599FC8/2020	EPI_ISL_482072	136	05/08/20	Europe	United Kingdom	England		Human	?	?	20A	B.1	GH	2020-07-03	0	0	1	14
England/HECH-2599FE6/2020	EPI_ISL_482106	136	05/08/20	Europe	United Kingdom	England		Human	?	?	20A	B.1	GH	2020-07-03	0	0	1	14
England/HECH-2599FF5/2020	EPI_ISL_482118	143	05/15/20	Europe	United Kingdom	England		Human	?	?	20B	B.1.1	GR	2020-07-03	0	0	1	5
England/HECH-259A000/2020	EPI_ISL_482086	136	05/08/20	Europe	United Kingdom	England		Human	?	?	20A	B.1	GH	2020-07-03	0	0	1	14
England/HECH-259A01F/2020	EPI_ISL_482080	143	05/15/20	Europe	United Kingdom	England		Human	?	?	20B	B.1.1	GR	2020-07-03	0	1	0	5
England/HECH-259A02E/2020	EPI_ISL_482099	143	05/15/20	Europe	United Kingdom	England		Human	?	?	20B	B.1.1.35	GR	2020-07-03	0	0	1	6
England/HECH-259A03D/2020	EPI_ISL_482110	144	05/16/20	Europe	United Kingdom	England		Human	?	?	20B	B.1.1	GR	2020-07-03	0	1	0	5
England/HECH-259A079/2020	EPI_ISL_482071	142	05/14/20	Europe	United Kingdom	England		Human	?	?	20B	B.1.1	GR	2020-07-03	0	0	1	5
England/HECH-259A097/2020	EPI_ISL_482093	146	05/18/20	Europe	United Kingdom	England		Human	?	?	20B	B.1.1	GR	2020-07-03	0	0	1	5
England/HECH-259A0C4/2020	EPI_ISL_482116	146	05/18/20	Europe	United Kingdom	England		Human	?	?	20A	B.1	GH	2020-07-03	0	0	1	14
England/LOND-125F9E4/2020	EPI_ISL_482131	127	04/29/20	Europe	United Kingdom	England		Human	?	?	20B	B.1.1	GR	2020-07-03	0	1	0	5
England/LOND-125FB2A/2020	EPI_ISL_482124	127	04/29/20	Europe	United Kingdom	England		Human	?	?	20A	B.1	G	2020-07-03	0	1	0	5
England/LOND-D6100/2020	EPI_ISL_482163	118	04/20/20	Europe	United Kingdom	England		Human	?	?	20C	B.1	GH	2020-07-03	0	1	0	7
England/LOND-D611F/2020	EPI_ISL_482170	118	04/20/20	Europe	United Kingdom	England		Human	?	?	20B	B.1.1.1	GR	2020-07-03	0	1	0	6
England/LOND-D612E/2020	EPI_ISL_482168	118	04/20/20	Europe	United Kingdom	England		Human	?	?	20A	B.1	G	2020-07-03	0	1	0	5
England/LOND-D613D/2020	EPI_ISL_482169	118	04/20/20	Europe	United Kingdom	England		Human	?	?	20A	B.1	G	2020-07-03	0	1	0	5
England/LOND-D614C/2020	EPI_ISL_482217	118	04/20/20	Europe	United Kingdom	England		Human	?	?	20B	B.1.1	GR	2020-07-03	0	0	1	5
England/LOND-D615B/2020	EPI_ISL_482202	118	04/20/20	Europe	United Kingdom	England		Human	?	?	20B	B.1.1	GR	2020-07-03	0	0	1	5
England/LOND-D616A/2020	EPI_ISL_482178	118	04/20/20	Europe	United Kingdom	England		Human	?	?	20B	B.1.1	GR	2020-07-03	0	0	1	5
England/LOND-D6179/2020	EPI_ISL_482182	118	04/20/20	Europe	United Kingdom	England		Human	?	?	20B	B.1.1	GR	2020-07-03	0	1	0	5
England/LOND-D6188/2020	EPI_ISL_482201	118	04/20/20	Europe	United Kingdom	England		Human	?	?	20B	B.1.1	GR	2020-07-03	0	1	0	5
England/LOND-D6197/2020	EPI_ISL_482183	118	04/20/20	Europe	United Kingdom	England		Human	?	?	20B	B.1.1	GR	2020-07-03	0	0	1	5
England/LOND-D61A6/2020	EPI_ISL_482181	118	04/20/20	Europe	United Kingdom	England		Human	?	?	20B	B.1.1	GR	2020-07-03	0	1	0	5
England/LOND-D61C4/2020	EPI_ISL_482190	118	04/20/20	Europe	United Kingdom	England		Human	?	?	20B	B.1.1	GR	2020-07-03	0	1	0	5
England/LOND-D61D3/2020	EPI_ISL_482173	118	04/20/20	Europe	United Kingdom	England		Human	?	?	20C	B.1	GH	2020-07-03	0	1	0	7
England/LOND-D61F1/2020	EPI_ISL_482161	118	04/20/20	Europe	United Kingdom	England		Human	?	?	20B	B.1.1	GR	2020-07-03	0	0	1	5
England/LOND-D620D/2020	EPI_ISL_482180	118	04/20/20	Europe	United Kingdom	England		Human	?	?	20C	B.1	GH	2020-07-03	0	0	0	7
England/LOND-D621C/2020	EPI_ISL_482206	118	04/20/20	Europe	United Kingdom	England		Human	?	?	20B	B.1.1	GR	2020-07-03	0	1	0	5
England/LOND-D622B/2020	EPI_ISL_482167	118	04/20/20	Europe	United Kingdom	England		Human	?	?	20C	B.1	GH	2020-07-03	0	0	0	7
England/LOND-D6258/2020	EPI_ISL_482215	118	04/20/20	Europe	United Kingdom	England		Human	?	?	20A	B.1	G	2020-07-03	0	0	0	5
England/LOND-D6267/2020	EPI_ISL_482162	119	04/21/20	Europe	United Kingdom	England		Human	?	?	20B	B.1.1.7	GR	2020-07-03	0	1	0	5
England/LOND-D6276/2020	EPI_ISL_482191	118	04/20/20	Europe	United Kingdom	England		Human	?	?	20A	B.1.98	G	2020-07-03	0	1	0	5
England/LOND-D6285/2020	EPI_ISL_482203	119	04/21/20	Europe	United Kingdom	England		Human	?	?	19A	B.2.1	V	2020-07-03	0	1	0	10
England/LOND-D62A3/2020	EPI_ISL_482160	118	04/20/20	Europe	United Kingdom	England		Human	?	?	20A	B.1	G	2020-07-03	0	1	0	5
England/LOND-D62B2/2020	EPI_ISL_482188	118	04/20/20	Europe	United Kingdom	England		Human	?	?	20B	B.1.1	GR	2020-07-03	0	1	0	5
England/LOND-D62C1/2020	EPI_ISL_482204	119	04/21/20	Europe	United Kingdom	England		Human	?	?	20C	B.1	GH	2020-07-03	0	1	0	7
England/LOND-D62D0/2020	EPI_ISL_482208	119	04/21/20	Europe	United Kingdom	England		Human	?	?	20A	B.1.13	GH	2020-07-03	0	1	0	7
England/LOND-D62EF/2020	EPI_ISL_482205	119	04/21/20	Europe	United Kingdom	England		Human	?	?	20B	B.1.1	GR	2020-07-03	0	1	0	5
England/LOND-D62FE/2020	EPI_ISL_482199	119	04/21/20	Europe	United Kingdom	England		Human	?	?	20B	B.1.1.1	GR	2020-07-03	1	0	0	6
England/LOND-D630A/2020	EPI_ISL_482177	119	04/21/20	Europe	United Kingdom	England		Human	?	?	20C	B.1	GH	2020-07-03	0	1	0	7
England/LOND-D6319/2020	EPI_ISL_482214	119	04/21/20	Europe	United Kingdom	England		Human	?	?	20B	B.1.1	GR	2020-07-03	0	1	0	5
England/LOND-D6328/2020	EPI_ISL_482211	119	04/21/20	Europe	United Kingdom	England		Human	?	?	20B	B.1.1	GR	2020-07-03	0	1	0	5
England/LOND-D6337/2020	EPI_ISL_482195	119	04/21/20	Europe	United Kingdom	England		Human	?	?	20B	B.1.1	GR	2020-07-03	0	1	0	5
England/LOND-D6346/2020	EPI_ISL_482207	119	04/21/20	Europe	United Kingdom	England		Human	?	?	20B	B.1.1	GR	2020-07-03	0	1	0	5
England/LOND-D6355/2020	EPI_ISL_482184	119	04/21/20	Europe	United Kingdom	England		Human	?	?	20B	B.1.1	GR	2020-07-03	0	1	0	5
England/LOND-D6364/2020	EPI_ISL_482198	119	04/21/20	Europe	United Kingdom	England		Human	?	?	20B	B.1.1	GR	2020-07-03	0	1	0	5
England/LOND-D6373/2020	EPI_ISL_482171	119	04/21/20	Europe	United Kingdom	England		Human	?	?	20B	B.1.1	GR	2020-07-03	0	1	0	5
England/LOND-D6382/2020	EPI_ISL_482192	119	04/21/20	Europe	United Kingdom	England		Human	?	?	20B	B.1.1	GR	2020-07-03	0	1	0	5
England/LOND-D65AA/2020	EPI_ISL_482218	120	04/22/20	Europe	United Kingdom	England		Human	?	?	20B	B.1.1	GR	2020-07-03	0	1	0	5
England/LOND-D66C5/2020	EPI_ISL_482164	121	04/23/20	Europe	United Kingdom	England		Human	?	?	20A	B.1	G	2020-07-03	0	1	0	5
England/LOND-D66D4/2020	EPI_ISL_482187	121	04/23/20	Europe	United Kingdom	England		Human	?	?	20B	B.1.1	GR	2020-07-03	0	0	0	5
England/LOND-D66F2/2020	EPI_ISL_482179	120	04/22/20	Europe	United Kingdom	England		Human	?	?	20B	B.1.1	GR	2020-07-03	0	1	0	5
England/LOND-D670E/2020	EPI_ISL_482175	121	04/23/20	Europe	United Kingdom	England		Human	?	?	20C	B.1	GH	2020-07-03	0	0	0	7
England/LOND-D672C/2020	EPI_ISL_482194	120	04/22/20	Europe	United Kingdom	England		Human	?	?	19A	B.2.1	V	2020-07-03	0	1	0	10
England/LOND-D674A/2020	EPI_ISL_482189	121	04/23/20	Europe	United Kingdom	England		Human	?	?	20B	B.1.1	GR	2020-07-03	0	1	0	5
England/LOND-D6768/2020	EPI_ISL_482166	121	04/23/20	Europe	United Kingdom	England		Human	?	?	20B	B.1.1	GR	2020-07-03	0	1	0	5
England/LOND-D6777/2020	EPI_ISL_482209	121	04/23/20	Europe	United Kingdom	England		Human	?	?	20B	B.1.1	GR	2020-07-03	0	1	0	5
England/LOND-D6786/2020	EPI_ISL_482176	121	04/23/20	Europe	United Kingdom	England		Human	?	?	20A	B.1	G	2020-07-03	0	0	0	5
England/LOND-D6795/2020	EPI_ISL_482212	121	04/23/20	Europe	United Kingdom	England		Human	?	?	20A	B.1	G	2020-07-03	0	1	0	5
England/LOND-D67B3/2020	EPI_ISL_482186	122	04/24/20	Europe	United Kingdom	England		Human	?	?	20B	B.1.1	GR	2020-07-03	0	0	1	5
England/LOND-D67E0/2020	EPI_ISL_482196	122	04/24/20	Europe	United Kingdom	England		Human	?	?	20B	B.1.1	GR	2020-07-03	0	0	0	5
England/LOND-D67FF/2020	EPI_ISL_482210	122	04/24/20	Europe	United Kingdom	England		Human	?	?	19A	B.2	V	2020-07-03	0	1	0	9
England/LOND-D681A/2020	EPI_ISL_482200	122	04/24/20	Europe	United Kingdom	England		Human	?	?	20B	B.1.1	GR	2020-07-03	0	0	1	5
England/LOND-D6829/2020	EPI_ISL_482172	122	04/24/20	Europe	United Kingdom	England		Human	?	?	20B	B.1.1	GR	2020-07-03	0	1	0	5
England/LOND-D6838/2020	EPI_ISL_482185	122	04/24/20	Europe	United Kingdom	England		Human	?	?	20B	B.1.1	GR	2020-07-03	0	1	0	5
England/LOND-D6865/2020	EPI_ISL_482165	122	04/24/20	Europe	United Kingdom	England		Human	?	?	20B	B.1.1	GR	2020-07-03	0	0	1	5
England/LOND-D6874/2020	EPI_ISL_482193	119	04/21/20	Europe	United Kingdom	England		Human	?	?	20C	B.1	GH	2020-07-03	0	1	0	7
England/LOND-D68A1/2020	EPI_ISL_482216	122	04/24/20	Europe	United Kingdom	England		Human	?	?	20B	B.1.1	GR	2020-07-03	0	1	0	5
England/LOND-D68DE/2020	EPI_ISL_482174	122	04/24/20	Europe	United Kingdom	England		Human	?	?	20B	B.1.1	GR	2020-07-03	0	1	0	5
England/LOND-D68ED/2020	EPI_ISL_482197	122	04/24/20	Europe	United Kingdom	England		Human	?	?	20A	B.1	G	2020-07-03	0	1	0	5
England/LOND-D6908/2020	EPI_ISL_482213	123	04/25/20	Europe	United Kingdom	England		Human	?	?	20B	B.1.1	GR	2020-07-03	0	1	0	5
England/TBSD-248867D/2020	EPI_ISL_482120	121	04/23/20	Europe	United Kingdom	England		Human	?	?	20B	B.1.1	GR	2020-07-03	0	1	0	5
England/TBSD-248869B/2020	EPI_ISL_482123	122	04/24/20	Europe	United Kingdom	England		Human	?	?	20A	B.1	GH	2020-07-03	0	1	0	7
England/TBSD-24886D7/2020	EPI_ISL_482122	118	04/20/20	Europe	United Kingdom	England		Human	?	?	20A	B.1	GH	2020-07-03	0	1	0	7
England/TBSD-2488710/2020	EPI_ISL_482126	116	04/18/20	Europe	United Kingdom	England		Human	?	?	20A	B.1	GH	2020-07-03	0	1	0	7
England/TBSD-2488859/2020	EPI_ISL_482127	121	04/23/20	Europe	United Kingdom	England		Human	?	?	20B	B.1.1	GR	2020-07-03	0	1	0	5
England/TBSD-2488956/2020	EPI_ISL_482121	120	04/22/20	Europe	United Kingdom	England		Human	?	?	20B	B.1.1.64	GR	2020-07-03	0	1	0	5
England/TBSD-2488974/2020	EPI_ISL_482129	121	04/23/20	Europe	United Kingdom	England		Human	?	?	20A	B.1	G	2020-07-03	0	1	0	5
England/TBSD-24889CF/2020	EPI_ISL_482125	116	04/18/20	Europe	United Kingdom	England		Human	?	?	20A	B.1	GH	2020-07-03	0	1	0	7
England/TBSD-2488A08/2020	EPI_ISL_482130	122	04/24/20	Europe	United Kingdom	England		Human	?	?	20A	B.1	GH	2020-07-03	0	1	0	7
England/TBSD-2488A26/2020	EPI_ISL_482128	116	04/18/20	Europe	United Kingdom	England		Human	?	?	20B	B.1.1	GR	2020-07-03	0	1	0	5
England/TBSD-2488C5D/2020	EPI_ISL_482057	116	04/18/20	Europe	United Kingdom	England		Human	?	?	20A	B.1	GH	2020-07-03	0	1	0	7
England/TBSD-2488DC3/2020	EPI_ISL_482060	124	04/26/20	Europe	United Kingdom	England		Human	?	?	20A	B.1	G	2020-07-03	0	0	1	5
England/TBSD-2488E2A/2020	EPI_ISL_482061	128	04/30/20	Europe	United Kingdom	England		Human	?	?	20A	B.1	GH	2020-07-03	0	0	1	7
England/TBSD-2488E48/2020	EPI_ISL_482067	124	04/26/20	Europe	United Kingdom	England		Human	?	?	20A	B.1	GH	2020-07-03	0	0	1	7
England/TBSD-2488E57/2020	EPI_ISL_482059	126	04/28/20	Europe	United Kingdom	England		Human	?	?	20A	B.1	G	2020-07-03	0	1	0	5
England/TBSD-2488E84/2020	EPI_ISL_482064	124	04/26/20	Europe	United Kingdom	England		Human	?	?	20B	B.1.1	GR	2020-07-03	0	0	1	5
England/TBSD-2488F18/2020	EPI_ISL_482068	124	04/26/20	Europe	United Kingdom	England		Human	?	?	20A	B.1	GH	2020-07-03	0	0	1	7
England/TBSD-2488F54/2020	EPI_ISL_482062	124	04/26/20	Europe	United Kingdom	England		Human	?	?	20A	B.1	G	2020-07-03	0	0	1	5
England/TBSD-2488F63/2020	EPI_ISL_482063	124	04/26/20	Europe	United Kingdom	England		Human	?	?	20B	B.1.1	GR	2020-07-03	0	1	0	5
England/TBSD-2488FEB/2020	EPI_ISL_482058	125	04/27/20	Europe	United Kingdom	England		Human	?	?	20B	B.1.1.64	GR	2020-07-03	0	0	1	5
England/TBSD-248906F/2020	EPI_ISL_482066	129	05/01/20	Europe	United Kingdom	England		Human	?	?	20A	B.1	GH	2020-07-03	0	1	0	7
England/TBSD-248909C/2020	EPI_ISL_482065	125	04/27/20	Europe	United Kingdom	England		Human	?	?	20B	B.1.1	GR	2020-07-03	0	0	1	5
Finland/10A10S14/2020	EPI_ISL_481514	108	04/10/20	Europe	Finland	Uusimaa		Human	45	Female	20C	B.1	GH	2020-07-03	0	0	1	7
Finland/10A11S14/2020	EPI_ISL_481515	108	04/10/20	Europe	Finland	Uusimaa		Human	18	Female	20C	B.1	GH	2020-07-03	0	0	1	7
Finland/10A15S14/2020	EPI_ISL_481516	108	04/10/20	Europe	Finland	Uusimaa		Human	24	Male	20C	B.1	GH	2020-07-03	0	0	1	7
Finland/10A16S14/2020	EPI_ISL_481517	108	04/10/20	Europe	Finland	Uusimaa		Human	25	Female	20C	B.1	GH	2020-07-03	0	0	1	7
Finland/10A17S14/2020	EPI_ISL_481518	108	04/10/20	Europe	Finland	Uusimaa		Human	84	Female	20C	B.1	GH	2020-07-03	0	0	1	7
Finland/10A1S14/2020	EPI_ISL_481519	108	04/10/20	Europe	Finland	Uusimaa		Human	36	Female	20C	B.1	GH	2020-07-03	0	0	1	7
Finland/10A20S10/2020	EPI_ISL_481520	108	04/10/20	Europe	Finland	Uusimaa		Human	28	Male	20C	B.1	GH	2020-07-03	0	0	1	7
Finland/10A21S14/2020	EPI_ISL_481521	108	04/10/20	Europe	Finland	Uusimaa		Human	33	Female	20C	B.1	GH	2020-07-03	0	1	0	7
Finland/10A22S14/2020	EPI_ISL_481522	108	04/10/20	Europe	Finland	Uusimaa		Human	72	Female	20C	B.1	GH	2020-07-03	0	0	1	7
Finland/10A30S10/2020	EPI_ISL_481523	108	04/10/20	Europe	Finland	Uusimaa		Human	65	Male	20C	B.1	GH	2020-07-03	0	0	1	7
Finland/10A30S14/2020	EPI_ISL_481524	108	04/10/20	Europe	Finland	Uusimaa		Human	27	Female	20C	B.1	GH	2020-07-03	0	0	1	7
Finland/10A48S10/2020	EPI_ISL_481525	108	04/10/20	Europe	Finland	Uusimaa		Human	52	Female	20C	B.1	GH	2020-07-03	0	0	1	7
Finland/10A53S14/2020	EPI_ISL_481526	108	04/10/20	Europe	Finland	Uusimaa		Human	82	Female	20A	B.1	G	2020-07-03	0	0	1	5
Finland/10A54S10/2020	EPI_ISL_481527	108	04/10/20	Europe	Finland	Uusimaa		Human	48	Female	20C	B.1	GH	2020-07-03	0	0	1	7
Finland/10A57S10/2020	EPI_ISL_481528	108	04/10/20	Europe	Finland	Uusimaa		Human	22	Female	20C	B.1	GH	2020-07-03	0	0	1	7
Finland/10A63S14/2020	EPI_ISL_481529	108	04/10/20	Europe	Finland	Uusimaa		Human	92	Female	20A	B.1	G	2020-07-03	0	0	1	5
Finland/10A66S14/2020	EPI_ISL_481530	108	04/10/20	Europe	Finland	Uusimaa		Human	34	Male	20C	B.1	GH	2020-07-03	0	0	1	7
Finland/10A80S14/2020	EPI_ISL_481531	108	04/10/20	Europe	Finland	Uusimaa		Human	36	Female	20C	B.1	GH	2020-07-03	0	1	0	7
Finland/11A27S7/2020	EPI_ISL_481532	109	04/11/20	Europe	Finland	Uusimaa		Human	25	Female	20C	B.1	GH	2020-07-03	0	0	1	7
Finland/11A36S7/2020	EPI_ISL_481533	109	04/11/20	Europe	Finland	Uusimaa		Human	15	Female	19A	B.2.4	V	2020-07-03	0	0	1	9
Finland/11A39S7/2020	EPI_ISL_481534	109	04/11/20	Europe	Finland	Uusimaa		Human	25	Male	20C	B.1	GH	2020-07-03	0	0	1	7
Finland/11A47S7/2020	EPI_ISL_481535	109	04/11/20	Europe	Finland	Uusimaa		Human	52	Female	20C	B.1	GH	2020-07-03	0	0	1	7
Finland/11May41S7/2020	EPI_ISL_481536	139	05/11/20	Europe	Finland	Uusimaa		Human	?	?	20C	B.1	GH	2020-07-03	0	0	1	7
Finland/11May91S10/2020	EPI_ISL_481537	139	05/11/20	Europe	Finland	Uusimaa		Human	?	?	20C	B.1	GH	2020-07-03	0	0	1	7
Finland/12A22SVI/2020	EPI_ISL_481538	110	04/12/20	Europe	Finland	Uusimaa		Human	37	Female	20C	B.1	GH	2020-07-03	0	0	1	7
Finland/12A44SVI/2020	EPI_ISL_481539	110	04/12/20	Europe	Finland	Uusimaa		Human	85	Male	20C	B.1	GH	2020-07-03	0	0	1	7
Finland/12A46SVI/2020	EPI_ISL_481540	110	04/12/20	Europe	Finland	Uusimaa		Human	81	Female	20A	B.1	G	2020-07-03	0	1	0	5
Finland/12A47SVI/2020	EPI_ISL_481541	110	04/12/20	Europe	Finland	Uusimaa		Human	83	Female	20A	B.1	G	2020-07-03	0	1	0	5
Finland/12A49SVI/2020	EPI_ISL_481542	110	04/12/20	Europe	Finland	Uusimaa		Human	76	Male	20C	B.1	GH	2020-07-03	0	1	0	7
Finland/12A53SVI/2020	EPI_ISL_481543	110	04/12/20	Europe	Finland	Uusimaa		Human	94	Male	20C	B.1	GH	2020-07-03	0	0	1	7
Finland/12A55SVI/2020	EPI_ISL_481544	110	04/12/20	Europe	Finland	Uusimaa		Human	90	Female	20A	B.1	G	2020-07-03	0	0	1	5
Finland/12A55SVIIB/2020	EPI_ISL_481545	110	04/12/20	Europe	Finland	Uusimaa		Human	18	Male	20C	B.1	GH	2020-07-03	0	0	1	7
Finland/12A63SVI/2020	EPI_ISL_481546	110	04/12/20	Europe	Finland	Uusimaa		Human	33	Male	20C	B.1	GH	2020-07-03	0	0	1	7
Finland/12A67SVIIC/2020	EPI_ISL_481547	110	04/12/20	Europe	Finland	Uusimaa		Human	31	Female	20C	B.1	GH	2020-07-03	0	0	1	7
Finland/12A70SVIIC/2020	EPI_ISL_481548	110	04/12/20	Europe	Finland	Uusimaa		Human	38	Female	20C	B.1	GH	2020-07-03	0	0	1	7
Finland/13M6S4/2020	EPI_ISL_481549	80	03/13/20	Europe	Finland	Uusimaa		Human	?	?	20A	B.1	G	2020-07-03	0	0	1	5
Finland/13May68S20/2020	EPI_ISL_481550	141	05/13/20	Europe	Finland	Uusimaa		Human	42	Female	20A	B.1.158	GH	2020-07-03	0	0	1	7
Finland/14A16S15/2020	EPI_ISL_481551	112	04/14/20	Europe	Finland	Uusimaa		Human	28	Female	20A	B.1	G	2020-07-03	0	0	1	5
Finland/14A51S15/2020	EPI_ISL_481552	112	04/14/20	Europe	Finland	Uusimaa		Human	67	Female	20C	B.1	GH	2020-07-03	0	0	1	7
Finland/14A67S15/2020	EPI_ISL_481553	112	04/14/20	Europe	Finland	Uusimaa		Human	52	Male	20C	B.1	GH	2020-07-03	0	0	1	7
Finland/14A69S15/2020	EPI_ISL_481554	112	04/14/20	Europe	Finland	Uusimaa		Human	32	Female	20C	B.1	GH	2020-07-03	0	0	1	7
Finland/15A32S5/2020	EPI_ISL_481555	113	04/15/20	Europe	Finland	Uusimaa		Human	31	Male	20C	B.1	GH	2020-07-03	0	0	1	7
Finland/15A36S5/2020	EPI_ISL_481556	113	04/15/20	Europe	Finland	Uusimaa		Human	31	Male	20A	B.1	G	2020-07-03	0	0	1	5
Finland/15A41S5/2020	EPI_ISL_481557	113	04/15/20	Europe	Finland	Uusimaa		Human	27	Female	20C	B.1	GH	2020-07-03	0	0	1	7
Finland/15A50S5/2020	EPI_ISL_481558	113	04/15/20	Europe	Finland	Uusimaa		Human	10	Male	20C	B.1	GH	2020-07-03	0	0	1	7
Finland/15A602/2020	EPI_ISL_481559	113	04/15/20	Europe	Finland	Uusimaa		Human	5	Male	20B	B.1.1	GR	2020-07-03	0	0	1	5
Finland/15A628/2020	EPI_ISL_481560	113	04/15/20	Europe	Finland	Uusimaa		Human	43	Male	20C	B.1	GH	2020-07-03	0	0	1	7
Finland/15A84S16/2020	EPI_ISL_481561	113	04/15/20	Europe	Finland	Uusimaa		Human	54	Female	20A	B.1	G	2020-07-03	0	0	1	5
Finland/15A92S5/2020	EPI_ISL_481562	113	04/15/20	Europe	Finland	Uusimaa		Human	15	Male	20C	B.1	GH	2020-07-03	0	0	1	7
Finland/15A93S5/2020	EPI_ISL_481563	113	04/15/20	Europe	Finland	Uusimaa		Human	55	Male	20C	B.1	GH	2020-07-03	0	0	1	7
Finland/15A99S16/2020	EPI_ISL_481564	113	04/15/20	Europe	Finland	Uusimaa		Human	32	Female	20C	B.1	GH	2020-07-03	0	0	1	7
Finland/15MAY16S13/2020	EPI_ISL_481565	143	05/15/20	Europe	Finland	Uusimaa		Human	?	?	20C	B.1	GH	2020-07-03	0	0	1	7
Finland/16A24S14/2020	EPI_ISL_481566	114	04/16/20	Europe	Finland	Uusimaa		Human	76	Female	20A	B.1	G	2020-07-03	0	0	1	5
Finland/16A25S14/2020	EPI_ISL_481567	114	04/16/20	Europe	Finland	Uusimaa		Human	90	Female	20A	B.1	G	2020-07-03	0	0	1	5
Finland/16A52S11/2020	EPI_ISL_481513	114	04/16/20	Europe	Finland	Uusimaa		Human	27	Male	20C	B.1	GH	2020-07-03	0	0	1	7
Finland/16A68S11/2020	EPI_ISL_481568	114	04/16/20	Europe	Finland	Uusimaa		Human	45	Female	20C	B.1	GH	2020-07-03	0	0	1	7
Finland/16M18/2020	EPI_ISL_481569	83	03/16/20	Europe	Finland	Uusimaa		Human	?	?	20A	B.1	G	2020-07-03	0	0	1	5
Finland/16M32/2020	EPI_ISL_481570	83	03/16/20	Europe	Finland	Uusimaa		Human	?	?	20A	B.1	G	2020-07-03	0	0	1	5
Finland/16May68S11/2020	EPI_ISL_481571	144	05/16/20	Europe	Finland	Uusimaa		Human	26	Female	20C	B.1	GH	2020-07-03	0	0	1	7
Finland/17A10S4/2020	EPI_ISL_481572	115	04/17/20	Europe	Finland	Uusimaa		Human	12	Male	20C	B.1	GH	2020-07-03	0	0	1	7
Finland/17A14S4/2020	EPI_ISL_481573	115	04/17/20	Europe	Finland	Uusimaa		Human	36	Female	20C	B.1	GH	2020-07-03	0	0	1	7
Finland/17A37S12/2020	EPI_ISL_481574	115	04/17/20	Europe	Finland	Uusimaa		Human	79	Male	20C	B.1	GH	2020-07-03	0	0	1	7
Finland/17A38S4/2020	EPI_ISL_481575	115	04/17/20	Europe	Finland	Uusimaa		Human	23	Male	20C	B.1	GH	2020-07-03	0	0	1	7
Finland/17A44S4/2020	EPI_ISL_481576	115	04/17/20	Europe	Finland	Uusimaa		Human	20	Male	20C	B.1	GH	2020-07-03	0	0	1	7
Finland/17A46S12/2020	EPI_ISL_481577	115	04/17/20	Europe	Finland	Uusimaa		Human	69	Male	20C	B.1	GH	2020-07-03	0	0	1	7
Finland/17A47S12/2020	EPI_ISL_481578	115	04/17/20	Europe	Finland	Uusimaa		Human	39	Male	20C	B.1	GH	2020-07-03	0	0	1	7
Finland/17A54S4/2020	EPI_ISL_481579	115	04/17/20	Europe	Finland	Uusimaa		Human	24	Female	20A	B.1	G	2020-07-03	0	0	1	5
Finland/17A62S12/2020	EPI_ISL_481580	115	04/17/20	Europe	Finland	Uusimaa		Human	43	Female	20C	B.1	GH	2020-07-03	0	0	1	7
Finland/17A63S4/2020	EPI_ISL_481581	115	04/17/20	Europe	Finland	Uusimaa		Human	31	Male	20C	B.1	GH	2020-07-03	0	0	1	7
Finland/17A66S12/2020	EPI_ISL_481582	115	04/17/20	Europe	Finland	Uusimaa		Human	44	Female	20C	B.1	GH	2020-07-03	0	0	1	7
Finland/17A69S12/2020	EPI_ISL_481583	115	04/17/20	Europe	Finland	Uusimaa		Human	24	Male	20C	B.1	GH	2020-07-03	0	0	1	7
Finland/17A70S12/2020	EPI_ISL_481584	115	04/17/20	Europe	Finland	Uusimaa		Human	24	Female	20C	B.1	GH	2020-07-03	0	0	1	7
Finland/17A73S13/2020	EPI_ISL_481585	115	04/17/20	Europe	Finland	Uusimaa		Human	64	Female	20C	B.1	GH	2020-07-03	0	0	1	7
Finland/17A76S12/2020	EPI_ISL_481586	115	04/17/20	Europe	Finland	Uusimaa		Human	57	Male	20C	B.1	GH	2020-07-03	0	0	1	7
Finland/17A7S13/2020	EPI_ISL_481587	115	04/17/20	Europe	Finland	Uusimaa		Human	82	Female	20A	B.1	G	2020-07-03	0	0	1	5
Finland/17A82S13/2020	EPI_ISL_481588	115	04/17/20	Europe	Finland	Uusimaa		Human	40	Female	20C	B.1	GH	2020-07-03	0	0	1	7
Finland/17A85S10/2020	EPI_ISL_481589	115	04/17/20	Europe	Finland	Uusimaa		Human	?	?	20C	B.1	GH	2020-07-03	0	0	1	7
Finland/17A87S10/2020	EPI_ISL_481590	115	04/17/20	Europe	Finland	Uusimaa		Human	?	?	20A	B.1	G	2020-07-03	0	0	1	5
Finland/17A91S12/2020	EPI_ISL_481591	115	04/17/20	Europe	Finland	Uusimaa		Human	44	Female	20C	B.1	GH	2020-07-03	0	0	1	7
Finland/17A91S13/2020	EPI_ISL_481592	115	04/17/20	Europe	Finland	Uusimaa		Human	84	Female	20C	B.1	GH	2020-07-03	0	0	1	7
Finland/17A92S12/2020	EPI_ISL_481593	115	04/17/20	Europe	Finland	Uusimaa		Human	?	?	20C	B.1	GH	2020-07-03	0	0	1	7
Finland/17A93S13/2020	EPI_ISL_481594	115	04/17/20	Europe	Finland	Uusimaa		Human	83	Male	20C	B.1	GH	2020-07-03	0	0	1	7
Finland/20A16S7/2020	EPI_ISL_481595	118	04/20/20	Europe	Finland	Uusimaa		Human	8	Male	20C	B.1	GH	2020-07-03	0	0	1	7
Finland/20A21S5/2020	EPI_ISL_481596	118	04/20/20	Europe	Finland	Uusimaa		Human	85	Male	20C	B.1	GH	2020-07-03	0	0	1	7
Finland/20A40S5/2020	EPI_ISL_481597	118	04/20/20	Europe	Finland	Uusimaa		Human	34	Male	20C	B.1	GH	2020-07-03	0	0	1	7
Finland/20A45S5/2020	EPI_ISL_481598	118	04/20/20	Europe	Finland	Uusimaa		Human	29	Female	20C	B.1	GH	2020-07-03	0	0	1	7
Finland/20A48S5/2020	EPI_ISL_481599	118	04/20/20	Europe	Finland	Uusimaa		Human	7	Male	20C	B.1	GH	2020-07-03	0	0	1	7
Finland/20A49S7/2020	EPI_ISL_481600	118	04/20/20	Europe	Finland	Uusimaa		Human	94	Female	20C	B.1	GH	2020-07-03	0	0	1	7
Finland/20A51S7/2020	EPI_ISL_481601	118	04/20/20	Europe	Finland	Uusimaa		Human	92	Female	20C	B.1	GH	2020-07-03	0	0	1	7
Finland/20A57S7/2020	EPI_ISL_481602	118	04/20/20	Europe	Finland	Uusimaa		Human	96	Female	20C	B.1	GH	2020-07-03	0	0	1	7
Finland/20A69S7/2020	EPI_ISL_481603	118	04/20/20	Europe	Finland	Uusimaa		Human	90	Female	20C	B.1	GH	2020-07-03	0	0	1	7
Finland/20A76S7/2020	EPI_ISL_481604	118	04/20/20	Europe	Finland	Uusimaa		Human	38	Female	20C	B.1	GH	2020-07-03	0	0	1	7
Finland/21A12S11/2020	EPI_ISL_481605	119	04/21/20	Europe	Finland	Uusimaa		Human	67	Male	20C	B.1	GH	2020-07-03	0	0	1	7
Finland/21A16S11/2020	EPI_ISL_481606	119	04/21/20	Europe	Finland	Uusimaa		Human	23	Female	20C	B.1	GH	2020-07-03	0	0	1	7
Finland/21A19S11/2020	EPI_ISL_481607	119	04/21/20	Europe	Finland	Uusimaa		Human	28	Male	20C	B.1	GH	2020-07-03	0	0	1	7
Finland/21A20S7/2020	EPI_ISL_481608	119	04/21/20	Europe	Finland	Uusimaa		Human	28	Male	20C	B.1	GH	2020-07-03	0	0	1	7
Finland/21A27S7/2020	EPI_ISL_481609	119	04/21/20	Europe	Finland	Uusimaa		Human	22	Male	20C	B.1	GH	2020-07-03	0	0	1	7
Finland/21A39S11/2020	EPI_ISL_481610	119	04/21/20	Europe	Finland	Uusimaa		Human	32	Male	20A	B.1	G	2020-07-03	0	0	1	5
Finland/21A41S7/2020	EPI_ISL_481611	119	04/21/20	Europe	Finland	Uusimaa		Human	41	Male	20C	B.1	GH	2020-07-03	0	0	1	7
Finland/21A4S11/2020	EPI_ISL_481612	119	04/21/20	Europe	Finland	Uusimaa		Human	27	Male	20C	B.1	GH	2020-07-03	0	0	1	7
Finland/21A50S11/2020	EPI_ISL_481613	119	04/21/20	Europe	Finland	Uusimaa		Human	21	Female	20C	B.1	GH	2020-07-03	0	0	1	7
Finland/22A33S5/2020	EPI_ISL_481614	120	04/22/20	Europe	Finland	Uusimaa		Human	32	Male	20C	B.1	GH	2020-07-03	0	0	1	7
Finland/22A44S5/2020	EPI_ISL_481615	120	04/22/20	Europe	Finland	Uusimaa		Human	26	Male	20C	B.1	GH	2020-07-03	0	0	1	7
Finland/22A45S8/2020	EPI_ISL_481616	120	04/22/20	Europe	Finland	Uusimaa		Human	61	Male	20C	B.1	GH	2020-07-03	0	0	1	7
Finland/22A98S8/2020	EPI_ISL_481617	120	04/22/20	Europe	Finland	Uusimaa		Human	75	Female	20C	B.1	GH	2020-07-03	0	0	1	7
Finland/26A24S5/2020	EPI_ISL_481618	124	04/26/20	Europe	Finland	Uusimaa		Human	20	Female	20C	B.1	GH	2020-07-03	0	0	1	7
Finland/26A44S5/2020	EPI_ISL_481619	124	04/26/20	Europe	Finland	Uusimaa		Human	23	Male	20C	B.1	GH	2020-07-03	0	0	1	7
Finland/26A48S5/2020	EPI_ISL_481620	124	04/26/20	Europe	Finland	Uusimaa		Human	37	Male	20C	B.1	GH	2020-07-03	0	0	1	7
Finland/26A79S5/2020	EPI_ISL_481621	124	04/26/20	Europe	Finland	Uusimaa		Human	43	Male	20C	B.1	GH	2020-07-03	0	0	1	7
Finland/26M7124/2020	EPI_ISL_481622	93	03/26/20	Europe	Finland	Uusimaa		Human	?	?	20A	B.1.5	G	2020-07-03	0	0	1	5
Finland/26M7974/2020	EPI_ISL_481623	93	03/26/20	Europe	Finland	Uusimaa		Human	?	?	20A	B.1	G	2020-07-03	0	0	1	5
Finland/28A30S6/2020	EPI_ISL_481624	126	04/28/20	Europe	Finland	Uusimaa		Human	35	Male	20C	B.1	GH	2020-07-03	0	0	1	7
Finland/28A40S6/2020	EPI_ISL_481625	126	04/28/20	Europe	Finland	Uusimaa		Human	34	Male	20C	B.1	GH	2020-07-03	0	0	1	7
Finland/28A50S11/2020	EPI_ISL_481626	126	04/28/20	Europe	Finland	Uusimaa		Human	21	Male	20C	B.1	GH	2020-07-03	0	0	1	7
Finland/28A53S11/2020	EPI_ISL_481627	126	04/28/20	Europe	Finland	Uusimaa		Human	65	Male	20C	B.1	GH	2020-07-03	0	0	1	7
Finland/28A54S11/2020	EPI_ISL_481628	126	04/28/20	Europe	Finland	Uusimaa		Human	11	Female	20C	B.1	GH	2020-07-03	0	0	1	7
Finland/28A68S17/2020	EPI_ISL_481629	126	04/28/20	Europe	Finland	Uusimaa		Human	52	Male	20C	B.1	GH	2020-07-03	0	0	1	7
Finland/28A72S11/2020	EPI_ISL_481630	126	04/28/20	Europe	Finland	Uusimaa		Human	69	Female	20C	B.1	GH	2020-07-03	0	0	1	7
Finland/28A76S6/2020	EPI_ISL_481631	126	04/28/20	Europe	Finland	Uusimaa		Human	24	Male	20C	B.1	GH	2020-07-03	0	0	1	7
Finland/28A77S6/2020	EPI_ISL_481632	126	04/28/20	Europe	Finland	Uusimaa		Human	81	Female	20C	B.1	GH	2020-07-03	0	0	1	7
Finland/28A78S6/2020	EPI_ISL_481633	126	04/28/20	Europe	Finland	Uusimaa		Human	13	Male	20C	B.1	GH	2020-07-03	0	0	1	7
Finland/28A79S6/2020	EPI_ISL_481634	126	04/28/20	Europe	Finland	Uusimaa		Human	44	Female	20C	B.1	GH	2020-07-03	0	0	1	7
Finland/28A90S17/2020	EPI_ISL_481635	126	04/28/20	Europe	Finland	Uusimaa		Human	24	Female	20C	B.1	GH	2020-07-03	0	0	1	7
Finland/28A92S17/2020	EPI_ISL_481636	126	04/28/20	Europe	Finland	Uusimaa		Human	25	Male	20C	B.1	GH	2020-07-03	0	0	1	7
Finland/29A53S/2020	EPI_ISL_481637	127	04/29/20	Europe	Finland	Uusimaa		Human	?	?	20C	B.1	GH	2020-07-03	0	0	1	7
Finland/29A89S/2020	EPI_ISL_481638	127	04/29/20	Europe	Finland	Uusimaa		Human	?	?	20C	B.1	GH	2020-07-03	0	0	1	7
Finland/29M11S3/2020	EPI_ISL_481639	96	03/29/20	Europe	Finland	Uusimaa		Human	17	Male	19A	B.2	V	2020-07-03	0	0	1	9
Finland/29M14S1/2020	EPI_ISL_481640	96	03/29/20	Europe	Finland	Uusimaa		Human	77	Male	20A	B.1	G	2020-07-03	0	0	1	5
Finland/29M15S3/2020	EPI_ISL_481641	96	03/29/20	Europe	Finland	Uusimaa		Human	55	Male	20C	B.1	GH	2020-07-03	0	0	1	7
Finland/29M17S2/2020	EPI_ISL_481642	96	03/29/20	Europe	Finland	Uusimaa		Human	71	Male	20A	B.1	G	2020-07-03	0	0	1	5
Finland/29M18S2/2020	EPI_ISL_481643	96	03/29/20	Europe	Finland	Uusimaa		Human	14	?	20C	B.1	GH	2020-07-03	0	0	1	7
Finland/29M36S1/2020	EPI_ISL_481644	96	03/29/20	Europe	Finland	Uusimaa		Human	45	Male	20B	B.1.1	GR	2020-07-03	0	0	1	5
Finland/29M50S2/2020	EPI_ISL_481645	96	03/29/20	Europe	Finland	Uusimaa		Human	43	Male	20C	B.1	GH	2020-07-03	0	0	1	7
Finland/29M60S1/2020	EPI_ISL_481646	96	03/29/20	Europe	Finland	Uusimaa		Human	27	Female	20B	B.1.1	GR	2020-07-03	0	0	1	5
Finland/29M60S2/2020	EPI_ISL_481647	96	03/29/20	Europe	Finland	Uusimaa		Human	74	Male	20B	B.1.1	GR	2020-07-03	0	0	1	5
Finland/29M77S3/2020	EPI_ISL_481648	96	03/29/20	Europe	Finland	Uusimaa		Human	54	Female	20A	B.1	G	2020-07-03	0	0	1	5
Finland/2A10SVIIC/2020	EPI_ISL_481650	100	04/02/20	Europe	Finland	Uusimaa		Human	22	Male	20A	B.1.5	G	2020-07-03	0	0	1	13
Finland/2A68SVIIIA/2020	EPI_ISL_481651	100	04/02/20	Europe	Finland	Uusimaa		Human	86	Female	20C	B.1	GH	2020-07-03	0	0	1	7
Finland/2A71SVIIIA/2020	EPI_ISL_481652	100	04/02/20	Europe	Finland	Uusimaa		Human	63	Female	20C	B.1	GH	2020-07-03	0	0	1	7
Finland/2A72SVIIIA/2020	EPI_ISL_481653	100	04/02/20	Europe	Finland	Uusimaa		Human	92	Female	20C	B.1	GH	2020-07-03	0	0	1	7
Finland/2A77SVIIIA/2020	EPI_ISL_481654	100	04/02/20	Europe	Finland	Uusimaa		Human	22	Male	20C	B.1	GH	2020-07-03	0	0	1	7
Finland/2A82SVIIIA/2020	EPI_ISL_481655	100	04/02/20	Europe	Finland	Uusimaa		Human	62	Male	20C	B.1	GH	2020-07-03	0	0	1	7
Finland/2A92SVIIC/2020	EPI_ISL_481649	100	04/02/20	Europe	Finland	Uusimaa		Human	29	Male	20C	B.1	GH	2020-07-03	0	0	1	7
Finland/30M6S2/2020	EPI_ISL_481656	97	03/30/20	Europe	Finland	Uusimaa		Human	30	Male	20C	B.1	GH	2020-07-03	0	0	1	7
Finland/30M75S3/2020	EPI_ISL_481657	97	03/30/20	Europe	Finland	Uusimaa		Human	26	Male	20C	B.1	GH	2020-07-03	0	0	1	7
Finland/30M77S3/2020	EPI_ISL_481658	97	03/30/20	Europe	Finland	Uusimaa		Human	60	Female	20A	B.1	G	2020-07-03	0	0	1	5
Finland/30M80S3/2020	EPI_ISL_481659	97	03/30/20	Europe	Finland	Uusimaa		Human	86	Female	20A	B.1	G	2020-07-03	0	0	1	5
Finland/30M83/2020	EPI_ISL_481660	97	03/30/20	Europe	Finland	Uusimaa		Human	50	Female	20A	B.1	G	2020-07-03	0	0	1	5
Finland/30M88S2/2020	EPI_ISL_481661	97	03/30/20	Europe	Finland	Uusimaa		Human	83	Female	20C	B.1	GH	2020-07-03	0	0	1	7
Finland/30MA7S2/2020	EPI_ISL_481662	97	03/30/20	Europe	Finland	Uusimaa		Human	51	Female	20A	B.1	G	2020-07-03	0	0	1	5
Finland/30MBS2/2020	EPI_ISL_481663	97	03/30/20	Europe	Finland	Uusimaa		Human	36	Male	20C	B.1	GH	2020-07-03	0	0	1	7
Finland/3A19S9/2020	EPI_ISL_481664	101	04/03/20	Europe	Finland	Uusimaa		Human	37	Male	20C	B.1	GH	2020-07-03	0	0	1	7
Finland/3A21S9/2020	EPI_ISL_481665	101	04/03/20	Europe	Finland	Uusimaa		Human	23	Male	20C	B.1	GH	2020-07-03	0	0	1	7
Finland/3A26S9/2020	EPI_ISL_481666	101	04/03/20	Europe	Finland	Uusimaa		Human	28	Female	20C	B.1	GH	2020-07-03	0	0	1	7
Finland/3A47S9/2020	EPI_ISL_481667	101	04/03/20	Europe	Finland	Uusimaa		Human	62	Female	20C	B.1	GH	2020-07-03	0	0	1	7
Finland/3A56S9/2020	EPI_ISL_481668	101	04/03/20	Europe	Finland	Uusimaa		Human	56	Female	20C	B.1	GH	2020-07-03	0	0	1	7
Finland/4A33S1/2020	EPI_ISL_481669	102	04/04/20	Europe	Finland	Uusimaa		Human	24	Male	20C	B.1	GH	2020-07-03	0	0	1	7
Finland/4A60S1/2020	EPI_ISL_481670	102	04/04/20	Europe	Finland	Uusimaa		Human	94	Female	20A	B.1	G	2020-07-03	0	0	1	5
Finland/4A70S1/2020	EPI_ISL_481671	102	04/04/20	Europe	Finland	Uusimaa		Human	87	Female	20C	B.1	GH	2020-07-03	0	0	1	7
Finland/4A75S1/2020	EPI_ISL_481672	102	04/04/20	Europe	Finland	Uusimaa		Human	56	Female	20C	B.1	GH	2020-07-03	0	0	1	7
Finland/4A9S1/2020	EPI_ISL_481673	102	04/04/20	Europe	Finland	Uusimaa		Human	44	Female	20C	B.1	GH	2020-07-03	0	0	1	7
Finland/4May21S4/2020	EPI_ISL_481674	132	05/04/20	Europe	Finland	Uusimaa		Human	76	Female	20C	B.1	GH	2020-07-03	0	0	1	7
Finland/4May22S4/2020	EPI_ISL_481675	132	05/04/20	Europe	Finland	Uusimaa		Human	5	Male	20C	B.1	GH	2020-07-03	0	0	1	7
Finland/4May26S4/2020	EPI_ISL_481676	132	05/04/20	Europe	Finland	Uusimaa		Human	36	Male	20C	B.1	GH	2020-07-03	0	0	1	7
Finland/4May27S4/2020	EPI_ISL_481677	132	05/04/20	Europe	Finland	Uusimaa		Human	7	Male	20C	B.1	GH	2020-07-03	0	0	1	7
Finland/4May56S4/2020	EPI_ISL_481678	132	05/04/20	Europe	Finland	Uusimaa		Human	15	Male	20C	B.1	GH	2020-07-03	0	0	1	7
Finland/4May76S4/2020	EPI_ISL_481679	132	05/04/20	Europe	Finland	Uusimaa		Human	51	Female	20C	B.1	GH	2020-07-03	0	0	1	7
Finland/4May78S4/2020	EPI_ISL_481680	132	05/04/20	Europe	Finland	Uusimaa		Human	56	Female	20C	B.1	GH	2020-07-03	0	0	1	7
Finland/4May88S4/2020	EPI_ISL_481681	132	05/04/20	Europe	Finland	Uusimaa		Human	50	Male	20B	B.1.1	GR	2020-07-03	0	0	1	5
Finland/5A10S4A10/2020	EPI_ISL_481682	103	04/05/20	Europe	Finland	Uusimaa		Human	59	Female	20C	B.1	GH	2020-07-03	0	0	1	7
Finland/5A31S4A10/2020	EPI_ISL_481683	103	04/05/20	Europe	Finland	Uusimaa		Human	93	Female	20C	B.1	GH	2020-07-03	0	0	1	7
Finland/5A34S4A10/2020	EPI_ISL_481684	103	04/05/20	Europe	Finland	Uusimaa		Human	50	Male	20C	B.1	GH	2020-07-03	0	0	1	7
Finland/5A40S4A10/2020	EPI_ISL_481685	103	04/05/20	Europe	Finland	Uusimaa		Human	49	Female	20C	B.1	GH	2020-07-03	0	0	1	7
Finland/5A44S2/2020	EPI_ISL_481686	103	04/05/20	Europe	Finland	Uusimaa		Human	?	?	20B	B.1.1	GR	2020-07-03	0	0	1	5
Finland/5A49S4A10/2020	EPI_ISL_481687	103	04/05/20	Europe	Finland	Uusimaa		Human	87	Male	20C	B.1	GH	2020-07-03	0	0	1	7
Finland/5A4S4A10/2020	EPI_ISL_481688	103	04/05/20	Europe	Finland	Uusimaa		Human	18	Female	20C	B.1	GH	2020-07-03	0	0	1	7
Finland/5A55S2/2020	EPI_ISL_481689	103	04/05/20	Europe	Finland	Uusimaa		Human	?	?	20C	B.1	GH	2020-07-03	0	0	1	7
Finland/5A57S2/2020	EPI_ISL_481690	103	04/05/20	Europe	Finland	Uusimaa		Human	?	?	20A	B.1	G	2020-07-03	0	0	1	5
Finland/5A57S4A10/2020	EPI_ISL_481691	103	04/05/20	Europe	Finland	Uusimaa		Human	90	Female	20C	B.1	GH	2020-07-03	0	0	1	7
Finland/5A71S4A10/2020	EPI_ISL_481692	103	04/05/20	Europe	Finland	Uusimaa		Human	60	Male	20A	B.1	G	2020-07-03	0	0	1	5
Finland/5A81S4A10/2020	EPI_ISL_481693	103	04/05/20	Europe	Finland	Uusimaa		Human	27	Male	20C	B.1	GH	2020-07-03	0	0	1	7
Finland/5May13S12/2020	EPI_ISL_481694	133	05/05/20	Europe	Finland	Uusimaa		Human	27	Male	20C	B.1	GH	2020-07-03	0	0	1	7
Finland/5May16S2/2020	EPI_ISL_481695	133	05/05/20	Europe	Finland	Uusimaa		Human	38	Male	20C	B.1	GH	2020-07-03	0	0	1	7
Finland/5May25S4/2020	EPI_ISL_481696	133	05/05/20	Europe	Finland	Uusimaa		Human	46	Male	20C	B.1	GH	2020-07-03	0	0	1	7
Finland/5May26S2/2020	EPI_ISL_481697	133	05/05/20	Europe	Finland	Uusimaa		Human	25	Female	20C	B.1	GH	2020-07-03	0	0	1	7
Finland/5May36S12/2020	EPI_ISL_481698	133	05/05/20	Europe	Finland	Uusimaa		Human	41	Male	20C	B.1	GH	2020-07-03	0	0	1	7
Finland/5May44S12/2020	EPI_ISL_481699	133	05/05/20	Europe	Finland	Uusimaa		Human	31	Male	20C	B.1	GH	2020-07-03	0	0	1	7
Finland/5May46S12/2020	EPI_ISL_481700	133	05/05/20	Europe	Finland	Uusimaa		Human	31	Male	20C	B.1	GH	2020-07-03	0	0	1	7
Finland/5May47S12/2020	EPI_ISL_481701	133	05/05/20	Europe	Finland	Uusimaa		Human	58	Male	20C	B.1	GH	2020-07-03	0	0	1	7
Finland/5May49S12/2020	EPI_ISL_481702	133	05/05/20	Europe	Finland	Uusimaa		Human	24	Male	20C	B.1	GH	2020-07-03	0	0	1	7
Finland/5May49S6/2020	EPI_ISL_481703	133	05/05/20	Europe	Finland	Uusimaa		Human	24	Female	20C	B.1	GH	2020-07-03	0	0	1	7
Finland/5May56S6/2020	EPI_ISL_481704	133	05/05/20	Europe	Finland	Uusimaa		Human	90	Male	20A	B.1	G	2020-07-03	0	0	1	5
Finland/5May74S2/2020	EPI_ISL_481705	133	05/05/20	Europe	Finland	Uusimaa		Human	40	Female	20C	B.1	GH	2020-07-03	0	0	1	7
Finland/5May84S2/2020	EPI_ISL_481706	133	05/05/20	Europe	Finland	Uusimaa		Human	44	Female	20C	B.1	GH	2020-07-03	0	0	1	7
Finland/5S54S2/2020	EPI_ISL_481707	103	04/05/20	Europe	Finland	Uusimaa		Human	?	?	20C	B.1	GH	2020-07-03	0	0	1	7
Finland/6A928SIIB/2020	EPI_ISL_481708	104	04/06/20	Europe	Finland	Uusimaa		Human	39	Male	20A	B.1.158	GH	2020-07-03	0	0	1	7
Finland/6A937SIIB/2020	EPI_ISL_481709	104	04/06/20	Europe	Finland	Uusimaa		Human	55	Male	20C	B.1	GH	2020-07-03	0	0	1	7
Finland/6A953SIIB/2020	EPI_ISL_481710	104	04/06/20	Europe	Finland	Uusimaa		Human	59	Male	20C	B.1	GH	2020-07-03	0	0	1	7
Finland/6A959SIIC/2020	EPI_ISL_481711	104	04/06/20	Europe	Finland	Uusimaa		Human	51	Female	20A	B.1	G	2020-07-03	0	0	1	5
Finland/6A962SIIC/2020	EPI_ISL_481712	104	04/06/20	Europe	Finland	Uusimaa		Human	24	Male	20C	B.1	GH	2020-07-03	0	0	1	7
Finland/6A973SIIC/2020	EPI_ISL_481713	104	04/06/20	Europe	Finland	Uusimaa		Human	38	Female	20C	B.1	GH	2020-07-03	0	0	1	7
Finland/6May47S11/2020	EPI_ISL_481714	134	05/06/20	Europe	Finland	Uusimaa		Human	6	Male	20C	B.1	GH	2020-07-03	0	0	1	7
Finland/7May68S22/2020	EPI_ISL_481715	135	05/07/20	Europe	Finland	Uusimaa		Human	94	Female	20C	B.1	GH	2020-07-03	0	0	1	7
Finland/7May75S23/2020	EPI_ISL_481717	135	05/07/20	Europe	Finland	Uusimaa		Human	9	Male	20C	B.1	GH	2020-07-03	0	0	1	7
Finland/7May92S23/2020	EPI_ISL_481718	135	05/07/20	Europe	Finland	Uusimaa		Human	81	Female	20A	B.1.158	GH	2020-07-03	0	0	1	7
Finland/8May11S7/2020	EPI_ISL_481719	136	05/08/20	Europe	Finland	Uusimaa		Human	35	Male	20C	B.1	GH	2020-07-03	0	0	1	7
Finland/8May18S18/2020	EPI_ISL_481720	136	05/08/20	Europe	Finland	Uusimaa		Human	?	?	20A	B.1.158	GH	2020-07-03	0	0	1	7
Finland/8May21S18/2020	EPI_ISL_481721	136	05/08/20	Europe	Finland	Uusimaa		Human	?	?	20C	B.1	GH	2020-07-03	0	0	1	7
Finland/8May24S14/2020	EPI_ISL_481722	136	05/08/20	Europe	Finland	Uusimaa		Human	33	Female	20A	B.1	GH	2020-07-03	0	0	1	7
Finland/8May30S7/2020	EPI_ISL_481723	136	05/08/20	Europe	Finland	Uusimaa		Human	57	Female	20C	B.1	GH	2020-07-03	0	0	1	7
Finland/8May35S7/2020	EPI_ISL_481724	136	05/08/20	Europe	Finland	Uusimaa		Human	36	Male	20C	B.1	GH	2020-07-03	0	0	1	7
Finland/8May38S18/2020	EPI_ISL_481725	136	05/08/20	Europe	Finland	Uusimaa		Human	?	?	20A	B.1.158	GH	2020-07-03	0	0	1	7
Finland/8May43S7/2020	EPI_ISL_481726	136	05/08/20	Europe	Finland	Uusimaa		Human	55	Male	20C	B.1	GH	2020-07-03	0	0	1	7
Finland/8May65S11/2020	EPI_ISL_481727	136	05/08/20	Europe	Finland	Uusimaa		Human	?	?	20C	B.1	GH	2020-07-03	0	0	1	7
Finland/8May70S18/2020	EPI_ISL_481728	136	05/08/20	Europe	Finland	Uusimaa		Human	?	?	20C	B.1	GH	2020-07-03	0	0	1	7
Finland/8May89S14/2020	EPI_ISL_481729	136	05/08/20	Europe	Finland	Uusimaa		Human	29	Male	20C	B.1	GH	2020-07-03	0	0	1	7
Finland/9A18S12/2020	EPI_ISL_481730	107	04/09/20	Europe	Finland	Uusimaa		Human	17	Male	20C	B.1	GH	2020-07-03	0	0	1	7
Finland/9A29S10/2020	EPI_ISL_481731	107	04/09/20	Europe	Finland	Uusimaa		Human	?	?	20C	B.1	GH	2020-07-03	0	0	1	7
Finland/9A30S12/2020	EPI_ISL_481732	107	04/09/20	Europe	Finland	Uusimaa		Human	39	Female	20A	B.1	G	2020-07-03	0	0	1	5
Finland/9A40S12/2020	EPI_ISL_481733	107	04/09/20	Europe	Finland	Uusimaa		Human	57	Female	20C	B.1	GH	2020-07-03	0	0	1	7
Finland/9A784S11A/2020	EPI_ISL_481734	107	04/09/20	Europe	Finland	Uusimaa		Human	86	Female	20C	B.1	GH	2020-07-03	0	0	1	7
Finland/9A785S11A/2020	EPI_ISL_481735	107	04/09/20	Europe	Finland	Uusimaa		Human	64	Male	20C	B.1	GH	2020-07-03	0	0	1	7
Finland/9A797S11A/2020	EPI_ISL_481736	107	04/09/20	Europe	Finland	Uusimaa		Human	39	Male	20C	B.1	GH	2020-07-03	0	0	1	7
Finland/9A798S11A/2020	EPI_ISL_481737	107	04/09/20	Europe	Finland	Uusimaa		Human	60	Female	20C	B.1	GH	2020-07-03	0	0	1	7
Finland/9A800S11A/2020	EPI_ISL_481738	107	04/09/20	Europe	Finland	Uusimaa		Human	21	Female	20C	B.1	GH	2020-07-03	0	0	1	7
Finland/9A81S12/2020	EPI_ISL_481739	107	04/09/20	Europe	Finland	Uusimaa		Human	37	Male	20C	B.1	GH	2020-07-03	0	0	1	7
Finland/9A85S12/2020	EPI_ISL_481740	107	04/09/20	Europe	Finland	Uusimaa		Human	33	Male	20C	B.1	GH	2020-07-03	0	0	1	7
Georgia/Tb-5727/2020	EPI_ISL_481483	123	04/25/20	Asia	Georgia	Tbilisi		Human	?	Female	20C	B.1	GH	2020-07-03	0	0	1	7
Georgia/Tb-7856/2020	EPI_ISL_481380	129	05/01/20	Asia	Georgia	Tbilisi		Human	?	Female	20C	B.1	GH	2020-07-03	0	0	1	7
Germany/BE-RKI-N-0025/2020	EPI_ISL_481264	94	03/27/20	Europe	Germany	Berlin		Human	48	Male	20C	B.1	O	2020-07-03	0	1	0	7
Germany/BW-RKI-N-0001/2020	EPI_ISL_481253	79	03/12/20	Europe	Germany	Baden-Wuerttemberg		Human	33	Male	20A	B.1	G	2020-07-03	0	0	1	5
Germany/BY-RKI-N-0003/2020	EPI_ISL_481262	94	03/27/20	Europe	Germany	Bavaria		Human	52	Male	20B	B.1.1	GR	2020-07-03	0	0	1	5
Germany/BY-UHR-10ZK/2020	EPI_ISL_513307	96	03/29/20	Europe	Germany	Bavaria		Human	?	?	19A	B.3	L	2020-07-03	0	0	1	1
Germany/BY-UHR-1ZK/2020	EPI_ISL_513298	85	03/18/20	Europe	Germany	Bavaria		Human	?	?	20C	B.1	GH	2020-07-03	0	0	1	7
Germany/BY-UHR-2ZK/2020	EPI_ISL_513299	87	03/20/20	Europe	Germany	Bavaria		Human	?	?	20B	B.1.1	GR	2020-07-03	0	0	1	5
Germany/BY-UHR-3ZK/2020	EPI_ISL_513300	86	03/19/20	Europe	Germany	Bavaria		Human	?	?	20C	B.1	GH	2020-07-03	0	0	1	7
Germany/BY-UHR-4ZK/2020	EPI_ISL_513301	88	03/21/20	Europe	Germany	Bavaria		Human	?	?	20A	B.1	G	2020-07-03	0	0	1	5
Germany/BY-UHR-5ZK/2020	EPI_ISL_513302	89	03/22/20	Europe	Germany	Bavaria		Human	?	?	20B	B.1.1	GR	2020-07-03	0	0	1	5
Germany/BY-UHR-6ZK/2020	EPI_ISL_513303	89	03/22/20	Europe	Germany	Bavaria		Human	?	?	20B	B.1.1	GR	2020-07-03	0	0	1	5
Germany/BY-UHR-7ZK/2020	EPI_ISL_513304	89	03/22/20	Europe	Germany	Bavaria		Human	?	?	20B	B.1.1	GR	2020-07-03	0	0	1	5
Germany/BY-UHR-8ZK/2020	EPI_ISL_513305	96	03/29/20	Europe	Germany	Bavaria		Human	?	?	20C	B.1	GH	2020-07-03	0	0	1	7
Germany/BY-UHR-9ZK/2020	EPI_ISL_513306	96	03/29/20	Europe	Germany	Bavaria		Human	?	?	20B	B.1.1	GR	2020-07-03	0	0	1	5
Germany/NW-RKI-N-0002/2020	EPI_ISL_481256	86	03/19/20	Europe	Germany	North Rhine Westphalia		Human	31	Male	20B	B.1.1	GR	2020-07-03	0	0	1	5
Japan/NGS-CD-010/2020	EPI_ISL_481255	121	04/23/20	Asia	Japan	Nagasaki		Human	?	?	20B	B.1.1.7	GR	2020-07-03	0	0	1	5
Japan/NGS-CD-024/2020	EPI_ISL_481257	121	04/23/20	Asia	Japan	Nagasaki		Human	?	?	20B	B.1.1.7	GR	2020-07-03	0	0	1	5
Japan/NGS-CD-107/2020	EPI_ISL_481258	121	04/23/20	Asia	Japan	Nagasaki		Human	?	?	20B	B.1.1.7	GR	2020-07-03	0	0	1	5
Japan/NGS-CD-235/2020	EPI_ISL_481259	122	04/24/20	Asia	Japan	Nagasaki		Human	?	?	20B	B.1.1.7	GR	2020-07-03	0	0	1	5
Japan/NGS-CD-292/2020	EPI_ISL_481260	122	04/24/20	Asia	Japan	Nagasaki		Human	?	?	20B	B.1.1.7	GR	2020-07-03	0	0	1	5
Japan/NGS-CD-361/2020	EPI_ISL_481261	122	04/24/20	Asia	Japan	Nagasaki		Human	?	?	20B	B.1.1.7	GR	2020-07-03	0	0	1	5
Japan/NGS-CD-365/2020	EPI_ISL_481263	122	04/24/20	Asia	Japan	Nagasaki		Human	?	?	20B	B.1.1.7	GR	2020-07-03	0	0	1	5
Japan/NGS-IA-1/2020	EPI_ISL_481251	81	03/14/20	Asia	Japan	Nagasaki		Human	?	?	19B	A	S	2020-07-03	0	0	1	2
Japan/NGS-IB-2/2020	EPI_ISL_481252	102	04/04/20	Asia	Japan	Nagasaki		Human	?	?	20B	B.1.1	GR	2020-07-03	0	0	1	5
Japan/NGS-SC-1/2020	EPI_ISL_481254	99	04/01/20	Asia	Japan	Nagasaki		Human	?	?	20B	B.1.1	GR	2020-07-03	0	0	1	5
NorthernIreland/NIRE-100B4A/2020	EPI_ISL_482149	128	04/30/20	Europe	United Kingdom	Northern Ireland		Human	?	?	20C	B.1	GH	2020-07-03	0	1	0	7
NorthernIreland/NIRE-100B68/2020	EPI_ISL_482154	126	04/28/20	Europe	United Kingdom	Northern Ireland		Human	?	?	20C	B.1	GH	2020-07-03	0	1	0	7
NorthernIreland/NIRE-100BB3/2020	EPI_ISL_482147	128	04/30/20	Europe	United Kingdom	Northern Ireland		Human	?	?	20B	B.1.1	GR	2020-07-03	0	1	0	5
NorthernIreland/NIRE-100C47/2020	EPI_ISL_482141	127	04/29/20	Europe	United Kingdom	Northern Ireland		Human	?	?	20B	B.1.1	GR	2020-07-03	0	1	0	5
NorthernIreland/NIRE-100C65/2020	EPI_ISL_482033	128	04/30/20	Europe	United Kingdom	Northern Ireland		Human	?	?	20B	B.1.1.60	GR	2020-07-03	0	1	0	5
NorthernIreland/NIRE-100DAE/2020	EPI_ISL_482146	130	05/02/20	Europe	United Kingdom	Northern Ireland		Human	?	?	20B	B.1.1	GR	2020-07-03	0	1	0	5
NorthernIreland/NIRE-100F02/2020	EPI_ISL_482158	126	04/28/20	Europe	United Kingdom	Northern Ireland		Human	?	?	20B	B.1.1	GR	2020-07-03	0	1	0	5
NorthernIreland/NIRE-100F4E/2020	EPI_ISL_482151	129	05/01/20	Europe	United Kingdom	Northern Ireland		Human	?	?	19A	B.2	V	2020-07-03	0	1	0	10
NorthernIreland/NIRE-100F7B/2020	EPI_ISL_482144	125	04/27/20	Europe	United Kingdom	Northern Ireland		Human	?	?	19A	B.10	L	2020-07-03	0	0	1	1
NorthernIreland/NIRE-10100E/2020	EPI_ISL_482152	128	04/30/20	Europe	United Kingdom	Northern Ireland		Human	?	?	20B	B.1.1.60	GR	2020-07-03	0	1	0	5
NorthernIreland/NIRE-10101D/2020	EPI_ISL_482097	128	04/30/20	Europe	United Kingdom	Northern Ireland		Human	?	?	19A	B	O	2020-07-03	0	1	0	1
NorthernIreland/NIRE-101059/2020	EPI_ISL_482050	129	05/01/20	Europe	United Kingdom	Northern Ireland		Human	?	?	20B	B.1.1	GR	2020-07-03	0	1	0	5
NorthernIreland/NIRE-10110B/2020	EPI_ISL_482142	128	04/30/20	Europe	United Kingdom	Northern Ireland		Human	?	?	20B	B.1.1.60	GR	2020-07-03	0	1	0	5
NorthernIreland/NIRE-101147/2020	EPI_ISL_482047	129	05/01/20	Europe	United Kingdom	Northern Ireland		Human	?	?	20B	B.1.1	GR	2020-07-03	0	1	0	5
NorthernIreland/NIRE-1011CF/2020	EPI_ISL_482143	127	04/29/20	Europe	United Kingdom	Northern Ireland		Human	?	?	20B	B.1.1.60	GR	2020-07-03	0	1	0	5
NorthernIreland/NIRE-1011FC/2020	EPI_ISL_482150	127	04/29/20	Europe	United Kingdom	Northern Ireland		Human	?	?	20B	B.1.1	GR	2020-07-03	0	1	0	5
NorthernIreland/NIRE-101253/2020	EPI_ISL_482115	126	04/28/20	Europe	United Kingdom	Northern Ireland		Human	?	?	20C	B.1	GH	2020-07-03	0	0	1	7
NorthernIreland/NIRE-1012F9/2020	EPI_ISL_482145	126	04/28/20	Europe	United Kingdom	Northern Ireland		Human	?	?	20A	B.1	G	2020-07-03	0	1	0	5
NorthernIreland/NIRE-10136F/2020	EPI_ISL_482153	127	04/29/20	Europe	United Kingdom	Northern Ireland		Human	?	?	20B	B.1.1.60	GR	2020-07-03	0	1	0	5
NorthernIreland/NIRE-1013D8/2020	EPI_ISL_482096	128	04/30/20	Europe	United Kingdom	Northern Ireland		Human	?	?	20B	B.1.1.60	GR	2020-07-03	0	0	1	5
NorthernIreland/NIRE-101402/2020	EPI_ISL_482101	127	04/29/20	Europe	United Kingdom	Northern Ireland		Human	?	?	20B	B.1.1	GR	2020-07-03	0	0	1	5
NorthernIreland/NIRE-1014A8/2020	EPI_ISL_482157	128	04/30/20	Europe	United Kingdom	Northern Ireland		Human	?	?	20A	B.1	G	2020-07-03	1	0	0	5
NorthernIreland/NIRE-1014F3/2020	EPI_ISL_482148	126	04/28/20	Europe	United Kingdom	Northern Ireland		Human	?	?	20C	B.1	GH	2020-07-03	0	1	0	7
NorthernIreland/NIRE-101693/2020	EPI_ISL_482159	126	04/28/20	Europe	United Kingdom	Northern Ireland		Human	?	?	20A	B.1.5	G	2020-07-03	0	1	0	13
NorthernIreland/NIRE-1016C0/2020	EPI_ISL_482075	128	04/30/20	Europe	United Kingdom	Northern Ireland		Human	?	?	20A	B.1.5	G	2020-07-03	0	1	0	13
NorthernIreland/NIRE-1016FD/2020	EPI_ISL_482140	126	04/28/20	Europe	United Kingdom	Northern Ireland		Human	?	?	20B	B.1.1.60	GR	2020-07-03	0	1	0	5
NorthernIreland/NIRE-102744/2020	EPI_ISL_482156	116	04/18/20	Europe	United Kingdom	Northern Ireland		Human	?	?	19A	B.10	L	2020-07-03	0	1	0	1
NorthernIreland/NIRE-10289C/2020	EPI_ISL_482102	116	04/18/20	Europe	United Kingdom	Northern Ireland		Human	?	?	20B	B.1.1	GR	2020-07-03	0	0	1	5
NorthernIreland/NIRE-103D14/2020	EPI_ISL_482051	111	04/13/20	Europe	United Kingdom	Northern Ireland		Human	?	?	20B	B.1.1.60	GR	2020-07-03	0	1	0	5
NorthernIreland/NIRE-103DF6/2020	EPI_ISL_482132	111	04/13/20	Europe	United Kingdom	Northern Ireland		Human	?	?	20B	B.1.1.60	GR	2020-07-03	0	1	0	5
NorthernIreland/NIRE-103E7B/2020	EPI_ISL_482041	106	04/08/20	Europe	United Kingdom	Northern Ireland		Human	?	?	20B	B.1.1	GR	2020-07-03	0	0	1	5
NorthernIreland/NIRE-103E99/2020	EPI_ISL_482052	106	04/08/20	Europe	United Kingdom	Northern Ireland		Human	?	?	20B	B.1.1	GR	2020-07-03	0	0	1	5
NorthernIreland/NIRE-103EB7/2020	EPI_ISL_482056	106	04/08/20	Europe	United Kingdom	Northern Ireland		Human	?	?	20B	B.1.1	GR	2020-07-03	0	0	1	5
NorthernIreland/NIRE-103EC6/2020	EPI_ISL_482053	106	04/08/20	Europe	United Kingdom	Northern Ireland		Human	?	?	20A	B.1	G	2020-07-03	0	0	1	5
NorthernIreland/NIRE-103EE4/2020	EPI_ISL_482139	106	04/08/20	Europe	United Kingdom	Northern Ireland		Human	?	?	20B	B.1.1.7	GR	2020-07-03	0	1	0	5
NorthernIreland/NIRE-103F0F/2020	EPI_ISL_482134	106	04/08/20	Europe	United Kingdom	Northern Ireland		Human	?	?	20B	B.1.1.7	GR	2020-07-03	0	1	0	5
NorthernIreland/NIRE-103F2D/2020	EPI_ISL_482136	106	04/08/20	Europe	United Kingdom	Northern Ireland		Human	?	?	20B	B.1.1.60	GR	2020-07-03	0	1	0	5
NorthernIreland/NIRE-103F69/2020	EPI_ISL_482042	106	04/08/20	Europe	United Kingdom	Northern Ireland		Human	?	?	20B	B.1.1	GR	2020-07-03	0	0	1	5
NorthernIreland/NIRE-103F87/2020	EPI_ISL_482046	106	04/08/20	Europe	United Kingdom	Northern Ireland		Human	?	?	20B	B.1.1	GR	2020-07-03	0	0	1	5
NorthernIreland/NIRE-103FA5/2020	EPI_ISL_482049	106	04/08/20	Europe	United Kingdom	Northern Ireland		Human	?	?	19A	B.10	L	2020-07-03	0	0	0	1
NorthernIreland/NIRE-10400B/2020	EPI_ISL_482032	106	04/08/20	Europe	United Kingdom	Northern Ireland		Human	?	?	20B	B.1.1.60	GR	2020-07-03	0	1	0	5
NorthernIreland/NIRE-104083/2020	EPI_ISL_482137	106	04/08/20	Europe	United Kingdom	Northern Ireland		Human	?	?	20B	B.1.1	GR	2020-07-03	0	1	0	5
NorthernIreland/NIRE-104117/2020	EPI_ISL_482035	112	04/14/20	Europe	United Kingdom	Northern Ireland		Human	?	?	20B	B.1.1.60	GR	2020-07-03	0	1	0	5
NorthernIreland/NIRE-104126/2020	EPI_ISL_482037	112	04/14/20	Europe	United Kingdom	Northern Ireland		Human	?	?	20B	B.1.1	GR	2020-07-03	0	1	0	5
NorthernIreland/NIRE-104153/2020	EPI_ISL_482040	112	04/14/20	Europe	United Kingdom	Northern Ireland		Human	?	?	20B	B.1.1.60	GR	2020-07-03	0	1	0	5
NorthernIreland/NIRE-104180/2020	EPI_ISL_482082	112	04/14/20	Europe	United Kingdom	Northern Ireland		Human	?	?	20B	B.1.1.60	GR	2020-07-03	0	0	1	5
NorthernIreland/NIRE-1041AE/2020	EPI_ISL_482091	112	04/14/20	Europe	United Kingdom	Northern Ireland		Human	?	?	20A	B.1.5	G	2020-07-03	0	1	0	13
NorthernIreland/NIRE-1041CC/2020	EPI_ISL_482070	112	04/14/20	Europe	United Kingdom	Northern Ireland		Human	?	?	20B	B.1.1.60	GR	2020-07-03	0	0	1	5
NorthernIreland/NIRE-1041F9/2020	EPI_ISL_482039	112	04/14/20	Europe	United Kingdom	Northern Ireland		Human	?	?	20A	B.1.151	G	2020-07-03	1	0	0	5
NorthernIreland/NIRE-104214/2020	EPI_ISL_482034	112	04/14/20	Europe	United Kingdom	Northern Ireland		Human	?	?	20B	B.1.1	GR	2020-07-03	0	0	0	5
NorthernIreland/NIRE-10428D/2020	EPI_ISL_482048	111	04/13/20	Europe	United Kingdom	Northern Ireland		Human	?	?	20B	B.1.1	GR	2020-07-03	0	1	0	5
NorthernIreland/NIRE-10429C/2020	EPI_ISL_482043	112	04/14/20	Europe	United Kingdom	Northern Ireland		Human	?	?	20B	B.1.1	GR	2020-07-03	0	1	0	5
NorthernIreland/NIRE-1042AB/2020	EPI_ISL_482045	111	04/13/20	Europe	United Kingdom	Northern Ireland		Human	?	?	20B	B.1.1	GR	2020-07-03	0	1	0	5
NorthernIreland/NIRE-1042BA/2020	EPI_ISL_482135	112	04/14/20	Europe	United Kingdom	Northern Ireland		Human	?	?	20B	B.1.1.60	GR	2020-07-03	0	1	0	5
NorthernIreland/NIRE-1042F6/2020	EPI_ISL_482133	112	04/14/20	Europe	United Kingdom	Northern Ireland		Human	?	?	20B	B.1.1	GR	2020-07-03	0	1	0	5
NorthernIreland/NIRE-FF259/2020	EPI_ISL_482054	123	04/25/20	Europe	United Kingdom	Northern Ireland		Human	?	?	20B	B.1.1.60	GR	2020-07-03	0	1	0	5
NorthernIreland/NIRE-FF268/2020	EPI_ISL_482055	122	04/24/20	Europe	United Kingdom	Northern Ireland		Human	?	?	20B	B.1.1.60	GR	2020-07-03	0	0	1	5
NorthernIreland/NIRE-FF374/2020	EPI_ISL_482036	120	04/22/20	Europe	United Kingdom	Northern Ireland		Human	?	?	20B	B.1.1	GR	2020-07-03	0	1	0	5
NorthernIreland/NIRE-FF56F/2020	EPI_ISL_482038	123	04/25/20	Europe	United Kingdom	Northern Ireland		Human	?	?	20B	B.1.1.60	GR	2020-07-03	0	0	1	5
NorthernIreland/NIRE-FF58D/2020	EPI_ISL_482044	123	04/25/20	Europe	United Kingdom	Northern Ireland		Human	?	?	20B	B.1.1	GR	2020-07-03	0	0	1	5
NorthernIreland/NIRE-FF67B/2020	EPI_ISL_482077	121	04/23/20	Europe	United Kingdom	Northern Ireland		Human	?	?	20B	B.1.1	GR	2020-07-03	0	1	0	5
NorthernIreland/NIRE-FF7C3/2020	EPI_ISL_482105	121	04/23/20	Europe	United Kingdom	Northern Ireland		Human	?	?	20A	B.1	G	2020-07-03	0	0	1	5
NorthernIreland/NIRE-FFFCB/2020	EPI_ISL_482155	127	04/29/20	Europe	United Kingdom	Northern Ireland		Human	?	?	20B	B.1.1	GR	2020-07-03	0	1	0	5
Peru/LIM-01-2/2020	EPI_ISL_482468	72	03/05/20	South America	Peru	Lima		Human	26	Male	20A	B.1.6	G	2020-07-03	1	0	0	5
Serbia/UE92/2020	EPI_ISL_482744	101	04/03/20	Europe	Serbia	Serbia		Human	?	?	20B	B.1.1.1	GR	2020-07-03	0	0	1	6
SouthKorea/KCDC2050/2020	EPI_ISL_481370	59	02/21/20	Asia	South Korea	South Korea		Human	35	Female	19A	B.2.1	V	2020-07-03	0	0	1	9
SouthKorea/KCDC2051/2020	EPI_ISL_481371	59	02/21/20	Asia	South Korea	South Korea		Human	60	Female	19B	A	S	2020-07-03	0	0	1	2
SouthKorea/KCDC2052/2020	EPI_ISL_481372	59	02/21/20	Asia	South Korea	South Korea		Human	33	Male	19A	B.2.1	V	2020-07-03	0	0	1	9
SouthKorea/KCDC2053/2020	EPI_ISL_481373	61	02/23/20	Asia	South Korea	South Korea		Human	66	Female	19A	B.2.10	V	2020-07-03	0	0	1	9
SouthKorea/KCDC2054/2020	EPI_ISL_481374	59	02/21/20	Asia	South Korea	South Korea		Human	61	Female	19A	B.2.10	V	2020-07-03	0	0	1	9
SouthKorea/KCDC2055/2020	EPI_ISL_481375	60	02/22/20	Asia	South Korea	South Korea		Human	32	Male	19A	B.2.1	V	2020-07-03	0	0	1	9
SouthKorea/KCDC2056/2020	EPI_ISL_481376	58	02/20/20	Asia	South Korea	South Korea		Human	39	Male	19A	B.2.10	V	2020-07-03	0	0	1	9
SouthKorea/KCDC2057/2020	EPI_ISL_481377	61	02/23/20	Asia	South Korea	South Korea		Human	40	Male	19A	B.2.1	V	2020-07-03	0	0	1	9
SouthKorea/KCDC2058/2020	EPI_ISL_481378	60	02/22/20	Asia	South Korea	South Korea		Human	58	Male	19A	B.2.1	V	2020-07-03	0	0	1	9
SouthKorea/KCDC2059/2020	EPI_ISL_481379	62	02/24/20	Asia	South Korea	South Korea		Human	34	Female	19A	B.2.10	V	2020-07-03	0	0	1	9
USA/OR-PROV-001/2020	EPI_ISL_482292	99	04/01/20	North America	USA	Oregon		Human	?	Male	19A	B.2.12	V	2020-07-03	0	0	1	9
USA/OR-PROV-002/2020	EPI_ISL_482293	99	04/01/20	North America	USA	Oregon		Human	?	Male	19A	B.2.1	V	2020-07-03	0	0	1	10
USA/OR-PROV-003/2020	EPI_ISL_482294	101	04/03/20	North America	USA	Oregon		Human	?	Female	20C	B.1	GH	2020-07-03	0	0	1	7
USA/OR-PROV-004/2020	EPI_ISL_482295	102	04/04/20	North America	USA	Oregon		Human	?	Female	20B	B.1.1	GR	2020-07-03	0	0	1	5
USA/OR-PROV-007/2020	EPI_ISL_482296	105	04/07/20	North America	USA	Oregon		Human	?	Female	20A	B.1.134	G	2020-07-03	0	0	1	5
USA/OR-PROV-009/2020	EPI_ISL_482297	107	04/09/20	North America	USA	Oregon		Human	?	Female	19A	B.2.12	V	2020-07-03	0	0	1	9
USA/OR-PROV-011/2020	EPI_ISL_482298	98	03/31/20	North America	USA	Oregon		Human	?	Female	20C	B.1.21	GH	2020-07-03	0	0	1	7
USA/OR-PROV-012/2020	EPI_ISL_482299	98	03/31/20	North America	USA	Oregon		Human	?	Male	19B	A.1	S	2020-07-03	0	0	1	3
USA/OR-PROV-013/2020	EPI_ISL_482300	98	03/31/20	North America	USA	Oregon		Human	?	Male	20C	B.1	GH	2020-07-03	0	0	1	7
USA/OR-PROV-014/2020	EPI_ISL_482301	99	04/01/20	North America	USA	Oregon		Human	?	Male	20B	B.1.1	GR	2020-07-03	0	0	1	5
USA/OR-PROV-015/2020	EPI_ISL_482302	101	04/03/20	North America	USA	Oregon		Human	?	Female	19A	B.2.12	V	2020-07-03	0	0	1	9
USA/OR-PROV-016/2020	EPI_ISL_482303	101	04/03/20	North America	USA	Oregon		Human	?	Female	19A	B.2.1	V	2020-07-03	0	0	1	9
USA/OR-PROV-017/2020	EPI_ISL_482304	101	04/03/20	North America	USA	Oregon		Human	?	Male	20C	B.1	GH	2020-07-03	0	0	1	7
USA/OR-PROV-018/2020	EPI_ISL_482305	104	04/06/20	North America	USA	Oregon		Human	?	Male	19A	B.2.12	V	2020-07-03	0	0	1	9
USA/OR-PROV-020/2020	EPI_ISL_482306	93	03/26/20	North America	USA	Oregon		Human	?	Male	19B	A.1	S	2020-07-03	0	0	1	3
USA/OR-PROV-023/2020	EPI_ISL_482307	95	03/28/20	North America	USA	Oregon		Human	?	Female	19A	B.2.12	V	2020-07-03	0	0	1	9
USA/OR-PROV-024/2020	EPI_ISL_482308	95	03/28/20	North America	USA	Oregon		Human	?	Male	19A	B.2	V	2020-07-03	0	0	1	9
USA/OR-PROV-025/2020	EPI_ISL_482309	97	03/30/20	North America	USA	Oregon		Human	?	Male	19A	B.2.1	V	2020-07-03	0	0	1	9
USA/OR-PROV-026/2020	EPI_ISL_482310	96	03/29/20	North America	USA	Oregon		Human	?	Male	20A	B.1	G	2020-07-03	0	0	1	5
USA/OR-PROV-027/2020	EPI_ISL_482311	96	03/29/20	North America	USA	Oregon		Human	?	Male	20C	B.1.21	GH	2020-07-03	0	0	1	7
USA/OR-PROV-028/2020	EPI_ISL_482312	96	03/29/20	North America	USA	Oregon		Human	?	Male	20A	B.1	G	2020-07-03	0	0	1	5
USA/OR-PROV-030/2020	EPI_ISL_482313	90	03/23/20	North America	USA	Oregon		Human	?	Female	20A	B.1	G	2020-07-03	0	0	1	5
USA/OR-PROV-031/2020	EPI_ISL_482314	92	03/25/20	North America	USA	Oregon		Human	?	Female	20A	B.1	G	2020-07-03	0	0	1	13
USA/OR-PROV-032/2020	EPI_ISL_482315	92	03/25/20	North America	USA	Oregon		Human	?	Female	20A	B.1	G	2020-07-03	0	0	1	5
USA/OR-PROV-033/2020	EPI_ISL_482316	92	03/25/20	North America	USA	Oregon		Human	?	Male	19A	B.2.12	V	2020-07-03	0	0	1	9
USA/OR-PROV-035/2020	EPI_ISL_482317	93	03/26/20	North America	USA	Oregon		Human	?	Male	19A	B.2.1	V	2020-07-03	0	0	1	9
USA/OR-PROV-036/2020	EPI_ISL_482318	93	03/26/20	North America	USA	Oregon		Human	?	Male	19B	A.1	S	2020-07-03	0	0	1	3
USA/OR-PROV-037/2020	EPI_ISL_482319	93	03/26/20	North America	USA	Oregon		Human	?	Female	19A	B.2.12	V	2020-07-03	0	0	1	9
USA/OR-PROV-038/2020	EPI_ISL_482320	94	03/27/20	North America	USA	Oregon		Human	?	Male	19A	B.3	L	2020-07-03	0	0	1	1
USA/OR-PROV-039/2020	EPI_ISL_482321	94	03/27/20	North America	USA	Oregon		Human	?	Male	19B	A.1	S	2020-07-03	0	0	1	3
USA/OR-PROV-040/2020	EPI_ISL_482322	94	03/27/20	North America	USA	Oregon		Human	?	Female	20B	B.1.1	GR	2020-07-03	0	0	1	5
USA/OR-PROV-041/2020	EPI_ISL_482323	85	03/18/20	North America	USA	Oregon		Human	?	Male	19A	B.2	V	2020-07-03	0	0	1	9
USA/OR-PROV-042/2020	EPI_ISL_482324	86	03/19/20	North America	USA	Oregon		Human	?	Female	19B	A.1	S	2020-07-03	0	0	1	3
USA/OR-PROV-043/2020	EPI_ISL_482325	87	03/20/20	North America	USA	Oregon		Human	?	Female	19A	B	L	2020-07-03	0	0	1	1
USA/OR-PROV-044/2020	EPI_ISL_482326	87	03/20/20	North America	USA	Oregon		Human	?	Male	19A	B.2.1	V	2020-07-03	0	0	1	9
USA/OR-PROV-045/2020	EPI_ISL_482327	88	03/21/20	North America	USA	Oregon		Human	?	Female	19B	A.1	S	2020-07-03	0	0	1	3
USA/OR-PROV-046/2020	EPI_ISL_482328	90	03/23/20	North America	USA	Oregon		Human	?	Male	20A	B.1	G	2020-07-03	0	0	1	5
USA/OR-PROV-048/2020	EPI_ISL_482329	90	03/23/20	North America	USA	Oregon		Human	?	Male	19A	B.2.1	V	2020-07-03	0	0	1	10
USA/OR-PROV-050/2020	EPI_ISL_482330	91	03/24/20	North America	USA	Oregon		Human	?	Male	20B	B.1.1	GR	2020-07-03	0	0	1	5
USA/OR-PROV-051/2020	EPI_ISL_482331	90	03/23/20	North America	USA	Oregon		Human	?	Male	19A	B.2.1	V	2020-07-03	0	0	1	9
USA/OR-PROV-052/2020	EPI_ISL_482332	91	03/24/20	North America	USA	Oregon		Human	?	Male	19A	B.2.12	V	2020-07-03	0	0	1	9
USA/OR-PROV-053/2020	EPI_ISL_482333	92	03/25/20	North America	USA	Oregon		Human	?	Female	19A	B.2.1	V	2020-07-03	0	0	1	10
USA/OR-PROV-054/2020	EPI_ISL_482334	108	04/10/20	North America	USA	Oregon		Human	?	Female	20C	B.1	GH	2020-07-03	0	0	1	7
USA/OR-PROV-055/2020	EPI_ISL_482335	108	04/10/20	North America	USA	Oregon		Human	?	Male	19A	B.2.1	V	2020-07-03	0	0	1	9
USA/OR-PROV-056/2020	EPI_ISL_482336	108	04/10/20	North America	USA	Oregon		Human	?	Male	19A	B.2.12	V	2020-07-03	0	0	1	9
USA/OR-PROV-057/2020	EPI_ISL_482337	109	04/11/20	North America	USA	Oregon		Human	?	Female	20C	B.1	GH	2020-07-03	0	0	1	7
USA/OR-PROV-058/2020	EPI_ISL_482338	110	04/12/20	North America	USA	Oregon		Human	?	Male	19B	A.1	S	2020-07-03	0	0	1	3
USA/OR-PROV-059/2020	EPI_ISL_482339	111	04/13/20	North America	USA	Oregon		Human	?	Female	20C	B.1	GH	2020-07-03	0	0	1	7
USA/OR-PROV-060/2020	EPI_ISL_482340	111	04/13/20	North America	USA	Oregon		Human	?	Female	20C	B.1	GH	2020-07-03	0	0	1	7
USA/OR-PROV-061/2020	EPI_ISL_482341	111	04/13/20	North America	USA	Oregon		Human	?	Female	20A	B.1	GH	2020-07-03	0	0	1	14
USA/OR-PROV-062/2020	EPI_ISL_482342	111	04/13/20	North America	USA	Oregon		Human	?	Male	20A	B.1.161	GH	2020-07-03	0	0	1	14
USA/OR-PROV-064/2020	EPI_ISL_482343	110	04/12/20	North America	USA	Oregon		Human	?	Male	19A	B.2.12	V	2020-07-03	0	0	1	9
USA/OR-PROV-065/2020	EPI_ISL_482344	110	04/12/20	North America	USA	Oregon		Human	?	Male	20A	B.1.161	GH	2020-07-03	0	0	1	14
USA/OR-PROV-066/2020	EPI_ISL_482345	110	04/12/20	North America	USA	Oregon		Human	?	Male	19A	B.2.12	V	2020-07-03	0	0	1	9
USA/OR-PROV-068/2020	EPI_ISL_482346	112	04/14/20	North America	USA	Oregon		Human	?	Female	19A	B.2.1	V	2020-07-03	0	0	1	9
USA/OR-PROV-070/2020	EPI_ISL_482347	114	04/16/20	North America	USA	Oregon		Human	?	Female	20A	B.1	GH	2020-07-03	0	0	1	14
USA/OR-PROV-073/2020	EPI_ISL_482348	114	04/16/20	North America	USA	Oregon		Human	?	Female	20C	B.1.2	GH	2020-07-03	0	0	1	19
USA/OR-PROV-074/2020	EPI_ISL_482349	114	04/16/20	North America	USA	Oregon		Human	?	Female	20A	B.1	G	2020-07-03	0	0	1	13
USA/OR-PROV-075/2020	EPI_ISL_482350	115	04/17/20	North America	USA	Oregon		Human	?	Male	20A	B.1.5	G	2020-07-03	0	0	1	13
USA/OR-PROV-078/2020	EPI_ISL_482351	115	04/17/20	North America	USA	Oregon		Human	?	Male	20A	B.1.161	GH	2020-07-03	0	0	1	14
USA/OR-PROV-079/2020	EPI_ISL_482352	115	04/17/20	North America	USA	Oregon		Human	?	Male	20A	B.1	G	2020-07-03	0	0	1	13
USA/OR-PROV-080/2020	EPI_ISL_482353	115	04/17/20	North America	USA	Oregon		Human	?	Male	20A	B.1	G	2020-07-03	0	0	1	13
USA/OR-PROV-081/2020	EPI_ISL_482354	116	04/18/20	North America	USA	Oregon		Human	?	Male	20A	B.1.161	GH	2020-07-03	0	0	1	14
USA/OR-PROV-083/2020	EPI_ISL_482355	116	04/18/20	North America	USA	Oregon		Human	?	Male	20A	B.1	G	2020-07-03	0	0	1	13
USA/OR-PROV-085/2020	EPI_ISL_482356	117	04/19/20	North America	USA	Oregon		Human	?	Male	20A	B.1.161	GH	2020-07-03	0	0	1	14
USA/OR-PROV-086/2020	EPI_ISL_482357	117	04/19/20	North America	USA	Oregon		Human	?	Male	20C	B.1.3	GH	2020-07-03	0	0	1	8
USA/OR-PROV-087/2020	EPI_ISL_482358	118	04/20/20	North America	USA	Oregon		Human	?	Male	19B	A.1	S	2020-07-03	0	0	1	3
USA/OR-PROV-088/2020	EPI_ISL_482359	118	04/20/20	North America	USA	Oregon		Human	?	Female	20A	B.1.161	GH	2020-07-03	0	0	1	14
USA/OR-PROV-089/2020	EPI_ISL_482360	118	04/20/20	North America	USA	Oregon		Human	?	Male	19A	B.2	V	2020-07-03	0	0	1	9
USA/OR-PROV-090/2020	EPI_ISL_482361	118	04/20/20	North America	USA	Oregon		Human	?	Male	20A	B.1.161	GH	2020-07-03	0	0	1	14
USA/OR-PROV-091/2020	EPI_ISL_482362	118	04/20/20	North America	USA	Oregon		Human	?	Female	20A	B.1	G	2020-07-03	0	0	1	13
USA/OR-PROV-092/2020	EPI_ISL_482363	118	04/20/20	North America	USA	Oregon		Human	?	Female	20C	B.1	GH	2020-07-03	0	0	1	7
USA/OR-PROV-093/2020	EPI_ISL_482364	118	04/20/20	North America	USA	Oregon		Human	?	Male	20C	B.1	GH	2020-07-03	0	0	1	7
USA/OR-PROV-094/2020	EPI_ISL_482365	118	04/20/20	North America	USA	Oregon		Human	?	Male	20A	B.1	G	2020-07-03	0	0	1	13
USA/OR-PROV-095/2020	EPI_ISL_482366	119	04/21/20	North America	USA	Oregon		Human	?	Female	20C	B.1	GH	2020-07-03	0	0	1	7
USA/OR-PROV-096/2020	EPI_ISL_482367	119	04/21/20	North America	USA	Oregon		Human	?	Female	20C	B.1	GH	2020-07-03	0	0	1	7
USA/OR-PROV-097/2020	EPI_ISL_482368	120	04/22/20	North America	USA	Oregon		Human	?	Male	20A	B.1.5	G	2020-07-03	0	0	1	13
USA/OR-PROV-098/2020	EPI_ISL_482369	119	04/21/20	North America	USA	Oregon		Human	?	Female	20C	B.1.3	GH	2020-07-03	0	0	1	8
USA/OR-PROV-100/2020	EPI_ISL_482370	120	04/22/20	North America	USA	Oregon		Human	?	Male	20A	B.1	G	2020-07-03	0	0	1	13
USA/OR-PROV-101/2020	EPI_ISL_482371	120	04/22/20	North America	USA	Oregon		Human	?	Male	20A	B.1.161	GH	2020-07-03	0	0	1	14
USA/OR-PROV-102/2020	EPI_ISL_482372	121	04/23/20	North America	USA	Oregon		Human	?	Male	20C	B.1	GH	2020-07-03	0	0	1	7
USA/OR-PROV-103/2020	EPI_ISL_482373	121	04/23/20	North America	USA	Oregon		Human	?	Male	19A	B.2	V	2020-07-03	0	0	1	9
USA/OR-PROV-106/2020	EPI_ISL_482374	121	04/23/20	North America	USA	Oregon		Human	?	Male	20C	B.1	GH	2020-07-03	0	0	1	7
USA/OR-PROV-107/2020	EPI_ISL_482375	121	04/23/20	North America	USA	Oregon		Human	?	Male	20A	B.1.161	GH	2020-07-03	0	0	1	14
USA/OR-PROV-108/2020	EPI_ISL_482376	121	04/23/20	North America	USA	Oregon		Human	?	Female	20A	B.1.161	GH	2020-07-03	0	0	1	14
USA/OR-PROV-109/2020	EPI_ISL_482377	122	04/24/20	North America	USA	Oregon		Human	?	Male	20A	B.1.161	GH	2020-07-03	0	0	1	14
USA/OR-PROV-110/2020	EPI_ISL_482378	122	04/24/20	North America	USA	Oregon		Human	?	Female	20C	B.1	GH	2020-07-03	0	0	1	7
USA/OR-PROV-112/2020	EPI_ISL_482379	123	04/25/20	North America	USA	Oregon		Human	?	Male	19A	B.2	V	2020-07-03	0	0	1	9
USA/OR-PROV-113/2020	EPI_ISL_482380	123	04/25/20	North America	USA	Oregon		Human	?	Female	19A	B.2.12	V	2020-07-03	0	0	1	9
USA/OR-PROV-115/2020	EPI_ISL_482381	124	04/26/20	North America	USA	Oregon		Human	?	Male	20C	B.1	GH	2020-07-03	0	0	1	7
USA/OR-PROV-117/2020	EPI_ISL_482382	124	04/26/20	North America	USA	Oregon		Human	?	Male	19A	B.2	V	2020-07-03	0	0	1	9
USA/OR-PROV-118/2020	EPI_ISL_482383	125	04/27/20	North America	USA	Oregon		Human	?	Female	20A	B.1	G	2020-07-03	0	0	1	13
USA/OR-PROV-120/2020	EPI_ISL_482384	125	04/27/20	North America	USA	Oregon		Human	?	Female	20A	B.1.161	GH	2020-07-03	0	0	1	14
USA/OR-PROV-121/2020	EPI_ISL_482385	125	04/27/20	North America	USA	Oregon		Human	?	Male	20A	B.1	G	2020-07-03	0	0	1	13
USA/OR-PROV-122/2020	EPI_ISL_482386	125	04/27/20	North America	USA	Oregon		Human	?	Male	20B	B.1.1	GR	2020-07-03	0	0	1	5
USA/OR-PROV-123/2020	EPI_ISL_482387	125	04/27/20	North America	USA	Oregon		Human	?	Male	19A	B.2.12	V	2020-07-03	0	0	1	9
USA/OR-PROV-124/2020	EPI_ISL_482388	126	04/28/20	North America	USA	Oregon		Human	?	Male	20A	B.1.161	GH	2020-07-03	0	0	1	14
USA/OR-PROV-125/2020	EPI_ISL_482389	126	04/28/20	North America	USA	Oregon		Human	?	Male	20A	B.1.161	GH	2020-07-03	0	0	1	14
USA/OR-PROV-126/2020	EPI_ISL_482390	126	04/28/20	North America	USA	Oregon		Human	?	Female	20C	B.1	GH	2020-07-03	0	0	1	7
USA/OR-PROV-127/2020	EPI_ISL_482391	127	04/29/20	North America	USA	Oregon		Human	?	Female	20C	B.1	GH	2020-07-03	0	0	1	7
USA/OR-PROV-128/2020	EPI_ISL_482392	127	04/29/20	North America	USA	Oregon		Human	?	Female	20C	B.1	GH	2020-07-03	0	0	1	7
USA/OR-PROV-129/2020	EPI_ISL_482393	127	04/29/20	North America	USA	Oregon		Human	?	Male	20B	B.1.1	GR	2020-07-03	0	0	1	5
USA/OR-PROV-130/2020	EPI_ISL_482394	128	04/30/20	North America	USA	Oregon		Human	?	Male	20B	B.1.1	GR	2020-07-03	0	0	1	5
USA/OR-PROV-132/2020	EPI_ISL_482395	129	05/01/20	North America	USA	Oregon		Human	?	Male	20C	B.1	GH	2020-07-03	0	0	1	7
USA/OR-PROV-133/2020	EPI_ISL_482396	129	05/01/20	North America	USA	Oregon		Human	?	Male	20C	B.1	GH	2020-07-03	0	0	1	7
USA/OR-PROV-135/2020	EPI_ISL_482397	129	05/01/20	North America	USA	Oregon		Human	?	Female	20A	B.1.134	G	2020-07-03	0	0	1	5
USA/OR-PROV-136/2020	EPI_ISL_482398	129	05/01/20	North America	USA	Oregon		Human	?	Female	19A	B.2.12	V	2020-07-03	0	0	1	9
USA/OR-PROV-137/2020	EPI_ISL_482399	130	05/02/20	North America	USA	Oregon		Human	?	Female	20C	B.1	GH	2020-07-03	0	0	1	7
USA/OR-PROV-139/2020	EPI_ISL_482400	130	05/02/20	North America	USA	Oregon		Human	?	Male	20A	B.1.161	GH	2020-07-03	0	0	1	14
USA/OR-PROV-143/2020	EPI_ISL_482401	130	05/02/20	North America	USA	Oregon		Human	?	Female	20B	B.1.1	GR	2020-07-03	0	0	1	5
USA/OR-PROV-144/2020	EPI_ISL_482402	130	05/02/20	North America	USA	Oregon		Human	?	Female	20A	B.1.134	G	2020-07-03	0	0	1	5
USA/OR-PROV-145/2020	EPI_ISL_482403	130	05/02/20	North America	USA	Oregon		Human	?	Male	20B	B.1.1	GR	2020-07-03	0	0	1	5
USA/OR-PROV-146/2020	EPI_ISL_482404	130	05/02/20	North America	USA	Oregon		Human	?	Female	20C	B.1.3	GH	2020-07-03	0	0	1	8
USA/OR-PROV-147/2020	EPI_ISL_482405	130	05/02/20	North America	USA	Oregon		Human	?	Male	20C	B.1	GH	2020-07-03	0	0	1	7
USA/OR-PROV-148/2020	EPI_ISL_482406	131	05/03/20	North America	USA	Oregon		Human	?	Female	20A	B.1.161	GH	2020-07-03	0	0	1	14
USA/OR-PROV-151/2020	EPI_ISL_482407	132	05/04/20	North America	USA	Oregon		Human	?	Female	20C	B.1.3	GH	2020-07-03	0	0	1	8
USA/OR-PROV-153/2020	EPI_ISL_482408	132	05/04/20	North America	USA	Oregon		Human	?	Male	20C	B.1	GH	2020-07-03	0	0	1	7
USA/OR-PROV-154/2020	EPI_ISL_482409	132	05/04/20	North America	USA	Oregon		Human	?	Male	20A	B.1.161	GH	2020-07-03	0	0	1	14
USA/OR-PROV-155/2020	EPI_ISL_482410	133	05/05/20	North America	USA	Oregon		Human	?	Female	20A	B.1.154	G	2020-07-03	0	0	1	5
USA/OR-PROV-156/2020	EPI_ISL_482411	133	05/05/20	North America	USA	Oregon		Human	?	Female	20C	B.1	GH	2020-07-03	0	0	1	7
USA/OR-PROV-157/2020	EPI_ISL_482412	133	05/05/20	North America	USA	Oregon		Human	?	Female	20A	B.1.5	G	2020-07-03	0	0	1	13
USA/OR-PROV-158/2020	EPI_ISL_482413	134	05/06/20	North America	USA	Oregon		Human	?	Female	19A	B.2.1	V	2020-07-03	0	0	1	9
USA/OR-PROV-159/2020	EPI_ISL_482414	134	05/06/20	North America	USA	Oregon		Human	?	Male	20C	B.1.3	GH	2020-07-03	0	0	1	8
USA/OR-PROV-161/2020	EPI_ISL_482415	134	05/06/20	North America	USA	Oregon		Human	?	Female	20C	B.1	GH	2020-07-03	0	0	1	7
USA/OR-PROV-163/2020	EPI_ISL_482416	134	05/06/20	North America	USA	Oregon		Human	?	?	20A	B.1.161	GH	2020-07-03	0	0	1	14
USA/OR-PROV-165/2020	EPI_ISL_482417	135	05/07/20	North America	USA	Oregon		Human	?	Female	20A	B.1.5.17	G	2020-07-03	0	0	1	13
USA/OR-PROV-167/2020	EPI_ISL_482418	136	05/08/20	North America	USA	Oregon		Human	?	Female	20A	B.1.5.17	G	2020-07-03	0	0	1	13
USA/OR-PROV-168/2020	EPI_ISL_482419	136	05/08/20	North America	USA	Oregon		Human	?	Male	19A	B.2.1	V	2020-07-03	0	0	1	9
USA/OR-PROV-169/2020	EPI_ISL_482420	136	05/08/20	North America	USA	Oregon		Human	?	Female	20A	B.1.124	GH	2020-07-03	0	0	1	14
USA/OR-PROV-170/2020	EPI_ISL_482421	139	05/11/20	North America	USA	Oregon		Human	?	Female	20C	B.1	GH	2020-07-03	0	0	1	7
USA/OR-PROV-171/2020	EPI_ISL_482422	139	05/11/20	North America	USA	Oregon		Human	?	Female	20A	B.1	G	2020-07-03	0	0	1	13
USA/OR-PROV-173/2020	EPI_ISL_482423	139	05/11/20	North America	USA	Oregon		Human	?	Female	20A	B.1.134	G	2020-07-03	0	0	1	5
USA/OR-PROV-174/2020	EPI_ISL_482424	140	05/12/20	North America	USA	Oregon		Human	?	Female	20C	B.1	GH	2020-07-03	0	0	1	7
USA/OR-PROV-175/2020	EPI_ISL_482425	140	05/12/20	North America	USA	Oregon		Human	?	Male	20C	B.1.3	GH	2020-07-03	0	0	1	8
USA/OR-PROV-176/2020	EPI_ISL_482426	140	05/12/20	North America	USA	Oregon		Human	?	Female	20C	B.1	GH	2020-07-03	0	0	1	7
USA/OR-PROV-178/2020	EPI_ISL_482427	141	05/13/20	North America	USA	Oregon		Human	?	Male	20A	B.1.124	GH	2020-07-03	0	0	1	14
USA/OR-PROV-179/2020	EPI_ISL_482428	141	05/13/20	North America	USA	Oregon		Human	?	Male	20A	B.1.134	G	2020-07-03	0	0	1	5
USA/OR-PROV-180/2020	EPI_ISL_482429	141	05/13/20	North America	USA	Oregon		Human	?	Male	20C	B.1	GH	2020-07-03	0	0	1	7
USA/OR-PROV-182/2020	EPI_ISL_482430	141	05/13/20	North America	USA	Oregon		Human	?	Male	19A	B.2.12	V	2020-07-03	0	0	1	9
USA/OR-PROV-183/2020	EPI_ISL_482431	142	05/14/20	North America	USA	Oregon		Human	?	Female	20C	B.1	GH	2020-07-03	0	0	1	7
USA/OR-PROV-184/2020	EPI_ISL_482432	142	05/14/20	North America	USA	Oregon		Human	?	Female	20A	B.1.161	GH	2020-07-03	0	0	1	14
USA/OR-PROV-185/2020	EPI_ISL_482433	142	05/14/20	North America	USA	Oregon		Human	?	Male	20A	B.1.134	G	2020-07-03	0	0	1	5
USA/OR-PROV-186/2020	EPI_ISL_482434	142	05/14/20	North America	USA	Oregon		Human	?	Female	20A	B.1.134	G	2020-07-03	0	0	1	5
USA/OR-PROV-187/2020	EPI_ISL_482435	142	05/14/20	North America	USA	Oregon		Human	?	Female	20A	B.1.124	GH	2020-07-03	0	0	1	14
USA/OR-PROV-188/2020	EPI_ISL_482436	143	05/15/20	North America	USA	Oregon		Human	?	Female	20A	B.1.141	G	2020-07-03	0	0	1	5
USA/OR-PROV-192/2020	EPI_ISL_482437	144	05/16/20	North America	USA	Oregon		Human	?	Female	20C	B.1.3	GH	2020-07-03	0	0	1	8
USA/OR-PROV-193/2020	EPI_ISL_482438	145	05/17/20	North America	USA	Oregon		Human	?	Male	20C	B.1.3	GH	2020-07-03	0	0	1	8
USA/OR-PROV-194/2020	EPI_ISL_482439	146	05/18/20	North America	USA	Oregon		Human	?	Female	20C	B.1	GH	2020-07-03	0	0	1	7
USA/OR-PROV-197/2020	EPI_ISL_482440	131	05/03/20	North America	USA	Oregon		Human	?	Female	20A	B.1	G	2020-07-03	0	0	1	13
USA/OR-PROV-199/2020	EPI_ISL_482441	136	05/08/20	North America	USA	Oregon		Human	?	Female	20A	B.1.134	G	2020-07-03	0	0	1	5
USA/OR-PROV-200/2020	EPI_ISL_482442	136	05/08/20	North America	USA	Oregon		Human	?	Female	20C	B.1.3	GH	2020-07-03	0	0	1	8
USA/OR-PROV-201/2020	EPI_ISL_482443	136	05/08/20	North America	USA	Oregon		Human	?	Male	20C	B.1	GH	2020-07-03	0	0	1	7
USA/OR-PROV-202/2020	EPI_ISL_482444	138	05/10/20	North America	USA	Oregon		Human	?	Male	20A	B.1.134	G	2020-07-03	0	0	1	5
USA/OR-PROV-203/2020	EPI_ISL_482445	138	05/10/20	North America	USA	Oregon		Human	?	Female	20A	B.1.161	GH	2020-07-03	0	0	1	14
USA/OR-PROV-204/2020	EPI_ISL_482446	116	04/18/20	North America	USA	Oregon		Human	?	Female	20A	B.1.161	GH	2020-07-03	0	0	1	14
USA/OR-PROV-205/2020	EPI_ISL_482447	116	04/18/20	North America	USA	Oregon		Human	?	Male	20A	B.1	G	2020-07-03	0	0	1	13
USA/OR-PROV-206/2020	EPI_ISL_482448	101	04/03/20	North America	USA	Oregon		Human	?	Female	20B	B.1.1	GR	2020-07-03	0	0	1	5
USA/OR-PROV-207/2020	EPI_ISL_482449	90	03/23/20	North America	USA	Oregon		Human	?	Male	19B	A.1	S	2020-07-03	0	0	1	3
USA/OR-PROV-209/2020	EPI_ISL_482450	100	04/02/20	North America	USA	Oregon		Human	?	Male	20C	B.1	GH	2020-07-03	0	0	1	7
USA/OR-PROV-216/2020	EPI_ISL_482451	76	03/09/20	North America	USA	Oregon		Human	?	?	19A	B.2.12	V	2020-07-03	0	0	1	9
USA/OR-PROV-217/2020	EPI_ISL_482452	97	03/30/20	North America	USA	Oregon		Human	?	Female	19A	B.2	V	2020-07-03	0	0	1	9
USA/OR-PROV-218/2020	EPI_ISL_482453	102	04/04/20	North America	USA	Oregon		Human	?	Female	20C	B.1	GH	2020-07-03	0	0	1	7
USA/OR-PROV-219/2020	EPI_ISL_482454	100	04/02/20	North America	USA	Oregon		Human	?	Male	20C	B.1	GH	2020-07-03	0	0	1	7
USA/OR-PROV-220/2020	EPI_ISL_482455	94	03/27/20	North America	USA	Oregon		Human	?	Female	20A	B.1.161	GH	2020-07-03	0	0	1	14
USA/OR-PROV-221/2020	EPI_ISL_482456	94	03/27/20	North America	USA	Oregon		Human	?	Female	19A	B.2	V	2020-07-03	0	0	1	9
USA/OR-PROV-222/2020	EPI_ISL_482457	93	03/26/20	North America	USA	Oregon		Human	?	Male	19A	B.2.12	V	2020-07-03	0	0	1	9
USA/OR-PROV-223/2020	EPI_ISL_482458	94	03/27/20	North America	USA	Oregon		Human	?	Male	20C	B.1	GH	2020-07-03	0	0	1	7
USA/OR-PROV-224/2020	EPI_ISL_482459	95	03/28/20	North America	USA	Oregon		Human	?	Female	19A	B.2	V	2020-07-03	0	0	1	9
USA/OR-PROV-225/2020	EPI_ISL_482460	94	03/27/20	North America	USA	Oregon		Human	?	Male	20C	B.1	GH	2020-07-03	0	0	1	7
USA/OR-PROV-226/2020	EPI_ISL_482461	105	04/07/20	North America	USA	Oregon		Human	?	Female	19A	B.2	V	2020-07-03	0	0	1	9
USA/OR-PROV-227/2020	EPI_ISL_482462	92	03/25/20	North America	USA	Oregon		Human	?	Male	19A	B.2.12	V	2020-07-03	0	0	1	9
USA/OR-PROV-228/2020	EPI_ISL_482463	85	03/18/20	North America	USA	Oregon		Human	?	Male	19B	A.1	S	2020-07-03	0	0	1	3
USA/OR-PROV-229/2020	EPI_ISL_482464	85	03/18/20	North America	USA	Oregon		Human	?	Male	19A	B.2.12	V	2020-07-03	0	0	1	9
USA/OR-PROV-230/2020	EPI_ISL_482465	92	03/25/20	North America	USA	Oregon		Human	?	Female	20A	B.1	GH	2020-07-03	0	0	1	14
USA/OR-PROV-231/2020	EPI_ISL_482466	97	03/30/20	North America	USA	Oregon		Human	?	Male	19A	B.2.1	V	2020-07-03	0	0	1	9
USA/OR-PROV-232/2020	EPI_ISL_482467	90	03/23/20	North America	USA	Oregon		Human	?	Female	20A	B.1	G	2020-07-03	0	0	1	5
Australia/SA01/2020	EPI_ISL_480778	37	01/30/20	Oceania	Australia	South Australia		Human	60	?	19A	B	O	2020-07-02	0	0	1	5
Australia/SA02/2020	EPI_ISL_480779	37	01/30/20	Oceania	Australia	South Australia		Human	60	Female	19A	B	O	2020-07-02	0	0	1	5
Australia/SA03/2020	EPI_ISL_480780	37	01/30/20	Oceania	Australia	South Australia		Human	60	Female	19A	B	O	2020-07-02	0	0	1	5
Australia/SA04/2020	EPI_ISL_480781	37	01/30/20	Oceania	Australia	South Australia		Human	60	?	19A	B	O	2020-07-02	0	0	0	5
Australia/VIC1007/2020	EPI_ISL_480570	98	03/31/20	Oceania	Australia	Victoria		Human	30	Male	20C	B.1	GH	2020-07-02	0	1	0	7
Australia/VIC1058/2020	EPI_ISL_480617	101	04/03/20	Oceania	Australia	Victoria		Human	74	Male	20A	B.1	G	2020-07-02	0	1	0	5
Australia/VIC1070/2020	EPI_ISL_480579	103	04/05/20	Oceania	Australia	Victoria		Human	64	Male	20C	B.1	GH	2020-07-02	1	0	0	7
Australia/VIC1074/2020	EPI_ISL_480577	104	04/06/20	Oceania	Australia	Victoria		Human	26	Female	20C	B.1.2	O	2020-07-02	1	0	0	7
Australia/VIC1129/2020	EPI_ISL_480582	106	04/08/20	Oceania	Australia	Victoria		Human	74	Female	19B	A.2.2	S	2020-07-02	1	0	0	4
Australia/VIC1130/2020	EPI_ISL_480583	106	04/08/20	Oceania	Australia	Victoria		Human	67	Female	20A	B.1	G	2020-07-02	0	1	0	5
Australia/VIC1152/2020	EPI_ISL_480581	107	04/09/20	Oceania	Australia	Victoria		Human	62	Male	20B	B.1.1	GR	2020-07-02	1	0	0	5
Australia/VIC1167/2020	EPI_ISL_480584	108	04/10/20	Oceania	Australia	Victoria		Human	59	Male	20C	B.1.2	GH	2020-07-02	0	1	0	19
Australia/VIC1168/2020	EPI_ISL_480585	108	04/10/20	Oceania	Australia	Victoria		Human	61	Male	20B	B.1.1	GR	2020-07-02	0	1	0	5
Australia/VIC1182/2020	EPI_ISL_480586	109	04/11/20	Oceania	Australia	Victoria		Human	60	Male	20C	B.1.2	GH	2020-07-02	1	0	0	19
Australia/VIC1254/2020	EPI_ISL_480588	109	04/11/20	Oceania	Australia	Victoria		Human	63	Male	19A	A	O	2020-07-02	1	0	0	1
Australia/VIC1298/2020	EPI_ISL_480589	107	04/09/20	Oceania	Australia	Victoria		Human	58	Male	19A	B.2	V	2020-07-02	0	1	0	9
Australia/VIC1341/2020	EPI_ISL_480587	112	04/14/20	Oceania	Australia	Victoria		Human	68	Male	19A	B.2	V	2020-07-02	1	0	0	9
Australia/VIC1393/2020	EPI_ISL_480590	113	04/15/20	Oceania	Australia	Victoria		Human	67	Female	19A	B	O	2020-07-02	0	1	0	1
Australia/VIC1397/2020	EPI_ISL_480591	113	04/15/20	Oceania	Australia	Victoria		Human	43	Male	20A	B.1.76	O	2020-07-02	0	1	0	5
Australia/VIC1416/2020	EPI_ISL_480593	114	04/16/20	Oceania	Australia	Victoria		Human	21	Female	20C	B.1	G	2020-07-02	0	1	0	19
Australia/VIC1457/2020	EPI_ISL_480620	120	04/22/20	Oceania	Australia	Victoria		Human	29	Female	20A	A	G	2020-07-02	1	0	0	5
Australia/VIC1461/2020	EPI_ISL_480595	119	04/21/20	Oceania	Australia	Victoria		Human	49	Female	20A	B.1	G	2020-07-02	0	1	0	5
Australia/VIC1468/2020	EPI_ISL_480594	120	04/22/20	Oceania	Australia	Victoria		Human	74	Male	20B	B.1.1.35	GR	2020-07-02	0	1	0	6
Australia/VIC1563/2020	EPI_ISL_480599	132	05/04/20	Oceania	Australia	Victoria		Human	39	Male	20C	B.1	GH	2020-07-02	0	1	0	7
Australia/VIC1569/2020	EPI_ISL_480597	134	05/06/20	Oceania	Australia	Victoria		Human	84	Female	19A	B	O	2020-07-02	0	1	0	5
Australia/VIC1645/2020	EPI_ISL_480604	136	05/08/20	Oceania	Australia	Victoria		Human	?	?	20C	B.1	GH	2020-07-02	1	0	0	7
Australia/VIC1682/2020	EPI_ISL_480605	143	05/15/20	Oceania	Australia	Victoria		Human	40	Female	20A	B.1	GH	2020-07-02	0	1	0	14
Australia/VIC1714/2020	EPI_ISL_480606	147	05/19/20	Oceania	Australia	Victoria		Human	19	Male	20C	B.1	GH	2020-07-02	1	0	0	7
Australia/VIC1735/2020	EPI_ISL_480609	132	05/04/20	Oceania	Australia	Victoria		Human	95	Female	19A	B	G	2020-07-02	1	0	0	5
Australia/VIC1750/2020	EPI_ISL_480625	150	05/22/20	Oceania	Australia	Victoria		Human	20	Male	20C	B.1	GH	2020-07-02	0	1	0	7
Australia/VIC1768/2020	EPI_ISL_480610	144	05/16/20	Oceania	Australia	Victoria		Human	?	?	20C	B.1	GH	2020-07-02	1	0	0	7
Australia/VIC1770/2020	EPI_ISL_480611	149	05/21/20	Oceania	Australia	Victoria		Human	46	Male	20A	B.1	GH	2020-07-02	0	1	0	7
Australia/VIC1796/2020	EPI_ISL_480608	130	05/02/20	Oceania	Australia	Victoria		Human	28	Female	20C	B.1	GH	2020-07-02	0	0	0	7
Australia/VIC1797/2020	EPI_ISL_480621	151	05/23/20	Oceania	Australia	Victoria		Human	23	Male	19A	B.6	O	2020-07-02	0	1	0	12
Australia/VIC1798/2020	EPI_ISL_480622	151	05/23/20	Oceania	Australia	Victoria		Human	67	Female	20A	B.1.80	G	2020-07-02	0	0	0	5
Australia/VIC1799/2020	EPI_ISL_480624	152	05/24/20	Oceania	Australia	Victoria		Human	63	Male	20C	B.1	GH	2020-07-02	0	1	0	7
Australia/VIC1800/2020	EPI_ISL_480607	133	05/05/20	Oceania	Australia	Victoria		Human	25	Male	20A	B.1	GH	2020-07-02	0	0	0	7
Australia/VIC1801/2020	EPI_ISL_480627	156	05/28/20	Oceania	Australia	Victoria		Human	20	Male	20B	D.2	GR	2020-07-02	0	0	0	15
Australia/VIC1802/2020	EPI_ISL_480628	156	05/28/20	Oceania	Australia	Victoria		Human	?	?	20A	B.1	GH	2020-07-02	0	1	0	14
Australia/VIC1803/2020	EPI_ISL_480629	157	05/29/20	Oceania	Australia	Victoria		Human	37	Male	19A	B.6	O	2020-07-02	0	1	0	12
Australia/VIC1804/2020	EPI_ISL_480630	156	05/28/20	Oceania	Australia	Victoria		Human	37	Female	20C	B.1	GH	2020-07-02	0	1	0	7
Australia/VIC1805/2020	EPI_ISL_480631	157	05/29/20	Oceania	Australia	Victoria		Human	48	Male	20B	D.2	GR	2020-07-02	0	0	0	15
Australia/VIC1806/2020	EPI_ISL_480632	156	05/28/20	Oceania	Australia	Victoria		Human	19	Male	20B	D.2	GR	2020-07-02	0	0	0	15
Australia/VIC1807/2020	EPI_ISL_480633	155	05/27/20	Oceania	Australia	Victoria		Human	20	Male	20C	B.1	GH	2020-07-02	0	1	0	7
Australia/VIC1809/2020	EPI_ISL_480634	157	05/29/20	Oceania	Australia	Victoria		Human	?	?	20C	B.1	GH	2020-07-02	0	1	0	7
Australia/VIC1811/2020	EPI_ISL_480635	156	05/28/20	Oceania	Australia	Victoria		Human	49	Male	20C	B.1	GH	2020-07-02	0	1	0	7
Australia/VIC1812/2020	EPI_ISL_480636	155	05/27/20	Oceania	Australia	Victoria		Human	27	Male	20C	B.1	GH	2020-07-02	0	0	0	7
Australia/VIC1813/2020	EPI_ISL_480637	156	05/28/20	Oceania	Australia	Victoria		Human	28	Female	20C	B.1	GH	2020-07-02	0	1	0	7
Australia/VIC1814/2020	EPI_ISL_480638	156	05/28/20	Oceania	Australia	Victoria		Human	?	?	20C	B.1	GH	2020-07-02	0	1	0	7
Australia/VIC1815/2020	EPI_ISL_480639	156	05/28/20	Oceania	Australia	Victoria		Human	56	Female	20C	B.1	GH	2020-07-02	0	1	0	7
Australia/VIC1816/2020	EPI_ISL_480640	158	05/30/20	Oceania	Australia	Victoria		Human	?	Female	20B	B.1.1	GR	2020-07-02	0	0	0	5
Australia/VIC1821/2020	EPI_ISL_480626	156	05/28/20	Oceania	Australia	Victoria		Human	?	?	20A	B.1.36	GH	2020-07-02	0	1	0	14
Australia/VIC1847/2020	EPI_ISL_480563	90	03/23/20	Oceania	Australia	Victoria		Human	30	Male	20C	B.1.2	GH	2020-07-02	0	1	0	7
Australia/VIC1848/2020	EPI_ISL_480559	91	03/24/20	Oceania	Australia	Victoria		Human	30	Female	19A	B.2.1	O	2020-07-02	0	1	0	10
Australia/VIC1849/2020	EPI_ISL_480560	91	03/24/20	Oceania	Australia	Victoria		Human	31	Female	19A	B.2.2	V	2020-07-02	0	0	0	9
Australia/VIC1851/2020	EPI_ISL_480562	91	03/24/20	Oceania	Australia	Victoria		Human	70	Male	20C	B.1	GH	2020-07-02	0	1	0	7
Australia/VIC1852/2020	EPI_ISL_480561	91	03/24/20	Oceania	Australia	Victoria		Human	25	Male	19B	A.1	S	2020-07-02	0	0	0	3
Australia/VIC1854/2020	EPI_ISL_480558	91	03/24/20	Oceania	Australia	Victoria		Human	69	Male	19A	B.2	O	2020-07-02	0	1	0	9
Australia/VIC1858/2020	EPI_ISL_480564	92	03/25/20	Oceania	Australia	Victoria		Human	32	Female	20C	B.1	GH	2020-07-02	0	1	0	7
Australia/VIC1865/2020	EPI_ISL_480566	94	03/27/20	Oceania	Australia	Victoria		Human	24	Female	20A	B.1	GH	2020-07-02	0	1	0	14
Australia/VIC1866/2020	EPI_ISL_480568	94	03/27/20	Oceania	Australia	Victoria		Human	30	Male	19A	B.2	V	2020-07-02	0	1	0	9
Australia/VIC1877/2020	EPI_ISL_480567	96	03/29/20	Oceania	Australia	Victoria		Human	76	Male	20B	B.1.1	GR	2020-07-02	0	1	0	5
Australia/VIC1878/2020	EPI_ISL_480565	96	03/29/20	Oceania	Australia	Victoria		Human	31	Female	19A	B.4.3	O	2020-07-02	0	1	0	11
Australia/VIC1881/2020	EPI_ISL_480571	100	04/02/20	Oceania	Australia	Victoria		Human	72	Female	20B	B.1.1	GR	2020-07-02	0	1	0	5
Australia/VIC1882/2020	EPI_ISL_480592	114	04/16/20	Oceania	Australia	Victoria		Human	37	Male	20C	B.1	GH	2020-07-02	0	0	0	7
Australia/VIC1883/2020	EPI_ISL_480598	130	05/02/20	Oceania	Australia	Victoria		Human	31	Male	20C	B.1	GH	2020-07-02	0	1	0	7
Australia/VIC1886/2020	EPI_ISL_480644	157	05/29/20	Oceania	Australia	Victoria		Human	35	Female	20B	B.1.1	GR	2020-07-02	0	1	0	15
Australia/VIC1887/2020	EPI_ISL_480646	158	05/30/20	Oceania	Australia	Victoria		Human	34	Female	20A	B.1.36.1	GH	2020-07-02	0	1	0	14
Australia/VIC1888/2020	EPI_ISL_480642	158	05/30/20	Oceania	Australia	Victoria		Human	25	Male	20B	D.2	GR	2020-07-02	0	0	0	15
Australia/VIC1889/2020	EPI_ISL_480648	158	05/30/20	Oceania	Australia	Victoria		Human	23	Male	20B	D.2	GR	2020-07-02	0	1	0	15
Australia/VIC1890/2020	EPI_ISL_480643	158	05/30/20	Oceania	Australia	Victoria		Human	19	Male	20B	D.2	GR	2020-07-02	0	0	0	15
Australia/VIC1891/2020	EPI_ISL_480641	158	05/30/20	Oceania	Australia	Victoria		Human	23	Male	20B	D.2	GR	2020-07-02	0	0	1	15
Australia/VIC1892/2020	EPI_ISL_480649	159	05/31/20	Oceania	Australia	Victoria		Human	23	Male	19A	B.6	O	2020-07-02	0	1	0	12
Australia/VIC1894/2020	EPI_ISL_480650	159	05/31/20	Oceania	Australia	Victoria		Human	28	Female	20B	B.1.1	GR	2020-07-02	0	0	0	5
Australia/VIC1895/2020	EPI_ISL_480647	159	05/31/20	Oceania	Australia	Victoria		Human	43	Male	20B	B.1.1.35	GR	2020-07-02	1	0	0	6
Australia/VIC1896/2020	EPI_ISL_480652	159	05/31/20	Oceania	Australia	Victoria		Human	?	?	20B	B.1.1	GR	2020-07-02	0	1	0	5
Australia/VIC1897/2020	EPI_ISL_480651	159	05/31/20	Oceania	Australia	Victoria		Human	38	Male	20B	B.1.1	GR	2020-07-02	0	1	0	5
Australia/VIC1898/2020	EPI_ISL_480645	160	06/01/20	Oceania	Australia	Victoria		Human	22	Female	20B	D.2	GR	2020-07-02	0	0	0	15
Australia/VIC1899/2020	EPI_ISL_480653	160	06/01/20	Oceania	Australia	Victoria		Human	40	Male	20A	B.1.160	GH	2020-07-02	0	0	0	14
Australia/VIC1944/2020	EPI_ISL_480669	166	06/07/20	Oceania	Australia	Victoria		Human	29	Female	20B	B.1.1.1	GR	2020-07-02	0	0	1	6
Australia/VIC1945/2020	EPI_ISL_480670	168	06/09/20	Oceania	Australia	Victoria		Human	27	Female	20B	B.1.1.1	GR	2020-07-02	0	1	0	6
Australia/VIC1946/2020	EPI_ISL_480671	168	06/09/20	Oceania	Australia	Victoria		Human	23	Male	20A	B.1	GH	2020-07-02	1	0	0	14
Australia/VIC1948/2020	EPI_ISL_480672	168	06/09/20	Oceania	Australia	Victoria		Human	28	Female	20B	B.1.1.72	GR	2020-07-02	0	0	1	5
Australia/VIC1949/2020	EPI_ISL_480673	168	06/09/20	Oceania	Australia	Victoria		Human	31	Female	20A	B.1	GH	2020-07-02	0	0	0	7
Australia/VIC1950/2020	EPI_ISL_480674	168	06/09/20	Oceania	Australia	Victoria		Human	35	Male	20A	B.1	GH	2020-07-02	0	0	1	7
Australia/VIC1951/2020	EPI_ISL_480675	169	06/10/20	Oceania	Australia	Victoria		Human	50	Female	20A	B.1.160	GH	2020-07-02	0	0	1	14
Australia/VIC1952/2020	EPI_ISL_480676	168	06/09/20	Oceania	Australia	Victoria		Human	23	Male	20B	D.2	GR	2020-07-02	0	0	1	15
Australia/VIC1953/2020	EPI_ISL_480677	168	06/09/20	Oceania	Australia	Victoria		Human	53	Male	20A	B.1	GH	2020-07-02	0	0	1	14
Australia/VIC1954/2020	EPI_ISL_480678	169	06/10/20	Oceania	Australia	Victoria		Human	?	?	20A	B.1.160	GH	2020-07-02	0	0	1	14
Australia/VIC1955/2020	EPI_ISL_480679	170	06/11/20	Oceania	Australia	Victoria		Human	30	Male	20B	B.1.1.1	GR	2020-07-02	0	0	1	6
Australia/VIC1956/2020	EPI_ISL_480680	170	06/11/20	Oceania	Australia	Victoria		Human	?	?	20B	B.1.1.1	GR	2020-07-02	0	0	1	6
Australia/VIC1957/2020	EPI_ISL_480681	170	06/11/20	Oceania	Australia	Victoria		Human	18	Male	20C	B.1	GH	2020-07-02	0	0	1	7
Australia/VIC1958/2020	EPI_ISL_480682	170	06/11/20	Oceania	Australia	Victoria		Human	?	?	20B	B.1.1.72	GR	2020-07-02	0	0	1	5
Australia/VIC1960/2020	EPI_ISL_480683	169	06/10/20	Oceania	Australia	Victoria		Human	49	Male	20C	B.1	GH	2020-07-02	0	0	1	7
Australia/VIC1961/2020	EPI_ISL_480684	170	06/11/20	Oceania	Australia	Victoria		Human	37	Female	19B	A	S	2020-07-02	0	1	0	2
Australia/VIC1965/2020	EPI_ISL_480688	171	06/12/20	Oceania	Australia	Victoria		Human	29	Female	20B	B.1.1.1	GR	2020-07-02	0	1	0	6
Australia/VIC1972/2020	EPI_ISL_480658	143	05/15/20	Oceania	Australia	Victoria		Human	27	Male	20C	B.1	GH	2020-07-02	1	0	0	7
Australia/VIC1983/2020	EPI_ISL_480685	170	06/11/20	Oceania	Australia	Victoria		Human	79	Female	20B	D.2	GR	2020-07-02	0	1	0	15
Australia/VIC1985/2020	EPI_ISL_480690	171	06/12/20	Oceania	Australia	Victoria		Human	29	Female	20A	B.1	G	2020-07-02	0	1	0	5
Australia/VIC2000/2020	EPI_ISL_480572	99	04/01/20	Oceania	Australia	Victoria		Human	79	?	19B	A.1	S	2020-07-02	0	1	0	3
Australia/VIC2003/2020	EPI_ISL_480576	104	04/06/20	Oceania	Australia	Victoria		Human	27	?	19A	B.4.3	O	2020-07-02	1	0	0	11
Australia/VIC2011/2020	EPI_ISL_480656	160	06/01/20	Oceania	Australia	Victoria		Human	23	Male	20A	B.1.160	GH	2020-07-02	0	1	0	14
Australia/VIC2012/2020	EPI_ISL_480654	160	06/01/20	Oceania	Australia	Victoria		Human	33	Male	20B	B.1.1.1	GR	2020-07-02	0	0	1	6
Australia/VIC2013/2020	EPI_ISL_480655	160	06/01/20	Oceania	Australia	Victoria		Human	27	Female	20B	B.1.1.1	GR	2020-07-02	0	0	0	6
Australia/VIC2016/2020	EPI_ISL_480659	143	05/15/20	Oceania	Australia	Victoria		Human	20	Male	20C	B.1	GH	2020-07-02	0	1	0	7
Australia/VIC2018/2020	EPI_ISL_480660	143	05/15/20	Oceania	Australia	Victoria		Human	20	Male	20C	B.1	GH	2020-07-02	0	0	1	7
Australia/VIC2019/2020	EPI_ISL_480661	143	05/15/20	Oceania	Australia	Victoria		Human	20	Male	20C	B.1	GH	2020-07-02	0	0	0	7
Australia/VIC2020/2020	EPI_ISL_480662	162	06/03/20	Oceania	Australia	Victoria		Human	29	Male	20B	B.1.1	GR	2020-07-02	0	0	1	5
Australia/VIC2021/2020	EPI_ISL_480663	162	06/03/20	Oceania	Australia	Victoria		Human	58	Male	20A	B.1.36	GH	2020-07-02	0	1	0	14
Australia/VIC2023/2020	EPI_ISL_480664	162	06/03/20	Oceania	Australia	Victoria		Human	56	Female	20C	B.1	GH	2020-07-02	0	1	0	7
Australia/VIC2025/2020	EPI_ISL_480665	164	06/05/20	Oceania	Australia	Victoria		Human	29	Female	20B	B.1.1.1	GR	2020-07-02	0	0	1	6
Australia/VIC2026/2020	EPI_ISL_480667	165	06/06/20	Oceania	Australia	Victoria		Human	34	Male	20A	B.1.160	GH	2020-07-02	0	0	0	14
Australia/VIC2027/2020	EPI_ISL_480668	165	06/06/20	Oceania	Australia	Victoria		Human	28	Male	20A	B.1	GH	2020-07-02	0	0	1	14
Australia/VIC2029/2020	EPI_ISL_480657	155	05/27/20	Oceania	Australia	Victoria		Human	26	?	20B	D.2	GR	2020-07-02	0	0	1	15
Australia/VIC2034/2020	EPI_ISL_480666	164	06/05/20	Oceania	Australia	Victoria		Human	48	Male	20B	D.2	GR	2020-07-02	0	0	1	15
Australia/VIC2037/2020	EPI_ISL_480686	170	06/11/20	Oceania	Australia	Victoria		Human	84	Male	20B	D.2	GR	2020-07-02	0	0	1	15
Australia/VIC2038/2020	EPI_ISL_480689	171	06/12/20	Oceania	Australia	Victoria		Human	29	Female	19A	B.6	O	2020-07-02	0	1	0	12
Australia/VIC2040/2020	EPI_ISL_480687	171	06/12/20	Oceania	Australia	Victoria		Human	29	Female	20B	D.2	GR	2020-07-02	0	0	0	15
Australia/VIC2043/2020	EPI_ISL_480747	167	06/08/20	Oceania	Australia	Victoria		Human	25	Male	20B	D.2	GR	2020-07-02	0	0	0	15
Australia/VIC2044/2020	EPI_ISL_480748	168	06/09/20	Oceania	Australia	Victoria		Human	27	Male	20B	D.2	GR	2020-07-02	0	0	0	15
Australia/VIC2048/2020	EPI_ISL_480752	172	06/13/20	Oceania	Australia	Victoria		Human	39	Male	20B	D.2	GR	2020-07-02	0	0	0	15
Australia/VIC2050/2020	EPI_ISL_480754	172	06/13/20	Oceania	Australia	Victoria		Human	?	?	20B	D.2	GR	2020-07-02	0	0	0	15
Australia/VIC2053/2020	EPI_ISL_480749	169	06/10/20	Oceania	Australia	Victoria		Human	33	Female	20B	D.2	GR	2020-07-02	0	0	1	15
Australia/VIC2054/2020	EPI_ISL_480750	171	06/12/20	Oceania	Australia	Victoria		Human	63	Female	20B	D.2	GR	2020-07-02	0	0	1	15
Australia/VIC2055/2020	EPI_ISL_480751	172	06/13/20	Oceania	Australia	Victoria		Human	?	?	20B	D.2	GR	2020-07-02	0	1	0	15
Australia/VIC2056/2020	EPI_ISL_480753	172	06/13/20	Oceania	Australia	Victoria		Human	?	?	20B	D.2	GR	2020-07-02	0	0	1	15
Australia/VIC2059/2020	EPI_ISL_480745	138	05/10/20	Oceania	Australia	Victoria		Human	56	Male	20C	B.1	GH	2020-07-02	1	0	0	7
Australia/VIC2060/2020	EPI_ISL_480746	138	05/10/20	Oceania	Australia	Victoria		Human	56	Male	20C	B.1	GH	2020-07-02	0	0	0	7
Australia/VIC2065/2020	EPI_ISL_480755	174	06/15/20	Oceania	Australia	Victoria		Human	32	Male	20B	B.1.1	GR	2020-07-02	0	0	1	5
Australia/VIC2066/2020	EPI_ISL_480756	171	06/12/20	Oceania	Australia	Victoria		Human	56	Female	20B	B.1.1	GR	2020-07-02	0	0	1	5
Australia/VIC2067/2020	EPI_ISL_480757	171	06/12/20	Oceania	Australia	Victoria		Human	31	Female	20B	B.1.1	GR	2020-07-02	0	0	1	5
Australia/VIC2068/2020	EPI_ISL_480759	172	06/13/20	Oceania	Australia	Victoria		Human	18	?	20B	D.2	GR	2020-07-02	0	0	1	15
Australia/VIC2069/2020	EPI_ISL_480758	173	06/14/20	Oceania	Australia	Victoria		Human	23	Female	20B	D.2	GR	2020-07-02	0	0	1	15
Australia/VIC2074/2020	EPI_ISL_480615	98	03/31/20	Oceania	Australia	Victoria		Human	45	Male	20A	B.1	G	2020-07-02	1	0	0	5
Australia/VIC2076/2020	EPI_ISL_480616	100	04/02/20	Oceania	Australia	Victoria		Human	56	Male	20A	B.1	G	2020-07-02	0	0	1	5
Australia/VIC2077/2020	EPI_ISL_480618	114	04/16/20	Oceania	Australia	Victoria		Human	47	Female	20A	B.1	G	2020-07-02	1	0	0	5
Australia/VIC2086/2020	EPI_ISL_480698	172	06/13/20	Oceania	Australia	Victoria		Human	84	Male	20B	D.2	GR	2020-07-02	0	0	1	15
Australia/VIC2087/2020	EPI_ISL_480699	171	06/12/20	Oceania	Australia	Victoria		Human	41	Female	20B	D.2	GR	2020-07-02	0	0	1	15
Australia/VIC2088/2020	EPI_ISL_480700	172	06/13/20	Oceania	Australia	Victoria		Human	46	Female	20B	B.1.1	GR	2020-07-02	1	0	0	5
Australia/VIC2089/2020	EPI_ISL_480701	171	06/12/20	Oceania	Australia	Victoria		Human	?	?	20B	B.1.1	GR	2020-07-02	0	0	1	5
Australia/VIC2090/2020	EPI_ISL_480702	173	06/14/20	Oceania	Australia	Victoria		Human	29	Female	20B	B.1.1	GR	2020-07-02	0	0	1	5
Australia/VIC2091/2020	EPI_ISL_480703	173	06/14/20	Oceania	Australia	Victoria		Human	40	Male	20A	B.1.160	GH	2020-07-02	0	1	0	14
Australia/VIC2093/2020	EPI_ISL_480704	174	06/15/20	Oceania	Australia	Victoria		Human	30	Male	19A	B.6	O	2020-07-02	0	0	1	12
Australia/VIC2095/2020	EPI_ISL_480705	174	06/15/20	Oceania	Australia	Victoria		Human	19	Female	20B	B.1.1.1	GR	2020-07-02	0	1	0	6
Australia/VIC2097/2020	EPI_ISL_480706	174	06/15/20	Oceania	Australia	Victoria		Human	26	Male	20B	B.1.1	GR	2020-07-02	0	0	1	5
Australia/VIC2098/2020	EPI_ISL_480707	174	06/15/20	Oceania	Australia	Victoria		Human	50	Female	20C	B.1	GH	2020-07-02	0	0	0	7
Australia/VIC2099/2020	EPI_ISL_480708	174	06/15/20	Oceania	Australia	Victoria		Human	34	Male	20A	B.1.160	GH	2020-07-02	0	0	0	14
Australia/VIC2101/2020	EPI_ISL_480709	174	06/15/20	Oceania	Australia	Victoria		Human	48	Male	20B	D.2	GR	2020-07-02	0	0	1	15
Australia/VIC2102/2020	EPI_ISL_480710	174	06/15/20	Oceania	Australia	Victoria		Human	22	Male	20B	B.1.1	GR	2020-07-02	0	0	1	5
Australia/VIC2103/2020	EPI_ISL_480711	174	06/15/20	Oceania	Australia	Victoria		Human	84	Male	20B	D.2	GR	2020-07-02	0	0	1	15
Australia/VIC2104/2020	EPI_ISL_480712	174	06/15/20	Oceania	Australia	Victoria		Human	84	Male	20B	D.2	GR	2020-07-02	0	0	1	15
Australia/VIC2105/2020	EPI_ISL_480713	174	06/15/20	Oceania	Australia	Victoria		Human	84	Male	20B	D.2	GR	2020-07-02	0	0	1	15
Australia/VIC2106/2020	EPI_ISL_480714	174	06/15/20	Oceania	Australia	Victoria		Human	84	Male	20B	D.2	GR	2020-07-02	0	0	1	15
Australia/VIC2108/2020	EPI_ISL_480715	175	06/16/20	Oceania	Australia	Victoria		Human	29	Female	20B	B.1.1.35	GR	2020-07-02	0	0	1	6
Australia/VIC2110/2020	EPI_ISL_480716	175	06/16/20	Oceania	Australia	Victoria		Human	61	Female	20A	B.1	G	2020-07-02	0	0	1	5
Australia/VIC2111/2020	EPI_ISL_480717	175	06/16/20	Oceania	Australia	Victoria		Human	34	?	20A	B.1.160	GH	2020-07-02	0	0	1	14
Australia/VIC2112/2020	EPI_ISL_480718	176	06/17/20	Oceania	Australia	Victoria		Human	28	Male	20B	B.1.1	GR	2020-07-02	0	0	1	5
Australia/VIC2113/2020	EPI_ISL_480719	176	06/17/20	Oceania	Australia	Victoria		Human	32	Male	20B	B.1.1	GR	2020-07-02	0	0	1	5
Australia/VIC2115/2020	EPI_ISL_480720	176	06/17/20	Oceania	Australia	Victoria		Human	25	Male	20B	B.1.1	GR	2020-07-02	1	0	0	5
Australia/VIC2116/2020	EPI_ISL_480721	174	06/15/20	Oceania	Australia	Victoria		Human	84	Male	20B	D.2	GR	2020-07-02	0	0	1	15
Australia/VIC2117/2020	EPI_ISL_480722	176	06/17/20	Oceania	Australia	Victoria		Human	?	?	20B	B.1.1.1	GR	2020-07-02	0	0	1	6
Australia/VIC2118/2020	EPI_ISL_480723	176	06/17/20	Oceania	Australia	Victoria		Human	27	?	20B	D.2	GR	2020-07-02	0	0	1	15
Australia/VIC2120/2020	EPI_ISL_480724	176	06/17/20	Oceania	Australia	Victoria		Human	29	Male	20A	B.1.36	GH	2020-07-02	0	1	0	14
Australia/VIC2121/2020	EPI_ISL_480725	177	06/18/20	Oceania	Australia	Victoria		Human	44	Female	20B	D.2	GR	2020-07-02	0	0	1	15
Australia/VIC2123/2020	EPI_ISL_480726	177	06/18/20	Oceania	Australia	Victoria		Human	21	Male	20B	B.1.1	GR	2020-07-02	0	0	1	5
Australia/VIC2124/2020	EPI_ISL_480727	177	06/18/20	Oceania	Australia	Victoria		Human	32	Male	20B	B.1.1.25	GR	2020-07-02	0	0	0	5
Australia/VIC2125/2020	EPI_ISL_480734	178	06/19/20	Oceania	Australia	Victoria		Human	71	Male	19A	B.4	O	2020-07-02	0	0	1	11
Australia/VIC2126/2020	EPI_ISL_480735	177	06/18/20	Oceania	Australia	Victoria		Human	33	Male	20B	B.1.1	GR	2020-07-02	0	0	0	5
Australia/VIC2127/2020	EPI_ISL_480736	178	06/19/20	Oceania	Australia	Victoria		Human	62	Female	20B	D.2	GR	2020-07-02	0	0	1	15
Australia/VIC2129/2020	EPI_ISL_480728	178	06/19/20	Oceania	Australia	Victoria		Human	71	?	19A	B.4	O	2020-07-02	0	0	1	11
Australia/VIC2130/2020	EPI_ISL_480729	178	06/19/20	Oceania	Australia	Victoria		Human	24	Male	20B	B.1.1	GR	2020-07-02	0	0	1	5
Australia/VIC2132/2020	EPI_ISL_480730	178	06/19/20	Oceania	Australia	Victoria		Human	47	Female	20B	D.2	GR	2020-07-02	0	0	0	15
Australia/VIC2133/2020	EPI_ISL_480731	178	06/19/20	Oceania	Australia	Victoria		Human	20	Female	20B	D.2	GR	2020-07-02	0	0	1	15
Australia/VIC2134/2020	EPI_ISL_480732	178	06/19/20	Oceania	Australia	Victoria		Human	?	?	20B	D.2	GR	2020-07-02	0	0	1	15
Australia/VIC2135/2020	EPI_ISL_480733	178	06/19/20	Oceania	Australia	Victoria		Human	23	Female	20B	D.2	GR	2020-07-02	0	0	1	15
Australia/VIC2136/2020	EPI_ISL_480737	179	06/20/20	Oceania	Australia	Victoria		Human	38	Male	20B	D.2	GR	2020-07-02	0	0	1	15
Australia/VIC2137/2020	EPI_ISL_480738	179	06/20/20	Oceania	Australia	Victoria		Human	28	?	20A	B.1	G	2020-07-02	0	0	1	5
Australia/VIC2138/2020	EPI_ISL_480739	179	06/20/20	Oceania	Australia	Victoria		Human	?	?	20B	B.1.1.1	GR	2020-07-02	0	0	1	6
Australia/VIC2139/2020	EPI_ISL_480740	179	06/20/20	Oceania	Australia	Victoria		Human	30	Female	20B	B.1.1.1	GR	2020-07-02	0	0	0	6
Australia/VIC2140/2020	EPI_ISL_480741	179	06/20/20	Oceania	Australia	Victoria		Human	35	Female	20A	B.1.36.1	GH	2020-07-02	0	0	1	14
Australia/VIC2141/2020	EPI_ISL_480742	179	06/20/20	Oceania	Australia	Victoria		Human	29	Female	20A	B.1.36.1	GH	2020-07-02	0	0	1	14
Australia/VIC2142/2020	EPI_ISL_480743	178	06/19/20	Oceania	Australia	Victoria		Human	34	Female	20A	B.1.160	GH	2020-07-02	0	0	1	14
Australia/VIC2143/2020	EPI_ISL_480744	179	06/20/20	Oceania	Australia	Victoria		Human	26	Male	20B	B.1.1	GR	2020-07-02	0	0	1	5
Australia/VIC2149/2020	EPI_ISL_480764	176	06/17/20	Oceania	Australia	Victoria		Human	56	Female	20B	B.1.1	GR	2020-07-02	0	0	0	5
Australia/VIC2150/2020	EPI_ISL_480766	176	06/17/20	Oceania	Australia	Victoria		Human	59	Female	20B	B.1.1	GR	2020-07-02	0	0	0	5
Australia/VIC2151/2020	EPI_ISL_480765	177	06/18/20	Oceania	Australia	Victoria		Human	35	Male	20B	B.1.1	GR	2020-07-02	0	0	1	5
Australia/VIC2152/2020	EPI_ISL_480776	176	06/17/20	Oceania	Australia	Victoria		Human	27	Male	20B	B.1.1	GR	2020-07-02	0	0	0	5
Australia/VIC2154/2020	EPI_ISL_480763	174	06/15/20	Oceania	Australia	Victoria		Human	59	Male	20B	D.2	GR	2020-07-02	0	0	1	15
Australia/VIC2155/2020	EPI_ISL_480767	175	06/16/20	Oceania	Australia	Victoria		Human	19	Male	20B	D.2	GR	2020-07-02	0	0	0	15
Australia/VIC2156/2020	EPI_ISL_480769	175	06/16/20	Oceania	Australia	Victoria		Human	18	Male	20B	D.2	GR	2020-07-02	0	0	1	15
Australia/VIC2157/2020	EPI_ISL_480768	174	06/15/20	Oceania	Australia	Victoria		Human	35	Female	20B	D.2	GR	2020-07-02	0	0	0	15
Australia/VIC2158/2020	EPI_ISL_480761	173	06/14/20	Oceania	Australia	Victoria		Human	22	Male	20B	D.2	GR	2020-07-02	0	0	1	15
Australia/VIC2159/2020	EPI_ISL_480762	174	06/15/20	Oceania	Australia	Victoria		Human	22	Male	20B	D.2	GR	2020-07-02	0	0	0	15
Australia/VIC2160/2020	EPI_ISL_480760	175	06/16/20	Oceania	Australia	Victoria		Human	28	Male	20B	B.1.1	GR	2020-07-02	0	0	1	5
Australia/VIC2161/2020	EPI_ISL_480770	176	06/17/20	Oceania	Australia	Victoria		Human	18	Male	20B	D.2	GR	2020-07-02	0	0	0	15
Australia/VIC2162/2020	EPI_ISL_480777	177	06/18/20	Oceania	Australia	Victoria		Human	22	Female	20B	D.2	GR	2020-07-02	0	0	1	15
Australia/VIC2164/2020	EPI_ISL_480771	178	06/19/20	Oceania	Australia	Victoria		Human	22	Female	20B	D.2	GR	2020-07-02	0	0	1	15
Australia/VIC2165/2020	EPI_ISL_480772	86	03/19/20	Oceania	Australia	Victoria		Human	25	Male	20B	D.2	GR	2020-07-02	0	0	1	15
Australia/VIC2166/2020	EPI_ISL_480773	178	06/19/20	Oceania	Australia	Victoria		Human	24	Female	20B	D.2	GR	2020-07-02	0	0	1	15
Australia/VIC2167/2020	EPI_ISL_480774	178	06/19/20	Oceania	Australia	Victoria		Human	32	Male	20B	B.1.1	GR	2020-07-02	0	0	1	5
Australia/VIC480/2020	EPI_ISL_480614	96	03/29/20	Oceania	Australia	Victoria		Human	45	Female	19A	B	G	2020-07-02	1	0	0	5
Australia/VIC702/2020	EPI_ISL_480569	95	03/28/20	Oceania	Australia	Victoria		Human	20	Male	20B	B.1.1	GR	2020-07-02	1	0	0	5
Australia/VIC859/2020	EPI_ISL_480574	103	04/05/20	Oceania	Australia	Victoria		Human	27	Female	19A	B.4.3	O	2020-07-02	1	0	0	11
Australia/VIC900/2020	EPI_ISL_480557	31	01/24/20	Oceania	Australia	Victoria		Human	66	Male	19A	B	O	2020-07-02	1	0	0	1
Australia/VIC954/2020	EPI_ISL_480612	93	03/26/20	Oceania	Australia	Victoria		Human	34	Male	20C	B.1	GH	2020-07-02	0	1	0	7
Australia/VIC963/2020	EPI_ISL_480613	94	03/27/20	Oceania	Australia	Victoria		Human	70	Male	20A	B.1	GH	2020-07-02	1	0	0	14
Bangladesh/BCSIR-NILMRC_125/2020	EPI_ISL_480443	176	06/17/20	Asia	Bangladesh	Rajshahi		Human	44	Male	-	B.1.1	GR	2020-07-02	0	0	0
Bangladesh/BCSIR-NILMRC_131/2020	EPI_ISL_480415	177	06/18/20	Asia	Bangladesh	Dhaka	Tejgaon	Human	42	Male	-	B.1.1	GR	2020-07-02	0	0	0
Bangladesh/BCSIR-NILMRC_139/2020	EPI_ISL_480425	177	06/18/20	Asia	Bangladesh	Dhaka	Jatrabari	Human	37	Female	-	B.1.1.25	GR	2020-07-02	0	0	0
Bangladesh/BCSIR-NILMRC_145/2020	EPI_ISL_480426	177	06/18/20	Asia	Bangladesh	Dhaka	Mirpur	Human	62	Male	-	B.1.1.25	GR	2020-07-02	0	0	0
Bangladesh/BCSIR-NILMRC_146/2020	EPI_ISL_480427	177	06/18/20	Asia	Bangladesh	Dhaka	Tejgaon	Human	55	Male	-	B.1.1	GR	2020-07-02	0	0	0
Bangladesh/BCSIR-NILMRC_150/2020	EPI_ISL_480439	177	06/18/20	Asia	Bangladesh	Dhaka	Jatrabari	Human	25	Male	-	B.1.1.25	GR	2020-07-02	0	0	0
Bangladesh/BCSIR-NILMRC_151/2020	EPI_ISL_480440	177	06/18/20	Asia	Bangladesh	Dhaka	Jatrabari	Human	50	Male	-	B.1.1	GR	2020-07-02	0	0	0
Bangladesh/BCSIR-NILMRC_152/2020	EPI_ISL_480441	177	06/18/20	Asia	Bangladesh	Dhaka	Jatrabari	Human	52	Female	-	B.1.1.25	GR	2020-07-02	0	0	0
Bangladesh/BCSIR-NILMRC_153/2020	EPI_ISL_480442	177	06/18/20	Asia	Bangladesh	Rajshahi		Human	79	Female	-	B.1.1	GR	2020-07-02	0	0	0
Bangladesh/BCSIR-NILMRC-126/2020	EPI_ISL_480444	176	06/17/20	Asia	Bangladesh	Rajshahi		Human	52	Male	20B	B.1.1.25	GR	2020-07-02	0	0	1	5
Bangladesh/BCSIR-NILMRC-130/2020	EPI_ISL_480414	176	06/17/20	Asia	Bangladesh	Dhaka	Kodomtoly	Human	35	Male	20B	B.1.1	GR	2020-07-02	0	0	1	5
Bangladesh/BCSIR-NILMRC-132/2020	EPI_ISL_480416	177	06/18/20	Asia	Bangladesh	Dhaka	Mirpur	Human	48	Male	20B	B.1.1	GR	2020-07-02	0	0	1	5
Bangladesh/BCSIR-NILMRC-133/2020	EPI_ISL_480419	177	06/18/20	Asia	Bangladesh	Dhaka	Mohammadpur	Human	43	Male	20B	B.1.1.25	GR	2020-07-02	0	0	1	5
Bangladesh/BCSIR-NILMRC-135/2020	EPI_ISL_480420	177	06/18/20	Asia	Bangladesh	Dhaka	Mirpur	Human	25	Female	20B	B.1.1.25	GR	2020-07-02	0	0	1	5
Bangladesh/BCSIR-NILMRC-137/2020	EPI_ISL_480421	177	06/18/20	Asia	Bangladesh	Dhaka	Mirpur	Human	32	Male	20B	B.1.1	GR	2020-07-02	0	0	1	5
Bangladesh/BCSIR-NILMRC-138/2020	EPI_ISL_480424	177	06/18/20	Asia	Bangladesh	Dhaka		Human	34	Male	20B	B.1.1.25	GR	2020-07-02	0	0	1	5
Bangladesh/BCSIR-NILMRC-141/2020	EPI_ISL_480417	177	06/18/20	Asia	Bangladesh	Dhaka		Human	29	Female	20B	B.1.1	GR	2020-07-02	0	0	1	5
Bangladesh/BCSIR-NILMRC-144/2020	EPI_ISL_480418	177	06/18/20	Asia	Bangladesh	Dhaka	Narayanganj	Human	60	Female	20B	B.1.1.25	GR	2020-07-02	0	0	1	5
Bangladesh/BCSIR-NILMRC-154/2020	EPI_ISL_480445	177	06/18/20	Asia	Bangladesh	Rajshahi		Human	16	Female	20B	B.1.1	GR	2020-07-02	0	0	1	5
Bangladesh/BCSIR-NILMRC-156/2020	EPI_ISL_480446	177	06/18/20	Asia	Bangladesh	Rajshahi		Human	32	Male	20B	B.1.1	GR	2020-07-02	0	0	1	5
Bangladesh/BCSIR-NILMRC-158/2020	EPI_ISL_480447	177	06/18/20	Asia	Bangladesh	Rajshahi		Human	59	Male	20A	B.1.36	GH	2020-07-02	0	0	1	14
Bangladesh/BCSIR-NILMRC-168/2020	EPI_ISL_480448	177	06/18/20	Asia	Bangladesh	Rajshahi		Human	25	Male	20B	B.1.1	GR	2020-07-02	0	0	1	5
Bangladesh/BCSIR-NILMRC-172/2020	EPI_ISL_480449	177	06/18/20	Asia	Bangladesh	Rajshahi		Human	66	Female	20B	B.1.1.25	GR	2020-07-02	0	0	1	5
Bangladesh/BCSIR-NILMRC-173/2020	EPI_ISL_480450	177	06/18/20	Asia	Bangladesh	Rajshahi		Human	38	Male	20B	B.1.1.25	GR	2020-07-02	0	0	1	5
Belgium/UGent-124/2020	EPI_ISL_481221	122	04/24/20	Europe	Belgium	Gent		Human	?	?	20C	B.1	GH	2020-07-02	0	0	1	7
Belgium/UGent-125/2020	EPI_ISL_481222	122	04/24/20	Europe	Belgium	Gent		Human	?	?	20C	B.1	GH	2020-07-02	0	1	0	7
Belgium/UGent-126/2020	EPI_ISL_481223	174	06/15/20	Europe	Belgium	Gent		Human	?	?	20B	B.1.1	GR	2020-07-02	0	1	0	5
Belgium/UGent-128/2020	EPI_ISL_481224	143	05/15/20	Europe	Belgium	Gent		Human	?	?	20B	B.1.1	GR	2020-07-02	0	1	0	5
Belgium/UGent-129/2020	EPI_ISL_481225	114	04/16/20	Europe	Belgium	Gent		Human	?	?	20A	B.1	G	2020-07-02	0	0	1	5
Belgium/UGent-132/2020	EPI_ISL_481226	133	05/05/20	Europe	Belgium	Gent		Human	?	?	20B	B.1.1	GR	2020-07-02	0	1	0	5
Belgium/UGent-133/2020	EPI_ISL_481227	126	04/28/20	Europe	Belgium	Gent		Human	?	?	20A	B.1	G	2020-07-02	0	0	1	5
Belgium/UGent-134/2020	EPI_ISL_481228	116	04/18/20	Europe	Belgium	Gent		Human	?	?	20A	B.1.5	G	2020-07-02	1	0	0	5
Belgium/UGent-136/2020	EPI_ISL_481229	114	04/16/20	Europe	Belgium	Gent		Human	?	?	20B	B.1.1	GR	2020-07-02	0	1	0	5
Belgium/UGent-138/2020	EPI_ISL_481230	125	04/27/20	Europe	Belgium	Gent		Human	?	?	19A	B	L	2020-07-02	0	1	0	1
Belgium/UGent-140/2020	EPI_ISL_481231	127	04/29/20	Europe	Belgium	Gent		Human	?	?	20C	B.1	GH	2020-07-02	0	0	1	7
Belgium/UGent-141/2020	EPI_ISL_481232	127	04/29/20	Europe	Belgium	Gent		Human	?	?	20B	B.1.1.75	GR	2020-07-02	0	1	0	5
Belgium/UGent-142/2020	EPI_ISL_481233	134	05/06/20	Europe	Belgium	Gent		Human	?	?	20C	B.1	GH	2020-07-02	0	0	1	7
Ecuador/USFQ-026/2020	EPI_ISL_481244	115	04/17/20	South America	Ecuador	Los Rios	Babahoyo	Human	88	Male	20A	B.1	G	2020-07-02	0	0	1	5
Ecuador/USFQ-039/2020	EPI_ISL_481245	115	04/17/20	South America	Ecuador	Los Rios	Babahoyo	Human	24	Female	20A	B.1.67	G	2020-07-02	0	0	1	5
Ecuador/USFQ-054/2020	EPI_ISL_481246	115	04/17/20	South America	Ecuador	Los Rios	Babahoyo	Human	22	Male	20B	B.1.1	GR	2020-07-02	0	0	1	5
Ecuador/USFQ-065/2020	EPI_ISL_481247	115	04/17/20	South America	Ecuador	Los Rios	Babahoyo	Human	70	Male	20B	B.1.1	GR	2020-07-02	0	0	1	5
Ecuador/USFQ-066/2020	EPI_ISL_481248	115	04/17/20	South America	Ecuador	Los Rios	Babahoyo	Human	87	Male	20B	B.1.1	GR	2020-07-02	0	0	1	5
India/OR-ILSCV25367/2020	EPI_ISL_481110	147	05/19/20	Asia	India	Odisha		Human	23	Male	20B	B.1.1.72	GR	2020-07-02	0	0	1	5
India/OR-ILSCV25378/2020	EPI_ISL_481111	147	05/19/20	Asia	India	Odisha		Human	44	Male	19B	A	S	2020-07-02	0	0	1	2
India/OR-ILSCV25518/2020	EPI_ISL_481112	147	05/19/20	Asia	India	Odisha		Human	22	Male	20B	B.1.1.32	GR	2020-07-02	0	0	1	5
India/OR-ILSCV25524/2020	EPI_ISL_481113	147	05/19/20	Asia	India	Odisha		Human	32	Male	20B	B.1.1.32	GR	2020-07-02	0	0	1	5
India/OR-ILSCV25591/2020	EPI_ISL_481114	147	05/19/20	Asia	India	Odisha		Human	23	Male	20B	B.1.1.72	GR	2020-07-02	0	0	1	5
India/OR-ILSCV25594/2020	EPI_ISL_481115	147	05/19/20	Asia	India	Odisha		Human	24	Male	20B	B.1.1.72	GR	2020-07-02	0	0	1	5
India/OR-ILSCV26793/2020	EPI_ISL_481116	149	05/21/20	Asia	India	Odisha		Human	36	Male	19A	B	L	2020-07-02	1	0	0	1
India/OR-ILSCV26795/2020	EPI_ISL_481117	149	05/21/20	Asia	India	Odisha		Human	40	Male	20A	B.1	G	2020-07-02	1	0	0	5
India/OR-ILSCV27381/2020	EPI_ISL_481118	149	05/21/20	Asia	India	Odisha		Human	35	Female	20A	B.1	G	2020-07-02	0	0	1	5
India/OR-ILSCV27406/2020	EPI_ISL_481119	149	05/21/20	Asia	India	Odisha		Human	24	Male	20B	B.1.1.32	GR	2020-07-02	0	0	1	5
India/OR-ILSCV27409/2020	EPI_ISL_481120	149	05/21/20	Asia	India	Odisha		Human	45	Male	20B	B.1.1	GR	2020-07-02	0	0	1	5
India/OR-ILSCV27713/2020	EPI_ISL_481121	149	05/21/20	Asia	India	Odisha		Human	50	Male	20A	B.1	G	2020-07-02	0	0	1	5
India/OR-ILSCV27725/2020	EPI_ISL_481122	149	05/21/20	Asia	India	Odisha		Human	33	Female	20A	B.1	O	2020-07-02	0	0	0	5
India/OR-ILSCV27726/2020	EPI_ISL_481123	149	05/21/20	Asia	India	Odisha		Human	31	Male	20A	B.1	O	2020-07-02	1	0	0	5
India/OR-ILSCV27789/2020	EPI_ISL_481124	149	05/21/20	Asia	India	Odisha		Human	55	Male	20A	B.1	G	2020-07-02	0	0	1	5
India/OR-ILSCV28062/2020	EPI_ISL_481125	149	05/21/20	Asia	India	Odisha		Human	33	Male	19B	A	S	2020-07-02	0	0	1	2
India/OR-ILSCV28594/2020	EPI_ISL_481126	150	05/22/20	Asia	India	Odisha		Human	19	Male	20B	B.1.1.72	GR	2020-07-02	0	0	1	5
India/OR-ILSCV29181/2020	EPI_ISL_481127	150	05/22/20	Asia	India	Odisha		Human	25	Male	19A	B.6	O	2020-07-02	0	0	1	12
India/OR-ILSCV29215/2020	EPI_ISL_481128	151	05/23/20	Asia	India	Odisha		Human	42	Male	20A	B.1	G	2020-07-02	0	0	1	5
India/OR-ILSCV29457/2020	EPI_ISL_481129	151	05/23/20	Asia	India	Odisha		Human	35	Male	20B	B.1.1.72	GR	2020-07-02	0	0	1	5
India/OR-ILSCV29666/2020	EPI_ISL_481130	151	05/23/20	Asia	India	Odisha		Human	40	Male	20A	B.1.80	G	2020-07-02	0	0	1	5
India/OR-ILSCV29958/2020	EPI_ISL_481131	151	05/23/20	Asia	India	Odisha		Human	40	Male	19B	A	S	2020-07-02	1	0	0	2
India/OR-ILSCV29959/2020	EPI_ISL_481132	151	05/23/20	Asia	India	Odisha		Human	38	Male	20A	B.1.36	GH	2020-07-02	0	0	1	14
India/OR-ILSCV29960/2020	EPI_ISL_481133	151	05/23/20	Asia	India	Odisha		Human	31	Male	20A	B.1.36	GH	2020-07-02	0	0	1	14
India/OR-ILSCV29961/2020	EPI_ISL_481134	151	05/23/20	Asia	India	Odisha		Human	39	Male	20A	B.1.36	GH	2020-07-02	1	0	0	14
India/OR-ILSCV29962/2020	EPI_ISL_481135	151	05/23/20	Asia	India	Odisha		Human	27	Male	20A	B.1.36	GH	2020-07-02	0	0	1	14
India/OR-ILSCV29971/2020	EPI_ISL_481136	151	05/23/20	Asia	India	Odisha		Human	36	Male	19B	A	S	2020-07-02	0	0	1	2
India/OR-ILSCV29997/2020	EPI_ISL_481137	151	05/23/20	Asia	India	Odisha		Human	24	Male	20B	B.1.1.32	GR	2020-07-02	0	0	1	5
India/OR-ILSCV30115/2020	EPI_ISL_481138	151	05/23/20	Asia	India	Odisha		Human	28	Male	20B	B.1.1.32	GR	2020-07-02	0	0	1	5
India/OR-ILSCV30140/2020	EPI_ISL_481139	151	05/23/20	Asia	India	Odisha		Human	20	Male	20A	B.1.80	G	2020-07-02	0	0	1	5
India/OR-ILSCV30141/2020	EPI_ISL_481140	151	05/23/20	Asia	India	Odisha		Human	42	Male	20A	B.1.80	G	2020-07-02	1	0	0	5
India/OR-ILSCV30163/2020	EPI_ISL_481141	151	05/23/20	Asia	India	Odisha		Human	40	Male	20A	B.1.80	G	2020-07-02	0	0	1	5
India/OR-ILSCV30167/2020	EPI_ISL_481142	151	05/23/20	Asia	India	Odisha		Human	20	Male	20B	B.1.1.32	GR	2020-07-02	0	0	1	5
India/OR-ILSCV30220/2020	EPI_ISL_481143	151	05/23/20	Asia	India	Odisha		Human	40	Male	20A	B.1.80	G	2020-07-02	0	0	1	5
India/OR-ILSCV30221/2020	EPI_ISL_481144	151	05/23/20	Asia	India	Odisha		Human	48	Male	20A	B.1.80	G	2020-07-02	0	0	1	5
India/OR-ILSCV30273/2020	EPI_ISL_481145	151	05/23/20	Asia	India	Odisha		Human	50	Male	20A	B.1	O	2020-07-02	1	0	0	5
India/OR-ILSCV30442/2020	EPI_ISL_481146	152	05/24/20	Asia	India	Odisha		Human	31	Male	20B	B.1.1	GR	2020-07-02	0	0	1	5
India/OR-ILSCV31185/2020	EPI_ISL_481147	152	05/24/20	Asia	India	Odisha		Human	33	Male	20B	B.1.1.72	GR	2020-07-02	0	0	1	5
India/OR-ILSCV31447/2020	EPI_ISL_481148	154	05/26/20	Asia	India	Odisha		Human	22	Male	20A	B.1	O	2020-07-02	0	0	0	14
India/OR-ILSCV31650/2020	EPI_ISL_481149	154	05/26/20	Asia	India	Odisha		Human	21	Female	20B	B.1.1	GR	2020-07-02	0	0	1	5
India/OR-ILSCV31684/2020	EPI_ISL_481150	154	05/26/20	Asia	India	Odisha		Human	34	Male	19B	A	S	2020-07-02	0	0	1	2
India/OR-ILSCV31693/2020	EPI_ISL_481151	154	05/26/20	Asia	India	Odisha		Human	32	Male	19B	A	S	2020-07-02	0	0	1	2
India/OR-ILSCV31694/2020	EPI_ISL_481152	154	05/26/20	Asia	India	Odisha		Human	42	Male	19B	A	S	2020-07-02	0	0	1	2
India/OR-ILSCV31984/2020	EPI_ISL_481153	157	05/29/20	Asia	India	Odisha		Human	49	Male	20A	B.1	G	2020-07-02	0	0	1	5
India/OR-ILSCV32007/2020	EPI_ISL_481154	157	05/29/20	Asia	India	Odisha		Human	22	Male	20A	B.1.160	GH	2020-07-02	0	0	1	14
India/OR-ILSCV32142/2020	EPI_ISL_481155	158	05/30/20	Asia	India	Odisha		Human	36	Male	20A	B.1	G	2020-07-02	1	0	0	5
India/OR-ILSCV32465/2020	EPI_ISL_481156	158	05/30/20	Asia	India	Odisha		Human	24	Male	19A	B	L	2020-07-02	0	0	1	1
India/OR-ILSCV32485/2020	EPI_ISL_481157	161	06/02/20	Asia	India	Odisha		Human	25	Male	20A	B.1	G	2020-07-02	0	0	1	5
India/OR-ILSCV32486/2020	EPI_ISL_481158	161	06/02/20	Asia	India	Odisha		Human	35	Male	20A	B.1	G	2020-07-02	0	0	1	5
India/OR-ILSCV32593/2020	EPI_ISL_481159	162	06/03/20	Asia	India	Odisha		Human	16	Male	20B	B.1.1	O	2020-07-02	1	0	0	5
India/OR-ILSCV32652/2020	EPI_ISL_481160	162	06/03/20	Asia	India	Odisha		Human	27	Male	20A	B.1	G	2020-07-02	1	0	0	13
India/OR-ILSCV32656/2020	EPI_ISL_481161	162	06/03/20	Asia	India	Odisha		Human	25	Male	20B	B.1.1	O	2020-07-02	1	0	0	5
India/OR-ILSCV32670/2020	EPI_ISL_481162	162	06/03/20	Asia	India	Odisha		Human	60	Male	19A	B	O	2020-07-02	0	0	0	1
India/OR-ILSCV32814/2020	EPI_ISL_481163	163	06/04/20	Asia	India	Odisha		Human	25	Male	20B	B.1.1.32	GR	2020-07-02	0	0	1	5
India/OR-ILSCV32815/2020	EPI_ISL_481164	163	06/04/20	Asia	India	Odisha		Human	53	Male	20B	B.1.1.32	GR	2020-07-02	0	0	1	5
India/OR-ILSCV32816/2020	EPI_ISL_481165	163	06/04/20	Asia	India	Odisha		Human	31	Male	20B	B.1.1.32	GR	2020-07-02	0	0	1	5
India/OR-ILSCV32817/2020	EPI_ISL_481166	163	06/04/20	Asia	India	Odisha		Human	27	Male	20B	B.1.1.32	GR	2020-07-02	0	0	1	5
India/OR-ILSCV32866/2020	EPI_ISL_481167	163	06/04/20	Asia	India	Odisha		Human	30	Male	20A	B.1	G	2020-07-02	0	0	1	5
India/OR-ILSCV32870/2020	EPI_ISL_481168	163	06/04/20	Asia	India	Odisha		Human	31	Male	20B	B.1.1.72	GR	2020-07-02	0	0	1	5
India/OR-ILSCV32872/2020	EPI_ISL_481169	163	06/04/20	Asia	India	Odisha		Human	30	Male	20B	B.1.1.72	GR	2020-07-02	0	0	1	5
India/OR-ILSCV32879/2020	EPI_ISL_481170	164	06/05/20	Asia	India	Odisha		Human	26	Male	20A	B.1	G	2020-07-02	0	0	1	5
India/OR-ILSCV32889/2020	EPI_ISL_481171	164	06/05/20	Asia	India	Odisha		Human	25	Male	20B	B.1.1.72	GR	2020-07-02	0	0	1	5
India/OR-ILSCV32892/2020	EPI_ISL_481172	164	06/05/20	Asia	India	Odisha		Human	20	Male	20B	B.1.1.72	GR	2020-07-02	0	0	1	5
India/OR-ILSCV32893/2020	EPI_ISL_481173	164	06/05/20	Asia	India	Odisha		Human	32	Male	20B	B.1.1.72	GR	2020-07-02	0	0	1	5
India/OR-ILSCV32895/2020	EPI_ISL_481174	164	06/05/20	Asia	India	Odisha		Human	19	Male	20B	B.1.1.72	GR	2020-07-02	0	0	1	5
India/OR-ILSCV32896/2020	EPI_ISL_481175	164	06/05/20	Asia	India	Odisha		Human	24	Male	20B	B.1.1.72	GR	2020-07-02	0	0	1	5
India/OR-ILSCV32898/2020	EPI_ISL_481176	164	06/05/20	Asia	India	Odisha		Human	21	Male	20B	B.1.1.72	GR	2020-07-02	0	0	1	5
India/OR-ILSCV32899/2020	EPI_ISL_481177	164	06/05/20	Asia	India	Odisha		Human	19	Male	20B	B.1.1.72	GR	2020-07-02	0	0	1	5
India/OR-ILSCV33971/2020	EPI_ISL_481178	167	06/08/20	Asia	India	Odisha		Human	30	Male	20B	B.1.1.72	GR	2020-07-02	0	0	1	5
India/OR-ILSCV33972/2020	EPI_ISL_481179	167	06/08/20	Asia	India	Odisha		Human	18	Male	20B	B.1.1.72	GR	2020-07-02	0	0	1	5
India/OR-ILSCV33982/2020	EPI_ISL_481180	167	06/08/20	Asia	India	Odisha		Human	37	Male	20B	B.1.1.72	GR	2020-07-02	0	0	1	5
India/OR-ILSCV33983/2020	EPI_ISL_481181	167	06/08/20	Asia	India	Odisha		Human	20	Male	20C	B.1.26	GH	2020-07-02	0	0	1	7
India/OR-ILSCV34478/2020	EPI_ISL_481182	168	06/09/20	Asia	India	Odisha		Human	21	Male	20B	B.1.1.72	GR	2020-07-02	0	0	1	5
India/OR-ILSCV34479/2020	EPI_ISL_481183	168	06/09/20	Asia	India	Odisha		Human	38	Male	20C	B.1.26	GH	2020-07-02	0	0	1	7
India/OR-ILSCV34480/2020	EPI_ISL_481184	168	06/09/20	Asia	India	Odisha		Human	18	Male	20B	B.1.1.72	GR	2020-07-02	0	0	1	5
India/OR-ILSCV34933/2020	EPI_ISL_481185	169	06/10/20	Asia	India	Odisha		Human	30	Male	20A	B.1	G	2020-07-02	1	0	0	5
India/OR-ILSCV34939/2020	EPI_ISL_481186	169	06/10/20	Asia	India	Odisha		Human	23	Male	20B	B.1.1	GR	2020-07-02	0	0	1	5
India/OR-ILSCV35141/2020	EPI_ISL_481187	169	06/10/20	Asia	India	Odisha		Human	28	Male	20B	B.1.1	GR	2020-07-02	1	0	0	5
India/OR-ILSCV35308/2020	EPI_ISL_481188	169	06/10/20	Asia	India	Odisha		Human	45	Male	20B	B.1.1.72	G	2020-07-02	0	1	0	5
India/OR-ILSCV35317/2020	EPI_ISL_481189	169	06/10/20	Asia	India	Odisha		Human	25	Male	20B	B.1.1.72	GR	2020-07-02	0	0	1	5
India/OR-ILSCV35333/2020	EPI_ISL_481190	169	06/10/20	Asia	India	Odisha		Human	38	Male	20B	B.1.1.72	GR	2020-07-02	0	0	1	5
India/OR-ILSCV35350/2020	EPI_ISL_481191	169	06/10/20	Asia	India	Odisha		Human	20	Male	20B	B.1.1.72	GR	2020-07-02	0	0	1	5
India/OR-ILSCV35351/2020	EPI_ISL_481192	169	06/10/20	Asia	India	Odisha		Human	22	Male	20B	B.1.1.72	GR	2020-07-02	0	0	1	5
India/OR-ILSCV35353/2020	EPI_ISL_481193	169	06/10/20	Asia	India	Odisha		Human	24	Male	20B	B.1.1.72	GR	2020-07-02	0	0	1	5
India/OR-ILSCV35366/2020	EPI_ISL_481194	169	06/10/20	Asia	India	Odisha		Human	25	Male	20B	B.1.1.72	GR	2020-07-02	0	0	1	5
India/OR-ILSCV35376/2020	EPI_ISL_481195	169	06/10/20	Asia	India	Odisha		Human	27	Male	20B	B.1.1.72	GR	2020-07-02	0	0	1	5
India/OR-ILSCV35456/2020	EPI_ISL_481196	169	06/10/20	Asia	India	Odisha		Human	19	Male	20A	B.1	G	2020-07-02	0	0	1	5
India/OR-ILSCV35457/2020	EPI_ISL_481197	169	06/10/20	Asia	India	Odisha		Human	23	Male	20A	B.1	G	2020-07-02	0	0	1	5
India/OR-ILSCV35461/2020	EPI_ISL_481198	169	06/10/20	Asia	India	Odisha		Human	35	Male	20A	B.1	G	2020-07-02	0	0	1	5
India/OR-ILSCV35475/2020	EPI_ISL_481199	169	06/10/20	Asia	India	Odisha		Human	21	Female	20A	B.1	G	2020-07-02	0	0	1	5
India/OR-ILSCV35476/2020	EPI_ISL_481200	169	06/10/20	Asia	India	Odisha		Human	19	Female	20A	B.1	G	2020-07-02	1	0	0	5
India/OR-ILSCV35482/2020	EPI_ISL_481201	170	06/11/20	Asia	India	Odisha		Human	19	Female	20A	B.1	G	2020-07-02	1	0	0	5
India/OR-ILSCV35574/2020	EPI_ISL_481202	170	06/11/20	Asia	India	Odisha		Human	26	Male	20B	B.1.1.32	GR	2020-07-02	0	0	1	5
India/OR-ILSCV35614/2020	EPI_ISL_481203	171	06/12/20	Asia	India	Odisha		Human	29	Male	20C	B.1.26	GH	2020-07-02	0	0	1	7
India/OR-ILSCV35615/2020	EPI_ISL_481204	171	06/12/20	Asia	India	Odisha		Human	33	Male	20C	B.1.26	GH	2020-07-02	0	0	1	7
India/OR-ILSCV35750/2020	EPI_ISL_481205	171	06/12/20	Asia	India	Odisha		Human	26	Male	20B	B.1.1	GR	2020-07-02	0	0	1	5
lion/USA/NY-041520/2020	EPI_ISL_566038	102	04/04/20	North America	USA	New York		Panthera leo	?	?	19A	B.2	V	2020-07-02	0	0	1	9
lion/USA/NY-2-041520/2020	EPI_ISL_566036	102	04/04/20	North America	USA	New York		Panthera leo	?	?	19A	B.2	V	2020-07-02	0	0	1	9
lion/USA/NY-3-041520/2020	EPI_ISL_566037	102	04/04/20	North America	USA	New York		Panthera leo	?	?	19A	B.2	V	2020-07-02	0	0	1	9
Norway/2447/2020	EPI_ISL_481216	116	04/18/20	Europe	Norway	Norway		Human	?	?	20C	B.1	GH	2020-07-02	0	1	0	7
Norway/2448/2020	EPI_ISL_481208	118	04/20/20	Europe	Norway	Norway		Human	?	?	20C	B.1	GH	2020-07-02	1	0	0	7
Norway/2477/2020	EPI_ISL_481206	125	04/27/20	Europe	Norway	Norway		Human	?	?	20A	B.1	GH	2020-07-02	1	0	0	7
Norway/2485/2020	EPI_ISL_481209	121	04/23/20	Europe	Norway	Norway		Human	?	?	20B	B.1.1.1	GR	2020-07-02	0	1	0	6
Norway/2498/2020	EPI_ISL_481210	132	05/04/20	Europe	Norway	Norway		Human	?	?	19A	B.3	O	2020-07-02	1	0	0	9
Norway/2499/2020	EPI_ISL_481211	126	04/28/20	Europe	Norway	Norway		Human	?	?	20C	B.1	GH	2020-07-02	1	0	0	7
Norway/2500/2020	EPI_ISL_481212	123	04/25/20	Europe	Norway	Norway		Human	?	?	20C	B.1	GH	2020-07-02	1	0	0	7
Norway/2505/2020	EPI_ISL_481217	104	04/06/20	Europe	Norway	Norway		Human	?	?	20A	B.1	G	2020-07-02	1	0	0	5
Norway/2508/2020	EPI_ISL_481218	111	04/13/20	Europe	Norway	Norway		Human	?	?	20A	B.1	GH	2020-07-02	1	0	0	7
Norway/2596/2020	EPI_ISL_481207	140	05/12/20	Europe	Norway	Norway		Human	?	?	20B	B.1.1.1	GR	2020-07-02	1	0	0	6
Norway/2599/2020	EPI_ISL_481213	140	05/12/20	Europe	Norway	Norway		Human	?	?	20B	B.1.1.1	GR	2020-07-02	1	0	0	6
Norway/2619/2020	EPI_ISL_481214	147	05/19/20	Europe	Norway	Norway		Human	?	?	20A	B.1	GH	2020-07-02	1	0	0	7
Norway/2660/2020	EPI_ISL_481215	153	05/25/20	Europe	Norway	Norway		Human	?	?	20C	B.1	GH	2020-07-02	0	1	0	7
Senegal/1351/2020	EPI_ISL_480556	95	03/28/20	Africa	Senegal	St-Louis		Human	39	Male	19A	B.6	O	2020-07-02	0	0	1	12
Senegal/1406/2020	EPI_ISL_480782	96	03/29/20	Africa	Senegal	Dakar		Human	46	Male	20B	B.1.1	GR	2020-07-02	1	0	0	5
Senegal/1683/2020	EPI_ISL_480783	98	03/31/20	Africa	Senegal	St-Louis		Human	75	Male	20A	B.1	G	2020-07-02	0	0	1	5
Senegal/1698/2020	EPI_ISL_480786	98	03/31/20	Africa	Senegal	Dakar	Guediawaye	Human	30	Female	20B	B.1.1	GR	2020-07-02	1	0	0	5
Senegal/1749/2020	EPI_ISL_480787	98	03/31/20	Africa	Senegal	Dakar		Human	51	Female	20C	B.1	GH	2020-07-02	1	0	0	7
Senegal/1938/2020	EPI_ISL_480788	98	03/31/20	Africa	Senegal	Dakar		Human	47	Female	20A	B.1.5.12	G	2020-07-02	1	0	0	5
Senegal/1966/2020	EPI_ISL_480789	99	04/01/20	Africa	Senegal	Kolda	Velingara	Human	43	Male	19B	A	S	2020-07-02	0	0	1	2
Senegal/2840/2020	EPI_ISL_481220	104	04/06/20	Africa	Senegal	Dakar		Human	53	Male	20C	B.1	GH	2020-07-02	1	0	0	7
Senegal/2865/2020	EPI_ISL_481234	105	04/07/20	Africa	Senegal	Dakar	Guediawaye	Human	69	Male	20A	B.1	GH	2020-07-02	1	0	0	7
Senegal/3331/2020	EPI_ISL_481235	107	04/09/20	Africa	Senegal	Dakar		Human	74	Male	20A	B.1	G	2020-07-02	0	0	1	5
Senegal/5718/2020	EPI_ISL_481236	116	04/18/20	Africa	Senegal	Dakar		Human	30	Male	20A	B.1	G	2020-07-02	1	0	0	5
Senegal/5766/2020	EPI_ISL_481237	115	04/17/20	Africa	Senegal	Dakar	Yeumbeul	Human	30	Female	20A	B.1.5.12	G	2020-07-02	0	0	1	13
Senegal/5770/2020	EPI_ISL_481238	115	04/17/20	Africa	Senegal	Dakar		Human	56	Male	20A	B.1	G	2020-07-02	0	1	0	5
Senegal/5785/2020	EPI_ISL_481239	115	04/17/20	Africa	Senegal	Dakar	Guediawaye	Human	58	Female	20A	B.1.5.12	G	2020-07-02	0	0	1	13
Senegal/5971/2020	EPI_ISL_481240	116	04/18/20	Africa	Senegal	Dakar	Guediawaye	Human	42	Male	20A	B.1	G	2020-07-02	1	0	0	5
Senegal/5986/2020	EPI_ISL_481243	116	04/18/20	Africa	Senegal	Dakar		Human	62	Female	20A	B.1	G	2020-07-02	0	0	1	5
Senegal/659/2020	EPI_ISL_480554	88	03/21/20	Africa	Senegal	Dakar		Human	40	Male	20A	B.1	G	2020-07-02	0	0	1	5
Spain/CT-IBV-003726/2020	EPI_ISL_480989	96	03/29/20	Europe	Spain	Catalunya	Barcelona	Human	?	?	20A	B.1.5	G	2020-07-02	0	0	0	13
Spain/CT-IBV-003727/2020	EPI_ISL_480961	98	03/31/20	Europe	Spain	Catalunya	Barcelona	Human	?	?	20C	B.1	GH	2020-07-02	0	0	0	7
Spain/CT-IBV-003729/2020	EPI_ISL_480981	100	04/02/20	Europe	Spain	Catalunya	Barcelona	Human	?	?	20A	B.1.5	G	2020-07-02	0	0	1	13
Spain/CT-IBV-003730/2020	EPI_ISL_481025	100	04/02/20	Europe	Spain	Catalunya	Barcelona	Human	?	?	20A	B.1	G	2020-07-02	0	0	0	13
Spain/CT-IBV-003731/2020	EPI_ISL_481035	102	04/04/20	Europe	Spain	Catalunya	Barcelona	Human	?	?	20A	B.1.5	G	2020-07-02	1	0	0	13
Spain/CT-IBV-003733/2020	EPI_ISL_480995	102	04/04/20	Europe	Spain	Catalunya	Barcelona	Human	?	?	20B	B.1.1	GR	2020-07-02	0	0	0	5
Spain/CT-IBV-003734/2020	EPI_ISL_481003	106	04/08/20	Europe	Spain	Catalunya	Barcelona	Human	?	?	20A	B.1.5	G	2020-07-02	0	0	0	13
Spain/CT-IBV-003735/2020	EPI_ISL_481017	106	04/08/20	Europe	Spain	Catalunya	Barcelona	Human	?	?	20A	B.1.5	G	2020-07-02	0	0	0	13
Spain/CT-IBV-003736/2020	EPI_ISL_481029	106	04/08/20	Europe	Spain	Catalunya	Barcelona	Human	?	?	20A	B.1	G	2020-07-02	0	0	0	13
Spain/CT-IBV-003737/2020	EPI_ISL_481034	107	04/09/20	Europe	Spain	Catalunya	Barcelona	Human	?	?	20A	B.1.5	G	2020-07-02	0	0	0	13
Spain/CT-IBV-003738/2020	EPI_ISL_480975	105	04/07/20	Europe	Spain	Catalunya	Barcelona	Human	?	?	20C	B.1	GH	2020-07-02	0	0	1	7
Spain/MD-IBV-004897/2020	EPI_ISL_481107	131	05/03/20	Europe	Spain	Madrid		Human	71	Female	19B	A.5	S	2020-07-02	0	0	0	2
Spain/MD-IBV-004898/2020	EPI_ISL_481075	75	03/08/20	Europe	Spain	Madrid		Human	31	Male	19B	A.2	S	2020-07-02	0	0	0	4
Spain/MD-IBV-004899/2020	EPI_ISL_481089	75	03/08/20	Europe	Spain	Madrid		Human	35	Male	19B	A.5	S	2020-07-02	0	0	0	2
Spain/MD-IBV-004900/2020	EPI_ISL_481052	75	03/08/20	Europe	Spain	Madrid	Parla	Human	59	Male	19B	A.5	S	2020-07-02	0	0	0	2
Spain/MD-IBV-004901/2020	EPI_ISL_481094	76	03/09/20	Europe	Spain	Madrid		Human	46	Female	19B	A.5	S	2020-07-02	0	0	0	2
Spain/MD-IBV-004902/2020	EPI_ISL_481058	76	03/09/20	Europe	Spain	Madrid		Human	67	Male	19B	A.5	S	2020-07-02	0	0	0	2
Spain/MD-IBV-004903/2020	EPI_ISL_481044	76	03/09/20	Europe	Spain	Madrid		Human	62	Male	19B	A.5	S	2020-07-02	0	0	0	2
Spain/MD-IBV-004904/2020	EPI_ISL_481051	77	03/10/20	Europe	Spain	Madrid		Human	57	Male	19B	A.5	S	2020-07-02	0	0	0	2
Spain/MD-IBV-004905/2020	EPI_ISL_481096	77	03/10/20	Europe	Spain	Madrid		Human	65	Male	19B	A.5	S	2020-07-02	0	0	0	2
Spain/MD-IBV-004906/2020	EPI_ISL_481086	77	03/10/20	Europe	Spain	Madrid		Human	77	Male	19A	B.2	V	2020-07-02	0	0	0	9
Spain/MD-IBV-004907/2020	EPI_ISL_481097	77	03/10/20	Europe	Spain	Madrid		Human	23	Female	19A	B.2	V	2020-07-02	0	0	0	9
Spain/MD-IBV-004908/2020	EPI_ISL_481077	77	03/10/20	Europe	Spain	Madrid		Human	47	Male	20A	B.1	G	2020-07-02	0	0	1	13
Spain/MD-IBV-004910/2020	EPI_ISL_481057	78	03/11/20	Europe	Spain	Madrid		Human	50	Male	19B	A.5	S	2020-07-02	0	0	0	2
Spain/MD-IBV-004911/2020	EPI_ISL_481087	78	03/11/20	Europe	Spain	Madrid		Human	72	Male	19B	A.5	S	2020-07-02	0	0	0	2
Spain/MD-IBV-004912/2020	EPI_ISL_481059	78	03/11/20	Europe	Spain	Madrid		Human	76	Male	19B	A.5	S	2020-07-02	0	0	0	2
Spain/MD-IBV-004913/2020	EPI_ISL_481083	78	03/11/20	Europe	Spain	Madrid		Human	69	Male	20A	B.1	G	2020-07-02	0	0	0	13
Spain/MD-IBV-004914/2020	EPI_ISL_481066	78	03/11/20	Europe	Spain	Madrid		Human	45	Male	19B	A.5	S	2020-07-02	0	0	0	2
Spain/MD-IBV-004915/2020	EPI_ISL_481055	78	03/11/20	Europe	Spain	Madrid		Human	88	Female	19B	A.5	S	2020-07-02	0	0	0	2
Spain/MD-IBV-004917/2020	EPI_ISL_481060	80	03/13/20	Europe	Spain	Madrid		Human	67	Male	19B	A.5	S	2020-07-02	0	0	0	2
Spain/MD-IBV-004919/2020	EPI_ISL_481103	80	03/13/20	Europe	Spain	Madrid		Human	59	Male	20A	B.1	G	2020-07-02	0	0	0	13
Spain/MD-IBV-004920/2020	EPI_ISL_481054	83	03/16/20	Europe	Spain	Madrid		Human	42	Female	19B	A.2	S	2020-07-02	0	0	0	4
Spain/MD-IBV-004921/2020	EPI_ISL_481043	84	03/17/20	Europe	Spain	Madrid		Human	25	Female	20A	B.1.5	G	2020-07-02	0	0	0	13
Spain/MD-IBV-004922/2020	EPI_ISL_481056	90	03/23/20	Europe	Spain	Madrid		Human	53	Female	20A	B.1	G	2020-07-02	0	0	0	13
Spain/MD-IBV-004925/2020	EPI_ISL_481088	101	04/03/20	Europe	Spain	Madrid		Human	45	Female	20A	B.1.105	G	2020-07-02	0	1	0	13
Spain/MD-IBV-004926/2020	EPI_ISL_481102	101	04/03/20	Europe	Spain	Madrid	Arganda del Rey	Human	95	Female	19B	A.5	S	2020-07-02	0	0	0	2
Spain/MD-IBV-004928/2020	EPI_ISL_481080	104	04/06/20	Europe	Spain	Madrid		Human	60	Female	20A	B.1	G	2020-07-02	0	1	0	13
Spain/MD-IBV-004929/2020	EPI_ISL_481106	105	04/07/20	Europe	Spain	Madrid		Human	28	Female	20A	B.1	G	2020-07-02	0	0	0	13
Spain/MD-IBV-004930/2020	EPI_ISL_481065	105	04/07/20	Europe	Spain	Madrid		Human	59	Female	20A	B.1	G	2020-07-02	0	1	0	13
Spain/MD-IBV-004931/2020	EPI_ISL_481072	105	04/07/20	Europe	Spain	Madrid		Human	27	Male	20A	B.1	G	2020-07-02	0	0	0	13
Spain/MD-IBV-004934/2020	EPI_ISL_481048	106	04/08/20	Europe	Spain	Madrid		Human	59	Male	20A	B.1.5	G	2020-07-02	0	0	1	13
Spain/MD-IBV-004935/2020	EPI_ISL_481078	107	04/09/20	Europe	Spain	Madrid		Human	78	Male	20A	B.1.5	G	2020-07-02	0	0	0	13
Spain/MD-IBV-004936/2020	EPI_ISL_481062	107	04/09/20	Europe	Spain	Madrid		Human	74	Female	20A	B.1.5	G	2020-07-02	1	0	0	13
Spain/MD-IBV-004937/2020	EPI_ISL_481104	107	04/09/20	Europe	Spain	Madrid	Alcala de Henares	Human	30	Female	20A	B.1	G	2020-07-02	0	0	0	13
Spain/MD-IBV-004938/2020	EPI_ISL_481064	108	04/10/20	Europe	Spain	Madrid		Human	63	Female	20A	B.1.157	G	2020-07-02	0	0	0	13
Spain/MD-IBV-004939/2020	EPI_ISL_481081	108	04/10/20	Europe	Spain	Madrid		Human	6	Female	20A	B.1.5	G	2020-07-02	0	0	0	13
Spain/MD-IBV-004940/2020	EPI_ISL_481074	108	04/10/20	Europe	Spain	Madrid		Human	47	Female	20A	B.1	G	2020-07-02	0	0	1	13
Spain/MD-IBV-004941/2020	EPI_ISL_481109	108	04/10/20	Europe	Spain	Madrid		Human	51	Male	20A	B.1.5	G	2020-07-02	0	1	0	13
Spain/MD-IBV-004943/2020	EPI_ISL_481092	110	04/12/20	Europe	Spain	Madrid		Human	73	Male	20A	B.1	G	2020-07-02	0	0	1	13
Spain/MD-IBV-004944/2020	EPI_ISL_481090	110	04/12/20	Europe	Spain	Madrid		Human	74	Male	20A	B.1.5	G	2020-07-02	0	1	0	13
Spain/MD-IBV-004945/2020	EPI_ISL_481101	111	04/13/20	Europe	Spain	Madrid		Human	60	Female	20A	B.1.5	G	2020-07-02	0	1	0	13
Spain/MD-IBV-004949/2020	EPI_ISL_481070	114	04/16/20	Europe	Spain	Madrid		Human	50	Male	20A	B.1.5	G	2020-07-02	0	0	0	13
Spain/MD-IBV-004950/2020	EPI_ISL_481076	117	04/19/20	Europe	Spain	Madrid		Human	27	Male	20A	B.1.5	G	2020-07-02	0	0	0	13
Spain/MD-IBV-004951/2020	EPI_ISL_481082	117	04/19/20	Europe	Spain	Madrid		Human	52	Male	20A	B.1.5	G	2020-07-02	0	0	0	13
Spain/MD-IBV-004952/2020	EPI_ISL_481069	118	04/20/20	Europe	Spain	Madrid		Human	73	Male	19B	A.5	S	2020-07-02	0	0	0	2
Spain/MD-IBV-004953/2020	EPI_ISL_481084	120	04/22/20	Europe	Spain	Madrid		Human	61	Male	19B	A.5	S	2020-07-02	0	0	0	2
Spain/MD-IBV-004955/2020	EPI_ISL_481071	126	04/28/20	Europe	Spain	Madrid		Human	85	Female	19B	A.5	S	2020-07-02	0	0	0	2
Spain/MD-IBV-004956/2020	EPI_ISL_481049	126	04/28/20	Europe	Spain	Madrid		Human	36	Male	20A	B.1	G	2020-07-02	0	0	0	13
Spain/MD-IBV-004959/2020	EPI_ISL_481079	131	05/03/20	Europe	Spain	Madrid		Human	90	Female	19B	A.2	S	2020-07-02	0	0	0	4
Spain/MD-IBV-004960/2020	EPI_ISL_481042	131	05/03/20	Europe	Spain	Madrid		Human	83	Male	19B	A.2	S	2020-07-02	0	1	0	4
Spain/MD-IBV-004961/2020	EPI_ISL_481047	132	05/04/20	Europe	Spain	Madrid		Human	60	Female	20A	B.1	G	2020-07-02	0	1	0	13
Spain/MD-IBV-004962/2020	EPI_ISL_481046	132	05/04/20	Europe	Spain	Madrid		Human	28	Female	20A	B.1.5	G	2020-07-02	0	1	0	13
Spain/MD-IBV-004963/2020	EPI_ISL_481105	132	05/04/20	Europe	Spain	Madrid		Human	47	Female	20A	B.1	G	2020-07-02	0	0	1	13
Spain/MD-IBV-004967/2020	EPI_ISL_481099	134	05/06/20	Europe	Spain	Madrid		Human	89	Female	20A	B.1	G	2020-07-02	0	0	1	13
Spain/MD-IBV-004968/2020	EPI_ISL_481041	135	05/07/20	Europe	Spain	Madrid		Human	76	Male	19B	A.5	S	2020-07-02	0	0	0	2
Spain/MD-IBV-004971/2020	EPI_ISL_481073	136	05/08/20	Europe	Spain	Madrid		Human	35	Female	20A	B.1.5	G	2020-07-02	0	0	0	13
Spain/MD-IBV-004973/2020	EPI_ISL_481068	139	05/11/20	Europe	Spain	Madrid		Human	81	Female	19B	A.5	S	2020-07-02	0	1	0	2
Spain/MD-IBV-004974/2020	EPI_ISL_481095	139	05/11/20	Europe	Spain	Madrid		Human	51	Male	19B	A.2	S	2020-07-02	0	1	0	4
Spain/MD-IBV-004975/2020	EPI_ISL_481053	139	05/11/20	Europe	Spain	Madrid		Human	21	Female	19B	A.2	S	2020-07-02	0	1	0	4
Spain/MD-IBV-004976/2020	EPI_ISL_481098	139	05/11/20	Europe	Spain	Madrid	Rivas-Vaciamadrid	Human	22	Male	20A	B.1.5	G	2020-07-02	0	0	0	13
Spain/MD-IBV-004978/2020	EPI_ISL_481050	141	05/13/20	Europe	Spain	Madrid		Human	29	Female	20A	B.1.5	G	2020-07-02	0	0	0	13
Spain/MD-IBV-004979/2020	EPI_ISL_481067	142	05/14/20	Europe	Spain	Madrid		Human	29	Female	20A	B.1	G	2020-07-02	0	0	0	13
Spain/MD-IBV-004980/2020	EPI_ISL_481108	141	05/13/20	Europe	Spain	Madrid		Human	55	Female	20A	B.1.5	G	2020-07-02	0	0	0	13
Spain/MD-IBV-004981/2020	EPI_ISL_481045	143	05/15/20	Europe	Spain	Madrid		Human	19	Male	19B	A.5	S	2020-07-02	0	0	0	2
Spain/MD-IBV-004982/2020	EPI_ISL_481063	157	05/29/20	Europe	Spain	Madrid		Human	32	Male	20A	B.1.5	G	2020-07-02	0	0	0	13
Spain/MD-IBV-004983/2020	EPI_ISL_481100	160	06/01/20	Europe	Spain	Madrid		Human	33	Female	20A	B.1.5	G	2020-07-02	0	0	0	13
Spain/MD-IBV-004985/2020	EPI_ISL_481093	162	06/03/20	Europe	Spain	Madrid		Human	35	Female	20A	B.1.5	G	2020-07-02	0	0	0	13
Spain/MD-IBV-004986/2020	EPI_ISL_481061	168	06/09/20	Europe	Spain	Madrid		Human	29	Male	20A	B.1.5	G	2020-07-02	0	1	0	13
Spain/MD-IBV-004988/2020	EPI_ISL_481085	170	06/11/20	Europe	Spain	Madrid		Human	32	Female	20A	B.1.5	G	2020-07-02	0	0	0	13
Spain/MD-IBV-004989/2020	EPI_ISL_481091	170	06/11/20	Europe	Spain	Madrid		Human	67	Male	20A	B.1.5	G	2020-07-02	0	1	0	13
Spain/PV-IBV-003189/2020	EPI_ISL_481013	75	03/08/20	Europe	Spain	Basque Country	San Sebastian	Human	85	Male	20B	B.1.1	GR	2020-07-02	0	0	0	5
Spain/PV-IBV-003190/2020	EPI_ISL_480962	75	03/08/20	Europe	Spain	Basque Country	San Sebastian	Human	69	Female	20A	B.1	G	2020-07-02	0	0	0	13
Spain/PV-IBV-003191/2020	EPI_ISL_480979	69	03/02/20	Europe	Spain	Basque Country	San Sebastian	Human	22	Female	19B	A.2	S	2020-07-02	0	1	0	4
Spain/PV-IBV-003192/2020	EPI_ISL_481027	77	03/10/20	Europe	Spain	Basque Country	San Sebastian	Human	51	Female	19B	A.2	S	2020-07-02	0	0	0	4
Spain/PV-IBV-003193/2020	EPI_ISL_481009	76	03/09/20	Europe	Spain	Basque Country	San Sebastian	Human	80	Male	19B	A.5	S	2020-07-02	0	0	0	2
Spain/PV-IBV-003194/2020	EPI_ISL_481001	76	03/09/20	Europe	Spain	Basque Country	San Sebastian	Human	61	Male	19B	A.2	S	2020-07-02	0	1	0	4
Spain/PV-IBV-003195/2020	EPI_ISL_481024	76	03/09/20	Europe	Spain	Basque Country	San Sebastian	Human	52	Female	19B	A.2	S	2020-07-02	0	1	0	4
Spain/PV-IBV-003196/2020	EPI_ISL_480982	77	03/10/20	Europe	Spain	Basque Country	San Sebastian	Human	70	Male	19B	A.2	S	2020-07-02	0	1	0	4
Spain/PV-IBV-003197/2020	EPI_ISL_480964	78	03/11/20	Europe	Spain	Basque Country	San Sebastian	Human	55	Male	19B	A.2	S	2020-07-02	0	1	0	4
Spain/PV-IBV-003198/2020	EPI_ISL_481010	78	03/11/20	Europe	Spain	Basque Country	San Sebastian	Human	62	Female	19B	A.2	S	2020-07-02	0	0	0	4
Spain/PV-IBV-003199/2020	EPI_ISL_481020	78	03/11/20	Europe	Spain	Basque Country	San Sebastian	Human	80	Male	19B	A.5	S	2020-07-02	0	0	0	2
Spain/PV-IBV-003200/2020	EPI_ISL_480972	79	03/12/20	Europe	Spain	Basque Country	San Sebastian	Human	74	Male	19A	B.2	V	2020-07-02	0	0	0	9
Spain/PV-IBV-003201/2020	EPI_ISL_481026	78	03/11/20	Europe	Spain	Basque Country	San Sebastian	Human	31	Male	19B	A.2	S	2020-07-02	0	1	0	4
Spain/PV-IBV-003202/2020	EPI_ISL_481000	79	03/12/20	Europe	Spain	Basque Country	San Sebastian	Human	46	Female	20A	B.1	G	2020-07-02	0	0	0	13
Spain/PV-IBV-003203/2020	EPI_ISL_480960	79	03/12/20	Europe	Spain	Basque Country	San Sebastian	Human	35	Female	20B	B.1.1	GR	2020-07-02	0	0	0	5
Spain/PV-IBV-003204/2020	EPI_ISL_480952	79	03/12/20	Europe	Spain	Basque Country	San Sebastian	Human	28	Female	20A	B.1	G	2020-07-02	0	0	0	13
Spain/PV-IBV-003205/2020	EPI_ISL_481016	79	03/12/20	Europe	Spain	Basque Country	San Sebastian	Human	35	Male	19B	A.2	S	2020-07-02	0	1	0	4
Spain/PV-IBV-003206/2020	EPI_ISL_481036	79	03/12/20	Europe	Spain	Basque Country	San Sebastian	Human	48	Female	19B	A.5	S	2020-07-02	0	0	0	2
Spain/PV-IBV-003207/2020	EPI_ISL_481007	79	03/12/20	Europe	Spain	Basque Country	San Sebastian	Human	29	Female	20A	B.1	G	2020-07-02	0	0	0	5
Spain/PV-IBV-003208/2020	EPI_ISL_481015	79	03/12/20	Europe	Spain	Basque Country	San Sebastian	Human	69	Male	20A	B.1	G	2020-07-02	0	0	0	13
Spain/PV-IBV-003209/2020	EPI_ISL_481005	80	03/13/20	Europe	Spain	Basque Country	San Sebastian	Human	56	Male	19B	A.2	S	2020-07-02	0	1	0	4
Spain/PV-IBV-003210/2020	EPI_ISL_480980	79	03/12/20	Europe	Spain	Basque Country	San Sebastian	Human	43	Female	19B	A.5	S	2020-07-02	0	0	0	2
Spain/PV-IBV-003211/2020	EPI_ISL_480974	80	03/13/20	Europe	Spain	Basque Country	San Sebastian	Human	79	Male	19B	A.2	S	2020-07-02	0	1	0	4
Spain/PV-IBV-003212/2020	EPI_ISL_481030	79	03/12/20	Europe	Spain	Basque Country	San Sebastian	Human	79	Female	19B	A.5	S	2020-07-02	0	0	0	2
Spain/PV-IBV-003213/2020	EPI_ISL_480969	80	03/13/20	Europe	Spain	Basque Country	San Sebastian	Human	73	Male	20B	B.1.1	GR	2020-07-02	0	0	0	5
Spain/PV-IBV-003214/2020	EPI_ISL_480959	80	03/13/20	Europe	Spain	Basque Country	San Sebastian	Human	55	Male	19B	A.2	S	2020-07-02	0	0	1	4
Spain/PV-IBV-003215/2020	EPI_ISL_480970	80	03/13/20	Europe	Spain	Basque Country	San Sebastian	Human	49	Male	20A	B.1	G	2020-07-02	0	0	0	13
Spain/PV-IBV-003216/2020	EPI_ISL_481033	81	03/14/20	Europe	Spain	Basque Country	San Sebastian	Human	54	Male	20A	B.1.5	G	2020-07-02	0	0	0	13
Spain/PV-IBV-003217/2020	EPI_ISL_480986	80	03/13/20	Europe	Spain	Basque Country	San Sebastian	Human	51	Male	19B	A.5	S	2020-07-02	0	0	1	2
Spain/PV-IBV-003218/2020	EPI_ISL_481038	81	03/14/20	Europe	Spain	Basque Country	San Sebastian	Human	19	Male	19A	A	O	2020-07-02	0	0	0	1
Spain/PV-IBV-003220/2020	EPI_ISL_480990	81	03/14/20	Europe	Spain	Basque Country	San Sebastian	Human	40	Female	19B	A.2	S	2020-07-02	0	1	0	4
Spain/PV-IBV-003221/2020	EPI_ISL_480963	81	03/14/20	Europe	Spain	Basque Country	San Sebastian	Human	62	Male	20B	B.1.1	GR	2020-07-02	0	0	0	5
Spain/PV-IBV-003222/2020	EPI_ISL_480965	82	03/15/20	Europe	Spain	Basque Country	San Sebastian	Human	71	Male	20A	B.1	G	2020-07-02	0	0	0	13
Spain/PV-IBV-003223/2020	EPI_ISL_480968	81	03/14/20	Europe	Spain	Basque Country	San Sebastian	Human	73	Female	19B	A.5	S	2020-07-02	0	0	0	2
Spain/PV-IBV-003224/2020	EPI_ISL_480992	81	03/14/20	Europe	Spain	Basque Country	San Sebastian	Human	22	Male	19B	A.2	S	2020-07-02	0	1	0	4
Spain/PV-IBV-003225/2020	EPI_ISL_480998	82	03/15/20	Europe	Spain	Basque Country	San Sebastian	Human	58	Female	20B	B.1.1	GR	2020-07-02	0	0	1	5
Spain/PV-IBV-003226/2020	EPI_ISL_480956	82	03/15/20	Europe	Spain	Basque Country	San Sebastian	Human	45	Male	19B	A.5	S	2020-07-02	0	0	0	2
Spain/PV-IBV-003227/2020	EPI_ISL_480999	81	03/14/20	Europe	Spain	Basque Country	San Sebastian	Human	48	Male	20A	B.1.5.23	G	2020-07-02	0	0	1	13
Spain/PV-IBV-003228/2020	EPI_ISL_480985	81	03/14/20	Europe	Spain	Basque Country	San Sebastian	Human	50	Female	19B	A.5	S	2020-07-02	0	0	0	2
Spain/PV-IBV-003229/2020	EPI_ISL_480954	81	03/14/20	Europe	Spain	Basque Country	San Sebastian	Human	50	Male	20A	B.1	G	2020-07-02	0	0	0	13
Spain/PV-IBV-003230/2020	EPI_ISL_480988	82	03/15/20	Europe	Spain	Basque Country	San Sebastian	Human	31	Male	20A	B.1	G	2020-07-02	0	0	1	13
Spain/PV-IBV-003231/2020	EPI_ISL_480971	81	03/14/20	Europe	Spain	Basque Country	San Sebastian	Human	40	Male	20A	B.1.5	G	2020-07-02	0	0	0	13
Spain/PV-IBV-003232/2020	EPI_ISL_481014	82	03/15/20	Europe	Spain	Basque Country	San Sebastian	Human	19	Female	20B	B.1.1	GR	2020-07-02	0	0	0	5
Spain/PV-IBV-003233/2020	EPI_ISL_481040	83	03/16/20	Europe	Spain	Basque Country	San Sebastian	Human	70	Female	19B	A.5	S	2020-07-02	0	0	0	2
Spain/PV-IBV-003234/2020	EPI_ISL_480991	82	03/15/20	Europe	Spain	Basque Country	San Sebastian	Human	75	Female	19B	A.2	S	2020-07-02	0	0	0	4
Spain/PV-IBV-003235/2020	EPI_ISL_481018	81	03/14/20	Europe	Spain	Basque Country	San Sebastian	Human	44	Female	20A	B.1	G	2020-07-02	0	0	0	13
Spain/PV-IBV-003237/2020	EPI_ISL_480978	82	03/15/20	Europe	Spain	Basque Country	San Sebastian	Human	82	Male	20A	B.1.5.6	G	2020-07-02	0	0	0	13
Spain/PV-IBV-003238/2020	EPI_ISL_480983	82	03/15/20	Europe	Spain	Basque Country	San Sebastian	Human	77	Male	20A	B.1	G	2020-07-02	0	0	1	13
Spain/PV-IBV-003239/2020	EPI_ISL_481002	82	03/15/20	Europe	Spain	Basque Country	San Sebastian	Human	41	Male	20A	B.1	G	2020-07-02	0	0	0	13
Spain/PV-IBV-003240/2020	EPI_ISL_480993	82	03/15/20	Europe	Spain	Basque Country	San Sebastian	Human	81	Female	19B	A.2	S	2020-07-02	0	1	0	4
Spain/PV-IBV-003241/2020	EPI_ISL_480957	82	03/15/20	Europe	Spain	Basque Country	San Sebastian	Human	47	Male	20A	B.1	G	2020-07-02	0	0	0	13
Spain/PV-IBV-003242/2020	EPI_ISL_480967	83	03/16/20	Europe	Spain	Basque Country	San Sebastian	Human	62	Female	20A	B.1	G	2020-07-02	0	0	0	13
Spain/PV-IBV-003243/2020	EPI_ISL_481008	83	03/16/20	Europe	Spain	Basque Country	San Sebastian	Human	71	Female	20A	B.1	G	2020-07-02	0	0	0	13
Spain/PV-IBV-003244/2020	EPI_ISL_481022	83	03/16/20	Europe	Spain	Basque Country	San Sebastian	Human	57	Female	20A	B.1	G	2020-07-02	0	0	0	13
Spain/PV-IBV-003245/2020	EPI_ISL_481039	83	03/16/20	Europe	Spain	Basque Country	San Sebastian	Human	50	Female	19B	A.2	S	2020-07-02	0	1	0	4
Spain/PV-IBV-003246/2020	EPI_ISL_480976	84	03/17/20	Europe	Spain	Basque Country	San Sebastian	Human	41	Male	19B	A.2	S	2020-07-02	0	0	0	4
Spain/PV-IBV-003247/2020	EPI_ISL_481019	84	03/17/20	Europe	Spain	Basque Country	San Sebastian	Human	86	Female	19B	A.2	S	2020-07-02	0	0	1	4
Spain/PV-IBV-003248/2020	EPI_ISL_480984	84	03/17/20	Europe	Spain	Basque Country	San Sebastian	Human	59	Male	20A	B.1	G	2020-07-02	0	0	0	13
Spain/PV-IBV-003249/2020	EPI_ISL_480987	83	03/16/20	Europe	Spain	Basque Country	San Sebastian	Human	39	Male	19B	A.2	S	2020-07-02	0	1	0	4
Spain/PV-IBV-003250/2020	EPI_ISL_480973	83	03/16/20	Europe	Spain	Basque Country	San Sebastian	Human	61	Female	19B	A.2	S	2020-07-02	0	0	0	4
Spain/PV-IBV-003251/2020	EPI_ISL_480966	84	03/17/20	Europe	Spain	Basque Country	San Sebastian	Human	86	Female	19B	A.5	S	2020-07-02	0	0	0	2
Spain/PV-IBV-003252/2020	EPI_ISL_481006	84	03/17/20	Europe	Spain	Basque Country	San Sebastian	Human	74	Male	20A	B.1	G	2020-07-02	0	1	0	13
Spain/PV-IBV-003253/2020	EPI_ISL_481012	83	03/16/20	Europe	Spain	Basque Country	San Sebastian	Human	43	Female	19B	A.2	S	2020-07-02	0	1	0	4
Spain/PV-IBV-003254/2020	EPI_ISL_481021	83	03/16/20	Europe	Spain	Basque Country	San Sebastian	Human	45	Female	20A	B.1	G	2020-07-02	0	1	0	13
Spain/PV-IBV-003255/2020	EPI_ISL_480996	84	03/17/20	Europe	Spain	Basque Country	San Sebastian	Human	51	Female	20A	B.1	G	2020-07-02	0	0	0	13
Spain/PV-IBV-003256/2020	EPI_ISL_480994	84	03/17/20	Europe	Spain	Basque Country	San Sebastian	Human	52	Male	20B	B.1.1	GR	2020-07-02	0	0	0	5
Spain/PV-IBV-003257/2020	EPI_ISL_480953	83	03/16/20	Europe	Spain	Basque Country	San Sebastian	Human	85	Female	20A	B.1	G	2020-07-02	0	0	0	13
Spain/PV-IBV-003258/2020	EPI_ISL_481023	84	03/17/20	Europe	Spain	Basque Country	San Sebastian	Human	55	Male	20A	B.1	G	2020-07-02	0	0	1	13
Spain/PV-IBV-003259/2020	EPI_ISL_480958	84	03/17/20	Europe	Spain	Basque Country	San Sebastian	Human	59	Female	19A	B	L	2020-07-02	0	0	1	1
Spain/PV-IBV-003260/2020	EPI_ISL_481004	83	03/16/20	Europe	Spain	Basque Country	San Sebastian	Human	43	Male	20A	B.1.5	G	2020-07-02	0	0	1	13
Spain/PV-IBV-003261/2020	EPI_ISL_481037	83	03/16/20	Europe	Spain	Basque Country	San Sebastian	Human	64	Male	20B	B.1.1	GR	2020-07-02	0	0	0	5
Spain/PV-IBV-003262/2020	EPI_ISL_481032	84	03/17/20	Europe	Spain	Basque Country	San Sebastian	Human	68	Male	20A	B.1	G	2020-07-02	0	0	0	13
Spain/PV-IBV-003263/2020	EPI_ISL_480955	84	03/17/20	Europe	Spain	Basque Country	San Sebastian	Human	30	Female	20A	B.1.5	G	2020-07-02	0	0	0	13
Spain/PV-IBV-003264/2020	EPI_ISL_481028	84	03/17/20	Europe	Spain	Basque Country	San Sebastian	Human	65	Female	19B	A.5	S	2020-07-02	0	0	0	2
Spain/PV-IBV-003265/2020	EPI_ISL_480997	84	03/17/20	Europe	Spain	Basque Country	San Sebastian	Human	61	Male	19B	A.5	S	2020-07-02	0	0	1	2
Spain/PV-IBV-003266/2020	EPI_ISL_480977	85	03/18/20	Europe	Spain	Basque Country	San Sebastian	Human	84	Female	20A	B.1	G	2020-07-02	0	0	0	13
Spain/PV-IBV-003267/2020	EPI_ISL_481011	85	03/18/20	Europe	Spain	Basque Country	San Sebastian	Human	64	Female	20B	B.1.1	GR	2020-07-02	0	0	0	5
Spain/PV-IBV-003268/2020	EPI_ISL_481031	86	03/19/20	Europe	Spain	Basque Country	San Sebastian	Human	88	Female	20A	B.1	G	2020-07-02	0	1	0	13
tiger/USA/NY-2-040420/2020	EPI_ISL_566039	102	04/04/20	North America	USA	New York		Panthera tigris jacksoni	?	?	20C	B.1	GH	2020-07-02	0	0	1	7
tiger/USA/NY-3-040420/2020	EPI_ISL_566041	102	04/04/20	North America	USA	New York		Panthera tigris jacksoni	?	?	20C	B.1	GH	2020-07-02	0	0	1	7
tiger/USA/NY-4-040420/2020	EPI_ISL_566042	102	04/04/20	North America	USA	New York		Panthera tigris jacksoni	?	?	20C	B.1	GH	2020-07-02	0	0	1	7
tiger/USA/NY-P3/2020	EPI_ISL_566040	102	04/04/20	North America	USA	New York		Panthera tigris jacksoni	?	?	20C	B.1	GH	2020-07-02	0	0	1	7
tiger/USA/NY-P4/2020	EPI_ISL_566043	100	04/02/20	North America	USA	New York		Panthera tigris jacksoni	?	?	20C	B.1	GH	2020-07-02	0	0	1	7
Timor-Leste/TL04/2020	EPI_ISL_480601	109	04/11/20	Asia	Timor-Leste	Timor-Leste		Human	33	Male	19A	B	O	2020-07-02	0	1	0	1
Timor-Leste/TL13/2020	EPI_ISL_480602	110	04/12/20	Asia	Timor-Leste	Timor-Leste		Human	26	Male	19A	A.2.2	O	2020-07-02	0	1	0	12
Uruguay/UY-NYUMC930/2020	EPI_ISL_480428	93	03/26/20	South America	Uruguay	Montevideo		Human	66	Male	19B	A.5	S	2020-07-02	1	0	0	2
Uruguay/UY-NYUMC931/2020	EPI_ISL_480429	108	04/10/20	South America	Uruguay	Montevideo		Human	34	Male	20A	B.1	G	2020-07-02	1	0	0	5
Uruguay/UY-NYUMC932/2020	EPI_ISL_480430	112	04/14/20	South America	Uruguay	Montevideo		Human	58	Female	19A	None	G	2020-07-02	1	0	0	5
Uruguay/UY-NYUMC933/2020	EPI_ISL_480431	123	04/25/20	South America	Uruguay	Montevideo		Human	63	Female	20A	B.1	G	2020-07-02	1	0	0	13
Uruguay/UY-NYUMC934/2020	EPI_ISL_480432	135	05/07/20	South America	Uruguay	Montevideo		Human	61	Female	20A	B.1	G	2020-07-02	1	0	0	5
Uruguay/UY-NYUMC935/2020	EPI_ISL_480433	144	05/16/20	South America	Uruguay	Montevideo		Human	83	Female	20A	B.1	G	2020-07-02	1	0	0	5
Uruguay/UY-NYUMC936/2020	EPI_ISL_480434	147	05/19/20	South America	Uruguay	Montevideo		Human	53	Female	20A	B.1	G	2020-07-02	1	0	0	5
Uruguay/UY-NYUMC937/2020	EPI_ISL_480435	147	05/19/20	South America	Uruguay	Montevideo		Human	50	Male	20A	B.1	G	2020-07-02	1	0	0	5
Uruguay/UY-NYUMC938/2020	EPI_ISL_480436	154	05/26/20	South America	Uruguay	Montevideo		Human	19	Male	20A	B.1	G	2020-07-02	1	0	0	5
Uruguay/UY-NYUMC939/2020	EPI_ISL_480437	154	05/26/20	South America	Uruguay	Montevideo		Human	15	Male	20A	B.1	G	2020-07-02	1	0	0	5
Uruguay/UY-NYUMC940/2020	EPI_ISL_480438	85	03/18/20	South America	Uruguay	Montevideo		Human	84	Male	20A	B.1	G	2020-07-02	1	0	0	5
USA/FL-BPHL-0139/2020	EPI_ISL_480790	74	03/07/20	North America	USA	Florida		Human	?	?	20A	B.1.110	GH	2020-07-02	0	1	0	7
USA/FL-BPHL-0140/2020	EPI_ISL_480791	77	03/10/20	North America	USA	Florida		Human	?	?	20A	B.1	GH	2020-07-02	0	0	1	7
USA/FL-BPHL-0141/2020	EPI_ISL_480792	77	03/10/20	North America	USA	Florida		Human	?	?	19B	A.3	S	2020-07-02	0	1	0	2
USA/FL-BPHL-0142/2020	EPI_ISL_480793	77	03/10/20	North America	USA	Florida		Human	?	?	19B	A.3	S	2020-07-02	0	1	0	2
USA/FL-BPHL-0143/2020	EPI_ISL_480794	78	03/11/20	North America	USA	Florida		Human	?	?	20C	B.1	GH	2020-07-02	0	1	0	7
USA/FL-BPHL-0144/2020	EPI_ISL_480795	79	03/12/20	North America	USA	Florida		Human	?	?	19B	A.1	S	2020-07-02	0	1	0	3
USA/FL-BPHL-0145/2020	EPI_ISL_480796	79	03/12/20	North America	USA	Florida		Human	?	?	19B	A.1	S	2020-07-02	0	0	1	3
[truncated: 56,117 more rows]
