# Supplementary material for: Comparative Genomics Reveals Early Emergence and Biased Spatiotemporal Distribution of SARS-CoV-2
Source: Mol Biol Evol. 2021 Feb 19;38(6):2547–65. doi: 10.1093/molbev/msab049 (PMC7928790; doi:10.1093/molbev/msab049)
Supplement: msab049_Supplementary_Data [file msab049_supplementary_data.zip › Table_S2.xls]

## Sheet: Table_S2
Table S2. Functional annotation of SARS-CoV-2 genetic variants.
a	genomic coordinates
b	reference allele
c	alternative allele
d	Functional annotation
e	genetic variants that reach a frequency above 1% (0 False, 1 True)
f	variants that show a prevalence of above 1% for more than 50 days in total (0 False, 1 True)
g	variants that are completely fixed in one HG ( > 90% of isolates). (0= False, 1=True)
Functional annotation of the 28,222 genetic variants observed in genomes of SARS-CoV-2 .
POS a	REF b	ALT c	annot d	>1%_anytime e	>1 more 50 f	fixed_in cluster g
4	A	T	5'UTR:nc.A4T,NA,NA;	0	0	0
4	A	G	5'UTR:nc.A4G,NA,NA;	0	0	0
4	A	C	5'UTR:nc.A4C,NA,NA;	0	0	0
4	.	T	5'UTR:nc..4T,NA,NA;	0	0	0
5	A	G	5'UTR:nc.A5G,NA,NA;	0	0	0
5	A	C	5'UTR:nc.A5C,NA,NA;	0	0	0
5	.	T	5'UTR:nc..5T,NA,NA;	0	0	0
6	A	T	5'UTR:nc.A6T,NA,NA;	0	0	0
6	A	G	5'UTR:nc.A6G,NA,NA;	0	0	0
6	A	C	5'UTR:nc.A6C,NA,NA;	0	0	0
6	.	T	5'UTR:nc..6T,NA,NA;	0	0	0
7	G	T	5'UTR:nc.G7T,NA,NA;	0	0	0
7	G	C	5'UTR:nc.G7C,NA,NA;	0	0	0
7	G	A	5'UTR:nc.G7A,NA,NA;	0	0	0
7	G	.	5'UTR:nc.G7.,NA,NA;	0	0	0
8	G	A	5'UTR:nc.G8A,NA,NA;	0	0	0
8	.	T	5'UTR:nc..8T,NA,NA;	0	0	0
9	T	G	5'UTR:nc.T9G,NA,NA;	0	0	0
9	T	.	5'UTR:nc.T9.,NA,NA;	0	0	0
9	.	C	5'UTR:nc..9C,NA,NA;	0	0	0
10	T	G	5'UTR:nc.T10G,NA,NA;	0	0	0
10	T	C	5'UTR:nc.T10C,NA,NA;	0	0	0
10	T	A	5'UTR:nc.T10A,NA,NA;	0	0	0
11	TA	GT	5'UTR:nc.TA11GT,NA,NA;	0	0	0
11	T	C	5'UTR:nc.T11C,NA,NA;	0	0	0
11	T	A	5'UTR:nc.T11A,NA,NA;	0	0	0
11	.A	GT	5'UTR:nc..A11GT,NA,NA;	0	0	0
11	.	A	5'UTR:nc..11A,NA,NA;	0	0	0
12	AT	CA	5'UTR:nc.AT12CA,NA,NA;	0	0	0
12	A	T	5'UTR:nc.A12T,NA,NA;	0	0	0
12	A	G	5'UTR:nc.A12G,NA,NA;	0	0	0
12	A	C	5'UTR:nc.A12C,NA,NA;	0	0	0
12	A	.	5'UTR:nc.A12.,NA,NA;	0	0	0
13	T	C	5'UTR:nc.T13C,NA,NA;	0	0	0
13	T	A	5'UTR:nc.T13A,NA,NA;	0	0	0
14	A	T	5'UTR:nc.A14T,NA,NA;	0	0	0
14	A	G	5'UTR:nc.A14G,NA,NA;	0	0	0
14	A	C	5'UTR:nc.A14C,NA,NA;	0	0	0
15	CC	AA	5'UTR:nc.CC15AA,NA,NA;	0	0	0
15	CC	.A	5'UTR:nc.CC15.A,NA,NA;	0	0	0
15	C	T	5'UTR:nc.C15T,NA,NA;	1	0	0
15	C	A	5'UTR:nc.C15A,NA,NA;	0	0	0
15	C	.	5'UTR:nc.C15.,NA,NA;	0	0	0
16	C	T	5'UTR:nc.C16T,NA,NA;	0	0	0
16	C	A	5'UTR:nc.C16A,NA,NA;	0	0	0
17	T	C	5'UTR:nc.T17C,NA,NA;	0	0	0
17	T	A	5'UTR:nc.T17A,NA,NA;	0	0	0
18	TCCC	GGGA	5'UTR:nc.TCCC18GGGA,NA,NA;	0	0	0
18	TC	GG	5'UTR:nc.TC18GG,NA,NA;	0	0	0
18	T	G	5'UTR:nc.T18G,NA,NA;	0	0	0
18	T	C	5'UTR:nc.T18C,NA,NA;	0	0	0
18	T	A	5'UTR:nc.T18A,NA,NA;	0	0	0
19	C	T	5'UTR:nc.C19T,NA,NA;	0	0	0
19	C	.	5'UTR:nc.C19.,NA,NA;	0	0	0
20	C	T	5'UTR:nc.C20T,NA,NA;	0	0	0
20	C	G	5'UTR:nc.C20G,NA,NA;	0	0	0
20	C	A	5'UTR:nc.C20A,NA,NA;	0	0	0
20	.	T	5'UTR:nc..20T,NA,NA;	0	0	0
21	C	T	5'UTR:nc.C21T,NA,NA;	0	0	0
21	C	G	5'UTR:nc.C21G,NA,NA;	0	0	0
21	C	A	5'UTR:nc.C21A,NA,NA;	0	0	0
22	AG	GA	5'UTR:nc.AG22GA,NA,NA;	0	0	0
22	A	T	5'UTR:nc.A22T,NA,NA;	0	0	0
22	A	G	5'UTR:nc.A22G,NA,NA;	0	0	0
23	GG	.C	5'UTR:nc.GG23.C,NA,NA;	0	0	0
23	G	T	5'UTR:nc.G23T,NA,NA;	0	0	0
23	G	A	5'UTR:nc.G23A,NA,NA;	0	0	0
23	G	.	5'UTR:nc.G23.,NA,NA;	0	0	0
24	GT	TC	5'UTR:nc.GT24TC,NA,NA;	0	0	0
24	G	T	5'UTR:nc.G24T,NA,NA;	0	0	0
24	G	A	5'UTR:nc.G24A,NA,NA;	0	0	0
25	T	G	5'UTR:nc.T25G,NA,NA;	0	0	0
25	T	C	5'UTR:nc.T25C,NA,NA;	0	0	0
25	T	A	5'UTR:nc.T25A,NA,NA;	0	0	0
26	AA	TT	5'UTR:nc.AA26TT,NA,NA;	0	0	0
26	A	T	5'UTR:nc.A26T,NA,NA;	0	0	0
26	A	G	5'UTR:nc.A26G,NA,NA;	0	0	0
26	A	C	5'UTR:nc.A26C,NA,NA;	0	0	0
26	A	.	5'UTR:nc.A26.,NA,NA;	1	0	0
27	AC	..	5'UTR:nc.AC27..,NA,NA;	0	0	0
27	A	G	5'UTR:nc.A27G,NA,NA;	0	0	0
27	A	C	5'UTR:nc.A27C,NA,NA;	0	0	0
27	A.	GA	5'UTR:nc.A.27GA,NA,NA;	0	0	0
28	C	T	5'UTR:nc.C28T,NA,NA;	1	0	0
28	C	G	5'UTR:nc.C28G,NA,NA;	0	0	0
28	C	A	5'UTR:nc.C28A,NA,NA;	0	0	0
28	C	.	5'UTR:nc.C28.,NA,NA;	0	0	0
29	AAA	TCT	5'UTR:nc.AAA29TCT,NA,NA;	0	0	0
29	AA	CT	5'UTR:nc.AA29CT,NA,NA;	0	0	0
29	A	T	5'UTR:nc.A29T,NA,NA;	0	0	0
29	A	G	5'UTR:nc.A29G,NA,NA;	0	0	0
29	A	C	5'UTR:nc.A29C,NA,NA;	0	0	0
29	A	.	5'UTR:nc.A29.,NA,NA;	0	0	0
30	AACC	CTTT	5'UTR:nc.AACC30CTTT,NA,NA;	0	0	0
30	AA	CT	5'UTR:nc.AA30CT,NA,NA;	0	0	0
30	A	T	5'UTR:nc.A30T,NA,NA;	0	0	0
30	A	G	5'UTR:nc.A30G,NA,NA;	0	0	0
30	A	C	5'UTR:nc.A30C,NA,NA;	0	0	0
30	A	.	5'UTR:nc.A30.,NA,NA;	0	0	0
30	.	C	5'UTR:nc..30C,NA,NA;	0	0	0
31	ACC	TTT	5'UTR:nc.ACC31TTT,NA,NA;	0	0	0
31	AC	TT	5'UTR:nc.AC31TT,NA,NA;	0	0	0
31	A	T	5'UTR:nc.A31T,NA,NA;	0	0	0
31	A	G	5'UTR:nc.A31G,NA,NA;	1	0	0
31	A	C	5'UTR:nc.A31C,NA,NA;	0	0	0
32	C	T	5'UTR:nc.C32T,NA,NA;	0	0	0
32	C	.	5'UTR:nc.C32.,NA,NA;	0	0	0
33	C	T	5'UTR:nc.C33T,NA,NA;	0	0	0
33	C	G	5'UTR:nc.C33G,NA,NA;	0	0	0
33	C	A	5'UTR:nc.C33A,NA,NA;	0	0	0
34	AACC	TTTA	5'UTR:nc.AACC34TTTA,NA,NA;	0	0	0
34	AACC	CTTT	5'UTR:nc.AACC34CTTT,NA,NA;	0	0	0
34	AAC	TTT	5'UTR:nc.AAC34TTT,NA,NA;	1	0	0
34	AA	TT	5'UTR:nc.AA34TT,NA,NA;	0	0	0
34	A	T	5'UTR:nc.A34T,NA,NA;	0	0	0
34	A	G	5'UTR:nc.A34G,NA,NA;	0	0	0
35	ACC	TTT	5'UTR:nc.ACC35TTT,NA,NA;	0	0	0
35	ACC	TTA	5'UTR:nc.ACC35TTA,NA,NA;	0	0	0
35	AC	TT	5'UTR:nc.AC35TT,NA,NA;	0	0	0
35	A	T	5'UTR:nc.A35T,NA,NA;	0	0	0
35	A	G	5'UTR:nc.A35G,NA,NA;	0	0	0
36	CC	GA	5'UTR:nc.CC36GA,NA,NA;	0	0	0
36	C	T	5'UTR:nc.C36T,NA,NA;	1	0	0
36	C	G	5'UTR:nc.C36G,NA,NA;	0	0	0
37	C	T	5'UTR:nc.C37T,NA,NA;	0	0	0
37	C	G	5'UTR:nc.C37G,NA,NA;	0	0	0
37	C	A	5'UTR:nc.C37A,NA,NA;	0	0	0
38	A	T	5'UTR:nc.A38T,NA,NA;	0	0	0
38	A	G	5'UTR:nc.A38G,NA,NA;	0	0	0
38	A	C	5'UTR:nc.A38C,NA,NA;	0	0	0
39	AC	TT	5'UTR:nc.AC39TT,NA,NA;	0	0	0
39	A	T	5'UTR:nc.A39T,NA,NA;	0	0	0
39	A	C	5'UTR:nc.A39C,NA,NA;	0	0	0
40	C	T	5'UTR:nc.C40T,NA,NA;	0	0	0
41	T	G	5'UTR:nc.T41G,NA,NA;	0	0	0
41	T	C	5'UTR:nc.T41C,NA,NA;	0	0	0
41	T	A	5'UTR:nc.T41A,NA,NA;	0	0	0
42	T	C	5'UTR:nc.T42C,NA,NA;	0	0	0
42	T	A	5'UTR:nc.T42A,NA,NA;	0	0	0
42	T	.	5'UTR:nc.T42.,NA,NA;	0	0	0
42	.	A	5'UTR:nc..42A,NA,NA;	0	0	0
43	T	C	5'UTR:nc.T43C,NA,NA;	0	0	0
44	C	T	5'UTR:nc.C44T,NA,NA;	0	0	0
44	C	G	5'UTR:nc.C44G,NA,NA;	0	0	0
44	C	A	5'UTR:nc.C44A,NA,NA;	0	0	0
45	GA	.T	5'UTR:nc.GA45.T,NA,NA;	0	0	0
45	G	T	5'UTR:nc.G45T,NA,NA;	0	0	0
45	G	C	5'UTR:nc.G45C,NA,NA;	0	0	0
46	A	G	5'UTR:nc.A46G,NA,NA;	0	0	0
48	C	T	5'UTR:nc.C48T,NA,NA;	0	0	0
48	C	A	5'UTR:nc.C48A,NA,NA;	1	0	0
49	T	A	5'UTR:nc.T49A,NA,NA;	0	0	0
50	C	T	5'UTR:nc.C50T,NA,NA;	0	0	0
50	C	G	5'UTR:nc.C50G,NA,NA;	0	0	0
50	C	A	5'UTR:nc.C50A,NA,NA;	0	0	0
54	T	C	5'UTR:nc.T54C,NA,NA;	0	0	0
54	T	A	5'UTR:nc.T54A,NA,NA;	0	0	0
54	T	.	5'UTR:nc.T54.,NA,NA;	1	0	0
54	.	C	5'UTR:nc..54C,NA,NA;	0	0	0
55	AG	CT	5'UTR:nc.AG55CT,NA,NA;	0	0	0
55	A	G	5'UTR:nc.A55G,NA,NA;	0	0	0
55	A	C	5'UTR:nc.A55C,NA,NA;	0	0	0
58	T	C	5'UTR:nc.T58C,NA,NA;	0	0	0
58	T	A	5'UTR:nc.T58A,NA,NA;	1	0	0
61	G	T	5'UTR:nc.G61T,NA,NA;	0	0	0
61	G	A	5'UTR:nc.G61A,NA,NA;	0	0	0
62	T	C	5'UTR:nc.T62C,NA,NA;	0	0	0
63	T	C	5'UTR:nc.T63C,NA,NA;	0	0	0
64	C	T	5'UTR:nc.C64T,NA,NA;	0	0	0
64	.	T	5'UTR:nc..64T,NA,NA;	0	0	0
65	T	C	5'UTR:nc.T65C,NA,NA;	0	0	0
66	CT	AA	5'UTR:nc.CT66AA,NA,NA;	0	0	0
66	C	T	5'UTR:nc.C66T,NA,NA;	1	1	0
66	C	A	5'UTR:nc.C66A,NA,NA;	0	0	0
68	A	T	5'UTR:nc.A68T,NA,NA;	0	0	0
68	A	G	5'UTR:nc.A68G,NA,NA;	0	0	0
70	A	T	5'UTR:nc.A70T,NA,NA;TRS-L:nc.A1T,NA,NA;	0	0	0
71	C	A	5'UTR:nc.C71A,NA,NA;TRS-L:nc.C2A,NA,NA;	0	0	0
72	G	A	5'UTR:nc.G72A,NA,NA;TRS-L:nc.G3A,NA,NA;	0	0	0
74	A	C	5'UTR:nc.A74C,NA,NA;TRS-L:nc.A5C,NA,NA;	0	0	0
75	C	T	5'UTR:nc.C75T,NA,NA;TRS-L:nc.C6T,NA,NA;	0	0	0
76	TT	AC	5'UTR:nc.TT76AC,NA,NA;	0	0	0
76	T	A	5'UTR:nc.T76A,NA,NA;	0	0	0
77	TT	AA	5'UTR:nc.TT77AA,NA,NA;	0	0	0
78	TAAA	ATGG	5'UTR:nc.TAAA78ATGG,NA,NA;	0	0	0
78	T	G	5'UTR:nc.T78G,NA,NA;	0	0	0
78	T	C	5'UTR:nc.T78C,NA,NA;	0	0	0
78	T	A	5'UTR:nc.T78A,NA,NA;	0	0	0
78	.	A	5'UTR:nc..78A,NA,NA;	0	0	0
79	A	G	5'UTR:nc.A79G,NA,NA;	0	0	0
79	A	C	5'UTR:nc.A79C,NA,NA;	0	0	0
80	A	T	5'UTR:nc.A80T,NA,NA;	0	0	0
80	A	G	5'UTR:nc.A80G,NA,NA;	0	0	0
81	A	G	5'UTR:nc.A81G,NA,NA;	0	0	0
81	A	C	5'UTR:nc.A81C,NA,NA;	0	0	0
81	A	.	5'UTR:nc.A81.,NA,NA;	0	0	0
82	A	T	5'UTR:nc.A82T,NA,NA;	0	0	0
82	.	C	5'UTR:nc..82C,NA,NA;	0	0	0
83	T	C	5'UTR:nc.T83C,NA,NA;	0	0	0
84	CT	TC	5'UTR:nc.CT84TC,NA,NA;	0	0	0
84	C	T	5'UTR:nc.C84T,NA,NA;	0	0	0
84	C	G	5'UTR:nc.C84G,NA,NA;	0	0	0
84	C	A	5'UTR:nc.C84A,NA,NA;	0	0	0
85	T	C	5'UTR:nc.T85C,NA,NA;	0	0	0
85	T	.	5'UTR:nc.T85.,NA,NA;	0	0	0
86	G	A	5'UTR:nc.G86A,NA,NA;	0	0	0
87	T	G	5'UTR:nc.T87G,NA,NA;	0	0	0
88	G	C	5'UTR:nc.G88C,NA,NA;	0	0	0
89	T	A	5'UTR:nc.T89A,NA,NA;	0	0	0
90	GG	.C	5'UTR:nc.GG90.C,NA,NA;	0	0	0
90	G	T	5'UTR:nc.G90T,NA,NA;	0	0	0
90	G	C	5'UTR:nc.G90C,NA,NA;	0	0	0
90	G	A	5'UTR:nc.G90A,NA,NA;	0	0	0
91	G	T	5'UTR:nc.G91T,NA,NA;	0	0	0
91	G	C	5'UTR:nc.G91C,NA,NA;	0	0	0
91	G	A	5'UTR:nc.G91A,NA,NA;	0	0	0
92	C	T	5'UTR:nc.C92T,NA,NA;	0	0	0
92	C	A	5'UTR:nc.C92A,NA,NA;	0	0	0
94	G	T	5'UTR:nc.G94T,NA,NA;	0	0	0
94	.	A	5'UTR:nc..94A,NA,NA;	0	0	0
95	T	C	5'UTR:nc.T95C,NA,NA;	0	0	0
96	C	T	5'UTR:nc.C96T,NA,NA;	0	0	0
96	C	G	5'UTR:nc.C96G,NA,NA;	0	0	0
97	A	G	5'UTR:nc.A97G,NA,NA;	0	0	0
98	C	T	5'UTR:nc.C98T,NA,NA;	0	0	0
98	C	A	5'UTR:nc.C98A,NA,NA;	0	0	0
98	C	.	5'UTR:nc.C98.,NA,NA;	0	0	0
99	T	C	5'UTR:nc.T99C,NA,NA;	0	0	0
100	C	T	5'UTR:nc.C100T,NA,NA;	0	0	0
100	C	A	5'UTR:nc.C100A,NA,NA;	0	0	0
101	G	T	5'UTR:nc.G101T,NA,NA;	0	0	0
101	G	A	5'UTR:nc.G101A,NA,NA;	0	0	0
102	G	T	5'UTR:nc.G102T,NA,NA;	0	0	0
102	G	A	5'UTR:nc.G102A,NA,NA;	0	0	0
103	C	T	5'UTR:nc.C103T,NA,NA;	0	0	0
104	T	A	5'UTR:nc.T104A,NA,NA;	0	0	0
105	G	T	5'UTR:nc.G105T,NA,NA;	0	0	0
105	G	A	5'UTR:nc.G105A,NA,NA;	0	0	0
106	C	T	5'UTR:nc.C106T,NA,NA;	0	0	0
106	C	G	5'UTR:nc.C106G,NA,NA;	0	0	0
107	A	G	5'UTR:nc.A107G,NA,NA;	0	0	0
107	A	C	5'UTR:nc.A107C,NA,NA;	0	0	0
108	T	C	5'UTR:nc.T108C,NA,NA;	0	0	0
109	GC	CG	5'UTR:nc.GC109CG,NA,NA;	0	0	0
110	C	T	5'UTR:nc.C110T,NA,NA;	0	0	0
111	TT	CG	5'UTR:nc.TT111CG,NA,NA;	0	0	0
111	T	C	5'UTR:nc.T111C,NA,NA;	0	0	0
111	T	A	5'UTR:nc.T111A,NA,NA;	0	0	0
112	T	G	5'UTR:nc.T112G,NA,NA;	0	0	0
112	T	C	5'UTR:nc.T112C,NA,NA;	0	0	0
113	A	G	5'UTR:nc.A113G,NA,NA;	0	0	0
114	G	A	5'UTR:nc.G114A,NA,NA;	0	0	0
115	T	C	5'UTR:nc.T115C,NA,NA;	0	0	0
116	G	C	5'UTR:nc.G116C,NA,NA;	0	0	0
116	G	A	5'UTR:nc.G116A,NA,NA;	0	0	0
117	CA	TG	5'UTR:nc.CA117TG,NA,NA;	0	0	0
117	C	T	5'UTR:nc.C117T,NA,NA;	0	0	0
118	A	G	5'UTR:nc.A118G,NA,NA;	0	0	0
119	CT	GC	5'UTR:nc.CT119GC,NA,NA;	0	0	0
120	T	G	5'UTR:nc.T120G,NA,NA;	0	0	0
120	T	C	5'UTR:nc.T120C,NA,NA;	0	0	0
121	C	T	5'UTR:nc.C121T,NA,NA;	0	0	0
121	C	A	5'UTR:nc.C121A,NA,NA;	0	0	0
122	A	G	5'UTR:nc.A122G,NA,NA;	0	0	0
123	C	T	5'UTR:nc.C123T,NA,NA;	0	0	0
124	G	T	5'UTR:nc.G124T,NA,NA;	0	0	0
124	G	A	5'UTR:nc.G124A,NA,NA;	0	0	0
125	C	T	5'UTR:nc.C125T,NA,NA;	0	0	0
126	A	T	5'UTR:nc.A126T,NA,NA;	0	0	0
126	A	C	5'UTR:nc.A126C,NA,NA;	0	0	0
127	G	T	5'UTR:nc.G127T,NA,NA;	0	0	0
127	G	A	5'UTR:nc.G127A,NA,NA;	0	0	0
129	A	G	5'UTR:nc.A129G,NA,NA;	0	0	0
129	.	T	5'UTR:nc..129T,NA,NA;	0	0	0
130	T	C	5'UTR:nc.T130C,NA,NA;	0	0	0
132	A	G	5'UTR:nc.A132G,NA,NA;	0	0	0
133	T	.	5'UTR:nc.T133.,NA,NA;	0	0	0
134	T	C	5'UTR:nc.T134C,NA,NA;	0	0	0
135	A	G	5'UTR:nc.A135G,NA,NA;	0	0	0
136	A	G	5'UTR:nc.A136G,NA,NA;	0	0	0
137	T	C	5'UTR:nc.T137C,NA,NA;	0	0	0
139	ACTA	....	5'UTR:nc.ACTA139....,NA,NA;	0	0	0
139	A	G	5'UTR:nc.A139G,NA,NA;	0	0	0
140	C	T	5'UTR:nc.C140T,NA,NA;	0	0	0
141	T	C	5'UTR:nc.T141C,NA,NA;	0	0	0
142	AATTACTG	........	5'UTR:nc.AATTACTG142........,NA,NA;	0	0	0
142	A	T	5'UTR:nc.A142T,NA,NA;	0	0	0
142	A	G	5'UTR:nc.A142G,NA,NA;	0	0	0
143	A	G	5'UTR:nc.A143G,NA,NA;	0	0	0
145	T	C	5'UTR:nc.T145C,NA,NA;	0	0	0
147	C	T	5'UTR:nc.C147T,NA,NA;	0	0	0
147	C	A	5'UTR:nc.C147A,NA,NA;	0	0	0
148	T	A	5'UTR:nc.T148A,NA,NA;	0	0	0
149	G	T	5'UTR:nc.G149T,NA,NA;	0	0	0
149	G	A	5'UTR:nc.G149A,NA,NA;	0	0	0
150	T	C	5'UTR:nc.T150C,NA,NA;	0	0	0
151	C	T	5'UTR:nc.C151T,NA,NA;	0	0	0
153	T	G	5'UTR:nc.T153G,NA,NA;	0	0	0
154	T	C	5'UTR:nc.T154C,NA,NA;	0	0	0
155	G	T	5'UTR:nc.G155T,NA,NA;	0	0	0
155	G	A	5'UTR:nc.G155A,NA,NA;	0	0	0
156	A	G	5'UTR:nc.A156G,NA,NA;	0	0	0
157	C	T	5'UTR:nc.C157T,NA,NA;	0	0	0
158	A	C	5'UTR:nc.A158C,NA,NA;	0	0	0
159	G	A	5'UTR:nc.G159A,NA,NA;	0	0	0
160	G	T	5'UTR:nc.G160T,NA,NA;	0	0	0
160	G	A	5'UTR:nc.G160A,NA,NA;	0	0	0
161	A	T	5'UTR:nc.A161T,NA,NA;	0	0	0
161	A	G	5'UTR:nc.A161G,NA,NA;	0	0	0
162	C	T	5'UTR:nc.C162T,NA,NA;	0	0	0
162	C	A	5'UTR:nc.C162A,NA,NA;	0	0	0
163	AC	CG	5'UTR:nc.AC163CG,NA,NA;	0	0	0
163	A	G	5'UTR:nc.A163G,NA,NA;	0	0	0
165	G	A	5'UTR:nc.G165A,NA,NA;	0	0	0
167	GT	CA	5'UTR:nc.GT167CA,NA,NA;	0	0	0
167	G	T	5'UTR:nc.G167T,NA,NA;	0	0	0
167	G	C	5'UTR:nc.G167C,NA,NA;	0	0	0
167	G	A	5'UTR:nc.G167A,NA,NA;	0	0	0
168	T	C	5'UTR:nc.T168C,NA,NA;	0	0	0
169	A	T	5'UTR:nc.A169T,NA,NA;	0	0	0
169	A	G	5'UTR:nc.A169G,NA,NA;	0	0	0
170	A	G	5'UTR:nc.A170G,NA,NA;	0	0	0
171	C	T	5'UTR:nc.C171T,NA,NA;	0	0	0
171	C	A	5'UTR:nc.C171A,NA,NA;	0	0	0
173	C	T	5'UTR:nc.C173T,NA,NA;	0	0	0
174	G	T	5'UTR:nc.G174T,NA,NA;	0	0	0
174	G	C	5'UTR:nc.G174C,NA,NA;	0	0	0
174	G	A	5'UTR:nc.G174A,NA,NA;	0	0	0
175	T	C	5'UTR:nc.T175C,NA,NA;	0	0	0
176	C	T	5'UTR:nc.C176T,NA,NA;	0	0	0
176	C	A	5'UTR:nc.C176A,NA,NA;	0	0	0
177	TA	CG	5'UTR:nc.TA177CG,NA,NA;	0	0	0
177	T	C	5'UTR:nc.T177C,NA,NA;	0	0	0
178	A	G	5'UTR:nc.A178G,NA,NA;	0	0	0
179	T	C	5'UTR:nc.T179C,NA,NA;	0	0	0
180	C	T	5'UTR:nc.C180T,NA,NA;	0	0	0
181	T	C	5'UTR:nc.T181C,NA,NA;	0	0	0
183	C	T	5'UTR:nc.C183T,NA,NA;	0	0	0
184	T	G	5'UTR:nc.T184G,NA,NA;	0	0	0
184	T	C	5'UTR:nc.T184C,NA,NA;	0	0	0
184	T	.	5'UTR:nc.T184.,NA,NA;	0	0	0
185	GCAGGCTGCTTACGGTTTCGTCCGTGTTGCAGCC	..................................	5'UTR:nc.GCAGGCTGCTTACGGTTTCGTCCGTGTTGCAGCC185..................................,NA,NA;	0	0	0
185	G	T	5'UTR:nc.G185T,NA,NA;	0	0	0
185	G	C	5'UTR:nc.G185C,NA,NA;	0	0	0
185	G	A	5'UTR:nc.G185A,NA,NA;	0	0	0
186	C	T	5'UTR:nc.C186T,NA,NA;	1	0	0
186	C	A	5'UTR:nc.C186A,NA,NA;	0	0	0
187	A	G	5'UTR:nc.A187G,NA,NA;	1	0	0
188	G	T	5'UTR:nc.G188T,NA,NA;	0	0	0
188	G	A	5'UTR:nc.G188A,NA,NA;	0	0	0
188	G	.	5'UTR:nc.G188.,NA,NA;	0	0	0
189	G	T	5'UTR:nc.G189T,NA,NA;	0	0	0
189	G	A	5'UTR:nc.G189A,NA,NA;	0	0	0
190	C	T	5'UTR:nc.C190T,NA,NA;	0	0	0
190	C	G	5'UTR:nc.C190G,NA,NA;	0	0	0
191	T	C	5'UTR:nc.T191C,NA,NA;	0	0	0
192	G	T	5'UTR:nc.G192T,NA,NA;	0	0	0
192	G	A	5'UTR:nc.G192A,NA,NA;	0	0	0
193	C	T	5'UTR:nc.C193T,NA,NA;	0	0	0
193	.	A	5'UTR:nc..193A,NA,NA;	0	0	0
194	T	G	5'UTR:nc.T194G,NA,NA;	0	0	0
194	T	C	5'UTR:nc.T194C,NA,NA;	0	0	0
194	T	A	5'UTR:nc.T194A,NA,NA;	0	0	0
195	TACGGTTTCGTCCGTGT	.................	5'UTR:nc.TACGGTTTCGTCCGTGT195.................,NA,NA;	0	0	0
196	A	G	5'UTR:nc.A196G,NA,NA;	0	0	0
197	CGGTTTCGTCCGT	.............	5'UTR:nc.CGGTTTCGTCCGT197.............,NA,NA;	0	0	0
197	CGG	...	5'UTR:nc.CGG197...,NA,NA;	0	0	0
197	CG	GT	5'UTR:nc.CG197GT,NA,NA;	0	0	0
197	C	T	5'UTR:nc.C197T,NA,NA;	0	0	0
197	C	A	5'UTR:nc.C197A,NA,NA;	0	0	0
198	GG	AA	5'UTR:nc.GG198AA,NA,NA;	0	0	0
198	G	T	5'UTR:nc.G198T,NA,NA;	0	0	0
198	G	A	5'UTR:nc.G198A,NA,NA;	0	0	0
199	G	T	5'UTR:nc.G199T,NA,NA;	0	0	0
199	G	A	5'UTR:nc.G199A,NA,NA;	1	0	0
201	T	C	5'UTR:nc.T201C,NA,NA;	0	0	0
202	TCGTCC	......	5'UTR:nc.TCGTCC202......,NA,NA;	0	0	0
202	T	G	5'UTR:nc.T202G,NA,NA;	0	0	0
202	T	C	5'UTR:nc.T202C,NA,NA;	0	0	0
202	.	G	5'UTR:nc..202G,NA,NA;	0	0	0
203	CG	TT	5'UTR:nc.CG203TT,NA,NA;	0	0	0
203	C	T	5'UTR:nc.C203T,NA,NA;	0	0	0
204	GT	AG	5'UTR:nc.GT204AG,NA,NA;	0	0	0
204	G	T	5'UTR:nc.G204T,NA,NA;	1	1	1
204	G	C	5'UTR:nc.G204C,NA,NA;	0	0	0
204	G	A	5'UTR:nc.G204A,NA,NA;	0	0	0
205	T	G	5'UTR:nc.T205G,NA,NA;	0	0	0
205	T	C	5'UTR:nc.T205C,NA,NA;	0	0	0
206	C	T	5'UTR:nc.C206T,NA,NA;	0	0	0
207	C	T	5'UTR:nc.C207T,NA,NA;	0	0	0
207	C	A	5'UTR:nc.C207A,NA,NA;	0	0	0
208	G	T	5'UTR:nc.G208T,NA,NA;	0	0	0
208	.	T	5'UTR:nc..208T,NA,NA;	0	0	0
209	T	C	5'UTR:nc.T209C,NA,NA;	0	0	0
210	G	T	5'UTR:nc.G210T,NA,NA;	0	0	0
210	G	A	5'UTR:nc.G210A,NA,NA;	0	0	0
211	T	C	5'UTR:nc.T211C,NA,NA;	0	0	0
212	T	C	5'UTR:nc.T212C,NA,NA;	0	0	0
212	T	A	5'UTR:nc.T212A,NA,NA;	0	0	0
213	G	T	5'UTR:nc.G213T,NA,NA;	0	0	0
213	G	A	5'UTR:nc.G213A,NA,NA;	0	0	0
214	C	T	5'UTR:nc.C214T,NA,NA;	0	0	0
215	A	T	5'UTR:nc.A215T,NA,NA;	0	0	0
216	G	T	5'UTR:nc.G216T,NA,NA;	0	0	0
216	G	A	5'UTR:nc.G216A,NA,NA;	0	0	0
217	C	T	5'UTR:nc.C217T,NA,NA;	0	0	0
218	C	T	5'UTR:nc.C218T,NA,NA;	0	0	0
219	G	T	5'UTR:nc.G219T,NA,NA;	0	0	0
219	G	C	5'UTR:nc.G219C,NA,NA;	0	0	0
219	G	A	5'UTR:nc.G219A,NA,NA;	0	0	0
220	A	T	5'UTR:nc.A220T,NA,NA;	0	0	0
220	A	C	5'UTR:nc.A220C,NA,NA;	0	0	0
220	.	G	5'UTR:nc..220G,NA,NA;	0	0	0
221	TC	CT	5'UTR:nc.TC221CT,NA,NA;	0	0	0
221	T	C	5'UTR:nc.T221C,NA,NA;	0	0	0
222	CA	.T	5'UTR:nc.CA222.T,NA,NA;	0	0	0
222	C	T	5'UTR:nc.C222T,NA,NA;	1	1	0
222	C	G	5'UTR:nc.C222G,NA,NA;	0	0	0
222	C	.	5'UTR:nc.C222.,NA,NA;	0	0	0
223	ATC	...	5'UTR:nc.ATC223...,NA,NA;	0	0	0
223	A	T	5'UTR:nc.A223T,NA,NA;	0	0	0
223	A	G	5'UTR:nc.A223G,NA,NA;	0	0	0
224	T	C	5'UTR:nc.T224C,NA,NA;	0	0	0
224	T	.	5'UTR:nc.T224.,NA,NA;	0	0	0
225	C	T	5'UTR:nc.C225T,NA,NA;	0	0	0
226	A	G	5'UTR:nc.A226G,NA,NA;	0	0	0
227	G	A	5'UTR:nc.G227A,NA,NA;	0	0	0
228	C	T	5'UTR:nc.C228T,NA,NA;	0	0	0
229	A	T	5'UTR:nc.A229T,NA,NA;	0	0	0
229	A	C	5'UTR:nc.A229C,NA,NA;	0	0	0
230	C	T	5'UTR:nc.C230T,NA,NA;	0	0	0
231	A	G	5'UTR:nc.A231G,NA,NA;	0	0	0
231	A	C	5'UTR:nc.A231C,NA,NA;	0	0	0
232	TCT	CAC	5'UTR:nc.TCT232CAC,NA,NA;	0	0	0
232	TC	GA	5'UTR:nc.TC232GA,NA,NA;	0	0	0
232	T	C	5'UTR:nc.T232C,NA,NA;	0	0	0
232	T	.	5'UTR:nc.T232.,NA,NA;	0	0	0
233	C	T	5'UTR:nc.C233T,NA,NA;	0	0	0
234	T	C	5'UTR:nc.T234C,NA,NA;	0	0	0
234	T	.	5'UTR:nc.T234.,NA,NA;	0	0	0
235	AGG	...	5'UTR:nc.AGG235...,NA,NA;	0	0	0
235	A	T	5'UTR:nc.A235T,NA,NA;	0	0	0
235	A	G	5'UTR:nc.A235G,NA,NA;	0	0	0
236	G	A	5'UTR:nc.G236A,NA,NA;	0	0	0
237	G	T	5'UTR:nc.G237T,NA,NA;	0	0	0
237	G	A	5'UTR:nc.G237A,NA,NA;	0	0	0
238	T	G	5'UTR:nc.T238G,NA,NA;	0	0	0
239	T	C	5'UTR:nc.T239C,NA,NA;	0	0	0
239	T	A	5'UTR:nc.T239A,NA,NA;	0	0	0
240	TC	..	5'UTR:nc.TC240..,NA,NA;	0	0	0
240	T	C	5'UTR:nc.T240C,NA,NA;	0	0	0
241	CGTCC	TTAAA	5'UTR:nc.CGTCC241TTAAA,NA,NA;	0	0	0
241	CG	TT	5'UTR:nc.CG241TT,NA,NA;	0	0	0
241	CG	TA	5'UTR:nc.CG241TA,NA,NA;	0	0	0
241	CG	.T	5'UTR:nc.CG241.T,NA,NA;	0	0	0
241	C	W	5'UTR:nc.C241W,NA,NA;	0	0	0
241	C	T	5'UTR:nc.C241T,NA,NA;	1	1	1
241	C	A	5'UTR:nc.C241A,NA,NA;	0	0	0
242	G	T	5'UTR:nc.G242T,NA,NA;	0	0	0
242	G	A	5'UTR:nc.G242A,NA,NA;	0	0	0
243	T	C	5'UTR:nc.T243C,NA,NA;	0	0	0
244	C	T	5'UTR:nc.C244T,NA,NA;	0	0	0
245	C	T	5'UTR:nc.C245T,NA,NA;	0	0	0
246	G	T	5'UTR:nc.G246T,NA,NA;	0	0	0
246	G	A	5'UTR:nc.G246A,NA,NA;	0	0	0
247	G	T	5'UTR:nc.G247T,NA,NA;	0	0	0
247	G	A	5'UTR:nc.G247A,NA,NA;	0	0	0
248	G	T	5'UTR:nc.G248T,NA,NA;	1	0	0
250	G	T	5'UTR:nc.G250T,NA,NA;	0	0	0
251	T	C	5'UTR:nc.T251C,NA,NA;	0	0	0
252	G	T	5'UTR:nc.G252T,NA,NA;	0	0	0
252	G	A	5'UTR:nc.G252A,NA,NA;	0	0	0
253	A	G	5'UTR:nc.A253G,NA,NA;	0	0	0
254	C	T	5'UTR:nc.C254T,NA,NA;	0	0	0
255	C	T	5'UTR:nc.C255T,NA,NA;	0	0	0
256	G	T	5'UTR:nc.G256T,NA,NA;	1	0	0
256	G	A	5'UTR:nc.G256A,NA,NA;	0	0	0
257	A	T	5'UTR:nc.A257T,NA,NA;	0	0	0
257	A	G	5'UTR:nc.A257G,NA,NA;	0	0	0
257	A	C	5'UTR:nc.A257C,NA,NA;	0	0	0
258	A	C	5'UTR:nc.A258C,NA,NA;	0	0	0
259	A	G	5'UTR:nc.A259G,NA,NA;	0	0	0
259	A	C	5'UTR:nc.A259C,NA,NA;	0	0	0
260	GG	CC	5'UTR:nc.GG260CC,NA,NA;	0	0	0
260	G	T	5'UTR:nc.G260T,NA,NA;	0	0	0
260	G	A	5'UTR:nc.G260A,NA,NA;	0	0	0
262	T	C	5'UTR:nc.T262C,NA,NA;	0	0	0
263	A	G	5'UTR:nc.A263G,NA,NA;	0	0	0
263	A	.	5'UTR:nc.A263.,NA,NA;	0	0	0
264	AG	TA	5'UTR:nc.AG264TA,NA,NA;	0	0	0
264	A	T	5'UTR:nc.A264T,NA,NA;	0	0	0
264	A	G	5'UTR:nc.A264G,NA,NA;	0	0	0
265	G	T	5'UTR:nc.G265T,NA,NA;	0	0	0
269	G	A	nsp1:c.4G>A,p.E2K,missense;orf1ab:c.4G>A,p.E2K,missense;	0	0	0
270	A	G	nsp1:c.5A>G,p.E2G,missense;orf1ab:c.5A>G,p.E2G,missense;	0	0	0
271	G	T	nsp1:c.6G>T,p.E2D,missense;orf1ab:c.6G>T,p.E2D,missense;	0	0	0
271	G	A	nsp1:c.6G>A,p.E2E,synonymous;orf1ab:c.6G>A,p.E2E,synonymous;	0	0	0
273	G	A	nsp1:c.8G>A,p.S3N,missense;orf1ab:c.8G>A,p.S3N,missense;	0	0	0
274	C	T	nsp1:c.9C>T,p.S3S,synonymous;orf1ab:c.9C>T,p.S3S,synonymous;	1	0	0
274	C	A	nsp1:c.9C>A,p.S3R,missense;orf1ab:c.9C>A,p.S3R,missense;	0	0	0
275	C	A	nsp1:c.10C>A,p.L4I,missense;orf1ab:c.10C>A,p.L4I,missense;	0	0	0
277	T	C	nsp1:c.12T>C,p.L4L,synonymous;orf1ab:c.12T>C,p.L4L,synonymous;	0	0	0
277	T	A	nsp1:c.12T>A,p.L4L,synonymous;orf1ab:c.12T>A,p.L4L,synonymous;	0	0	0
279	T	C	nsp1:c.14T>C,p.V5A,missense;orf1ab:c.14T>C,p.V5A,missense;	0	0	0
280	C	T	nsp1:c.15C>T,p.V5V,synonymous;orf1ab:c.15C>T,p.V5V,synonymous;	0	0	0
281	C	T	nsp1:c.16C>T,p.P6S,missense;orf1ab:c.16C>T,p.P6S,missense;	0	0	0
282	C	T	nsp1:c.17C>T,p.P6L,missense;orf1ab:c.17C>T,p.P6L,missense;	0	0	0
283	T	C	nsp1:c.18T>C,p.P6P,synonymous;orf1ab:c.18T>C,p.P6P,synonymous;	0	0	0
284	G	T	nsp1:c.19G>T,p.G7C,missense;orf1ab:c.19G>T,p.G7C,missense;	0	0	0
284	G	A	nsp1:c.19G>A,p.G7S,missense;orf1ab:c.19G>A,p.G7S,missense;	0	0	0
285	G	T	nsp1:c.20G>T,p.G7V,missense;orf1ab:c.20G>T,p.G7V,missense;	0	0	0
285	G	A	nsp1:c.20G>A,p.G7D,missense;orf1ab:c.20G>A,p.G7D,missense;	0	0	0
287	T	C	nsp1:c.22T>C,p.F8L,missense;orf1ab:c.22T>C,p.F8L,missense;	0	0	0
288	T	G	nsp1:c.23T>G,p.F8C,missense;orf1ab:c.23T>G,p.F8C,missense;	0	0	0
289	C	T	nsp1:c.24C>T,p.F8F,synonymous;orf1ab:c.24C>T,p.F8F,synonymous;	0	0	0
289	C	A	nsp1:c.24C>A,p.F8L,missense;orf1ab:c.24C>A,p.F8L,missense;	0	0	0
290	A	T	nsp1:c.25A>T,p.N9Y,missense;orf1ab:c.25A>T,p.N9Y,missense;	0	0	0
292	C	T	nsp1:c.27C>T,p.N9N,synonymous;orf1ab:c.27C>T,p.N9N,synonymous;	0	0	0
293	G	A	nsp1:c.28G>A,p.E10K,missense;orf1ab:c.28G>A,p.E10K,missense;	0	0	0
294	A	G	nsp1:c.29A>G,p.E10G,missense;orf1ab:c.29A>G,p.E10G,missense;	0	0	0
295	G	A	nsp1:c.30G>A,p.E10E,synonymous;orf1ab:c.30G>A,p.E10E,synonymous;	0	0	0
296	A	G	nsp1:c.31A>G,p.K11E,missense;orf1ab:c.31A>G,p.K11E,missense;	0	0	0
300	C	T	nsp1:c.35C>T,p.T12I,missense;orf1ab:c.35C>T,p.T12I,missense;	0	0	0
301	A	G	nsp1:c.36A>G,p.T12T,synonymous;orf1ab:c.36A>G,p.T12T,synonymous;	0	0	0
302	C	T	nsp1:c.37C>T,p.H13Y,missense;orf1ab:c.37C>T,p.H13Y,missense;	0	0	0
304	C	T	nsp1:c.39C>T,p.H13H,synonymous;orf1ab:c.39C>T,p.H13H,synonymous;	0	0	0
305	G	A	nsp1:c.40G>A,p.V14I,missense;orf1ab:c.40G>A,p.V14I,missense;	0	0	0
307	C	T	nsp1:c.42C>T,p.V14V,synonymous;orf1ab:c.42C>T,p.V14V,synonymous;	0	0	0
309	A	G	nsp1:c.44A>G,p.Q15R,missense;orf1ab:c.44A>G,p.Q15R,missense;	0	0	0
311	C	T	nsp1:c.46C>T,p.L16F,missense;orf1ab:c.46C>T,p.L16F,missense;	0	0	0
312	T	G	nsp1:c.47T>G,p.L16R,missense;orf1ab:c.47T>G,p.L16R,missense;	0	0	0
312	T	C	nsp1:c.47T>C,p.L16P,missense;orf1ab:c.47T>C,p.L16P,missense;	0	0	0
313	C	T	nsp1:c.48C>T,p.L16L,synonymous;orf1ab:c.48C>T,p.L16L,synonymous;	1	1	0
314	A	T	nsp1:c.49A>T,p.S17C,missense;orf1ab:c.49A>T,p.S17C,missense;	0	0	0
315	G	T	nsp1:c.50G>T,p.S17I,missense;orf1ab:c.50G>T,p.S17I,missense;	0	0	0
315	G	A	nsp1:c.50G>A,p.S17N,missense;orf1ab:c.50G>A,p.S17N,missense;	0	0	0
317	T	G	nsp1:c.52T>G,p.L18V,missense;orf1ab:c.52T>G,p.L18V,missense;	0	0	0
319	G	T	nsp1:c.54G>T,p.L18F,missense;orf1ab:c.54G>T,p.L18F,missense;	0	0	0
319	G	A	nsp1:c.54G>A,p.L18L,synonymous;orf1ab:c.54G>A,p.L18L,synonymous;	0	0	0
320	C	T	nsp1:c.55C>T,p.P19S,missense;orf1ab:c.55C>T,p.P19S,missense;	0	0	0
325	T	C	nsp1:c.60T>C,p.V20V,synonymous;orf1ab:c.60T>C,p.V20V,synonymous;	0	0	0
326	TTACAGGTTCGCGACGTGCTC	.....................	nsp1:c.61TTACAGGTTCGCGACGTGCTC>.....................,p.LQVRDVL21-,inframeDel;orf1ab:c.61TTACAGGTTCGCGACGTGCTC>.....................,p.LQVRDVL21-,inframeDel;	0	0	0
326	T	C	nsp1:c.61T>C,p.L21L,synonymous;orf1ab:c.61T>C,p.L21L,synonymous;	0	0	0
328	A	T	nsp1:c.63A>T,p.L21F,missense;orf1ab:c.63A>T,p.L21F,missense;	0	0	0
330	A	C	nsp1:c.65A>C,p.Q22P,missense;orf1ab:c.65A>C,p.Q22P,missense;	0	0	0
331	G	T	nsp1:c.66G>T,p.Q22H,missense;orf1ab:c.66G>T,p.Q22H,missense;	0	0	0
331	G	A	nsp1:c.66G>A,p.Q22Q,synonymous;orf1ab:c.66G>A,p.Q22Q,synonymous;	0	0	0
332	G	T	nsp1:c.67G>T,p.V23F,missense;orf1ab:c.67G>T,p.V23F,missense;	0	0	0
332	G	A	nsp1:c.67G>A,p.V23I,missense;orf1ab:c.67G>A,p.V23I,missense;	0	0	0
334	T	C	nsp1:c.69T>C,p.V23V,synonymous;orf1ab:c.69T>C,p.V23V,synonymous;	0	0	0
335	C	T	nsp1:c.70C>T,p.R24C,missense;orf1ab:c.70C>T,p.R24C,missense;	1	0	0
335	C	A	nsp1:c.70C>A,p.R24S,missense;orf1ab:c.70C>A,p.R24S,missense;	0	0	0
336	G	A	nsp1:c.71G>A,p.R24H,missense;orf1ab:c.71G>A,p.R24H,missense;	0	0	0
337	C	T	nsp1:c.72C>T,p.R24R,synonymous;orf1ab:c.72C>T,p.R24R,synonymous;	0	0	0
338	G	A	nsp1:c.73G>A,p.D25N,missense;orf1ab:c.73G>A,p.D25N,missense;	0	0	0
339	A	G	nsp1:c.74A>G,p.D25G,missense;orf1ab:c.74A>G,p.D25G,missense;	0	0	0
340	C	T	nsp1:c.75C>T,p.D25D,synonymous;orf1ab:c.75C>T,p.D25D,synonymous;	0	0	0
341	G	A	nsp1:c.76G>A,p.V26M,missense;orf1ab:c.76G>A,p.V26M,missense;	0	0	0
342	T	C	nsp1:c.77T>C,p.V26A,missense;orf1ab:c.77T>C,p.V26A,missense;	0	0	0
343	G	T	nsp1:c.78G>T,p.V26V,synonymous;orf1ab:c.78G>T,p.V26V,synonymous;	0	0	0
343	G	A	nsp1:c.78G>A,p.V26V,synonymous;orf1ab:c.78G>A,p.V26V,synonymous;	0	0	0
344	C	T	nsp1:c.79C>T,p.L27F,missense;orf1ab:c.79C>T,p.L27F,missense;	0	0	0
344	C	A	nsp1:c.79C>A,p.L27I,missense;orf1ab:c.79C>A,p.L27I,missense;	0	0	0
345	T	G	nsp1:c.80T>G,p.L27R,missense;orf1ab:c.80T>G,p.L27R,missense;	0	0	0
345	T	C	nsp1:c.80T>C,p.L27P,missense;orf1ab:c.80T>C,p.L27P,missense;	0	0	0
346	C	T	nsp1:c.81C>T,p.L27L,synonymous;orf1ab:c.81C>T,p.L27L,synonymous;	0	0	0
346	C	A	nsp1:c.81C>A,p.L27L,synonymous;orf1ab:c.81C>A,p.L27L,synonymous;	0	0	0
347	G	T	nsp1:c.82G>T,p.V28L,missense;orf1ab:c.82G>T,p.V28L,missense;	0	0	0
347	G	A	nsp1:c.82G>A,p.V28I,missense;orf1ab:c.82G>A,p.V28I,missense;	0	0	0
348	T	A	nsp1:c.83T>A,p.V28E,missense;orf1ab:c.83T>A,p.V28E,missense;	0	0	0
349	A	G	nsp1:c.84A>G,p.V28V,synonymous;orf1ab:c.84A>G,p.V28V,synonymous;	0	0	0
349	A	C	nsp1:c.84A>C,p.V28V,synonymous;orf1ab:c.84A>C,p.V28V,synonymous;	0	0	0
350	C	T	nsp1:c.85C>T,p.R29C,missense;orf1ab:c.85C>T,p.R29C,missense;	0	0	0
350	C	G	nsp1:c.85C>G,p.R29G,missense;orf1ab:c.85C>G,p.R29G,missense;	0	0	0
351	G	A	nsp1:c.86G>A,p.R29H,missense;orf1ab:c.86G>A,p.R29H,missense;	0	0	0
353	G	T	nsp1:c.88G>T,p.G30C,missense;orf1ab:c.88G>T,p.G30C,missense;	0	0	0
353	G	A	nsp1:c.88G>A,p.G30S,missense;orf1ab:c.88G>A,p.G30S,missense;	0	0	0
354	GC	TT	nsp1:c.89GC>TT,p.G30V,missense;orf1ab:c.89GC>TT,p.G30V,missense;	0	0	0
354	G	C	nsp1:c.89G>C,p.G30A,missense;orf1ab:c.89G>C,p.G30A,missense;	0	0	0
354	G	A	nsp1:c.89G>A,p.G30D,missense;orf1ab:c.89G>A,p.G30D,missense;	0	0	0
355	C	T	nsp1:c.90C>T,p.G30G,synonymous;orf1ab:c.90C>T,p.G30G,synonymous;	0	0	0
356	T	C	nsp1:c.91T>C,p.F31L,missense;orf1ab:c.91T>C,p.F31L,missense;	0	0	0
358	T	C	nsp1:c.93T>C,p.F31F,synonymous;orf1ab:c.93T>C,p.F31F,synonymous;	0	0	0
359	GGAGACTCCGTGGAGGAGGTCTTA	........................	nsp1:c.94GGAGACTCCGTGGAGGAGGTCTTA>........................,p.GDSVEEVL32-,inframeDel;orf1ab:c.94GGAGACTCCGTGGAGGAGGTCTTA>........................,p.GDSVEEVL32-,inframeDel;	0	0	0
361	A	G	nsp1:c.96A>G,p.G32G,synonymous;orf1ab:c.96A>G,p.G32G,synonymous;	0	0	0
362	G	A	nsp1:c.97G>A,p.D33N,missense;orf1ab:c.97G>A,p.D33N,missense;	0	0	0
363	A	G	nsp1:c.98A>G,p.D33G,missense;orf1ab:c.98A>G,p.D33G,missense;	0	0	0
364	C	T	nsp1:c.99C>T,p.D33D,synonymous;orf1ab:c.99C>T,p.D33D,synonymous;	0	0	0
364	C	A	nsp1:c.99C>A,p.D33E,missense;orf1ab:c.99C>A,p.D33E,missense;	0	0	0
365	T	C	nsp1:c.100T>C,p.S34P,missense;orf1ab:c.100T>C,p.S34P,missense;	0	0	0
365	T	A	nsp1:c.100T>A,p.S34T,missense;orf1ab:c.100T>A,p.S34T,missense;	0	0	0
366	C	T	nsp1:c.101C>T,p.S34F,missense;orf1ab:c.101C>T,p.S34F,missense;	0	0	0
367	C	T	nsp1:c.102C>T,p.S34S,synonymous;orf1ab:c.102C>T,p.S34S,synonymous;	0	0	0
368	G	T	nsp1:c.103G>T,p.V35L,missense;orf1ab:c.103G>T,p.V35L,missense;	0	0	0
368	G	A	nsp1:c.103G>A,p.V35M,missense;orf1ab:c.103G>A,p.V35M,missense;	0	0	0
369	T	C	nsp1:c.104T>C,p.V35A,missense;orf1ab:c.104T>C,p.V35A,missense;	0	0	0
370	G	T	nsp1:c.105G>T,p.V35V,synonymous;orf1ab:c.105G>T,p.V35V,synonymous;	0	0	0
370	G	A	nsp1:c.105G>A,p.V35V,synonymous;orf1ab:c.105G>A,p.V35V,synonymous;	0	0	0
371	G	T	nsp1:c.106G>T,p.E36*,stopGain;orf1ab:c.106G>T,p.E36*,stopGain;	0	0	0
373	G	T	nsp1:c.108G>T,p.E36D,missense;orf1ab:c.108G>T,p.E36D,missense;	0	0	0
373	G	A	nsp1:c.108G>A,p.E36E,synonymous;orf1ab:c.108G>A,p.E36E,synonymous;	0	0	0
374	G	A	nsp1:c.109G>A,p.E37K,missense;orf1ab:c.109G>A,p.E37K,missense;	0	0	0
375	A	G	nsp1:c.110A>G,p.E37G,missense;orf1ab:c.110A>G,p.E37G,missense;	0	0	0
376	G	T	nsp1:c.111G>T,p.E37D,missense;orf1ab:c.111G>T,p.E37D,missense;	0	0	0
376	G	C	nsp1:c.111G>C,p.E37D,missense;orf1ab:c.111G>C,p.E37D,missense;	0	0	0
376	G	A	nsp1:c.111G>A,p.E37E,synonymous;orf1ab:c.111G>A,p.E37E,synonymous;	0	0	0
377	G	T	nsp1:c.112G>T,p.V38F,missense;orf1ab:c.112G>T,p.V38F,missense;	0	0	0
377	.	C	nsp1:c.112.>C,p.L46*,frameshiftIns;orf1ab:c.112.>C,p.L46*,frameshiftIns;	0	0	0
378	TC	CT	nsp1:c.113TC>CT,p.V38A,missense;orf1ab:c.113TC>CT,p.V38A,missense;	0	0	0
378	T	C	nsp1:c.113T>C,p.V38A,missense;orf1ab:c.113T>C,p.V38A,missense;	0	0	0
378	T	.	nsp1:c.113T>.,p.G52*,frameshiftDel;orf1ab:c.113T>.,p.G52*,frameshiftDel;	0	0	0
379	C	T	nsp1:c.114C>T,p.V38V,synonymous;orf1ab:c.114C>T,p.V38V,synonymous;	0	0	0
379	C	G	nsp1:c.114C>G,p.V38V,synonymous;orf1ab:c.114C>G,p.V38V,synonymous;	0	0	0
379	C	A	nsp1:c.114C>A,p.V38V,synonymous;orf1ab:c.114C>A,p.V38V,synonymous;	1	0	0
380	T	.	nsp1:c.115T>.,p.G52*,frameshiftDel;orf1ab:c.115T>.,p.G52*,frameshiftDel;	0	0	0
380	.	A	nsp1:c.115.>A,p.L46*,frameshiftIns;orf1ab:c.115.>A,p.L46*,frameshiftIns;	0	0	0
381	T	C	nsp1:c.116T>C,p.L39S,missense;orf1ab:c.116T>C,p.L39S,missense;	0	0	0
382	A	G	nsp1:c.117A>G,p.L39L,synonymous;orf1ab:c.117A>G,p.L39L,synonymous;	0	0	0
382	A	C	nsp1:c.117A>C,p.L39F,missense;orf1ab:c.117A>C,p.L39F,missense;	0	0	0
383	T	G	nsp1:c.118T>G,p.S40A,missense;orf1ab:c.118T>G,p.S40A,missense;	0	0	0
383	T	C	nsp1:c.118T>C,p.S40P,missense;orf1ab:c.118T>C,p.S40P,missense;	0	0	0
384	C	T	nsp1:c.119C>T,p.S40L,missense;orf1ab:c.119C>T,p.S40L,missense;	0	0	0
385	A	T	nsp1:c.120A>T,p.S40S,synonymous;orf1ab:c.120A>T,p.S40S,synonymous;	0	0	0
385	A	G	nsp1:c.120A>G,p.S40S,synonymous;orf1ab:c.120A>G,p.S40S,synonymous;	0	0	0
385	A	C	nsp1:c.120A>C,p.S40S,synonymous;orf1ab:c.120A>C,p.S40S,synonymous;	0	0	0
386	G	A	nsp1:c.121G>A,p.E41K,missense;orf1ab:c.121G>A,p.E41K,missense;	0	0	0
388	G	T	nsp1:c.123G>T,p.E41D,missense;orf1ab:c.123G>T,p.E41D,missense;	0	0	0
388	G	A	nsp1:c.123G>A,p.E41E,synonymous;orf1ab:c.123G>A,p.E41E,synonymous;	0	0	0
390	C	T	nsp1:c.125C>T,p.A42V,missense;orf1ab:c.125C>T,p.A42V,missense;	0	0	0
391	A	T	nsp1:c.126A>T,p.A42A,synonymous;orf1ab:c.126A>T,p.A42A,synonymous;	0	0	0
391	A	G	nsp1:c.126A>G,p.A42A,synonymous;orf1ab:c.126A>G,p.A42A,synonymous;	0	0	0
392	C	T	nsp1:c.127C>T,p.R43C,missense;orf1ab:c.127C>T,p.R43C,missense;	0	0	0
393	G	T	nsp1:c.128G>T,p.R43L,missense;orf1ab:c.128G>T,p.R43L,missense;	0	0	0
393	G	A	nsp1:c.128G>A,p.R43H,missense;orf1ab:c.128G>A,p.R43H,missense;	0	0	0
394	T	C	nsp1:c.129T>C,p.R43R,synonymous;orf1ab:c.129T>C,p.R43R,synonymous;	0	0	0
398	C	T	nsp1:c.133C>T,p.H45Y,missense;orf1ab:c.133C>T,p.H45Y,missense;	0	0	0
399	A	G	nsp1:c.134A>G,p.H45R,missense;orf1ab:c.134A>G,p.H45R,missense;	0	0	0
400	T	C	nsp1:c.135T>C,p.H45H,synonymous;orf1ab:c.135T>C,p.H45H,synonymous;	0	0	0
401	C	T	nsp1:c.136C>T,p.L46F,missense;orf1ab:c.136C>T,p.L46F,missense;	0	0	0
401	C	A	nsp1:c.136C>A,p.L46I,missense;orf1ab:c.136C>A,p.L46I,missense;	0	0	0
403	T	C	nsp1:c.138T>C,p.L46L,synonymous;orf1ab:c.138T>C,p.L46L,synonymous;	0	0	0
403	T	A	nsp1:c.138T>A,p.L46L,synonymous;orf1ab:c.138T>A,p.L46L,synonymous;	0	0	0
404	AAA	CTT	nsp1:c.139AAA>CTT,p.K47L,missense;orf1ab:c.139AAA>CTT,p.K47L,missense;	0	0	0
404	A	T	nsp1:c.139A>T,p.K47*,stopGain;orf1ab:c.139A>T,p.K47*,stopGain;	0	0	0
406	A	G	nsp1:c.141A>G,p.K47K,synonymous;orf1ab:c.141A>G,p.K47K,synonymous;	0	0	0
407	G	A	nsp1:c.142G>A,p.D48N,missense;orf1ab:c.142G>A,p.D48N,missense;	0	0	0
408	A	G	nsp1:c.143A>G,p.D48G,missense;orf1ab:c.143A>G,p.D48G,missense;	1	0	0
409	T	C	nsp1:c.144T>C,p.D48D,synonymous;orf1ab:c.144T>C,p.D48D,synonymous;	0	0	0
409	T	A	nsp1:c.144T>A,p.D48E,missense;orf1ab:c.144T>A,p.D48E,missense;	0	0	0
410	G	T	nsp1:c.145G>T,p.G49C,missense;orf1ab:c.145G>T,p.G49C,missense;	0	0	0
410	G	A	nsp1:c.145G>A,p.G49S,missense;orf1ab:c.145G>A,p.G49S,missense;	0	0	0
411	G	A	nsp1:c.146G>A,p.G49D,missense;orf1ab:c.146G>A,p.G49D,missense;	0	0	0
412	C	T	nsp1:c.147C>T,p.G49G,synonymous;orf1ab:c.147C>T,p.G49G,synonymous;	0	0	0
414	C	T	nsp1:c.149C>T,p.T50I,missense;orf1ab:c.149C>T,p.T50I,missense;	0	0	0
419	G	T	nsp1:c.154G>T,p.G52C,missense;orf1ab:c.154G>T,p.G52C,missense;	0	0	0
419	G	A	nsp1:c.154G>A,p.G52S,missense;orf1ab:c.154G>A,p.G52S,missense;	0	0	0
421	C	T	nsp1:c.156C>T,p.G52G,synonymous;orf1ab:c.156C>T,p.G52G,synonymous;	0	0	0
421	C	A	nsp1:c.156C>A,p.G52G,synonymous;orf1ab:c.156C>A,p.G52G,synonymous;	0	0	0
422	T	C	nsp1:c.157T>C,p.L53L,synonymous;orf1ab:c.157T>C,p.L53L,synonymous;	0	0	0
422	T	A	nsp1:c.157T>A,p.L53I,missense;orf1ab:c.157T>A,p.L53I,missense;	0	0	0
423	T	C	nsp1:c.158T>C,p.L53S,missense;orf1ab:c.158T>C,p.L53S,missense;	0	0	0
424	A	T	nsp1:c.159A>T,p.L53F,missense;orf1ab:c.159A>T,p.L53F,missense;	0	0	0
425	GTAGAAGTTGAAAAAGGCGTTTTGCCTCAACTT	.................................	nsp1:c.160GTAGAAGTTGAAAAAGGCGTTTTGCCTCAACTT>.................................,p.VEVEKGVLPQL54-,inframeDel;orf1ab:c.160GTAGAAGTTGAAAAAGGCGTTTTGCCTCAACTT>.................................,p.VEVEKGVLPQL54-,inframeDel;	0	0	0
425	GTA	...	nsp1:c.160GTA>...,p.V54-,inframeDel;orf1ab:c.160GTA>...,p.V54-,inframeDel;	0	0	0
425	G	C	nsp1:c.160G>C,p.V54L,missense;orf1ab:c.160G>C,p.V54L,missense;	0	0	0
425	G	A	nsp1:c.160G>A,p.V54I,missense;orf1ab:c.160G>A,p.V54I,missense;	0	0	0
426	T	C	nsp1:c.161T>C,p.V54A,missense;orf1ab:c.161T>C,p.V54A,missense;	0	0	0
427	A	G	nsp1:c.162A>G,p.V54V,synonymous;orf1ab:c.162A>G,p.V54V,synonymous;	0	0	0
427	A	C	nsp1:c.162A>C,p.V54V,synonymous;orf1ab:c.162A>C,p.V54V,synonymous;	0	0	0
428	G	A	nsp1:c.163G>A,p.E55K,missense;orf1ab:c.163G>A,p.E55K,missense;	0	0	0
429	A	G	nsp1:c.164A>G,p.E55G,missense;orf1ab:c.164A>G,p.E55G,missense;	0	0	0
430	A	T	nsp1:c.165A>T,p.E55D,missense;orf1ab:c.165A>T,p.E55D,missense;	0	0	0
430	A	G	nsp1:c.165A>G,p.E55E,synonymous;orf1ab:c.165A>G,p.E55E,synonymous;	0	0	0
430	A	C	nsp1:c.165A>C,p.E55D,missense;orf1ab:c.165A>C,p.E55D,missense;	0	0	0
431	G	T	nsp1:c.166G>T,p.V56F,missense;orf1ab:c.166G>T,p.V56F,missense;	0	0	0
431	G	A	nsp1:c.166G>A,p.V56I,missense;orf1ab:c.166G>A,p.V56I,missense;	0	0	0
432	T	C	nsp1:c.167T>C,p.V56A,missense;orf1ab:c.167T>C,p.V56A,missense;	0	0	0
433	T	C	nsp1:c.168T>C,p.V56V,synonymous;orf1ab:c.168T>C,p.V56V,synonymous;	0	0	0
433	T	A	nsp1:c.168T>A,p.V56V,synonymous;orf1ab:c.168T>A,p.V56V,synonymous;	0	0	0
434	G	A	nsp1:c.169G>A,p.E57K,missense;orf1ab:c.169G>A,p.E57K,missense;	0	0	0
435	A	G	nsp1:c.170A>G,p.E57G,missense;orf1ab:c.170A>G,p.E57G,missense;	0	0	0
436	A	C	nsp1:c.171A>C,p.E57D,missense;orf1ab:c.171A>C,p.E57D,missense;	0	0	0
438	A	G	nsp1:c.173A>G,p.K58R,missense;orf1ab:c.173A>G,p.K58R,missense;	0	0	0
439	A	G	nsp1:c.174A>G,p.K58K,synonymous;orf1ab:c.174A>G,p.K58K,synonymous;	0	0	0
440	G	T	nsp1:c.175G>T,p.G59C,missense;orf1ab:c.175G>T,p.G59C,missense;	0	0	0
441	G	A	nsp1:c.176G>A,p.G59D,missense;orf1ab:c.176G>A,p.G59D,missense;	0	0	0
442	C	T	nsp1:c.177C>T,p.G59G,synonymous;orf1ab:c.177C>T,p.G59G,synonymous;	0	0	0
442	C	G	nsp1:c.177C>G,p.G59G,synonymous;orf1ab:c.177C>G,p.G59G,synonymous;	0	0	0
442	C	A	nsp1:c.177C>A,p.G59G,synonymous;orf1ab:c.177C>A,p.G59G,synonymous;	0	0	0
443	G	T	nsp1:c.178G>T,p.V60F,missense;orf1ab:c.178G>T,p.V60F,missense;	0	0	0
443	G	A	nsp1:c.178G>A,p.V60I,missense;orf1ab:c.178G>A,p.V60I,missense;	0	0	0
444	T	G	nsp1:c.179T>G,p.V60G,missense;orf1ab:c.179T>G,p.V60G,missense;	0	0	0
444	T	C	nsp1:c.179T>C,p.V60A,missense;orf1ab:c.179T>C,p.V60A,missense;	0	0	0
445	TT	AC	nsp1:c.180TT>AC,p.VL60VL,synonymous;orf1ab:c.180TT>AC,p.VL60VL,synonymous;	0	0	0
445	T	C	nsp1:c.180T>C,p.V60V,synonymous;orf1ab:c.180T>C,p.V60V,synonymous;	1	1	1
446	T	C	nsp1:c.181T>C,p.L61L,synonymous;orf1ab:c.181T>C,p.L61L,synonymous;	0	0	0
447	T	G	nsp1:c.182T>G,p.L61W,missense;orf1ab:c.182T>G,p.L61W,missense;	0	0	0
448	G	C	nsp1:c.183G>C,p.L61F,missense;orf1ab:c.183G>C,p.L61F,missense;	0	0	0
448	G	A	nsp1:c.183G>A,p.L61L,synonymous;orf1ab:c.183G>A,p.L61L,synonymous;	0	0	0
449	C	T	nsp1:c.184C>T,p.P62S,missense;orf1ab:c.184C>T,p.P62S,missense;	0	0	0
450	C	T	nsp1:c.185C>T,p.P62L,missense;orf1ab:c.185C>T,p.P62L,missense;	0	0	0
450	C	A	nsp1:c.185C>A,p.P62H,missense;orf1ab:c.185C>A,p.P62H,missense;	0	0	0
451	T	C	nsp1:c.186T>C,p.P62P,synonymous;orf1ab:c.186T>C,p.P62P,synonymous;	0	0	0
453	A	G	nsp1:c.188A>G,p.Q63R,missense;orf1ab:c.188A>G,p.Q63R,missense;	0	0	0
454	A	G	nsp1:c.189A>G,p.Q63Q,synonymous;orf1ab:c.189A>G,p.Q63Q,synonymous;	0	0	0
454	A	C	nsp1:c.189A>C,p.Q63H,missense;orf1ab:c.189A>C,p.Q63H,missense;	0	0	0
455	C	T	nsp1:c.190C>T,p.L64F,missense;orf1ab:c.190C>T,p.L64F,missense;	0	0	0
457	T	C	nsp1:c.192T>C,p.L64L,synonymous;orf1ab:c.192T>C,p.L64L,synonymous;	0	0	0
457	T	A	nsp1:c.192T>A,p.L64L,synonymous;orf1ab:c.192T>A,p.L64L,synonymous;	0	0	0
458	G	A	nsp1:c.193G>A,p.E65K,missense;orf1ab:c.193G>A,p.E65K,missense;	0	0	0
459	A	C	nsp1:c.194A>C,p.E65A,missense;orf1ab:c.194A>C,p.E65A,missense;	0	0	0
460	A	G	nsp1:c.195A>G,p.E65E,synonymous;orf1ab:c.195A>G,p.E65E,synonymous;	0	0	0
463	G	T	nsp1:c.198G>T,p.Q66H,missense;orf1ab:c.198G>T,p.Q66H,missense;	0	0	0
463	G	A	nsp1:c.198G>A,p.Q66Q,synonymous;orf1ab:c.198G>A,p.Q66Q,synonymous;	0	0	0
466	C	T	nsp1:c.201C>T,p.P67P,synonymous;orf1ab:c.201C>T,p.P67P,synonymous;	0	0	0
468	A	G	nsp1:c.203A>G,p.Y68C,missense;orf1ab:c.203A>G,p.Y68C,missense;	0	0	0
469	T	C	nsp1:c.204T>C,p.Y68Y,synonymous;orf1ab:c.204T>C,p.Y68Y,synonymous;	0	0	0
470	G	A	nsp1:c.205G>A,p.V69M,missense;orf1ab:c.205G>A,p.V69M,missense;	0	0	0
472	G	T	nsp1:c.207G>T,p.V69V,synonymous;orf1ab:c.207G>T,p.V69V,synonymous;	0	0	0
475	CA	TG	nsp1:c.210CA>TG,p.FI70FV,missense;orf1ab:c.210CA>TG,p.FI70FV,missense;	0	0	0
475	C	T	nsp1:c.210C>T,p.F70F,synonymous;orf1ab:c.210C>T,p.F70F,synonymous;	0	0	0
476	A	T	nsp1:c.211A>T,p.I71F,missense;orf1ab:c.211A>T,p.I71F,missense;	0	0	0
476	A	G	nsp1:c.211A>G,p.I71V,missense;orf1ab:c.211A>G,p.I71V,missense;	0	0	0
478	C	T	nsp1:c.213C>T,p.I71I,synonymous;orf1ab:c.213C>T,p.I71I,synonymous;	0	0	0
478	C	A	nsp1:c.213C>A,p.I71I,synonymous;orf1ab:c.213C>A,p.I71I,synonymous;	0	0	0
481	A	G	nsp1:c.216A>G,p.K72K,synonymous;orf1ab:c.216A>G,p.K72K,synonymous;	0	0	0
482	C	T	nsp1:c.217C>T,p.R73C,missense;orf1ab:c.217C>T,p.R73C,missense;	0	0	0
483	G	A	nsp1:c.218G>A,p.R73H,missense;orf1ab:c.218G>A,p.R73H,missense;	0	0	0
484	T	C	nsp1:c.219T>C,p.R73R,synonymous;orf1ab:c.219T>C,p.R73R,synonymous;	0	0	0
485	T	G	nsp1:c.220T>G,p.S74A,missense;orf1ab:c.220T>G,p.S74A,missense;	0	0	0
486	CGGA	....	nsp1:c.221CGGA>....,p.E87*,frameshiftDel;orf1ab:c.221CGGA>....,p.E87*,frameshiftDel;	0	0	0
486	C	T	nsp1:c.221C>T,p.S74L,missense;orf1ab:c.221C>T,p.S74L,missense;	0	0	0
486	C	G	nsp1:c.221C>G,p.S74W,missense;orf1ab:c.221C>G,p.S74W,missense;	0	0	0
487	G	T	nsp1:c.222G>T,p.S74S,synonymous;orf1ab:c.222G>T,p.S74S,synonymous;	0	0	0
487	G	A	nsp1:c.222G>A,p.S74S,synonymous;orf1ab:c.222G>A,p.S74S,synonymous;	0	0	0
488	G	A	nsp1:c.223G>A,p.D75N,missense;orf1ab:c.223G>A,p.D75N,missense;	0	0	0
489	A	G	nsp1:c.224A>G,p.D75G,missense;orf1ab:c.224A>G,p.D75G,missense;	0	0	0
490	TG	..	nsp1:c.225TG>..,p.M85*,frameshiftDel;orf1ab:c.225TG>..,p.M85*,frameshiftDel;	0	0	0
490	T	C	nsp1:c.225T>C,p.D75D,synonymous;orf1ab:c.225T>C,p.D75D,synonymous;	0	0	0
490	T	A	nsp1:c.225T>A,p.D75E,missense;orf1ab:c.225T>A,p.D75E,missense;	1	0	0
491	G	T	nsp1:c.226G>T,p.A76S,missense;orf1ab:c.226G>T,p.A76S,missense;	0	0	0
491	G	A	nsp1:c.226G>A,p.A76T,missense;orf1ab:c.226G>A,p.A76T,missense;	0	0	0
492	C	T	nsp1:c.227C>T,p.A76V,missense;orf1ab:c.227C>T,p.A76V,missense;	0	0	0
493	T	G	nsp1:c.228T>G,p.A76A,synonymous;orf1ab:c.228T>G,p.A76A,synonymous;	0	0	0
493	T	C	nsp1:c.228T>C,p.A76A,synonymous;orf1ab:c.228T>C,p.A76A,synonymous;	0	0	0
494	C	A	nsp1:c.229C>A,p.R77R,synonymous;orf1ab:c.229C>A,p.R77R,synonymous;	0	0	0
495	G	A	nsp1:c.230G>A,p.R77Q,missense;orf1ab:c.230G>A,p.R77Q,missense;	0	0	0
496	A	G	nsp1:c.231A>G,p.R77R,synonymous;orf1ab:c.231A>G,p.R77R,synonymous;	0	0	0
496	A	C	nsp1:c.231A>C,p.R77R,synonymous;orf1ab:c.231A>C,p.R77R,synonymous;	0	0	0
497	A	G	nsp1:c.232A>G,p.T78A,missense;orf1ab:c.232A>G,p.T78A,missense;	0	0	0
498	C	T	nsp1:c.233C>T,p.T78I,missense;orf1ab:c.233C>T,p.T78I,missense;	0	0	0
499	T	C	nsp1:c.234T>C,p.T78T,synonymous;orf1ab:c.234T>C,p.T78T,synonymous;	0	0	0
500	G	A	nsp1:c.235G>A,p.A79T,missense;orf1ab:c.235G>A,p.A79T,missense;	0	0	0
500	G	.	nsp1:c.235G>.,p.L88*,frameshiftDel;orf1ab:c.235G>.,p.L88*,frameshiftDel;	0	0	0
501	C	T	nsp1:c.236C>T,p.A79V,missense;orf1ab:c.236C>T,p.A79V,missense;	0	0	0
502	ACCTCATGGTCATGTTATGGTTGAGCTGGTAGC	.................................	nsp1:c.237ACCTCATGGTCATGTTATGGTTGAGCTGGTAGC>.................................,p.APHGHVMVELVA79-,inframeDel;orf1ab:c.237ACCTCATGGTCATGTTATGGTTGAGCTGGTAGC>.................................,p.APHGHVMVELVA79-,inframeDel;	1	0	0
502	A	T	nsp1:c.237A>T,p.A79A,synonymous;orf1ab:c.237A>T,p.A79A,synonymous;	0	0	0
503	C	T	nsp1:c.238C>T,p.P80S,missense;orf1ab:c.238C>T,p.P80S,missense;	0	0	0
504	C	T	nsp1:c.239C>T,p.P80L,missense;orf1ab:c.239C>T,p.P80L,missense;	0	0	0
504	C	A	nsp1:c.239C>A,p.P80H,missense;orf1ab:c.239C>A,p.P80H,missense;	0	0	0
505	TCATGG	......	nsp1:c.240TCATGG>......,p.PHG80-,inframeDel;orf1ab:c.240TCATGG>......,p.PHG80-,inframeDel;	0	0	0
505	TC	.A	nsp1:c.240TC>.A,p.L88*,frameshiftDel;orf1ab:c.240TC>.A,p.L88*,frameshiftDel;	0	0	0
505	T	G	nsp1:c.240T>G,p.P80P,synonymous;orf1ab:c.240T>G,p.P80P,synonymous;	0	0	0
505	T	C	nsp1:c.240T>C,p.P80P,synonymous;orf1ab:c.240T>C,p.P80P,synonymous;	0	0	0
506	C	T	nsp1:c.241C>T,p.H81Y,missense;orf1ab:c.241C>T,p.H81Y,missense;	0	0	0
507	ATGGTCATGTTATGGTTG	..................	nsp1:c.242ATGGTCATGTTATGGTTG>..................,p.HGHVMVE81-,inframeDel;orf1ab:c.242ATGGTCATGTTATGGTTG>..................,p.HGHVMVE81-,inframeDel;	0	0	0
508	TGGTCATGTTATG	.............	nsp1:c.243TGGTCATGTTATG>.............,p.V84*,frameshiftDel;orf1ab:c.243TGGTCATGTTATG>.............,p.V84*,frameshiftDel;	0	0	0
508	TGGTCATGT	.........	nsp1:c.243TGGTCATGT>.........,p.HGHV81-,inframeDel;orf1ab:c.243TGGTCATGT>.........,p.HGHV81-,inframeDel;	0	0	0
508	T	G	nsp1:c.243T>G,p.H81Q,missense;orf1ab:c.243T>G,p.H81Q,missense;	0	0	0
508	T	C	nsp1:c.243T>C,p.H81H,synonymous;orf1ab:c.243T>C,p.H81H,synonymous;	0	0	0
508	T	A	nsp1:c.243T>A,p.H81Q,missense;orf1ab:c.243T>A,p.H81Q,missense;	0	0	0
509	GGTCATGTTATGGTT	...............	nsp1:c.244GGTCATGTTATGGTT>...............,p.GHVMV82-,inframeDel;orf1ab:c.244GGTCATGTTATGGTT>...............,p.GHVMV82-,inframeDel;	0	0	0
509	GGTCATGTTATG	............	nsp1:c.244GGTCATGTTATG>............,p.GHVM82-,inframeDel;orf1ab:c.244GGTCATGTTATG>............,p.GHVM82-,inframeDel;	0	0	0
509	GGTCAT	......	nsp1:c.244GGTCAT>......,p.GH82-,inframeDel;orf1ab:c.244GGTCAT>......,p.GH82-,inframeDel;	0	0	0
509	G	T	nsp1:c.244G>T,p.G82C,missense;orf1ab:c.244G>T,p.G82C,missense;	0	0	0
509	G	A	nsp1:c.244G>A,p.G82S,missense;orf1ab:c.244G>A,p.G82S,missense;	0	0	0
510	GTCATGTTAT	..........	nsp1:c.245GTCATGTTAT>..........,p.M85*,frameshiftDel;orf1ab:c.245GTCATGTTAT>..........,p.M85*,frameshiftDel;	0	0	0
510	GTCATGTTA	.........	nsp1:c.245GTCATGTTA>.........,p.GHVM82-,inframeDel;orf1ab:c.245GTCATGTTA>.........,p.GHVM82-,inframeDel;	0	0	0
510	GTCA	TGGT	nsp1:c.245GTCA>TGGT,p.GH82VV,missense;orf1ab:c.245GTCA>TGGT,p.GH82VV,missense;	0	0	0
510	G	A	nsp1:c.245G>A,p.G82D,missense;orf1ab:c.245G>A,p.G82D,missense;	0	0	0
511	TCATGT	......	nsp1:c.246TCATGT>......,p.GHV82-,inframeDel;orf1ab:c.246TCATGT>......,p.GHV82-,inframeDel;	0	0	0
511	T	C	nsp1:c.246T>C,p.G82G,synonymous;orf1ab:c.246T>C,p.G82G,synonymous;	0	0	0
511	.	C	nsp1:c.246.>C,p.V86*,frameshiftIns;orf1ab:c.246.>C,p.V86*,frameshiftIns;	0	0	0
512	C	T	nsp1:c.247C>T,p.H83Y,missense;orf1ab:c.247C>T,p.H83Y,missense;	0	0	0
513	ATGTTA	......	nsp1:c.248ATGTTA>......,p.HVM83-,inframeDel;orf1ab:c.248ATGTTA>......,p.HVM83-,inframeDel;	0	0	0
513	A	T	nsp1:c.248A>T,p.H83L,missense;orf1ab:c.248A>T,p.H83L,missense;	0	0	0
513	A	G	nsp1:c.248A>G,p.H83R,missense;orf1ab:c.248A>G,p.H83R,missense;	0	0	0
514	TGTTATG	.......	nsp1:c.249TGTTATG>.......,p.V86*,frameshiftDel;orf1ab:c.249TGTTATG>.......,p.V86*,frameshiftDel;	0	0	0
514	TGT	...	nsp1:c.249TGT>...,p.HV83-,inframeDel;orf1ab:c.249TGT>...,p.HV83-,inframeDel;	0	0	0
514	T	C	nsp1:c.249T>C,p.H83H,synonymous;orf1ab:c.249T>C,p.H83H,synonymous;	1	0	0
515	GTTATGGTT	.........	nsp1:c.250GTTATGGTT>.........,p.VMV84-,inframeDel;orf1ab:c.250GTTATGGTT>.........,p.VMV84-,inframeDel;	0	0	0
515	GTTATG	......	nsp1:c.250GTTATG>......,p.VM84-,inframeDel;orf1ab:c.250GTTATG>......,p.VM84-,inframeDel;	0	0	0
515	G	A	nsp1:c.250G>A,p.V84I,missense;orf1ab:c.250G>A,p.V84I,missense;	0	0	0
516	TTA	...	nsp1:c.251TTA>...,p.VM84-,inframeDel;orf1ab:c.251TTA>...,p.VM84-,inframeDel;	0	0	0
516	T	A	nsp1:c.251T>A,p.V84D,missense;orf1ab:c.251T>A,p.V84D,missense;	0	0	0
517	TATGGT	......	nsp1:c.252TATGGT>......,p.VMV84-,inframeDel;orf1ab:c.252TATGGT>......,p.VMV84-,inframeDel;	0	0	0
517	T	A	nsp1:c.252T>A,p.V84V,synonymous;orf1ab:c.252T>A,p.V84V,synonymous;	0	0	0
518	ATGGTTGAGCTGGTA	...............	nsp1:c.253ATGGTTGAGCTGGTA>...............,p.MVELV85-,inframeDel;orf1ab:c.253ATGGTTGAGCTGGTA>...............,p.MVELV85-,inframeDel;	0	0	0
518	ATG	...	nsp1:c.253ATG>...,p.M85-,inframeDel;orf1ab:c.253ATG>...,p.M85-,inframeDel;	0	0	0
518	A	G	nsp1:c.253A>G,p.M85V,missense;orf1ab:c.253A>G,p.M85V,missense;	0	0	0
519	TGGTTG	......	nsp1:c.254TGGTTG>......,p.MVE85-,inframeDel;orf1ab:c.254TGGTTG>......,p.MVE85-,inframeDel;	0	0	0
520	G	T	nsp1:c.255G>T,p.M85I,missense;orf1ab:c.255G>T,p.M85I,missense;	0	0	0
520	G	A	nsp1:c.255G>A,p.M85I,missense;orf1ab:c.255G>A,p.M85I,missense;	0	0	0
521	GTT	...	nsp1:c.256GTT>...,p.V86-,inframeDel;orf1ab:c.256GTT>...,p.V86-,inframeDel;	0	0	0
521	G	T	nsp1:c.256G>T,p.V86F,missense;orf1ab:c.256G>T,p.V86F,missense;	0	0	0
521	G	A	nsp1:c.256G>A,p.V86I,missense;orf1ab:c.256G>A,p.V86I,missense;	0	0	0
523	T	C	nsp1:c.258T>C,p.V86V,synonymous;orf1ab:c.258T>C,p.V86V,synonymous;	0	0	0
523	T	A	nsp1:c.258T>A,p.V86V,synonymous;orf1ab:c.258T>A,p.V86V,synonymous;	0	0	0
526	GC	AT	nsp1:c.261GC>AT,p.EL87EL,synonymous;orf1ab:c.261GC>AT,p.EL87EL,synonymous;	0	0	0
526	G	T	nsp1:c.261G>T,p.E87D,missense;orf1ab:c.261G>T,p.E87D,missense;	1	0	0
526	G	A	nsp1:c.261G>A,p.E87E,synonymous;orf1ab:c.261G>A,p.E87E,synonymous;	0	0	0
527	C	T	nsp1:c.262C>T,p.L88L,synonymous;orf1ab:c.262C>T,p.L88L,synonymous;	0	0	0
529	G	T	nsp1:c.264G>T,p.L88L,synonymous;orf1ab:c.264G>T,p.L88L,synonymous;	0	0	0
529	G	A	nsp1:c.264G>A,p.L88L,synonymous;orf1ab:c.264G>A,p.L88L,synonymous;	0	0	0
530	G	A	nsp1:c.265G>A,p.V89I,missense;orf1ab:c.265G>A,p.V89I,missense;	0	0	0
532	A	T	nsp1:c.267A>T,p.V89V,synonymous;orf1ab:c.267A>T,p.V89V,synonymous;	0	0	0
532	A	G	nsp1:c.267A>G,p.V89V,synonymous;orf1ab:c.267A>G,p.V89V,synonymous;	0	0	0
533	G	T	nsp1:c.268G>T,p.A90S,missense;orf1ab:c.268G>T,p.A90S,missense;	0	0	0
533	G	A	nsp1:c.268G>A,p.A90T,missense;orf1ab:c.268G>A,p.A90T,missense;	0	0	0
534	C	T	nsp1:c.269C>T,p.A90V,missense;orf1ab:c.269C>T,p.A90V,missense;	0	0	0
535	A	G	nsp1:c.270A>G,p.A90A,synonymous;orf1ab:c.270A>G,p.A90A,synonymous;	0	0	0
538	AC	TA	nsp1:c.273AC>TA,p.EL91DI,missense;orf1ab:c.273AC>TA,p.EL91DI,missense;	0	0	0
538	A	G	nsp1:c.273A>G,p.E91E,synonymous;orf1ab:c.273A>G,p.E91E,synonymous;	0	0	0
539	C	T	nsp1:c.274C>T,p.L92F,missense;orf1ab:c.274C>T,p.L92F,missense;	0	0	0
541	CG	TA	nsp1:c.276CG>TA,p.LE92LK,missense;orf1ab:c.276CG>TA,p.LE92LK,missense;	0	0	0
541	C	T	nsp1:c.276C>T,p.L92L,synonymous;orf1ab:c.276C>T,p.L92L,synonymous;	0	0	0
542	G	A	nsp1:c.277G>A,p.E93K,missense;orf1ab:c.277G>A,p.E93K,missense;	0	0	0
543	A	C	nsp1:c.278A>C,p.E93A,missense;orf1ab:c.278A>C,p.E93A,missense;	0	0	0
544	A	T	nsp1:c.279A>T,p.E93D,missense;orf1ab:c.279A>T,p.E93D,missense;	0	0	0
544	A	G	nsp1:c.279A>G,p.E93E,synonymous;orf1ab:c.279A>G,p.E93E,synonymous;	0	0	0
545	G	T	nsp1:c.280G>T,p.G94C,missense;orf1ab:c.280G>T,p.G94C,missense;	0	0	0
545	G	A	nsp1:c.280G>A,p.G94S,missense;orf1ab:c.280G>A,p.G94S,missense;	0	0	0
546	G	A	nsp1:c.281G>A,p.G94D,missense;orf1ab:c.281G>A,p.G94D,missense;	0	0	0
547	CA	TG	nsp1:c.282CA>TG,p.GI94GV,missense;orf1ab:c.282CA>TG,p.GI94GV,missense;	0	0	0
547	C	T	nsp1:c.282C>T,p.G94G,synonymous;orf1ab:c.282C>T,p.G94G,synonymous;	0	0	0
549	T	C	nsp1:c.284T>C,p.I95T,missense;orf1ab:c.284T>C,p.I95T,missense;	0	0	0
553	G	T	nsp1:c.288G>T,p.Q96H,missense;orf1ab:c.288G>T,p.Q96H,missense;	0	0	0
553	G	A	nsp1:c.288G>A,p.Q96Q,synonymous;orf1ab:c.288G>A,p.Q96Q,synonymous;	0	0	0
556	C	T	nsp1:c.291C>T,p.Y97Y,synonymous;orf1ab:c.291C>T,p.Y97Y,synonymous;	0	0	0
557	G	T	nsp1:c.292G>T,p.G98C,missense;orf1ab:c.292G>T,p.G98C,missense;	0	0	0
558	G	T	nsp1:c.293G>T,p.G98V,missense;orf1ab:c.293G>T,p.G98V,missense;	0	0	0
559	T	C	nsp1:c.294T>C,p.G98G,synonymous;orf1ab:c.294T>C,p.G98G,synonymous;	0	0	0
560	C	T	nsp1:c.295C>T,p.R99C,missense;orf1ab:c.295C>T,p.R99C,missense;	0	0	0
561	G	A	nsp1:c.296G>A,p.R99H,missense;orf1ab:c.296G>A,p.R99H,missense;	0	0	0
563	A	T	nsp1:c.298A>T,p.S100C,missense;orf1ab:c.298A>T,p.S100C,missense;	0	0	0
564	G	T	nsp1:c.299G>T,p.S100I,missense;orf1ab:c.299G>T,p.S100I,missense;	0	0	0
565	T	C	nsp1:c.300T>C,p.S100S,synonymous;orf1ab:c.300T>C,p.S100S,synonymous;	1	0	0
568	T	C	nsp1:c.303T>C,p.G101G,synonymous;orf1ab:c.303T>C,p.G101G,synonymous;	0	0	0
568	T	A	nsp1:c.303T>A,p.G101G,synonymous;orf1ab:c.303T>A,p.G101G,synonymous;	0	0	0
569	G	A	nsp1:c.304G>A,p.E102K,missense;orf1ab:c.304G>A,p.E102K,missense;	0	0	0
570	A	G	nsp1:c.305A>G,p.E102G,missense;orf1ab:c.305A>G,p.E102G,missense;	0	0	0
571	G	A	nsp1:c.306G>A,p.E102E,synonymous;orf1ab:c.306G>A,p.E102E,synonymous;	0	0	0
574	A	T	nsp1:c.309A>T,p.T103T,synonymous;orf1ab:c.309A>T,p.T103T,synonymous;	0	0	0
574	A	G	nsp1:c.309A>G,p.T103T,synonymous;orf1ab:c.309A>G,p.T103T,synonymous;	0	0	0
575	C	T	nsp1:c.310C>T,p.L104F,missense;orf1ab:c.310C>T,p.L104F,missense;	0	0	0
576	T	C	nsp1:c.311T>C,p.L104P,missense;orf1ab:c.311T>C,p.L104P,missense;	0	0	0
577	T	C	nsp1:c.312T>C,p.L104L,synonymous;orf1ab:c.312T>C,p.L104L,synonymous;	0	0	0
577	T	A	nsp1:c.312T>A,p.L104L,synonymous;orf1ab:c.312T>A,p.L104L,synonymous;	0	0	0
578	G	A	nsp1:c.313G>A,p.G105S,missense;orf1ab:c.313G>A,p.G105S,missense;	0	0	0
579	G	T	nsp1:c.314G>T,p.G105V,missense;orf1ab:c.314G>T,p.G105V,missense;	0	0	0
580	T	C	nsp1:c.315T>C,p.G105G,synonymous;orf1ab:c.315T>C,p.G105G,synonymous;	0	0	0
580	T	A	nsp1:c.315T>A,p.G105G,synonymous;orf1ab:c.315T>A,p.G105G,synonymous;	0	0	0
581	G	A	nsp1:c.316G>A,p.V106I,missense;orf1ab:c.316G>A,p.V106I,missense;	0	0	0
582	T	G	nsp1:c.317T>G,p.V106G,missense;orf1ab:c.317T>G,p.V106G,missense;	0	0	0
582	T	C	nsp1:c.317T>C,p.V106A,missense;orf1ab:c.317T>C,p.V106A,missense;	0	0	0
583	C	T	nsp1:c.318C>T,p.V106V,synonymous;orf1ab:c.318C>T,p.V106V,synonymous;	1	0	0
584	C	T	nsp1:c.319C>T,p.L107F,missense;orf1ab:c.319C>T,p.L107F,missense;	1	0	0
586	T	C	nsp1:c.321T>C,p.L107L,synonymous;orf1ab:c.321T>C,p.L107L,synonymous;	0	0	0
586	T	A	nsp1:c.321T>A,p.L107L,synonymous;orf1ab:c.321T>A,p.L107L,synonymous;	0	0	0
587	G	A	nsp1:c.322G>A,p.V108I,missense;orf1ab:c.322G>A,p.V108I,missense;	0	0	0
589	C	T	nsp1:c.324C>T,p.V108V,synonymous;orf1ab:c.324C>T,p.V108V,synonymous;	0	0	0
589	C	A	nsp1:c.324C>A,p.V108V,synonymous;orf1ab:c.324C>A,p.V108V,synonymous;	0	0	0
591	C	A	nsp1:c.326C>A,p.P109H,missense;orf1ab:c.326C>A,p.P109H,missense;	0	0	0
592	T	C	nsp1:c.327T>C,p.P109P,synonymous;orf1ab:c.327T>C,p.P109P,synonymous;	0	0	0
592	T	A	nsp1:c.327T>A,p.P109P,synonymous;orf1ab:c.327T>A,p.P109P,synonymous;	0	0	0
593	C	T	nsp1:c.328C>T,p.H110Y,missense;orf1ab:c.328C>T,p.H110Y,missense;	0	0	0
595	T	G	nsp1:c.330T>G,p.H110Q,missense;orf1ab:c.330T>G,p.H110Q,missense;	0	0	0
595	T	C	nsp1:c.330T>C,p.H110H,synonymous;orf1ab:c.330T>C,p.H110H,synonymous;	0	0	0
595	T	A	nsp1:c.330T>A,p.H110Q,missense;orf1ab:c.330T>A,p.H110Q,missense;	0	0	0
596	G	T	nsp1:c.331G>T,p.V111L,missense;orf1ab:c.331G>T,p.V111L,missense;	0	0	0
596	G	A	nsp1:c.331G>A,p.V111M,missense;orf1ab:c.331G>A,p.V111M,missense;	0	0	0
597	T	C	nsp1:c.332T>C,p.V111A,missense;orf1ab:c.332T>C,p.V111A,missense;	0	0	0
598	G	T	nsp1:c.333G>T,p.V111V,synonymous;orf1ab:c.333G>T,p.V111V,synonymous;	0	0	0
598	G	A	nsp1:c.333G>A,p.V111V,synonymous;orf1ab:c.333G>A,p.V111V,synonymous;	0	0	0
599	G	T	nsp1:c.334G>T,p.G112C,missense;orf1ab:c.334G>T,p.G112C,missense;	0	0	0
599	G	A	nsp1:c.334G>A,p.G112S,missense;orf1ab:c.334G>A,p.G112S,missense;	0	0	0
600	G	T	nsp1:c.335G>T,p.G112V,missense;orf1ab:c.335G>T,p.G112V,missense;	0	0	0
600	G	A	nsp1:c.335G>A,p.G112D,missense;orf1ab:c.335G>A,p.G112D,missense;	0	0	0
601	C	T	nsp1:c.336C>T,p.G112G,synonymous;orf1ab:c.336C>T,p.G112G,synonymous;	0	0	0
602	G	A	nsp1:c.337G>A,p.E113K,missense;orf1ab:c.337G>A,p.E113K,missense;	0	0	0
603	A	C	nsp1:c.338A>C,p.E113A,missense;orf1ab:c.338A>C,p.E113A,missense;	0	0	0
604	A	G	nsp1:c.339A>G,p.E113E,synonymous;orf1ab:c.339A>G,p.E113E,synonymous;	0	0	0
605	A	T	nsp1:c.340A>T,p.I114L,missense;orf1ab:c.340A>T,p.I114L,missense;	0	0	0
605	A	G	nsp1:c.340A>G,p.I114V,missense;orf1ab:c.340A>G,p.I114V,missense;	0	0	0
606	T	G	nsp1:c.341T>G,p.I114R,missense;orf1ab:c.341T>G,p.I114R,missense;	0	0	0
606	T	C	nsp1:c.341T>C,p.I114T,missense;orf1ab:c.341T>C,p.I114T,missense;	0	0	0
607	A	G	nsp1:c.342A>G,p.I114M,missense;orf1ab:c.342A>G,p.I114M,missense;	0	0	0
608	C	T	nsp1:c.343C>T,p.P115S,missense;orf1ab:c.343C>T,p.P115S,missense;	0	0	0
609	C	T	nsp1:c.344C>T,p.P115L,missense;orf1ab:c.344C>T,p.P115L,missense;	0	0	0
610	A	T	nsp1:c.345A>T,p.P115P,synonymous;orf1ab:c.345A>T,p.P115P,synonymous;	0	0	0
610	A	G	nsp1:c.345A>G,p.P115P,synonymous;orf1ab:c.345A>G,p.P115P,synonymous;	0	0	0
611	G	A	nsp1:c.346G>A,p.V116M,missense;orf1ab:c.346G>A,p.V116M,missense;	0	0	0
612	T	C	nsp1:c.347T>C,p.V116A,missense;orf1ab:c.347T>C,p.V116A,missense;	0	0	0
612	T	A	nsp1:c.347T>A,p.V116E,missense;orf1ab:c.347T>A,p.V116E,missense;	0	0	0
613	G	T	nsp1:c.348G>T,p.V116V,synonymous;orf1ab:c.348G>T,p.V116V,synonymous;	0	0	0
613	G	A	nsp1:c.348G>A,p.V116V,synonymous;orf1ab:c.348G>A,p.V116V,synonymous;	0	0	0
614	G	T	nsp1:c.349G>T,p.A117S,missense;orf1ab:c.349G>T,p.A117S,missense;	0	0	0
614	G	A	nsp1:c.349G>A,p.A117T,missense;orf1ab:c.349G>A,p.A117T,missense;	0	0	0
615	C	T	nsp1:c.350C>T,p.A117V,missense;orf1ab:c.350C>T,p.A117V,missense;	0	0	0
615	C	A	nsp1:c.350C>A,p.A117D,missense;orf1ab:c.350C>A,p.A117D,missense;	0	0	0
617	T	C	nsp1:c.352T>C,p.Y118H,missense;orf1ab:c.352T>C,p.Y118H,missense;	0	0	0
618	A	G	nsp1:c.353A>G,p.Y118C,missense;orf1ab:c.353A>G,p.Y118C,missense;	0	0	0
619	C	T	nsp1:c.354C>T,p.Y118Y,synonymous;orf1ab:c.354C>T,p.Y118Y,synonymous;	0	0	0
620	C	T	nsp1:c.355C>T,p.R119C,missense;orf1ab:c.355C>T,p.R119C,missense;	0	0	0
621	G	T	nsp1:c.356G>T,p.R119L,missense;orf1ab:c.356G>T,p.R119L,missense;	0	0	0
621	G	A	nsp1:c.356G>A,p.R119H,missense;orf1ab:c.356G>A,p.R119H,missense;	0	0	0
622	C	T	nsp1:c.357C>T,p.R119R,synonymous;orf1ab:c.357C>T,p.R119R,synonymous;	0	0	0
625	GG	AA	nsp1:c.360GG>AA,p.KV120KI,missense;orf1ab:c.360GG>AA,p.KV120KI,missense;	0	0	0
625	G	T	nsp1:c.360G>T,p.K120N,missense;orf1ab:c.360G>T,p.K120N,missense;	1	0	0
625	G	A	nsp1:c.360G>A,p.K120K,synonymous;orf1ab:c.360G>A,p.K120K,synonymous;	0	0	0
626	G	T	nsp1:c.361G>T,p.V121F,missense;orf1ab:c.361G>T,p.V121F,missense;	0	0	0
626	G	A	nsp1:c.361G>A,p.V121I,missense;orf1ab:c.361G>A,p.V121I,missense;	0	0	0
627	T	C	nsp1:c.362T>C,p.V121A,missense;orf1ab:c.362T>C,p.V121A,missense;	0	0	0
627	T	A	nsp1:c.362T>A,p.V121D,missense;orf1ab:c.362T>A,p.V121D,missense;	0	0	0
629	C	T	nsp1:c.364C>T,p.L122F,missense;orf1ab:c.364C>T,p.L122F,missense;	0	0	0
629	C	A	nsp1:c.364C>A,p.L122I,missense;orf1ab:c.364C>A,p.L122I,missense;	0	0	0
629	C	.	nsp1:c.364C>.,p.D139*,frameshiftDel;orf1ab:c.364C>.,p.D139*,frameshiftDel;	0	0	0
630	T	G	nsp1:c.365T>G,p.L122R,missense;orf1ab:c.365T>G,p.L122R,missense;	0	0	0
631	T	C	nsp1:c.366T>C,p.L122L,synonymous;orf1ab:c.366T>C,p.L122L,synonymous;	0	0	0
632	C	T	nsp1:c.367C>T,p.L123F,missense;orf1ab:c.367C>T,p.L123F,missense;	0	0	0
634	T	C	nsp1:c.369T>C,p.L123L,synonymous;orf1ab:c.369T>C,p.L123L,synonymous;	0	0	0
634	.	T	nsp1:c.369.>T,p.R124*,frameshiftIns;orf1ab:c.369.>T,p.R124*,frameshiftIns;	0	0	0
635	C	T	nsp1:c.370C>T,p.R124C,missense;orf1ab:c.370C>T,p.R124C,missense;	0	0	0
636	G	A	nsp1:c.371G>A,p.R124H,missense;orf1ab:c.371G>A,p.R124H,missense;	0	0	0
637	T	C	nsp1:c.372T>C,p.R124R,synonymous;orf1ab:c.372T>C,p.R124R,synonymous;	0	0	0
639	A	C	nsp1:c.374A>C,p.K125T,missense;orf1ab:c.374A>C,p.K125T,missense;	0	0	0
640	G	T	nsp1:c.375G>T,p.K125N,missense;orf1ab:c.375G>T,p.K125N,missense;	0	0	0
640	G	A	nsp1:c.375G>A,p.K125K,synonymous;orf1ab:c.375G>A,p.K125K,synonymous;	0	0	0
642	A	G	nsp1:c.377A>G,p.N126S,missense;orf1ab:c.377A>G,p.N126S,missense;	0	0	0
643	C	T	nsp1:c.378C>T,p.N126N,synonymous;orf1ab:c.378C>T,p.N126N,synonymous;	0	0	0
647	A	G	nsp1:c.382A>G,p.N128D,missense;orf1ab:c.382A>G,p.N128D,missense;	0	0	0
652	A	T	nsp1:c.387A>T,p.K129N,missense;orf1ab:c.387A>T,p.K129N,missense;	0	0	0
652	A	G	nsp1:c.387A>G,p.K129K,synonymous;orf1ab:c.387A>G,p.K129K,synonymous;	0	0	0
654	G	A	nsp1:c.389G>A,p.G130E,missense;orf1ab:c.389G>A,p.G130E,missense;	0	0	0
655	A	G	nsp1:c.390A>G,p.G130G,synonymous;orf1ab:c.390A>G,p.G130G,synonymous;	0	0	0
656	G	T	nsp1:c.391G>T,p.A131S,missense;orf1ab:c.391G>T,p.A131S,missense;	0	0	0
656	G	A	nsp1:c.391G>A,p.A131T,missense;orf1ab:c.391G>A,p.A131T,missense;	0	0	0
657	C	T	nsp1:c.392C>T,p.A131V,missense;orf1ab:c.392C>T,p.A131V,missense;	0	0	0
658	T	C	nsp1:c.393T>C,p.A131A,synonymous;orf1ab:c.393T>C,p.A131A,synonymous;	0	0	0
659	G	A	nsp1:c.394G>A,p.G132S,missense;orf1ab:c.394G>A,p.G132S,missense;	0	0	0
660	G	A	nsp1:c.395G>A,p.G132D,missense;orf1ab:c.395G>A,p.G132D,missense;	0	0	0
661	T	C	nsp1:c.396T>C,p.G132G,synonymous;orf1ab:c.396T>C,p.G132G,synonymous;	0	0	0
662	G	T	nsp1:c.397G>T,p.G133C,missense;orf1ab:c.397G>T,p.G133C,missense;	0	0	0
662	G	A	nsp1:c.397G>A,p.G133S,missense;orf1ab:c.397G>A,p.G133S,missense;	0	0	0
664	C	T	nsp1:c.399C>T,p.G133G,synonymous;orf1ab:c.399C>T,p.G133G,synonymous;	0	0	0
666	A	G	nsp1:c.401A>G,p.H134R,missense;orf1ab:c.401A>G,p.H134R,missense;	0	0	0
667	T	C	nsp1:c.402T>C,p.H134H,synonymous;orf1ab:c.402T>C,p.H134H,synonymous;	0	0	0
668	A	T	nsp1:c.403A>T,p.S135C,missense;orf1ab:c.403A>T,p.S135C,missense;	0	0	0
669	GTT	...	nsp1:c.404GTT>...,p.SY135-,inframeDel;orf1ab:c.404GTT>...,p.SY135-,inframeDel;	0	0	0
669	G	T	nsp1:c.404G>T,p.S135I,missense;orf1ab:c.404G>T,p.S135I,missense;	0	0	0
669	G	A	nsp1:c.404G>A,p.S135N,missense;orf1ab:c.404G>A,p.S135N,missense;	0	0	0
670	T	C	nsp1:c.405T>C,p.S135S,synonymous;orf1ab:c.405T>C,p.S135S,synonymous;	0	0	0
672	ACGGCGCCGATC	............	nsp1:c.407ACGGCGCCGATC>............,p.YGADL136-,inframeDel;orf1ab:c.407ACGGCGCCGATC>............,p.YGADL136-,inframeDel;	0	0	0
672	A	T	nsp1:c.407A>T,p.Y136F,missense;orf1ab:c.407A>T,p.Y136F,missense;	0	0	0
673	C	T	nsp1:c.408C>T,p.Y136Y,synonymous;orf1ab:c.408C>T,p.Y136Y,synonymous;	0	0	0
674	G	T	nsp1:c.409G>T,p.G137C,missense;orf1ab:c.409G>T,p.G137C,missense;	0	0	0
674	G	A	nsp1:c.409G>A,p.G137S,missense;orf1ab:c.409G>A,p.G137S,missense;	0	0	0
675	G	T	nsp1:c.410G>T,p.G137V,missense;orf1ab:c.410G>T,p.G137V,missense;	0	0	0
675	G	C	nsp1:c.410G>C,p.G137A,missense;orf1ab:c.410G>C,p.G137A,missense;	0	0	0
675	G	A	nsp1:c.410G>A,p.G137D,missense;orf1ab:c.410G>A,p.G137D,missense;	0	0	0
676	C	T	nsp1:c.411C>T,p.G137G,synonymous;orf1ab:c.411C>T,p.G137G,synonymous;	0	0	0
677	GC	AT	nsp1:c.412GC>AT,p.A138I,missense;orf1ab:c.412GC>AT,p.A138I,missense;	0	0	0
677	G	A	nsp1:c.412G>A,p.A138T,missense;orf1ab:c.412G>A,p.A138T,missense;	0	0	0
678	C	T	nsp1:c.413C>T,p.A138V,missense;orf1ab:c.413C>T,p.A138V,missense;	0	0	0
679	C	T	nsp1:c.414C>T,p.A138A,synonymous;orf1ab:c.414C>T,p.A138A,synonymous;	0	0	0
679	C	A	nsp1:c.414C>A,p.A138A,synonymous;orf1ab:c.414C>A,p.A138A,synonymous;	0	0	0
680	G	T	nsp1:c.415G>T,p.D139Y,missense;orf1ab:c.415G>T,p.D139Y,missense;	0	0	0
680	G	A	nsp1:c.415G>A,p.D139N,missense;orf1ab:c.415G>A,p.D139N,missense;	0	0	0
681	A	G	nsp1:c.416A>G,p.D139G,missense;orf1ab:c.416A>G,p.D139G,missense;	0	0	0
682	T	C	nsp1:c.417T>C,p.D139D,synonymous;orf1ab:c.417T>C,p.D139D,synonymous;	0	0	0
683	C	T	nsp1:c.418C>T,p.L140L,synonymous;orf1ab:c.418C>T,p.L140L,synonymous;	0	0	0
684	TAAAGTCAT	.........	nsp1:c.419TAAAGTCAT>.........,p.LKSF140-,inframeDel;orf1ab:c.419TAAAGTCAT>.........,p.LKSF140-,inframeDel;	0	0	0
685	AAAGTC	......	nsp1:c.420AAAGTC>......,p.LKS140-,inframeDel;orf1ab:c.420AAAGTC>......,p.LKS140-,inframeDel;	0	0	0
685	AAA	...	nsp1:c.420AAA>...,p.LK140-,inframeDel;orf1ab:c.420AAA>...,p.LK140-,inframeDel;	0	0	0
685	AA	..	nsp1:c.420AA>..,p.S142*,frameshiftDel;orf1ab:c.420AA>..,p.S142*,frameshiftDel;	0	0	0
685	A	G	nsp1:c.420A>G,p.L140L,synonymous;orf1ab:c.420A>G,p.L140L,synonymous;	0	0	0
686	AAGTCATTT	.........	nsp1:c.421AAGTCATTT>.........,p.KSF141-,inframeDel;orf1ab:c.421AAGTCATTT>.........,p.KSF141-,inframeDel;	1	0	0
686	A	G	nsp1:c.421A>G,p.K141E,missense;orf1ab:c.421A>G,p.K141E,missense;	0	0	0
687	A	G	nsp1:c.422A>G,p.K141R,missense;orf1ab:c.422A>G,p.K141R,missense;	0	0	0
688	G	T	nsp1:c.423G>T,p.K141N,missense;orf1ab:c.423G>T,p.K141N,missense;	0	0	0
689	TC	..	nsp1:c.424TC>..,p.S142*,frameshiftDel;orf1ab:c.424TC>..,p.S142*,frameshiftDel;	0	0	0
689	T	C	nsp1:c.424T>C,p.S142P,missense;orf1ab:c.424T>C,p.S142P,missense;	0	0	0
689	T	.	nsp1:c.424T>.,p.D144*,frameshiftDel;orf1ab:c.424T>.,p.D144*,frameshiftDel;	0	0	0
690	C	T	nsp1:c.425C>T,p.S142L,missense;orf1ab:c.425C>T,p.S142L,missense;	0	0	0
691	ATTTGA	......	nsp1:c.426ATTTGA>......,p.SFD142-,inframeDel;orf1ab:c.426ATTTGA>......,p.SFD142-,inframeDel;	0	0	0
691	A	T	nsp1:c.426A>T,p.S142S,synonymous;orf1ab:c.426A>T,p.S142S,synonymous;	0	0	0
691	A	G	nsp1:c.426A>G,p.S142S,synonymous;orf1ab:c.426A>G,p.S142S,synonymous;	0	0	0
691	A	C	nsp1:c.426A>C,p.S142S,synonymous;orf1ab:c.426A>C,p.S142S,synonymous;	0	0	0
692	TTTG	....	nsp1:c.427TTTG>....,p.F143*,frameshiftDel;orf1ab:c.427TTTG>....,p.F143*,frameshiftDel;	0	0	0
692	TT	AA	nsp1:c.427TT>AA,p.F143N,missense;orf1ab:c.427TT>AA,p.F143N,missense;	0	0	0
693	T	G	nsp1:c.428T>G,p.F143C,missense;orf1ab:c.428T>G,p.F143C,missense;	0	0	0
693	T	C	nsp1:c.428T>C,p.F143S,missense;orf1ab:c.428T>C,p.F143S,missense;	0	0	0
693	T	A	nsp1:c.428T>A,p.F143Y,missense;orf1ab:c.428T>A,p.F143Y,missense;	0	0	0
694	T	C	nsp1:c.429T>C,p.F143F,synonymous;orf1ab:c.429T>C,p.F143F,synonymous;	0	0	0
694	T	A	nsp1:c.429T>A,p.F143L,missense;orf1ab:c.429T>A,p.F143L,missense;	0	0	0
695	G	T	nsp1:c.430G>T,p.D144Y,missense;orf1ab:c.430G>T,p.D144Y,missense;	0	0	0
695	G	A	nsp1:c.430G>A,p.D144N,missense;orf1ab:c.430G>A,p.D144N,missense;	0	0	0
696	A	C	nsp1:c.431A>C,p.D144A,missense;orf1ab:c.431A>C,p.D144A,missense;	1	0	0
697	C	T	nsp1:c.432C>T,p.D144D,synonymous;orf1ab:c.432C>T,p.D144D,synonymous;	0	0	0
697	C	A	nsp1:c.432C>A,p.D144E,missense;orf1ab:c.432C>A,p.D144E,missense;	0	0	0
697	C	.	nsp1:c.432C>.,p.D144*,frameshiftDel;orf1ab:c.432C>.,p.D144*,frameshiftDel;	0	0	0
700	A	T	nsp1:c.435A>T,p.L145F,missense;orf1ab:c.435A>T,p.L145F,missense;	0	0	0
700	A	G	nsp1:c.435A>G,p.L145L,synonymous;orf1ab:c.435A>G,p.L145L,synonymous;	0	0	0
700	A	C	nsp1:c.435A>C,p.L145F,missense;orf1ab:c.435A>C,p.L145F,missense;	0	0	0
701	G	T	nsp1:c.436G>T,p.G146C,missense;orf1ab:c.436G>T,p.G146C,missense;	0	0	0
701	G	A	nsp1:c.436G>A,p.G146S,missense;orf1ab:c.436G>A,p.G146S,missense;	0	0	0
703	C	T	nsp1:c.438C>T,p.G146G,synonymous;orf1ab:c.438C>T,p.G146G,synonymous;	0	0	0
704	G	A	nsp1:c.439G>A,p.D147N,missense;orf1ab:c.439G>A,p.D147N,missense;	0	0	0
705	A	G	nsp1:c.440A>G,p.D147G,missense;orf1ab:c.440A>G,p.D147G,missense;	0	0	0
706	C	T	nsp1:c.441C>T,p.D147D,synonymous;orf1ab:c.441C>T,p.D147D,synonymous;	0	0	0
706	C	A	nsp1:c.441C>A,p.D147E,missense;orf1ab:c.441C>A,p.D147E,missense;	0	0	0
707	G	A	nsp1:c.442G>A,p.E148K,missense;orf1ab:c.442G>A,p.E148K,missense;	0	0	0
709	G	T	nsp1:c.444G>T,p.E148D,missense;orf1ab:c.444G>T,p.E148D,missense;	0	0	0
709	G	A	nsp1:c.444G>A,p.E148E,synonymous;orf1ab:c.444G>A,p.E148E,synonymous;	1	0	0
710	C	T	nsp1:c.445C>T,p.L149F,missense;orf1ab:c.445C>T,p.L149F,missense;	0	0	0
710	C	A	nsp1:c.445C>A,p.L149I,missense;orf1ab:c.445C>A,p.L149I,missense;	0	0	0
711	T	C	nsp1:c.446T>C,p.L149P,missense;orf1ab:c.446T>C,p.L149P,missense;	0	0	0
711	T	A	nsp1:c.446T>A,p.L149H,missense;orf1ab:c.446T>A,p.L149H,missense;	0	0	0
712	T	G	nsp1:c.447T>G,p.L149L,synonymous;orf1ab:c.447T>G,p.L149L,synonymous;	0	0	0
712	T	C	nsp1:c.447T>C,p.L149L,synonymous;orf1ab:c.447T>C,p.L149L,synonymous;	0	0	0
712	T	A	nsp1:c.447T>A,p.L149L,synonymous;orf1ab:c.447T>A,p.L149L,synonymous;	0	0	0
713	G	T	nsp1:c.448G>T,p.G150C,missense;orf1ab:c.448G>T,p.G150C,missense;	0	0	0
713	G	A	nsp1:c.448G>A,p.G150S,missense;orf1ab:c.448G>A,p.G150S,missense;	0	0	0
714	G	T	nsp1:c.449G>T,p.G150V,missense;orf1ab:c.449G>T,p.G150V,missense;	0	0	0
714	G	A	nsp1:c.449G>A,p.G150D,missense;orf1ab:c.449G>A,p.G150D,missense;	0	0	0
715	C	T	nsp1:c.450C>T,p.G150G,synonymous;orf1ab:c.450C>T,p.G150G,synonymous;	0	0	0
716	A	G	nsp1:c.451A>G,p.T151A,missense;orf1ab:c.451A>G,p.T151A,missense;	0	0	0
717	C	T	nsp1:c.452C>T,p.T151I,missense;orf1ab:c.452C>T,p.T151I,missense;	0	0	0
718	T	C	nsp1:c.453T>C,p.T151T,synonymous;orf1ab:c.453T>C,p.T151T,synonymous;	0	0	0
718	T	A	nsp1:c.453T>A,p.T151T,synonymous;orf1ab:c.453T>A,p.T151T,synonymous;	0	0	0
720	A	G	nsp1:c.455A>G,p.D152G,missense;orf1ab:c.455A>G,p.D152G,missense;	0	0	0
721	T	C	nsp1:c.456T>C,p.D152D,synonymous;orf1ab:c.456T>C,p.D152D,synonymous;	0	0	0
722	C	T	nsp1:c.457C>T,p.P153S,missense;orf1ab:c.457C>T,p.P153S,missense;	0	0	0
722	C	A	nsp1:c.457C>A,p.P153T,missense;orf1ab:c.457C>A,p.P153T,missense;	0	0	0
723	C	T	nsp1:c.458C>T,p.P153L,missense;orf1ab:c.458C>T,p.P153L,missense;	0	0	0
724	TTA	CAT	nsp1:c.459TTA>CAT,p.PY153PI,missense;orf1ab:c.459TTA>CAT,p.PY153PI,missense;	0	0	0
725	T	C	nsp1:c.460T>C,p.Y154H,missense;orf1ab:c.460T>C,p.Y154H,missense;	0	0	0
727	T	C	nsp1:c.462T>C,p.Y154Y,synonymous;orf1ab:c.462T>C,p.Y154Y,synonymous;	0	0	0
729	A	C	nsp1:c.464A>C,p.E155A,missense;orf1ab:c.464A>C,p.E155A,missense;	0	0	0
730	A	T	nsp1:c.465A>T,p.E155D,missense;orf1ab:c.465A>T,p.E155D,missense;	0	0	0
730	A	C	nsp1:c.465A>C,p.E155D,missense;orf1ab:c.465A>C,p.E155D,missense;	0	0	0
732	ATTTTCAAG	.........	nsp1:c.467ATTTTCAAG>.........,p.DFQE156-,inframeDel;orf1ab:c.467ATTTTCAAG>.........,p.DFQE156-,inframeDel;	0	0	0
732	A	G	nsp1:c.467A>G,p.D156G,missense;orf1ab:c.467A>G,p.D156G,missense;	0	0	0
732	A	C	nsp1:c.467A>C,p.D156A,missense;orf1ab:c.467A>C,p.D156A,missense;	0	0	0
733	T	C	nsp1:c.468T>C,p.D156D,synonymous;orf1ab:c.468T>C,p.D156D,synonymous;	0	0	0
734	T	C	nsp1:c.469T>C,p.F157L,missense;orf1ab:c.469T>C,p.F157L,missense;	0	0	0
735	T	A	nsp1:c.470T>A,p.F157Y,missense;orf1ab:c.470T>A,p.F157Y,missense;	0	0	0
736	T	C	nsp1:c.471T>C,p.F157F,synonymous;orf1ab:c.471T>C,p.F157F,synonymous;	0	0	0
737	CAAGAAAACTGG	............	nsp1:c.472CAAGAAAACTGG>............,p.QENW158-,inframeDel;orf1ab:c.472CAAGAAAACTGG>............,p.QENW158-,inframeDel;	0	0	0
739	A	G	nsp1:c.474A>G,p.Q158Q,synonymous;orf1ab:c.474A>G,p.Q158Q,synonymous;	0	0	0
739	A	C	nsp1:c.474A>C,p.Q158H,missense;orf1ab:c.474A>C,p.Q158H,missense;	0	0	0
740	G	A	nsp1:c.475G>A,p.E159K,missense;orf1ab:c.475G>A,p.E159K,missense;	0	0	0
741	AA	TC	nsp1:c.476AA>TC,p.E159V,missense;orf1ab:c.476AA>TC,p.E159V,missense;	0	0	0
742	A	G	nsp1:c.477A>G,p.E159E,synonymous;orf1ab:c.477A>G,p.E159E,synonymous;	0	0	0
744	A	G	nsp1:c.479A>G,p.N160S,missense;orf1ab:c.479A>G,p.N160S,missense;	0	0	0
745	C	T	nsp1:c.480C>T,p.N160N,synonymous;orf1ab:c.480C>T,p.N160N,synonymous;	0	0	0
745	C	A	nsp1:c.480C>A,p.N160K,missense;orf1ab:c.480C>A,p.N160K,missense;	0	0	0
747	G	T	nsp1:c.482G>T,p.W161L,missense;orf1ab:c.482G>T,p.W161L,missense;	0	0	0
748	G	T	nsp1:c.483G>T,p.W161C,missense;orf1ab:c.483G>T,p.W161C,missense;	0	0	0
749	A	T	nsp1:c.484A>T,p.N162Y,missense;orf1ab:c.484A>T,p.N162Y,missense;	0	0	0
749	A	G	nsp1:c.484A>G,p.N162D,missense;orf1ab:c.484A>G,p.N162D,missense;	0	0	0
751	C	T	nsp1:c.486C>T,p.N162N,synonymous;orf1ab:c.486C>T,p.N162N,synonymous;	0	0	0
753	C	T	nsp1:c.488C>T,p.T163I,missense;orf1ab:c.488C>T,p.T163I,missense;	0	0	0
758	C	T	nsp1:c.493C>T,p.H165Y,missense;orf1ab:c.493C>T,p.H165Y,missense;	0	0	0
760	T	C	nsp1:c.495T>C,p.H165H,synonymous;orf1ab:c.495T>C,p.H165H,synonymous;	0	0	0
761	A	G	nsp1:c.496A>G,p.S166G,missense;orf1ab:c.496A>G,p.S166G,missense;	0	0	0
762	G	A	nsp1:c.497G>A,p.S166N,missense;orf1ab:c.497G>A,p.S166N,missense;	0	0	0
763	C	T	nsp1:c.498C>T,p.S166S,synonymous;orf1ab:c.498C>T,p.S166S,synonymous;	0	0	0
763	C	A	nsp1:c.498C>A,p.S166R,missense;orf1ab:c.498C>A,p.S166R,missense;	0	0	0
766	T	C	nsp1:c.501T>C,p.S167S,synonymous;orf1ab:c.501T>C,p.S167S,synonymous;	0	0	0
767	G	A	nsp1:c.502G>A,p.G168S,missense;orf1ab:c.502G>A,p.G168S,missense;	0	0	0
768	G	A	nsp1:c.503G>A,p.G168D,missense;orf1ab:c.503G>A,p.G168D,missense;	0	0	0
769	T	C	nsp1:c.504T>C,p.G168G,synonymous;orf1ab:c.504T>C,p.G168G,synonymous;	0	0	0
771	T	C	nsp1:c.506T>C,p.V169A,missense;orf1ab:c.506T>C,p.V169A,missense;	0	0	0
772	T	C	nsp1:c.507T>C,p.V169V,synonymous;orf1ab:c.507T>C,p.V169V,synonymous;	0	0	0
772	T	A	nsp1:c.507T>A,p.V169V,synonymous;orf1ab:c.507T>A,p.V169V,synonymous;	0	0	0
773	A	G	nsp1:c.508A>G,p.T170A,missense;orf1ab:c.508A>G,p.T170A,missense;	0	0	0
774	C	T	nsp1:c.509C>T,p.T170I,missense;orf1ab:c.509C>T,p.T170I,missense;	0	0	0
774	C	A	nsp1:c.509C>A,p.T170N,missense;orf1ab:c.509C>A,p.T170N,missense;	0	0	0
775	C	T	nsp1:c.510C>T,p.T170T,synonymous;orf1ab:c.510C>T,p.T170T,synonymous;	1	0	0
775	C	.	nsp1:c.510C>.,p.T170-,inframeDel;orf1ab:c.510C>.,p.L204*,frameshiftDel;	0	0	0
777	G	A	nsp1:c.512G>A,p.R171H,missense;orf1ab:c.512G>A,p.R171H,missense;	0	0	0
778	T	G	nsp1:c.513T>G,p.R171R,synonymous;orf1ab:c.513T>G,p.R171R,synonymous;	0	0	0
778	T	C	nsp1:c.513T>C,p.R171R,synonymous;orf1ab:c.513T>C,p.R171R,synonymous;	0	0	0
779	G	C	nsp1:c.514G>C,p.E172Q,missense;orf1ab:c.514G>C,p.E172Q,missense;	0	0	0
779	G	A	nsp1:c.514G>A,p.E172K,missense;orf1ab:c.514G>A,p.E172K,missense;	0	0	0
780	A	G	nsp1:c.515A>G,p.E172G,missense;orf1ab:c.515A>G,p.E172G,missense;	0	0	0
781	A	T	nsp1:c.516A>T,p.E172D,missense;orf1ab:c.516A>T,p.E172D,missense;	0	0	0
781	A	G	nsp1:c.516A>G,p.E172E,synonymous;orf1ab:c.516A>G,p.E172E,synonymous;	0	0	0
782	C	T	nsp1:c.517C>T,p.L173F,missense;orf1ab:c.517C>T,p.L173F,missense;	0	0	0
784	C	T	nsp1:c.519C>T,p.L173L,synonymous;orf1ab:c.519C>T,p.L173L,synonymous;	0	0	0
786	T	A	nsp1:c.521T>A,p.M174K,missense;orf1ab:c.521T>A,p.M174K,missense;	0	0	0
787	G	T	nsp1:c.522G>T,p.M174I,missense;orf1ab:c.522G>T,p.M174I,missense;	0	0	0
788	C	T	nsp1:c.523C>T,p.R175C,missense;orf1ab:c.523C>T,p.R175C,missense;	0	0	0
789	G	A	nsp1:c.524G>A,p.R175H,missense;orf1ab:c.524G>A,p.R175H,missense;	0	0	0
792	A	G	nsp1:c.527A>G,p.E176G,missense;orf1ab:c.527A>G,p.E176G,missense;	0	0	0
793	G	T	nsp1:c.528G>T,p.E176D,missense;orf1ab:c.528G>T,p.E176D,missense;	0	0	0
793	G	A	nsp1:c.528G>A,p.E176E,synonymous;orf1ab:c.528G>A,p.E176E,synonymous;	0	0	0
794	C	T	nsp1:c.529C>T,p.L177F,missense;orf1ab:c.529C>T,p.L177F,missense;	0	0	0
794	C	A	nsp1:c.529C>A,p.L177I,missense;orf1ab:c.529C>A,p.L177I,missense;	0	0	0
796	T	C	nsp1:c.531T>C,p.L177L,synonymous;orf1ab:c.531T>C,p.L177L,synonymous;	0	0	0
798	A	G	nsp1:c.533A>G,p.N178S,missense;orf1ab:c.533A>G,p.N178S,missense;	0	0	0
799	C	T	nsp1:c.534C>T,p.N178N,synonymous;orf1ab:c.534C>T,p.N178N,synonymous;clv1:nc.C1T,NA,NA;	0	0	0
800	G	T	nsp1:c.535G>T,p.G179*,stopGain;orf1ab:c.535G>T,p.G179*,stopGain;clv1:nc.G2T,NA,NA;	0	0	0
800	G	A	nsp1:c.535G>A,p.G179R,missense;orf1ab:c.535G>A,p.G179R,missense;clv1:nc.G2A,NA,NA;	0	0	0
802	A	G	nsp1:c.537A>G,p.G179G,synonymous;orf1ab:c.537A>G,p.G179G,synonymous;clv1:nc.A4G,NA,NA;	0	0	0
802	A	C	nsp1:c.537A>C,p.G179G,synonymous;orf1ab:c.537A>C,p.G179G,synonymous;clv1:nc.A4C,NA,NA;	0	0	0
805	G	T	nsp1:c.540G>T,p.G180G,synonymous;orf1ab:c.540G>T,p.G180G,synonymous;clv1:nc.G7T,NA,NA;	0	0	0
805	G	C	nsp1:c.540G>C,p.G180G,synonymous;orf1ab:c.540G>C,p.G180G,synonymous;clv1:nc.G7C,NA,NA;	0	0	0
805	G	A	nsp1:c.540G>A,p.G180G,synonymous;orf1ab:c.540G>A,p.G180G,synonymous;clv1:nc.G7A,NA,NA;	0	0	0
806	G	A	orf1ab:c.541G>A,p.A181T,missense;clv1:nc.G8A,NA,NA;nsp2:c.1G>A,p.A1T,start_lost;	0	0	0
807	C	T	orf1ab:c.542C>T,p.A181V,missense;clv1:nc.C9T,NA,NA;nsp2:c.2C>T,p.A1V,start_lost;	0	0	0
808	A	T	orf1ab:c.543A>T,p.A181A,synonymous;nsp2:c.3A>T,p.A1A,synonymous;	0	0	0
809	T	C	orf1ab:c.544T>C,p.Y182H,missense;nsp2:c.4T>C,p.Y2H,missense;	0	0	0
809	T	A	orf1ab:c.544T>A,p.Y182N,missense;nsp2:c.4T>A,p.Y2N,missense;	0	0	0
810	A	G	orf1ab:c.545A>G,p.Y182C,missense;nsp2:c.5A>G,p.Y2C,missense;	0	0	0
811	C	T	orf1ab:c.546C>T,p.Y182Y,synonymous;nsp2:c.6C>T,p.Y2Y,synonymous;	0	0	0
811	C	G	orf1ab:c.546C>G,p.Y182*,stopGain;nsp2:c.6C>G,p.Y2*,stopGain;	0	0	0
813	C	A	orf1ab:c.548C>A,p.T183N,missense;nsp2:c.8C>A,p.T3N,missense;	0	0	0
814	T	C	orf1ab:c.549T>C,p.T183T,synonymous;nsp2:c.9T>C,p.T3T,synonymous;	0	0	0
815	C	T	orf1ab:c.550C>T,p.R184C,missense;nsp2:c.10C>T,p.R4C,missense;	0	0	0
816	G	A	orf1ab:c.551G>A,p.R184H,missense;nsp2:c.11G>A,p.R4H,missense;	0	0	0
817	C	T	orf1ab:c.552C>T,p.R184R,synonymous;nsp2:c.12C>T,p.R4R,synonymous;	0	0	0
818	T	C	orf1ab:c.553T>C,p.Y185H,missense;nsp2:c.13T>C,p.Y5H,missense;	0	0	0
820	T	C	orf1ab:c.555T>C,p.Y185Y,synonymous;nsp2:c.15T>C,p.Y5Y,synonymous;	0	0	0
823	C	T	orf1ab:c.558C>T,p.V186V,synonymous;nsp2:c.18C>T,p.V6V,synonymous;	0	0	0
823	C	A	orf1ab:c.558C>A,p.V186V,synonymous;nsp2:c.18C>A,p.V6V,synonymous;	0	0	0
826	T	C	orf1ab:c.561T>C,p.D187D,synonymous;nsp2:c.21T>C,p.D7D,synonymous;	0	0	0
829	C	T	orf1ab:c.564C>T,p.N188N,synonymous;nsp2:c.24C>T,p.N8N,synonymous;	1	0	0
831	A	G	orf1ab:c.566A>G,p.N189S,missense;nsp2:c.26A>G,p.N9S,missense;	0	0	0
832	C	T	orf1ab:c.567C>T,p.N189N,synonymous;nsp2:c.27C>T,p.N9N,synonymous;	1	0	0
833	T	C	orf1ab:c.568T>C,p.F190L,missense;nsp2:c.28T>C,p.F10L,missense;	1	0	0
834	T	G	orf1ab:c.569T>G,p.F190C,missense;nsp2:c.29T>G,p.F10C,missense;	0	0	0
834	T	C	orf1ab:c.569T>C,p.F190S,missense;nsp2:c.29T>C,p.F10S,missense;	0	0	0
834	T	A	orf1ab:c.569T>A,p.F190Y,missense;nsp2:c.29T>A,p.F10Y,missense;	0	0	0
835	C	T	orf1ab:c.570C>T,p.F190F,synonymous;nsp2:c.30C>T,p.F10F,synonymous;	0	0	0
837	G	T	orf1ab:c.572G>T,p.C191F,missense;nsp2:c.32G>T,p.C11F,missense;	0	0	0
838	T	C	orf1ab:c.573T>C,p.C191C,synonymous;nsp2:c.33T>C,p.C11C,synonymous;	0	0	0
839	G	T	orf1ab:c.574G>T,p.G192C,missense;nsp2:c.34G>T,p.G12C,missense;	0	0	0
839	G	A	orf1ab:c.574G>A,p.G192S,missense;nsp2:c.34G>A,p.G12S,missense;	0	0	0
840	G	A	orf1ab:c.575G>A,p.G192D,missense;nsp2:c.35G>A,p.G12D,missense;	0	0	0
841	C	T	orf1ab:c.576C>T,p.G192G,synonymous;nsp2:c.36C>T,p.G12G,synonymous;	0	0	0
842	C	T	orf1ab:c.577C>T,p.P193S,missense;nsp2:c.37C>T,p.P13S,missense;	0	0	0
843	C	T	orf1ab:c.578C>T,p.P193L,missense;nsp2:c.38C>T,p.P13L,missense;	0	0	0
844	T	G	orf1ab:c.579T>G,p.P193P,synonymous;nsp2:c.39T>G,p.P13P,synonymous;	0	0	0
844	T	C	orf1ab:c.579T>C,p.P193P,synonymous;nsp2:c.39T>C,p.P13P,synonymous;	0	0	0
844	T	A	orf1ab:c.579T>A,p.P193P,synonymous;nsp2:c.39T>A,p.P13P,synonymous;	0	0	0
845	G	T	orf1ab:c.580G>T,p.D194Y,missense;nsp2:c.40G>T,p.D14Y,missense;	0	0	0
845	G	A	orf1ab:c.580G>A,p.D194N,missense;nsp2:c.40G>A,p.D14N,missense;	0	0	0
847	T	G	orf1ab:c.582T>G,p.D194E,missense;nsp2:c.42T>G,p.D14E,missense;	0	0	0
847	T	C	orf1ab:c.582T>C,p.D194D,synonymous;nsp2:c.42T>C,p.D14D,synonymous;	0	0	0
850	C	T	orf1ab:c.585C>T,p.G195G,synonymous;nsp2:c.45C>T,p.G15G,synonymous;	0	0	0
851	T	C	orf1ab:c.586T>C,p.Y196H,missense;nsp2:c.46T>C,p.Y16H,missense;	0	0	0
851	T	A	orf1ab:c.586T>A,p.Y196N,missense;nsp2:c.46T>A,p.Y16N,missense;	0	0	0
853	C	T	orf1ab:c.588C>T,p.Y196Y,synonymous;nsp2:c.48C>T,p.Y16Y,synonymous;	0	0	0
854	C	T	orf1ab:c.589C>T,p.P197S,missense;nsp2:c.49C>T,p.P17S,missense;	0	0	0
855	C	A	orf1ab:c.590C>A,p.P197H,missense;nsp2:c.50C>A,p.P17H,missense;	0	0	0
856	T	C	orf1ab:c.591T>C,p.P197P,synonymous;nsp2:c.51T>C,p.P17P,synonymous;	0	0	0
856	T	A	orf1ab:c.591T>A,p.P197P,synonymous;nsp2:c.51T>A,p.P17P,synonymous;	0	0	0
857	C	T	orf1ab:c.592C>T,p.L198F,missense;nsp2:c.52C>T,p.L18F,missense;	0	0	0
860	G	A	orf1ab:c.595G>A,p.E199K,missense;nsp2:c.55G>A,p.E19K,missense;	0	0	0
861	A	T	orf1ab:c.596A>T,p.E199V,missense;nsp2:c.56A>T,p.E19V,missense;	0	0	0
861	A	G	orf1ab:c.596A>G,p.E199G,missense;nsp2:c.56A>G,p.E19G,missense;	0	0	0
862	G	T	orf1ab:c.597G>T,p.E199D,missense;nsp2:c.57G>T,p.E19D,missense;	0	0	0
862	G	A	orf1ab:c.597G>A,p.E199E,synonymous;nsp2:c.57G>A,p.E19E,synonymous;	0	0	0
865	C	T	orf1ab:c.600C>T,p.C200C,synonymous;nsp2:c.60C>T,p.C20C,synonymous;	0	0	0
866	A	G	orf1ab:c.601A>G,p.I201V,missense;nsp2:c.61A>G,p.I21V,missense;	0	0	0
868	T	C	orf1ab:c.603T>C,p.I201I,synonymous;nsp2:c.63T>C,p.I21I,synonymous;	0	0	0
870	A	G	orf1ab:c.605A>G,p.K202R,missense;nsp2:c.65A>G,p.K22R,missense;	0	0	0
871	A	T	orf1ab:c.606A>T,p.K202N,missense;nsp2:c.66A>T,p.K22N,missense;	0	0	0
871	A	G	orf1ab:c.606A>G,p.K202K,synonymous;nsp2:c.66A>G,p.K22K,synonymous;	0	0	0
872	GACCTTCTAGCACGTGCTGGTAAA	........................	orf1ab:c.607GACCTTCTAGCACGTGCTGGTAAA>........................,p.DLLARAGK203-,inframeDel;nsp2:c.67GACCTTCTAGCACGTGCTGGTAAA>........................,p.DLLARAGK23-,inframeDel;	0	0	0
872	G	T	orf1ab:c.607G>T,p.D203Y,missense;nsp2:c.67G>T,p.D23Y,missense;	0	0	0
872	G	C	orf1ab:c.607G>C,p.D203H,missense;nsp2:c.67G>C,p.D23H,missense;	0	0	0
872	G	A	orf1ab:c.607G>A,p.D203N,missense;nsp2:c.67G>A,p.D23N,missense;	0	0	0
873	A	G	orf1ab:c.608A>G,p.D203G,missense;nsp2:c.68A>G,p.D23G,missense;	0	0	0
874	C	T	orf1ab:c.609C>T,p.D203D,synonymous;nsp2:c.69C>T,p.D23D,synonymous;	0	0	0
874	C	A	orf1ab:c.609C>A,p.D203E,missense;nsp2:c.69C>A,p.D23E,missense;	0	0	0
875	C	T	orf1ab:c.610C>T,p.L204F,missense;nsp2:c.70C>T,p.L24F,missense;	0	0	0
875	C	A	orf1ab:c.610C>A,p.L204I,missense;nsp2:c.70C>A,p.L24I,missense;	0	0	0
877	TC	AT	orf1ab:c.612TC>AT,p.LL204LL,synonymous;nsp2:c.72TC>AT,p.LL24LL,synonymous;	0	0	0
877	T	G	orf1ab:c.612T>G,p.L204L,synonymous;nsp2:c.72T>G,p.L24L,synonymous;	0	0	0
878	C	T	orf1ab:c.613C>T,p.L205L,synonymous;nsp2:c.73C>T,p.L25L,synonymous;	0	0	0
878	C	A	orf1ab:c.613C>A,p.L205I,missense;nsp2:c.73C>A,p.L25I,missense;	0	0	0
880	A	G	orf1ab:c.615A>G,p.L205L,synonymous;nsp2:c.75A>G,p.L25L,synonymous;	0	0	0
881	G	T	orf1ab:c.616G>T,p.A206S,missense;nsp2:c.76G>T,p.A26S,missense;	0	0	0
881	G	A	orf1ab:c.616G>A,p.A206T,missense;nsp2:c.76G>A,p.A26T,missense;	0	0	0
882	C	T	orf1ab:c.617C>T,p.A206V,missense;nsp2:c.77C>T,p.A26V,missense;	0	0	0
882	C	A	orf1ab:c.617C>A,p.A206E,missense;nsp2:c.77C>A,p.A26E,missense;	0	0	0
883	A	T	orf1ab:c.618A>T,p.A206A,synonymous;nsp2:c.78A>T,p.A26A,synonymous;	0	0	0
883	A	G	orf1ab:c.618A>G,p.A206A,synonymous;nsp2:c.78A>G,p.A26A,synonymous;	0	0	0
883	A	C	orf1ab:c.618A>C,p.A206A,synonymous;nsp2:c.78A>C,p.A26A,synonymous;	0	0	0
884	C	T	orf1ab:c.619C>T,p.R207C,missense;nsp2:c.79C>T,p.R27C,missense;	1	0	0
884	C	G	orf1ab:c.619C>G,p.R207G,missense;nsp2:c.79C>G,p.R27G,missense;	0	0	0
884	C	A	orf1ab:c.619C>A,p.R207S,missense;nsp2:c.79C>A,p.R27S,missense;	0	0	0
885	G	T	orf1ab:c.620G>T,p.R207L,missense;nsp2:c.80G>T,p.R27L,missense;	0	0	0
886	T	C	orf1ab:c.621T>C,p.R207R,synonymous;nsp2:c.81T>C,p.R27R,synonymous;	0	0	0
888	C	T	orf1ab:c.623C>T,p.A208V,missense;nsp2:c.83C>T,p.A28V,missense;	0	0	0
889	T	C	orf1ab:c.624T>C,p.A208A,synonymous;nsp2:c.84T>C,p.A28A,synonymous;	0	0	0
892	T	C	orf1ab:c.627T>C,p.G209G,synonymous;nsp2:c.87T>C,p.G29G,synonymous;	0	0	0
892	T	.	orf1ab:c.627T>.,p.P276*,frameshiftDel;nsp2:c.87T>.,p.P96*,frameshiftDel;	0	0	0
894	A	G	orf1ab:c.629A>G,p.K210R,missense;nsp2:c.89A>G,p.K30R,missense;	0	0	0
895	A	G	orf1ab:c.630A>G,p.K210K,synonymous;nsp2:c.90A>G,p.K30K,synonymous;	0	0	0
896	.	T	orf1ab:c.631.>T,p.I222*,frameshiftIns;nsp2:c.91.>T,p.I42*,frameshiftIns;	0	0	0
897	C	T	orf1ab:c.632C>T,p.A211V,missense;nsp2:c.92C>T,p.A31V,missense;	0	0	0
898	T	C	orf1ab:c.633T>C,p.A211A,synonymous;nsp2:c.93T>C,p.A31A,synonymous;	0	0	0
900	C	T	orf1ab:c.635C>T,p.S212L,missense;nsp2:c.95C>T,p.S32L,missense;	0	0	0
901	A	T	orf1ab:c.636A>T,p.S212S,synonymous;nsp2:c.96A>T,p.S32S,synonymous;	0	0	0
902	T	C	orf1ab:c.637T>C,p.C213R,missense;nsp2:c.97T>C,p.C33R,missense;	0	0	0
903	G	T	orf1ab:c.638G>T,p.C213F,missense;nsp2:c.98G>T,p.C33F,missense;	0	0	0
903	G	A	orf1ab:c.638G>A,p.C213Y,missense;nsp2:c.98G>A,p.C33Y,missense;	0	0	0
904	C	T	orf1ab:c.639C>T,p.C213C,synonymous;nsp2:c.99C>T,p.C33C,synonymous;	1	0	0
905	A	T	orf1ab:c.640A>T,p.T214S,missense;nsp2:c.100A>T,p.T34S,missense;	0	0	0
905	A	G	orf1ab:c.640A>G,p.T214A,missense;nsp2:c.100A>G,p.T34A,missense;	0	0	0
906	C	T	orf1ab:c.641C>T,p.T214I,missense;nsp2:c.101C>T,p.T34I,missense;	0	0	0
907	T	G	orf1ab:c.642T>G,p.T214T,synonymous;nsp2:c.102T>G,p.T34T,synonymous;	0	0	0
907	T	C	orf1ab:c.642T>C,p.T214T,synonymous;nsp2:c.102T>C,p.T34T,synonymous;	0	0	0
910	GTC	AAA	orf1ab:c.645GTC>AAA,p.LS215LN,missense;nsp2:c.105GTC>AAA,p.LS35LN,missense;	0	0	0
910	G	T	orf1ab:c.645G>T,p.L215F,missense;nsp2:c.105G>T,p.L35F,missense;	0	0	0
910	G	A	orf1ab:c.645G>A,p.L215L,synonymous;nsp2:c.105G>A,p.L35L,synonymous;	0	0	0
911	T	G	orf1ab:c.646T>G,p.S216A,missense;nsp2:c.106T>G,p.S36A,missense;	0	0	0
911	T	C	orf1ab:c.646T>C,p.S216P,missense;nsp2:c.106T>C,p.S36P,missense;	0	0	0
912	C	T	orf1ab:c.647C>T,p.S216F,missense;nsp2:c.107C>T,p.S36F,missense;	0	0	0
913	C	T	orf1ab:c.648C>T,p.S216S,synonymous;nsp2:c.108C>T,p.S36S,synonymous;	0	0	0
914	G	C	orf1ab:c.649G>C,p.E217Q,missense;nsp2:c.109G>C,p.E37Q,missense;	0	0	0
914	G	A	orf1ab:c.649G>A,p.E217K,missense;nsp2:c.109G>A,p.E37K,missense;	0	0	0
914	G	.	orf1ab:c.649G>.,p.P276*,frameshiftDel;nsp2:c.109G>.,p.P96*,frameshiftDel;	0	0	0
915	A	G	orf1ab:c.650A>G,p.E217G,missense;nsp2:c.110A>G,p.E37G,missense;	0	0	0
916	A	G	orf1ab:c.651A>G,p.E217E,synonymous;nsp2:c.111A>G,p.E37E,synonymous;	0	0	0
918	A	T	orf1ab:c.653A>T,p.Q218L,missense;nsp2:c.113A>T,p.Q38L,missense;	0	0	0
919	A	G	orf1ab:c.654A>G,p.Q218Q,synonymous;nsp2:c.114A>G,p.Q38Q,synonymous;	0	0	0
920	C	T	orf1ab:c.655C>T,p.L219L,synonymous;nsp2:c.115C>T,p.L39L,synonymous;	1	1	0
920	C	G	orf1ab:c.655C>G,p.L219V,missense;nsp2:c.115C>G,p.L39V,missense;	0	0	0
920	C	A	orf1ab:c.655C>A,p.L219M,missense;nsp2:c.115C>A,p.L39M,missense;	0	0	0
921	T	A	orf1ab:c.656T>A,p.L219Q,missense;nsp2:c.116T>A,p.L39Q,missense;	0	0	0
922	G	T	orf1ab:c.657G>T,p.L219L,synonymous;nsp2:c.117G>T,p.L39L,synonymous;	0	0	0
922	G	A	orf1ab:c.657G>A,p.L219L,synonymous;nsp2:c.117G>A,p.L39L,synonymous;	0	0	0
923	G	T	orf1ab:c.658G>T,p.D220Y,missense;nsp2:c.118G>T,p.D40Y,missense;	0	0	0
925	C	T	orf1ab:c.660C>T,p.D220D,synonymous;nsp2:c.120C>T,p.D40D,synonymous;	0	0	0
926	T	G	orf1ab:c.661T>G,p.F221V,missense;nsp2:c.121T>G,p.F41V,missense;	0	0	0
926	T	C	orf1ab:c.661T>C,p.F221L,missense;nsp2:c.121T>C,p.F41L,missense;	0	0	0
927	T	C	orf1ab:c.662T>C,p.F221S,missense;nsp2:c.122T>C,p.F41S,missense;	0	0	0
927	T	A	orf1ab:c.662T>A,p.F221Y,missense;nsp2:c.122T>A,p.F41Y,missense;	0	0	0
929	A	G	orf1ab:c.664A>G,p.I222V,missense;nsp2:c.124A>G,p.I42V,missense;	0	0	0
929	A	C	orf1ab:c.664A>C,p.I222L,missense;nsp2:c.124A>C,p.I42L,missense;	0	0	0
931	T	G	orf1ab:c.666T>G,p.I222M,missense;nsp2:c.126T>G,p.I42M,missense;	0	0	0
931	T	C	orf1ab:c.666T>C,p.I222I,synonymous;nsp2:c.126T>C,p.I42I,synonymous;	0	0	0
931	T	A	orf1ab:c.666T>A,p.I222I,synonymous;nsp2:c.126T>A,p.I42I,synonymous;	0	0	0
932	G	T	orf1ab:c.667G>T,p.D223Y,missense;nsp2:c.127G>T,p.D43Y,missense;	0	0	0
932	G	C	orf1ab:c.667G>C,p.D223H,missense;nsp2:c.127G>C,p.D43H,missense;	0	0	0
932	G	A	orf1ab:c.667G>A,p.D223N,missense;nsp2:c.127G>A,p.D43N,missense;	0	0	0
933	A	G	orf1ab:c.668A>G,p.D223G,missense;nsp2:c.128A>G,p.D43G,missense;	0	0	0
934	C	T	orf1ab:c.669C>T,p.D223D,synonymous;nsp2:c.129C>T,p.D43D,synonymous;	0	0	0
934	C	A	orf1ab:c.669C>A,p.D223E,missense;nsp2:c.129C>A,p.D43E,missense;	0	0	0
935	A	G	orf1ab:c.670A>G,p.T224A,missense;nsp2:c.130A>G,p.T44A,missense;	0	0	0
936	C	T	orf1ab:c.671C>T,p.T224I,missense;nsp2:c.131C>T,p.T44I,missense;	0	0	0
936	C	A	orf1ab:c.671C>A,p.T224N,missense;nsp2:c.131C>A,p.T44N,missense;	0	0	0
937	T	C	orf1ab:c.672T>C,p.T224T,synonymous;nsp2:c.132T>C,p.T44T,synonymous;	0	0	0
939	A	G	orf1ab:c.674A>G,p.K225R,missense;nsp2:c.134A>G,p.K45R,missense;	0	0	0
940	G	A	orf1ab:c.675G>A,p.K225K,synonymous;nsp2:c.135G>A,p.K45K,synonymous;	0	0	0
941	A	G	orf1ab:c.676A>G,p.R226G,missense;nsp2:c.136A>G,p.R46G,missense;	0	0	0
942	G	T	orf1ab:c.677G>T,p.R226M,missense;nsp2:c.137G>T,p.R46M,missense;	0	0	0
942	G	A	orf1ab:c.677G>A,p.R226K,missense;nsp2:c.137G>A,p.R46K,missense;	0	0	0
943	G	T	orf1ab:c.678G>T,p.R226S,missense;nsp2:c.138G>T,p.R46S,missense;	0	0	0
943	G	A	orf1ab:c.678G>A,p.R226R,synonymous;nsp2:c.138G>A,p.R46R,synonymous;	0	0	0
944	G	A	orf1ab:c.679G>A,p.G227S,missense;nsp2:c.139G>A,p.G47S,missense;	0	0	0
945	G	T	orf1ab:c.680G>T,p.G227V,missense;nsp2:c.140G>T,p.G47V,missense;	0	0	0
946	T	C	orf1ab:c.681T>C,p.G227G,synonymous;nsp2:c.141T>C,p.G47G,synonymous;	0	0	0
946	T	A	orf1ab:c.681T>A,p.G227G,synonymous;nsp2:c.141T>A,p.G47G,synonymous;	0	0	0
949	A	G	orf1ab:c.684A>G,p.V228V,synonymous;nsp2:c.144A>G,p.V48V,synonymous;	0	0	0
950	T	C	orf1ab:c.685T>C,p.Y229H,missense;nsp2:c.145T>C,p.Y49H,missense;	0	0	0
951	A	G	orf1ab:c.686A>G,p.Y229C,missense;nsp2:c.146A>G,p.Y49C,missense;	0	0	0
952	C	T	orf1ab:c.687C>T,p.Y229Y,synonymous;nsp2:c.147C>T,p.Y49Y,synonymous;	0	0	0
953	T	C	orf1ab:c.688T>C,p.C230R,missense;nsp2:c.148T>C,p.C50R,missense;	0	0	0
953	T	A	orf1ab:c.688T>A,p.C230S,missense;nsp2:c.148T>A,p.C50S,missense;	0	0	0
954	G	A	orf1ab:c.689G>A,p.C230Y,missense;nsp2:c.149G>A,p.C50Y,missense;	0	0	0
955	C	T	orf1ab:c.690C>T,p.C230C,synonymous;nsp2:c.150C>T,p.C50C,synonymous;	0	0	0
956	T	A	orf1ab:c.691T>A,p.C231S,missense;nsp2:c.151T>A,p.C51S,missense;	0	0	0
957	G	A	orf1ab:c.692G>A,p.C231Y,missense;nsp2:c.152G>A,p.C51Y,missense;	0	0	0
958	C	T	orf1ab:c.693C>T,p.C231C,synonymous;nsp2:c.153C>T,p.C51C,synonymous;	0	0	0
959	C	T	orf1ab:c.694C>T,p.R232C,missense;nsp2:c.154C>T,p.R52C,missense;	0	0	0
959	C	A	orf1ab:c.694C>A,p.R232S,missense;nsp2:c.154C>A,p.R52S,missense;	0	0	0
960	G	T	orf1ab:c.695G>T,p.R232L,missense;nsp2:c.155G>T,p.R52L,missense;	0	0	0
960	G	A	orf1ab:c.695G>A,p.R232H,missense;nsp2:c.155G>A,p.R52H,missense;	0	0	0
963	A	T	orf1ab:c.698A>T,p.E233V,missense;nsp2:c.158A>T,p.E53V,missense;	0	0	0
963	A	G	orf1ab:c.698A>G,p.E233G,missense;nsp2:c.158A>G,p.E53G,missense;	0	0	0
964	A	G	orf1ab:c.699A>G,p.E233E,synonymous;nsp2:c.159A>G,p.E53E,synonymous;	0	0	0
965	C	T	orf1ab:c.700C>T,p.H234Y,missense;nsp2:c.160C>T,p.H54Y,missense;	0	0	0
967	T	C	orf1ab:c.702T>C,p.H234H,synonymous;nsp2:c.162T>C,p.H54H,synonymous;	0	0	0
968	G	A	orf1ab:c.703G>A,p.E235K,missense;nsp2:c.163G>A,p.E55K,missense;	0	0	0
969	A	G	orf1ab:c.704A>G,p.E235G,missense;nsp2:c.164A>G,p.E55G,missense;	0	0	0
970	G	T	orf1ab:c.705G>T,p.E235D,missense;nsp2:c.165G>T,p.E55D,missense;	0	0	0
970	G	C	orf1ab:c.705G>C,p.E235D,missense;nsp2:c.165G>C,p.E55D,missense;	0	0	0
970	G	A	orf1ab:c.705G>A,p.E235E,synonymous;nsp2:c.165G>A,p.E55E,synonymous;	0	0	0
973	T	C	orf1ab:c.708T>C,p.H236H,synonymous;nsp2:c.168T>C,p.H56H,synonymous;	0	0	0
976	A	G	orf1ab:c.711A>G,p.E237E,synonymous;nsp2:c.171A>G,p.E57E,synonymous;	0	0	0
979	T	C	orf1ab:c.714T>C,p.I238I,synonymous;nsp2:c.174T>C,p.I58I,synonymous;	0	0	0
980	G	A	orf1ab:c.715G>A,p.A239T,missense;nsp2:c.175G>A,p.A59T,missense;	0	0	0
981	C	T	orf1ab:c.716C>T,p.A239V,missense;nsp2:c.176C>T,p.A59V,missense;	0	0	0
982	T	A	orf1ab:c.717T>A,p.A239A,synonymous;nsp2:c.177T>A,p.A59A,synonymous;	0	0	0
983	T	G	orf1ab:c.718T>G,p.W240G,missense;nsp2:c.178T>G,p.W60G,missense;	0	0	0
986	T	C	orf1ab:c.721T>C,p.Y241H,missense;nsp2:c.181T>C,p.Y61H,missense;	0	0	0
988	C	T	orf1ab:c.723C>T,p.Y241Y,synonymous;nsp2:c.183C>T,p.Y61Y,synonymous;	0	0	0
990	C	T	orf1ab:c.725C>T,p.T242M,missense;nsp2:c.185C>T,p.T62M,missense;	0	0	0
991	GG	TA	orf1ab:c.726GG>TA,p.TE242TK,missense;nsp2:c.186GG>TA,p.TE62TK,missense;	0	0	0
991	G	T	orf1ab:c.726G>T,p.T242T,synonymous;nsp2:c.186G>T,p.T62T,synonymous;	0	0	0
991	G	A	orf1ab:c.726G>A,p.T242T,synonymous;nsp2:c.186G>A,p.T62T,synonymous;	0	0	0
992	G	A	orf1ab:c.727G>A,p.E243K,missense;nsp2:c.187G>A,p.E63K,missense;	0	0	0
994	A	G	orf1ab:c.729A>G,p.E243E,synonymous;nsp2:c.189A>G,p.E63E,synonymous;	0	0	0
995	C	T	orf1ab:c.730C>T,p.R244C,missense;nsp2:c.190C>T,p.R64C,missense;	0	0	0
997	T	C	orf1ab:c.732T>C,p.R244R,synonymous;nsp2:c.192T>C,p.R64R,synonymous;	0	0	0
998	T	G	orf1ab:c.733T>G,p.S245A,missense;nsp2:c.193T>G,p.S65A,missense;	0	0	0
999	C	T	orf1ab:c.734C>T,p.S245F,missense;nsp2:c.194C>T,p.S65F,missense;	0	0	0
1000	T	C	orf1ab:c.735T>C,p.S245S,synonymous;nsp2:c.195T>C,p.S65S,synonymous;	0	0	0
1001	G	A	orf1ab:c.736G>A,p.E246K,missense;nsp2:c.196G>A,p.E66K,missense;	0	0	0
1002	A	G	orf1ab:c.737A>G,p.E246G,missense;nsp2:c.197A>G,p.E66G,missense;	0	0	0
1002	A	C	orf1ab:c.737A>C,p.E246A,missense;nsp2:c.197A>C,p.E66A,missense;	0	0	0
1003	A	T	orf1ab:c.738A>T,p.E246D,missense;nsp2:c.198A>T,p.E66D,missense;	0	0	0
1003	A	C	orf1ab:c.738A>C,p.E246D,missense;nsp2:c.198A>C,p.E66D,missense;	0	0	0
1004	A	G	orf1ab:c.739A>G,p.K247E,missense;nsp2:c.199A>G,p.K67E,missense;	0	0	0
1004	A	.	orf1ab:c.739A>.,p.P276*,frameshiftDel;nsp2:c.199A>.,p.P96*,frameshiftDel;	0	0	0
1005	A	G	orf1ab:c.740A>G,p.K247R,missense;nsp2:c.200A>G,p.K67R,missense;	0	0	0
1006	G	T	orf1ab:c.741G>T,p.K247N,missense;nsp2:c.201G>T,p.K67N,missense;	0	0	0
1006	G	A	orf1ab:c.741G>A,p.K247K,synonymous;nsp2:c.201G>A,p.K67K,synonymous;	0	0	0
1007	A	C	orf1ab:c.742A>C,p.S248R,missense;nsp2:c.202A>C,p.S68R,missense;	0	0	0
1008	G	T	orf1ab:c.743G>T,p.S248I,missense;nsp2:c.203G>T,p.S68I,missense;	0	0	0
1009	C	T	orf1ab:c.744C>T,p.S248S,synonymous;nsp2:c.204C>T,p.S68S,synonymous;	0	0	0
1012	T	C	orf1ab:c.747T>C,p.Y249Y,synonymous;nsp2:c.207T>C,p.Y69Y,synonymous;	0	0	0
1014	A	G	orf1ab:c.749A>G,p.E250G,missense;nsp2:c.209A>G,p.E70G,missense;	0	0	0
1015	A	G	orf1ab:c.750A>G,p.E250E,synonymous;nsp2:c.210A>G,p.E70E,synonymous;	0	0	0
1017	T	C	orf1ab:c.752T>C,p.L251S,missense;nsp2:c.212T>C,p.L71S,missense;	0	0	0
1018	G	A	orf1ab:c.753G>A,p.L251L,synonymous;nsp2:c.213G>A,p.L71L,synonymous;	0	0	0
1021	G	A	orf1ab:c.756G>A,p.Q252Q,synonymous;nsp2:c.216G>A,p.Q72Q,synonymous;	0	0	0
1022	A	G	orf1ab:c.757A>G,p.T253A,missense;nsp2:c.217A>G,p.T73A,missense;	0	0	0
1023	C	T	orf1ab:c.758C>T,p.T253I,missense;nsp2:c.218C>T,p.T73I,missense;	0	0	0
1025	C	T	orf1ab:c.760C>T,p.P254S,missense;nsp2:c.220C>T,p.P74S,missense;	0	0	0
1027	T	C	orf1ab:c.762T>C,p.P254P,synonymous;nsp2:c.222T>C,p.P74P,synonymous;	0	0	0
1028	T	C	orf1ab:c.763T>C,p.F255L,missense;nsp2:c.223T>C,p.F75L,missense;	0	0	0
1030	T	C	orf1ab:c.765T>C,p.F255F,synonymous;nsp2:c.225T>C,p.F75F,synonymous;	0	0	0
1034	A	G	orf1ab:c.769A>G,p.I257V,missense;nsp2:c.229A>G,p.I77V,missense;	0	0	0
1035	T	C	orf1ab:c.770T>C,p.I257T,missense;nsp2:c.230T>C,p.I77T,missense;	0	0	0
1036	T	C	orf1ab:c.771T>C,p.I257I,synonymous;nsp2:c.231T>C,p.I77I,synonymous;	0	0	0
1040	T	C	orf1ab:c.775T>C,p.L259L,synonymous;nsp2:c.235T>C,p.L79L,synonymous;	0	0	0
1042	G	T	orf1ab:c.777G>T,p.L259F,missense;nsp2:c.237G>T,p.L79F,missense;	0	0	0
1042	G	A	orf1ab:c.777G>A,p.L259L,synonymous;nsp2:c.237G>A,p.L79L,synonymous;	0	0	0
1043	G	A	orf1ab:c.778G>A,p.A260T,missense;nsp2:c.238G>A,p.A80T,missense;	0	0	0
1044	C	T	orf1ab:c.779C>T,p.A260V,missense;nsp2:c.239C>T,p.A80V,missense;	0	0	0
1045	A	G	orf1ab:c.780A>G,p.A260A,synonymous;nsp2:c.240A>G,p.A80A,synonymous;	0	0	0
1048	G	T	orf1ab:c.783G>T,p.K261N,missense;nsp2:c.243G>T,p.K81N,missense;	0	0	0
1048	G	A	orf1ab:c.783G>A,p.K261K,synonymous;nsp2:c.243G>A,p.K81K,synonymous;	0	0	0
1055	G	T	orf1ab:c.790G>T,p.D264Y,missense;nsp2:c.250G>T,p.D84Y,missense;	0	0	0
1056	A	C	orf1ab:c.791A>C,p.D264A,missense;nsp2:c.251A>C,p.D84A,missense;	0	0	0
1057	C	T	orf1ab:c.792C>T,p.D264D,synonymous;nsp2:c.252C>T,p.D84D,synonymous;	1	0	0
1058	AC	GT	orf1ab:c.793AC>GT,p.T265V,missense;nsp2:c.253AC>GT,p.T85V,missense;	0	0	0
1059	CC	TT	orf1ab:c.794CC>TT,p.T265I,missense;nsp2:c.254CC>TT,p.T85I,missense;	0	0	0
1059	CC	AT	orf1ab:c.794CC>AT,p.T265N,missense;nsp2:c.254CC>AT,p.T85N,missense;	0	0	0
1059	C	T	orf1ab:c.794C>T,p.T265I,missense;nsp2:c.254C>T,p.T85I,missense;	1	1	1
1059	C	A	orf1ab:c.794C>A,p.T265N,missense;nsp2:c.254C>A,p.T85N,missense;	0	0	0
1060	C	T	orf1ab:c.795C>T,p.T265T,synonymous;nsp2:c.255C>T,p.T85T,synonymous;	0	0	0
1060	C	A	orf1ab:c.795C>A,p.T265T,synonymous;nsp2:c.255C>A,p.T85T,synonymous;	0	0	0
1061	T	C	orf1ab:c.796T>C,p.F266L,missense;nsp2:c.256T>C,p.F86L,missense;	0	0	0
1063	C	T	orf1ab:c.798C>T,p.F266F,synonymous;nsp2:c.258C>T,p.F86F,synonymous;	0	0	0
1064	A	T	orf1ab:c.799A>T,p.N267Y,missense;nsp2:c.259A>T,p.N87Y,missense;	0	0	0
1065	AT	CA	orf1ab:c.800AT>CA,p.N267T,missense;nsp2:c.260AT>CA,p.N87T,missense;	0	0	0
1065	A	G	orf1ab:c.800A>G,p.N267S,missense;nsp2:c.260A>G,p.N87S,missense;	0	0	0
1065	A	C	orf1ab:c.800A>C,p.N267T,missense;nsp2:c.260A>C,p.N87T,missense;	0	0	0
1066	T	C	orf1ab:c.801T>C,p.N267N,synonymous;nsp2:c.261T>C,p.N87N,synonymous;	0	0	0
1066	T	A	orf1ab:c.801T>A,p.N267K,missense;nsp2:c.261T>A,p.N87K,missense;	0	0	0
1068	G	A	orf1ab:c.803G>A,p.G268E,missense;nsp2:c.263G>A,p.G88E,missense;	0	0	0
1069	G	T	orf1ab:c.804G>T,p.G268G,synonymous;nsp2:c.264G>T,p.G88G,synonymous;	0	0	0
1069	G	A	orf1ab:c.804G>A,p.G268G,synonymous;nsp2:c.264G>A,p.G88G,synonymous;	0	0	0
1072	A	G	orf1ab:c.807A>G,p.E269E,synonymous;nsp2:c.267A>G,p.E89E,synonymous;	0	0	0
1072	A	C	orf1ab:c.807A>C,p.E269D,missense;nsp2:c.267A>C,p.E89D,missense;	0	0	0
1074	G	A	orf1ab:c.809G>A,p.C270Y,missense;nsp2:c.269G>A,p.C90Y,missense;	0	0	0
1075	T	C	orf1ab:c.810T>C,p.C270C,synonymous;nsp2:c.270T>C,p.C90C,synonymous;	0	0	0
1076	C	T	orf1ab:c.811C>T,p.P271S,missense;nsp2:c.271C>T,p.P91S,missense;	0	0	0
1077	C	T	orf1ab:c.812C>T,p.P271L,missense;nsp2:c.272C>T,p.P91L,missense;	0	0	0
1077	C	A	orf1ab:c.812C>A,p.P271Q,missense;nsp2:c.272C>A,p.P91Q,missense;	0	0	0
1079	A	G	orf1ab:c.814A>G,p.N272D,missense;nsp2:c.274A>G,p.N92D,missense;	0	0	0
1079	A	C	orf1ab:c.814A>C,p.N272H,missense;nsp2:c.274A>C,p.N92H,missense;	1	0	0
1080	ATT	...	orf1ab:c.815ATT>...,p.NF272-,inframeDel;nsp2:c.275ATT>...,p.NF92-,inframeDel;	0	0	0
1080	A	G	orf1ab:c.815A>G,p.N272S,missense;nsp2:c.275A>G,p.N92S,missense;	0	0	0
1080	A	C	orf1ab:c.815A>C,p.N272T,missense;nsp2:c.275A>C,p.N92T,missense;	0	0	0
1081	T	C	orf1ab:c.816T>C,p.N272N,synonymous;nsp2:c.276T>C,p.N92N,synonymous;	0	0	0
1085	G	T	orf1ab:c.820G>T,p.V274L,missense;nsp2:c.280G>T,p.V94L,missense;	0	0	0
1085	G	A	orf1ab:c.820G>A,p.V274I,missense;nsp2:c.280G>A,p.V94I,missense;	0	0	0
1086	T	C	orf1ab:c.821T>C,p.V274A,missense;nsp2:c.281T>C,p.V94A,missense;	0	0	0
1087	A	G	orf1ab:c.822A>G,p.V274V,synonymous;nsp2:c.282A>G,p.V94V,synonymous;	0	0	0
1087	A	C	orf1ab:c.822A>C,p.V274V,synonymous;nsp2:c.282A>C,p.V94V,synonymous;	0	0	0
1087	A	.	orf1ab:c.822A>.,p.P276*,frameshiftDel;nsp2:c.282A>.,p.P96*,frameshiftDel;	0	0	0
1088	T	G	orf1ab:c.823T>G,p.F275V,missense;nsp2:c.283T>G,p.F95V,missense;	0	0	0
1088	T	.	orf1ab:c.823T>.,p.P276*,frameshiftDel;nsp2:c.283T>.,p.P96*,frameshiftDel;	0	0	0
1090	T	C	orf1ab:c.825T>C,p.F275F,synonymous;nsp2:c.285T>C,p.F95F,synonymous;	0	0	0
1091	C	T	orf1ab:c.826C>T,p.P276S,missense;nsp2:c.286C>T,p.P96S,missense;	0	0	0
1093	CT	AC	orf1ab:c.828CT>AC,p.PL276PL,synonymous;nsp2:c.288CT>AC,p.PL96PL,synonymous;	0	0	0
1093	C	T	orf1ab:c.828C>T,p.P276P,synonymous;nsp2:c.288C>T,p.P96P,synonymous;	0	0	0
1094	T	C	orf1ab:c.829T>C,p.L277L,synonymous;nsp2:c.289T>C,p.L97L,synonymous;	0	0	0
1094	.	C	orf1ab:c.829.>C,p.V288*,frameshiftIns;nsp2:c.289.>C,p.V108*,frameshiftIns;	0	0	0
1096	A	T	orf1ab:c.831A>T,p.L277F,missense;nsp2:c.291A>T,p.L97F,missense;	0	0	0
1096	A	G	orf1ab:c.831A>G,p.L277L,synonymous;nsp2:c.291A>G,p.L97L,synonymous;	0	0	0
1097	A	G	orf1ab:c.832A>G,p.N278D,missense;nsp2:c.292A>G,p.N98D,missense;	0	0	0
1097	A	C	orf1ab:c.832A>C,p.N278H,missense;nsp2:c.292A>C,p.N98H,missense;	0	0	0
1098	A	G	orf1ab:c.833A>G,p.N278S,missense;nsp2:c.293A>G,p.N98S,missense;	0	0	0
1099	T	G	orf1ab:c.834T>G,p.N278K,missense;nsp2:c.294T>G,p.N98K,missense;	0	0	0
1099	T	C	orf1ab:c.834T>C,p.N278N,synonymous;nsp2:c.294T>C,p.N98N,synonymous;	0	0	0
1100	TC	GT	orf1ab:c.835TC>GT,p.S279V,missense;nsp2:c.295TC>GT,p.S99V,missense;	0	0	0
1100	T	G	orf1ab:c.835T>G,p.S279A,missense;nsp2:c.295T>G,p.S99A,missense;	0	0	0
1100	T	A	orf1ab:c.835T>A,p.S279T,missense;nsp2:c.295T>A,p.S99T,missense;	0	0	0
1101	C	T	orf1ab:c.836C>T,p.S279F,missense;nsp2:c.296C>T,p.S99F,missense;	1	0	0
1102	C	T	orf1ab:c.837C>T,p.S279S,synonymous;nsp2:c.297C>T,p.S99S,synonymous;	0	0	0
1102	C	A	orf1ab:c.837C>A,p.S279S,synonymous;nsp2:c.297C>A,p.S99S,synonymous;	0	0	0
1103	A	T	orf1ab:c.838A>T,p.I280L,missense;nsp2:c.298A>T,p.I100L,missense;	0	0	0
1103	A	G	orf1ab:c.838A>G,p.I280V,missense;nsp2:c.298A>G,p.I100V,missense;	0	0	0
1104	TA	CT	orf1ab:c.839TA>CT,p.I280T,missense;nsp2:c.299TA>CT,p.I100T,missense;	0	0	0
1104	T	C	orf1ab:c.839T>C,p.I280T,missense;nsp2:c.299T>C,p.I100T,missense;	0	0	0
1105	A	G	orf1ab:c.840A>G,p.I280M,missense;nsp2:c.300A>G,p.I100M,missense;	0	0	0
1106	A	T	orf1ab:c.841A>T,p.I281F,missense;nsp2:c.301A>T,p.I101F,missense;	0	0	0
1106	A	G	orf1ab:c.841A>G,p.I281V,missense;nsp2:c.301A>G,p.I101V,missense;	0	0	0
1107	T	C	orf1ab:c.842T>C,p.I281T,missense;nsp2:c.302T>C,p.I101T,missense;	0	0	0
1108	C	T	orf1ab:c.843C>T,p.I281I,synonymous;nsp2:c.303C>T,p.I101I,synonymous;	0	0	0
1110	A	C	orf1ab:c.845A>C,p.K282T,missense;nsp2:c.305A>C,p.K102T,missense;	0	0	0
1111	G	A	orf1ab:c.846G>A,p.K282K,synonymous;nsp2:c.306G>A,p.K102K,synonymous;	0	0	0
1112	A	G	orf1ab:c.847A>G,p.T283A,missense;nsp2:c.307A>G,p.T103A,missense;	0	0	0
1113	C	T	orf1ab:c.848C>T,p.T283I,missense;nsp2:c.308C>T,p.T103I,missense;	0	0	0
1114	T	C	orf1ab:c.849T>C,p.T283T,synonymous;nsp2:c.309T>C,p.T103T,synonymous;	0	0	0
1114	T	A	orf1ab:c.849T>A,p.T283T,synonymous;nsp2:c.309T>A,p.T103T,synonymous;	0	0	0
1115	A	G	orf1ab:c.850A>G,p.I284V,missense;nsp2:c.310A>G,p.I104V,missense;	0	0	0
1116	T	G	orf1ab:c.851T>G,p.I284S,missense;nsp2:c.311T>G,p.I104S,missense;	0	0	0
1116	T	C	orf1ab:c.851T>C,p.I284T,missense;nsp2:c.311T>C,p.I104T,missense;	0	0	0
1117	T	C	orf1ab:c.852T>C,p.I284I,synonymous;nsp2:c.312T>C,p.I104I,synonymous;	0	0	0
1119	A	C	orf1ab:c.854A>C,p.Q285P,missense;nsp2:c.314A>C,p.Q105P,missense;	0	0	0
1120	A	G	orf1ab:c.855A>G,p.Q285Q,synonymous;nsp2:c.315A>G,p.Q105Q,synonymous;	0	0	0
1121	C	T	orf1ab:c.856C>T,p.P286S,missense;nsp2:c.316C>T,p.P106S,missense;	0	0	0
1123	A	T	orf1ab:c.858A>T,p.P286P,synonymous;nsp2:c.318A>T,p.P106P,synonymous;	0	0	0
1123	A	G	orf1ab:c.858A>G,p.P286P,synonymous;nsp2:c.318A>G,p.P106P,synonymous;	0	0	0
1124	A	G	orf1ab:c.859A>G,p.R287G,missense;nsp2:c.319A>G,p.R107G,missense;	0	0	0
1124	A	C	orf1ab:c.859A>C,p.R287R,synonymous;nsp2:c.319A>C,p.R107R,synonymous;	0	0	0
1125	G	T	orf1ab:c.860G>T,p.R287M,missense;nsp2:c.320G>T,p.R107M,missense;	0	0	0
1125	G	A	orf1ab:c.860G>A,p.R287K,missense;nsp2:c.320G>A,p.R107K,missense;	0	0	0
1126	G	T	orf1ab:c.861G>T,p.R287S,missense;nsp2:c.321G>T,p.R107S,missense;	0	0	0
1126	G	A	orf1ab:c.861G>A,p.R287R,synonymous;nsp2:c.321G>A,p.R107R,synonymous;	0	0	0
1127	G	T	orf1ab:c.862G>T,p.V288F,missense;nsp2:c.322G>T,p.V108F,missense;	0	0	0
1132	A	G	orf1ab:c.867A>G,p.E289E,synonymous;nsp2:c.327A>G,p.E109E,synonymous;	0	0	0
1132	A	C	orf1ab:c.867A>C,p.E289D,missense;nsp2:c.327A>C,p.E109D,missense;	0	0	0
1133	A	T	orf1ab:c.868A>T,p.K290*,stopGain;nsp2:c.328A>T,p.K110*,stopGain;	0	0	0
1134	A	T	orf1ab:c.869A>T,p.K290M,missense;nsp2:c.329A>T,p.K110M,missense;	0	0	0
1134	A	G	orf1ab:c.869A>G,p.K290R,missense;nsp2:c.329A>G,p.K110R,missense;	0	0	0
1135	G	T	orf1ab:c.870G>T,p.K290N,missense;nsp2:c.330G>T,p.K110N,missense;	0	0	0
1135	G	A	orf1ab:c.870G>A,p.K290K,synonymous;nsp2:c.330G>A,p.K110K,synonymous;	0	0	0
1139	A	G	orf1ab:c.874A>G,p.K292E,missense;nsp2:c.334A>G,p.K112E,missense;	0	0	0
1140	A	C	orf1ab:c.875A>C,p.K292T,missense;nsp2:c.335A>C,p.K112T,missense;	0	0	0
1141	G	T	orf1ab:c.876G>T,p.K292N,missense;nsp2:c.336G>T,p.K112N,missense;	0	0	0
1141	G	A	orf1ab:c.876G>A,p.K292K,synonymous;nsp2:c.336G>A,p.K112K,synonymous;	0	0	0
1142	C	T	orf1ab:c.877C>T,p.L293F,missense;nsp2:c.337C>T,p.L113F,missense;	0	0	0
1145	G	A	orf1ab:c.880G>A,p.D294N,missense;nsp2:c.340G>A,p.D114N,missense;	0	0	0
1146	A	G	orf1ab:c.881A>G,p.D294G,missense;nsp2:c.341A>G,p.D114G,missense;	0	0	0
1147	T	G	orf1ab:c.882T>G,p.D294E,missense;nsp2:c.342T>G,p.D114E,missense;	0	0	0
1147	T	C	orf1ab:c.882T>C,p.D294D,synonymous;nsp2:c.342T>C,p.D114D,synonymous;	0	0	0
1147	T	A	orf1ab:c.882T>A,p.D294E,missense;nsp2:c.342T>A,p.D114E,missense;	0	0	0
1148	G	T	orf1ab:c.883G>T,p.G295C,missense;nsp2:c.343G>T,p.G115C,missense;	0	0	0
1148	G	A	orf1ab:c.883G>A,p.G295S,missense;nsp2:c.343G>A,p.G115S,missense;	0	0	0
1149	G	T	orf1ab:c.884G>T,p.G295V,missense;nsp2:c.344G>T,p.G115V,missense;	0	0	0
1149	G	A	orf1ab:c.884G>A,p.G295D,missense;nsp2:c.344G>A,p.G115D,missense;	0	0	0
1150	C	T	orf1ab:c.885C>T,p.G295G,synonymous;nsp2:c.345C>T,p.G115G,synonymous;	0	0	0
1154	A	G	orf1ab:c.889A>G,p.M297V,missense;nsp2:c.349A>G,p.M117V,missense;	0	0	0
1155	T	C	orf1ab:c.890T>C,p.M297T,missense;nsp2:c.350T>C,p.M117T,missense;	0	0	0
1155	T	A	orf1ab:c.890T>A,p.M297K,missense;nsp2:c.350T>A,p.M117K,missense;	0	0	0
1156	G	T	orf1ab:c.891G>T,p.M297I,missense;nsp2:c.351G>T,p.M117I,missense;	0	0	0
1156	G	A	orf1ab:c.891G>A,p.M297I,missense;nsp2:c.351G>A,p.M117I,missense;	0	0	0
1157	G	T	orf1ab:c.892G>T,p.G298C,missense;nsp2:c.352G>T,p.G118C,missense;	0	0	0
1157	G	A	orf1ab:c.892G>A,p.G298S,missense;nsp2:c.352G>A,p.G118S,missense;	0	0	0
1158	G	T	orf1ab:c.893G>T,p.G298V,missense;nsp2:c.353G>T,p.G118V,missense;	0	0	0
1158	G	A	orf1ab:c.893G>A,p.G298D,missense;nsp2:c.353G>A,p.G118D,missense;	0	0	0
1159	T	C	orf1ab:c.894T>C,p.G298G,synonymous;nsp2:c.354T>C,p.G118G,synonymous;	0	0	0
1159	T	A	orf1ab:c.894T>A,p.G298G,synonymous;nsp2:c.354T>A,p.G118G,synonymous;	0	0	0
1161	G	A	orf1ab:c.896G>A,p.R299K,missense;nsp2:c.356G>A,p.R119K,missense;	0	0	0
1162	A	G	orf1ab:c.897A>G,p.R299R,synonymous;nsp2:c.357A>G,p.R119R,synonymous;	0	0	0
1163	A	T	orf1ab:c.898A>T,p.I300F,missense;nsp2:c.358A>T,p.I120F,missense;	1	1	1
1163	A	G	orf1ab:c.898A>G,p.I300V,missense;nsp2:c.358A>G,p.I120V,missense;	0	0	0
1165	T	C	orf1ab:c.900T>C,p.I300I,synonymous;nsp2:c.360T>C,p.I120I,synonymous;	0	0	0
1166	C	G	orf1ab:c.901C>G,p.R301G,missense;nsp2:c.361C>G,p.R121G,missense;	0	0	0
1167	G	A	orf1ab:c.902G>A,p.R301Q,missense;nsp2:c.362G>A,p.R121Q,missense;	0	0	0
1168	A	G	orf1ab:c.903A>G,p.R301R,synonymous;nsp2:c.363A>G,p.R121R,synonymous;	0	0	0
1169	T	C	orf1ab:c.904T>C,p.S302P,missense;nsp2:c.364T>C,p.S122P,missense;	0	0	0
1170	C	T	orf1ab:c.905C>T,p.S302F,missense;nsp2:c.365C>T,p.S122F,missense;	0	0	0
1171	T	C	orf1ab:c.906T>C,p.S302S,synonymous;nsp2:c.366T>C,p.S122S,synonymous;	0	0	0
1172	G	A	orf1ab:c.907G>A,p.V303I,missense;nsp2:c.367G>A,p.V123I,missense;	0	0	0
1174	C	T	orf1ab:c.909C>T,p.V303V,synonymous;nsp2:c.369C>T,p.V123V,synonymous;	0	0	0
1174	C	G	orf1ab:c.909C>G,p.V303V,synonymous;nsp2:c.369C>G,p.V123V,synonymous;	0	0	0
1177	T	C	orf1ab:c.912T>C,p.Y304Y,synonymous;nsp2:c.372T>C,p.Y124Y,synonymous;	0	0	0
1178	C	T	orf1ab:c.913C>T,p.P305S,missense;nsp2:c.373C>T,p.P125S,missense;	0	0	0
1179	C	T	orf1ab:c.914C>T,p.P305L,missense;nsp2:c.374C>T,p.P125L,missense;	0	0	0
1180	A	T	orf1ab:c.915A>T,p.P305P,synonymous;nsp2:c.375A>T,p.P125P,synonymous;	0	0	0
1181	G	T	orf1ab:c.916G>T,p.V306F,missense;nsp2:c.376G>T,p.V126F,missense;	0	0	0
1181	G	A	orf1ab:c.916G>A,p.V306I,missense;nsp2:c.376G>A,p.V126I,missense;	0	0	0
1183	T	C	orf1ab:c.918T>C,p.V306V,synonymous;nsp2:c.378T>C,p.V126V,synonymous;	0	0	0
1183	T	A	orf1ab:c.918T>A,p.V306V,synonymous;nsp2:c.378T>A,p.V126V,synonymous;	0	0	0
1184	G	A	orf1ab:c.919G>A,p.A307T,missense;nsp2:c.379G>A,p.A127T,missense;	0	0	0
1185	C	T	orf1ab:c.920C>T,p.A307V,missense;nsp2:c.380C>T,p.A127V,missense;	0	0	0
1186	G	T	orf1ab:c.921G>T,p.A307A,synonymous;nsp2:c.381G>T,p.A127A,synonymous;	0	0	0
1186	G	C	orf1ab:c.921G>C,p.A307A,synonymous;nsp2:c.381G>C,p.A127A,synonymous;	0	0	0
1186	G	A	orf1ab:c.921G>A,p.A307A,synonymous;nsp2:c.381G>A,p.A127A,synonymous;	1	0	0
1187	T	G	orf1ab:c.922T>G,p.S308A,missense;nsp2:c.382T>G,p.S128A,missense;	0	0	0
1187	T	C	orf1ab:c.922T>C,p.S308P,missense;nsp2:c.382T>C,p.S128P,missense;	0	0	0
1188	C	T	orf1ab:c.923C>T,p.S308L,missense;nsp2:c.383C>T,p.S128L,missense;	0	0	0
1189	A	G	orf1ab:c.924A>G,p.S308S,synonymous;nsp2:c.384A>G,p.S128S,synonymous;	0	0	0
1190	C	T	orf1ab:c.925C>T,p.P309S,missense;nsp2:c.385C>T,p.P129S,missense;	0	0	0
1190	C	G	orf1ab:c.925C>G,p.P309A,missense;nsp2:c.385C>G,p.P129A,missense;	0	0	0
1191	C	T	orf1ab:c.926C>T,p.P309L,missense;nsp2:c.386C>T,p.P129L,missense;	1	0	0
1191	C	A	orf1ab:c.926C>A,p.P309Q,missense;nsp2:c.386C>A,p.P129Q,missense;	0	0	0
1192	A	T	orf1ab:c.927A>T,p.P309P,synonymous;nsp2:c.387A>T,p.P129P,synonymous;	0	0	0
1193	A	G	orf1ab:c.928A>G,p.N310D,missense;nsp2:c.388A>G,p.N130D,missense;	0	0	0
1194	A	T	orf1ab:c.929A>T,p.N310I,missense;nsp2:c.389A>T,p.N130I,missense;	0	0	0
1194	A	G	orf1ab:c.929A>G,p.N310S,missense;nsp2:c.389A>G,p.N130S,missense;	0	0	0
1195	T	C	orf1ab:c.930T>C,p.N310N,synonymous;nsp2:c.390T>C,p.N130N,synonymous;	0	0	0
1198	A	G	orf1ab:c.933A>G,p.E311E,synonymous;nsp2:c.393A>G,p.E131E,synonymous;	0	0	0
1201	C	T	orf1ab:c.936C>T,p.C312C,synonymous;nsp2:c.396C>T,p.C132C,synonymous;	0	0	0
1202	A	T	orf1ab:c.937A>T,p.N313Y,missense;nsp2:c.397A>T,p.N133Y,missense;	0	0	0
1202	A	G	orf1ab:c.937A>G,p.N313D,missense;nsp2:c.397A>G,p.N133D,missense;	0	0	0
1203	A	G	orf1ab:c.938A>G,p.N313S,missense;nsp2:c.398A>G,p.N133S,missense;	0	0	0
1204	C	T	orf1ab:c.939C>T,p.N313N,synonymous;nsp2:c.399C>T,p.N133N,synonymous;	0	0	0
1205	CAA	TGG	orf1ab:c.940CAA>TGG,p.Q314W,missense;nsp2:c.400CAA>TGG,p.Q134W,missense;	0	0	0
1205	CA	TG	orf1ab:c.940CA>TG,p.Q314*,stopGain;nsp2:c.400CA>TG,p.Q134*,stopGain;	0	0	0
1205	C	A	orf1ab:c.940C>A,p.Q314K,missense;nsp2:c.400C>A,p.Q134K,missense;	0	0	0
1206	A	C	orf1ab:c.941A>C,p.Q314P,missense;nsp2:c.401A>C,p.Q134P,missense;	0	0	0
1207	A	G	orf1ab:c.942A>G,p.Q314Q,synonymous;nsp2:c.402A>G,p.Q134Q,synonymous;	0	0	0
1208	A	G	orf1ab:c.943A>G,p.M315V,missense;nsp2:c.403A>G,p.M135V,missense;	0	0	0
1209	T	C	orf1ab:c.944T>C,p.M315T,missense;nsp2:c.404T>C,p.M135T,missense;	0	0	0
1210	G	T	orf1ab:c.945G>T,p.M315I,missense;nsp2:c.405G>T,p.M135I,missense;	1	1	0
1210	G	C	orf1ab:c.945G>C,p.M315I,missense;nsp2:c.405G>C,p.M135I,missense;	0	0	0
1210	G	A	orf1ab:c.945G>A,p.M315I,missense;nsp2:c.405G>A,p.M135I,missense;	0	0	0
1211	TG	CA	orf1ab:c.946TG>CA,p.C316H,missense;nsp2:c.406TG>CA,p.C136H,missense;	0	0	0
1211	T	G	orf1ab:c.946T>G,p.C316G,missense;nsp2:c.406T>G,p.C136G,missense;	0	0	0
1211	T	C	orf1ab:c.946T>C,p.C316R,missense;nsp2:c.406T>C,p.C136R,missense;	0	0	0
1211	T	A	orf1ab:c.946T>A,p.C316S,missense;nsp2:c.406T>A,p.C136S,missense;	0	0	0
1212	G	T	orf1ab:c.947G>T,p.C316F,missense;nsp2:c.407G>T,p.C136F,missense;	0	0	0
1212	G	C	orf1ab:c.947G>C,p.C316S,missense;nsp2:c.407G>C,p.C136S,missense;	0	0	0
1213	C	T	orf1ab:c.948C>T,p.C316C,synonymous;nsp2:c.408C>T,p.C136C,synonymous;	0	0	0
1214	C	T	orf1ab:c.949C>T,p.L317F,missense;nsp2:c.409C>T,p.L137F,missense;	0	0	0
1214	C	A	orf1ab:c.949C>A,p.L317I,missense;nsp2:c.409C>A,p.L137I,missense;	0	0	0
1215	T	C	orf1ab:c.950T>C,p.L317P,missense;nsp2:c.410T>C,p.L137P,missense;	0	0	0
1216	T	G	orf1ab:c.951T>G,p.L317L,synonymous;nsp2:c.411T>G,p.L137L,synonymous;	0	0	0
1216	T	C	orf1ab:c.951T>C,p.L317L,synonymous;nsp2:c.411T>C,p.L137L,synonymous;	0	0	0
1218	C	T	orf1ab:c.953C>T,p.S318L,missense;nsp2:c.413C>T,p.S138L,missense;	0	0	0
1219	A	G	orf1ab:c.954A>G,p.S318S,synonymous;nsp2:c.414A>G,p.S138S,synonymous;	0	0	0
1221	C	T	orf1ab:c.956C>T,p.T319I,missense;nsp2:c.416C>T,p.T139I,missense;	0	0	0
1222	T	G	orf1ab:c.957T>G,p.T319T,synonymous;nsp2:c.417T>G,p.T139T,synonymous;	0	0	0
1222	T	C	orf1ab:c.957T>C,p.T319T,synonymous;nsp2:c.417T>C,p.T139T,synonymous;	0	0	0
1223	C	T	orf1ab:c.958C>T,p.L320F,missense;nsp2:c.418C>T,p.L140F,missense;	0	0	0
1225	C	T	orf1ab:c.960C>T,p.L320L,synonymous;nsp2:c.420C>T,p.L140L,synonymous;	0	0	0
1225	C	A	orf1ab:c.960C>A,p.L320L,synonymous;nsp2:c.420C>A,p.L140L,synonymous;	0	0	0
1226	A	C	orf1ab:c.961A>C,p.M321L,missense;nsp2:c.421A>C,p.M141L,missense;	0	0	0
1227	T	C	orf1ab:c.962T>C,p.M321T,missense;nsp2:c.422T>C,p.M141T,missense;	0	0	0
1228	G	T	orf1ab:c.963G>T,p.M321I,missense;nsp2:c.423G>T,p.M141I,missense;	0	0	0
1228	G	A	orf1ab:c.963G>A,p.M321I,missense;nsp2:c.423G>A,p.M141I,missense;	0	0	0
1229	A	G	orf1ab:c.964A>G,p.K322E,missense;nsp2:c.424A>G,p.K142E,missense;	0	0	0
1230	A	G	orf1ab:c.965A>G,p.K322R,missense;nsp2:c.425A>G,p.K142R,missense;	0	0	0
1231	G	T	orf1ab:c.966G>T,p.K322N,missense;nsp2:c.426G>T,p.K142N,missense;	0	0	0
1234	T	C	orf1ab:c.969T>C,p.C323C,synonymous;nsp2:c.429T>C,p.C143C,synonymous;	0	0	0
1235	G	A	orf1ab:c.970G>A,p.D324N,missense;nsp2:c.430G>A,p.D144N,missense;	0	0	0
1236	A	G	orf1ab:c.971A>G,p.D324G,missense;nsp2:c.431A>G,p.D144G,missense;	1	0	0
1237	T	C	orf1ab:c.972T>C,p.D324D,synonymous;nsp2:c.432T>C,p.D144D,synonymous;	0	0	0
1237	T	A	orf1ab:c.972T>A,p.D324E,missense;nsp2:c.432T>A,p.D144E,missense;	0	0	0
1238	C	T	orf1ab:c.973C>T,p.H325Y,missense;nsp2:c.433C>T,p.H145Y,missense;	0	0	0
1238	C	A	orf1ab:c.973C>A,p.H325N,missense;nsp2:c.433C>A,p.H145N,missense;	0	0	0
1239	A	G	orf1ab:c.974A>G,p.H325R,missense;nsp2:c.434A>G,p.H145R,missense;	0	0	0
1243	T	C	orf1ab:c.978T>C,p.C326C,synonymous;nsp2:c.438T>C,p.C146C,synonymous;	0	0	0
1244	G	T	orf1ab:c.979G>T,p.G327C,missense;nsp2:c.439G>T,p.G147C,missense;	0	0	0
1244	G	A	orf1ab:c.979G>A,p.G327S,missense;nsp2:c.439G>A,p.G147S,missense;	0	0	0
1245	G	A	orf1ab:c.980G>A,p.G327D,missense;nsp2:c.440G>A,p.G147D,missense;	0	0	0
1246	T	C	orf1ab:c.981T>C,p.G327G,synonymous;nsp2:c.441T>C,p.G147G,synonymous;	0	0	0
1248	A	C	orf1ab:c.983A>C,p.E328A,missense;nsp2:c.443A>C,p.E148A,missense;	0	0	0
1249	A	G	orf1ab:c.984A>G,p.E328E,synonymous;nsp2:c.444A>G,p.E148E,synonymous;	0	0	0
1250	A	G	orf1ab:c.985A>G,p.T329A,missense;nsp2:c.445A>G,p.T149A,missense;	0	0	0
1251	C	T	orf1ab:c.986C>T,p.T329I,missense;nsp2:c.446C>T,p.T149I,missense;	0	0	0
1251	C	A	orf1ab:c.986C>A,p.T329N,missense;nsp2:c.446C>A,p.T149N,missense;	0	0	0
1252	T	G	orf1ab:c.987T>G,p.T329T,synonymous;nsp2:c.447T>G,p.T149T,synonymous;	0	0	0
1255	A	G	orf1ab:c.990A>G,p.S330S,synonymous;nsp2:c.450A>G,p.S150S,synonymous;	0	0	0
1260	A	T	orf1ab:c.995A>T,p.Q332L,missense;nsp2:c.455A>T,p.Q152L,missense;	0	0	0
1261	G	T	orf1ab:c.996G>T,p.Q332H,missense;nsp2:c.456G>T,p.Q152H,missense;	0	0	0
1261	G	A	orf1ab:c.996G>A,p.Q332Q,synonymous;nsp2:c.456G>A,p.Q152Q,synonymous;	0	0	0
1262	AC	CT	orf1ab:c.997AC>CT,p.T333L,missense;nsp2:c.457AC>CT,p.T153L,missense;	0	0	0
1262	A	G	orf1ab:c.997A>G,p.T333A,missense;nsp2:c.457A>G,p.T153A,missense;	0	0	0
1263	C	T	orf1ab:c.998C>T,p.T333M,missense;nsp2:c.458C>T,p.T153M,missense;	0	0	0
1263	C	A	orf1ab:c.998C>A,p.T333K,missense;nsp2:c.458C>A,p.T153K,missense;	0	0	0
1264	G	T	orf1ab:c.999G>T,p.T333T,synonymous;nsp2:c.459G>T,p.T153T,synonymous;	0	0	0
1264	G	A	orf1ab:c.999G>A,p.T333T,synonymous;nsp2:c.459G>A,p.T153T,synonymous;	0	0	0
1265	G	A	orf1ab:c.1000G>A,p.G334S,missense;nsp2:c.460G>A,p.G154S,missense;	0	0	0
1266	G	T	orf1ab:c.1001G>T,p.G334V,missense;nsp2:c.461G>T,p.G154V,missense;	0	0	0
1267	C	T	orf1ab:c.1002C>T,p.G334G,synonymous;nsp2:c.462C>T,p.G154G,synonymous;	0	0	0
1268	G	A	orf1ab:c.1003G>A,p.D335N,missense;nsp2:c.463G>A,p.D155N,missense;	0	0	0
1269	A	G	orf1ab:c.1004A>G,p.D335G,missense;nsp2:c.464A>G,p.D155G,missense;	0	0	0
1270	T	C	orf1ab:c.1005T>C,p.D335D,synonymous;nsp2:c.465T>C,p.D155D,synonymous;	0	0	0
1273	TG	CC	orf1ab:c.1008TG>CC,p.FV336FL,missense;nsp2:c.468TG>CC,p.FV156FL,missense;	0	0	0
1274	G	T	orf1ab:c.1009G>T,p.V337F,missense;nsp2:c.469G>T,p.V157F,missense;	0	0	0
1274	G	C	orf1ab:c.1009G>C,p.V337L,missense;nsp2:c.469G>C,p.V157L,missense;	0	0	0
1274	G	A	orf1ab:c.1009G>A,p.V337I,missense;nsp2:c.469G>A,p.V157I,missense;	0	0	0
1275	T	C	orf1ab:c.1010T>C,p.V337A,missense;nsp2:c.470T>C,p.V157A,missense;	0	0	0
1278	A	G	orf1ab:c.1013A>G,p.K338R,missense;nsp2:c.473A>G,p.K158R,missense;	0	0	0
1279	A	G	orf1ab:c.1014A>G,p.K338K,synonymous;nsp2:c.474A>G,p.K158K,synonymous;	0	0	0
1280	G	A	orf1ab:c.1015G>A,p.A339T,missense;nsp2:c.475G>A,p.A159T,missense;	0	0	0
1281	C	T	orf1ab:c.1016C>T,p.A339V,missense;nsp2:c.476C>T,p.A159V,missense;	0	0	0
1281	C	A	orf1ab:c.1016C>A,p.A339D,missense;nsp2:c.476C>A,p.A159D,missense;	0	0	0
1282	C	T	orf1ab:c.1017C>T,p.A339A,synonymous;nsp2:c.477C>T,p.A159A,synonymous;	0	0	0
1284	C	T	orf1ab:c.1019C>T,p.T340I,missense;nsp2:c.479C>T,p.T160I,missense;	0	0	0
1285	T	A	orf1ab:c.1020T>A,p.T340T,synonymous;nsp2:c.480T>A,p.T160T,synonymous;	0	0	0
1288	C	T	orf1ab:c.1023C>T,p.C341C,synonymous;nsp2:c.483C>T,p.C161C,synonymous;	0	0	0
1290	.	A	orf1ab:c.1025.>A,p.T346*,frameshiftIns;nsp2:c.485.>A,p.T166*,frameshiftIns;	0	0	0
1291	A	G	orf1ab:c.1026A>G,p.E342E,synonymous;nsp2:c.486A>G,p.E162E,synonymous;	0	0	0
1292	T	C	orf1ab:c.1027T>C,p.F343L,missense;nsp2:c.487T>C,p.F163L,missense;	0	0	0
1294	T	C	orf1ab:c.1029T>C,p.F343F,synonymous;nsp2:c.489T>C,p.F163F,synonymous;	0	0	0
1296	G	T	orf1ab:c.1031G>T,p.C344F,missense;nsp2:c.491G>T,p.C164F,missense;	0	0	0
1297	T	C	orf1ab:c.1032T>C,p.C344C,synonymous;nsp2:c.492T>C,p.C164C,synonymous;	0	0	0
1298	G	A	orf1ab:c.1033G>A,p.G345S,missense;nsp2:c.493G>A,p.G165S,missense;	0	0	0
1299	G	T	orf1ab:c.1034G>T,p.G345V,missense;nsp2:c.494G>T,p.G165V,missense;	0	0	0
1299	G	A	orf1ab:c.1034G>A,p.G345D,missense;nsp2:c.494G>A,p.G165D,missense;	0	0	0
1300	C	T	orf1ab:c.1035C>T,p.G345G,synonymous;nsp2:c.495C>T,p.G165G,synonymous;	0	0	0
1301	A	G	orf1ab:c.1036A>G,p.T346A,missense;nsp2:c.496A>G,p.T166A,missense;	0	0	0
1302	C	T	orf1ab:c.1037C>T,p.T346I,missense;nsp2:c.497C>T,p.T166I,missense;	0	0	0
1303	T	C	orf1ab:c.1038T>C,p.T346T,synonymous;nsp2:c.498T>C,p.T166T,synonymous;	0	0	0
1304	G	A	orf1ab:c.1039G>A,p.E347K,missense;nsp2:c.499G>A,p.E167K,missense;	0	0	0
1305	A	T	orf1ab:c.1040A>T,p.E347V,missense;nsp2:c.500A>T,p.E167V,missense;	0	0	0
1305	A	G	orf1ab:c.1040A>G,p.E347G,missense;nsp2:c.500A>G,p.E167G,missense;	0	0	0
1305	A	C	orf1ab:c.1040A>C,p.E347A,missense;nsp2:c.500A>C,p.E167A,missense;	0	0	0
1306	G	T	orf1ab:c.1041G>T,p.E347D,missense;nsp2:c.501G>T,p.E167D,missense;	0	0	0
1306	G	C	orf1ab:c.1041G>C,p.E347D,missense;nsp2:c.501G>C,p.E167D,missense;	0	0	0
1306	G	A	orf1ab:c.1041G>A,p.E347E,synonymous;nsp2:c.501G>A,p.E167E,synonymous;	0	0	0
1307	A	G	orf1ab:c.1042A>G,p.N348D,missense;nsp2:c.502A>G,p.N168D,missense;	0	0	0
1308	A	G	orf1ab:c.1043A>G,p.N348S,missense;nsp2:c.503A>G,p.N168S,missense;	0	0	0
1308	A	C	orf1ab:c.1043A>C,p.N348T,missense;nsp2:c.503A>C,p.N168T,missense;	0	0	0
1309	T	C	orf1ab:c.1044T>C,p.N348N,synonymous;nsp2:c.504T>C,p.N168N,synonymous;	0	0	0
1309	.TT	CAA	orf1ab:c.1044.TT>CAA,p.-348NK,inframeIns;nsp2:c.504.TT>CAA,p.-168NK,inframeIns;	0	0	0
1312	GACTA	.....	orf1ab:c.1047GACTA>.....,p.A364*,frameshiftDel;nsp2:c.507GACTA>.....,p.A184*,frameshiftDel;	0	0	0
1312	G	T	orf1ab:c.1047G>T,p.L349F,missense;nsp2:c.507G>T,p.L169F,missense;	0	0	0
1313	A	T	orf1ab:c.1048A>T,p.T350S,missense;nsp2:c.508A>T,p.T170S,missense;	0	0	0
1313	A	G	orf1ab:c.1048A>G,p.T350A,missense;nsp2:c.508A>G,p.T170A,missense;	0	0	0
1314	C	T	orf1ab:c.1049C>T,p.T350I,missense;nsp2:c.509C>T,p.T170I,missense;	0	0	0
1315	T	.	orf1ab:c.1050T>.,p.E377*,frameshiftDel;nsp2:c.510T>.,p.E197*,frameshiftDel;	0	0	0
1316	A	G	orf1ab:c.1051A>G,p.K351E,missense;nsp2:c.511A>G,p.K171E,missense;	0	0	0
1317	A	G	orf1ab:c.1052A>G,p.K351R,missense;nsp2:c.512A>G,p.K171R,missense;	0	0	0
1319	G	C	orf1ab:c.1054G>C,p.E352Q,missense;nsp2:c.514G>C,p.E172Q,missense;	0	0	0
1319	G	A	orf1ab:c.1054G>A,p.E352K,missense;nsp2:c.514G>A,p.E172K,missense;	0	0	0
1321	A	T	orf1ab:c.1056A>T,p.E352D,missense;nsp2:c.516A>T,p.E172D,missense;	0	0	0
1321	A	G	orf1ab:c.1056A>G,p.E352E,synonymous;nsp2:c.516A>G,p.E172E,synonymous;	0	0	0
1321	A	C	orf1ab:c.1056A>C,p.E352D,missense;nsp2:c.516A>C,p.E172D,missense;	0	0	0
1322	G	T	orf1ab:c.1057G>T,p.G353C,missense;nsp2:c.517G>T,p.G173C,missense;	0	0	0
1322	G	A	orf1ab:c.1057G>A,p.G353S,missense;nsp2:c.517G>A,p.G173S,missense;	0	0	0
1323	G	T	orf1ab:c.1058G>T,p.G353V,missense;nsp2:c.518G>T,p.G173V,missense;	0	0	0
1323	G	A	orf1ab:c.1058G>A,p.G353D,missense;nsp2:c.518G>A,p.G173D,missense;	0	0	0
1324	TG	AC	orf1ab:c.1059TG>AC,p.GA353GP,missense;nsp2:c.519TG>AC,p.GA173GP,missense;	0	0	0
1324	T	C	orf1ab:c.1059T>C,p.G353G,synonymous;nsp2:c.519T>C,p.G173G,synonymous;	0	0	0
1325	G	T	orf1ab:c.1060G>T,p.A354S,missense;nsp2:c.520G>T,p.A174S,missense;	0	0	0
1325	G	A	orf1ab:c.1060G>A,p.A354T,missense;nsp2:c.520G>A,p.A174T,missense;	0	0	0
1326	C	T	orf1ab:c.1061C>T,p.A354V,missense;nsp2:c.521C>T,p.A174V,missense;	0	0	0
1327	C	T	orf1ab:c.1062C>T,p.A354A,synonymous;nsp2:c.522C>T,p.A174A,synonymous;	0	0	0
1329	C	T	orf1ab:c.1064C>T,p.T355I,missense;nsp2:c.524C>T,p.T175I,missense;	0	0	0
1329	C	A	orf1ab:c.1064C>A,p.T355N,missense;nsp2:c.524C>A,p.T175N,missense;	0	0	0
1330	T	C	orf1ab:c.1065T>C,p.T355T,synonymous;nsp2:c.525T>C,p.T175T,synonymous;	0	0	0
1330	T	A	orf1ab:c.1065T>A,p.T355T,synonymous;nsp2:c.525T>A,p.T175T,synonymous;	0	0	0
1331	A	G	orf1ab:c.1066A>G,p.T356A,missense;nsp2:c.526A>G,p.T176A,missense;	0	0	0
1333	TT	AA	orf1ab:c.1068TT>AA,p.TC356TS,missense;nsp2:c.528TT>AA,p.TC176TS,missense;	0	0	0
1333	T	C	orf1ab:c.1068T>C,p.T356T,synonymous;nsp2:c.528T>C,p.T176T,synonymous;	0	0	0
1333	T	A	orf1ab:c.1068T>A,p.T356T,synonymous;nsp2:c.528T>A,p.T176T,synonymous;	0	0	0
1334	T	A	orf1ab:c.1069T>A,p.C357S,missense;nsp2:c.529T>A,p.C177S,missense;	0	0	0
1335	G	C	orf1ab:c.1070G>C,p.C357S,missense;nsp2:c.530G>C,p.C177S,missense;	0	0	0
1336	T	C	orf1ab:c.1071T>C,p.C357C,synonymous;nsp2:c.531T>C,p.C177C,synonymous;	0	0	0
1339	T	C	orf1ab:c.1074T>C,p.G358G,synonymous;nsp2:c.534T>C,p.G178G,synonymous;	0	0	0
1340	T	C	orf1ab:c.1075T>C,p.Y359H,missense;nsp2:c.535T>C,p.Y179H,missense;	0	0	0
1340	T	A	orf1ab:c.1075T>A,p.Y359N,missense;nsp2:c.535T>A,p.Y179N,missense;	0	0	0
1342	C	T	orf1ab:c.1077C>T,p.Y359Y,synonymous;nsp2:c.537C>T,p.Y179Y,synonymous;	1	0	0
1342	C	A	orf1ab:c.1077C>A,p.Y359*,stopGain;nsp2:c.537C>A,p.Y179*,stopGain;	0	0	0
1343	T	G	orf1ab:c.1078T>G,p.L360V,missense;nsp2:c.538T>G,p.L180V,missense;	0	0	0
1343	T	C	orf1ab:c.1078T>C,p.L360L,synonymous;nsp2:c.538T>C,p.L180L,synonymous;	0	0	0
1344	T	C	orf1ab:c.1079T>C,p.L360S,missense;nsp2:c.539T>C,p.L180S,missense;	1	0	0
1345	A	T	orf1ab:c.1080A>T,p.L360F,missense;nsp2:c.540A>T,p.L180F,missense;	0	0	0
1345	A	G	orf1ab:c.1080A>G,p.L360L,synonymous;nsp2:c.540A>G,p.L180L,synonymous;	0	0	0
1346	C	T	orf1ab:c.1081C>T,p.P361S,missense;nsp2:c.541C>T,p.P181S,missense;	0	0	0
1346	C	A	orf1ab:c.1081C>A,p.P361T,missense;nsp2:c.541C>A,p.P181T,missense;	0	0	0
1347	CC	TT	orf1ab:c.1082CC>TT,p.P361L,missense;nsp2:c.542CC>TT,p.P181L,missense;	0	0	0
1347	C	T	orf1ab:c.1082C>T,p.P361L,missense;nsp2:c.542C>T,p.P181L,missense;	0	0	0
1348	C	T	orf1ab:c.1083C>T,p.P361P,synonymous;nsp2:c.543C>T,p.P181P,synonymous;	0	0	0
1348	C	A	orf1ab:c.1083C>A,p.P361P,synonymous;nsp2:c.543C>A,p.P181P,synonymous;	0	0	0
1349	C	A	orf1ab:c.1084C>A,p.Q362K,missense;nsp2:c.544C>A,p.Q182K,missense;	0	0	0
1350	A	T	orf1ab:c.1085A>T,p.Q362L,missense;nsp2:c.545A>T,p.Q182L,missense;	0	0	0
1350	A	G	orf1ab:c.1085A>G,p.Q362R,missense;nsp2:c.545A>G,p.Q182R,missense;	0	0	0
1351	A	G	orf1ab:c.1086A>G,p.Q362Q,synonymous;nsp2:c.546A>G,p.Q182Q,synonymous;	0	0	0
1354	T	C	orf1ab:c.1089T>C,p.N363N,synonymous;nsp2:c.549T>C,p.N183N,synonymous;	0	0	0
1355	G	T	orf1ab:c.1090G>T,p.A364S,missense;nsp2:c.550G>T,p.A184S,missense;	0	0	0
1357	T	G	orf1ab:c.1092T>G,p.A364A,synonymous;nsp2:c.552T>G,p.A184A,synonymous;	0	0	0
1358	G	T	orf1ab:c.1093G>T,p.V365F,missense;nsp2:c.553G>T,p.V185F,missense;	0	0	0
1358	G	A	orf1ab:c.1093G>A,p.V365I,missense;nsp2:c.553G>A,p.V185I,missense;	0	0	0
1359	T	C	orf1ab:c.1094T>C,p.V365A,missense;nsp2:c.554T>C,p.V185A,missense;	0	0	0
1360	T	A	orf1ab:c.1095T>A,p.V365V,synonymous;nsp2:c.555T>A,p.V185V,synonymous;	0	0	0
1361	G	A	orf1ab:c.1096G>A,p.V366I,missense;nsp2:c.556G>A,p.V186I,missense;	0	0	0
1363	T	C	orf1ab:c.1098T>C,p.V366V,synonymous;nsp2:c.558T>C,p.V186V,synonymous;	0	0	0
1363	T	A	orf1ab:c.1098T>A,p.V366V,synonymous;nsp2:c.558T>A,p.V186V,synonymous;	0	0	0
1365	A	C	orf1ab:c.1100A>C,p.K367T,missense;nsp2:c.560A>C,p.K187T,missense;	0	0	0
1366	A	G	orf1ab:c.1101A>G,p.K367K,synonymous;nsp2:c.561A>G,p.K187K,synonymous;	0	0	0
1367	A	G	orf1ab:c.1102A>G,p.I368V,missense;nsp2:c.562A>G,p.I188V,missense;	0	0	0
1367	A	C	orf1ab:c.1102A>C,p.I368L,missense;nsp2:c.562A>C,p.I188L,missense;	0	0	0
1368	T	C	orf1ab:c.1103T>C,p.I368T,missense;nsp2:c.563T>C,p.I188T,missense;	0	0	0
1369	T	C	orf1ab:c.1104T>C,p.I368I,synonymous;nsp2:c.564T>C,p.I188I,synonymous;	0	0	0
1371	A	T	orf1ab:c.1106A>T,p.Y369F,missense;nsp2:c.566A>T,p.Y189F,missense;	0	0	0
1371	A	G	orf1ab:c.1106A>G,p.Y369C,missense;nsp2:c.566A>G,p.Y189C,missense;	0	0	0
1372	T	C	orf1ab:c.1107T>C,p.Y369Y,synonymous;nsp2:c.567T>C,p.Y189Y,synonymous;	0	0	0
1376	C	T	orf1ab:c.1111C>T,p.P371S,missense;nsp2:c.571C>T,p.P191S,missense;	0	0	0
1377	C	T	orf1ab:c.1112C>T,p.P371L,missense;nsp2:c.572C>T,p.P191L,missense;	0	0	0
1379	G	A	orf1ab:c.1114G>A,p.A372T,missense;nsp2:c.574G>A,p.A192T,missense;	0	0	0
1380	C	T	orf1ab:c.1115C>T,p.A372V,missense;nsp2:c.575C>T,p.A192V,missense;	0	0	0
1381	A	T	orf1ab:c.1116A>T,p.A372A,synonymous;nsp2:c.576A>T,p.A192A,synonymous;	0	0	0
1381	A	G	orf1ab:c.1116A>G,p.A372A,synonymous;nsp2:c.576A>G,p.A192A,synonymous;	0	0	0
1385	C	T	orf1ab:c.1120C>T,p.H374Y,missense;nsp2:c.580C>T,p.H194Y,missense;	1	0	0
1386	A	G	orf1ab:c.1121A>G,p.H374R,missense;nsp2:c.581A>G,p.H194R,missense;	0	0	0
1387	C	T	orf1ab:c.1122C>T,p.H374H,synonymous;nsp2:c.582C>T,p.H194H,synonymous;	0	0	0
1388	A	G	orf1ab:c.1123A>G,p.N375D,missense;nsp2:c.583A>G,p.N195D,missense;	0	0	0
1389	A	G	orf1ab:c.1124A>G,p.N375S,missense;nsp2:c.584A>G,p.N195S,missense;	0	0	0
1390	TT	CC	orf1ab:c.1125TT>CC,p.NS375NP,missense;nsp2:c.585TT>CC,p.NS195NP,missense;	0	0	0
1390	T	G	orf1ab:c.1125T>G,p.N375K,missense;nsp2:c.585T>G,p.N195K,missense;	0	0	0
1391	T	G	orf1ab:c.1126T>G,p.S376A,missense;nsp2:c.586T>G,p.S196A,missense;	0	0	0
1391	T	C	orf1ab:c.1126T>C,p.S376P,missense;nsp2:c.586T>C,p.S196P,missense;	0	0	0
1392	C	T	orf1ab:c.1127C>T,p.S376L,missense;nsp2:c.587C>T,p.S196L,missense;	0	0	0
1393	A	G	orf1ab:c.1128A>G,p.S376S,synonymous;nsp2:c.588A>G,p.S196S,synonymous;	0	0	0
1394	G	T	orf1ab:c.1129G>T,p.E377*,stopGain;nsp2:c.589G>T,p.E197*,stopGain;	0	0	0
1394	G	A	orf1ab:c.1129G>A,p.E377K,missense;nsp2:c.589G>A,p.E197K,missense;	0	0	0
1395	A	C	orf1ab:c.1130A>C,p.E377A,missense;nsp2:c.590A>C,p.E197A,missense;	0	0	0
1397	G	A	orf1ab:c.1132G>A,p.V378I,missense;nsp2:c.592G>A,p.V198I,missense;	1	1	1
1399	A	T	orf1ab:c.1134A>T,p.V378V,synonymous;nsp2:c.594A>T,p.V198V,synonymous;	0	0	0
1399	A	G	orf1ab:c.1134A>G,p.V378V,synonymous;nsp2:c.594A>G,p.V198V,synonymous;	0	0	0
1399	A	C	orf1ab:c.1134A>C,p.V378V,synonymous;nsp2:c.594A>C,p.V198V,synonymous;	0	0	0
1400	G	A	orf1ab:c.1135G>A,p.G379R,missense;nsp2:c.595G>A,p.G199R,missense;	0	0	0
1401	G	A	orf1ab:c.1136G>A,p.G379E,missense;nsp2:c.596G>A,p.G199E,missense;	0	0	0
1403	C	T	orf1ab:c.1138C>T,p.P380S,missense;nsp2:c.598C>T,p.P200S,missense;	0	0	0
1404	C	T	orf1ab:c.1139C>T,p.P380L,missense;nsp2:c.599C>T,p.P200L,missense;	0	0	0
1404	C	A	orf1ab:c.1139C>A,p.P380H,missense;nsp2:c.599C>A,p.P200H,missense;	0	0	0
1405	T	C	orf1ab:c.1140T>C,p.P380P,synonymous;nsp2:c.600T>C,p.P200P,synonymous;	0	0	0
1405	T	A	orf1ab:c.1140T>A,p.P380P,synonymous;nsp2:c.600T>A,p.P200P,synonymous;	0	0	0
1407	A	G	orf1ab:c.1142A>G,p.E381G,missense;nsp2:c.602A>G,p.E201G,missense;	0	0	0
1407	A	C	orf1ab:c.1142A>C,p.E381A,missense;nsp2:c.602A>C,p.E201A,missense;	0	0	0
1408	G	T	orf1ab:c.1143G>T,p.E381D,missense;nsp2:c.603G>T,p.E201D,missense;	0	0	0
1408	G	A	orf1ab:c.1143G>A,p.E381E,synonymous;nsp2:c.603G>A,p.E201E,synonymous;	0	0	0
1409	C	T	orf1ab:c.1144C>T,p.H382Y,missense;nsp2:c.604C>T,p.H202Y,missense;	0	0	0
1411	T	C	orf1ab:c.1146T>C,p.H382H,synonymous;nsp2:c.606T>C,p.H202H,synonymous;	0	0	0
1412	A	G	orf1ab:c.1147A>G,p.S383G,missense;nsp2:c.607A>G,p.S203G,missense;	0	0	0
1413	G	T	orf1ab:c.1148G>T,p.S383I,missense;nsp2:c.608G>T,p.S203I,missense;	0	0	0
1413	G	A	orf1ab:c.1148G>A,p.S383N,missense;nsp2:c.608G>A,p.S203N,missense;	0	0	0
1415	C	T	orf1ab:c.1150C>T,p.L384F,missense;nsp2:c.610C>T,p.L204F,missense;	0	0	0
1417	T	G	orf1ab:c.1152T>G,p.L384L,synonymous;nsp2:c.612T>G,p.L204L,synonymous;	0	0	0
1417	T	C	orf1ab:c.1152T>C,p.L384L,synonymous;nsp2:c.612T>C,p.L204L,synonymous;	0	0	0
1417	T	A	orf1ab:c.1152T>A,p.L384L,synonymous;nsp2:c.612T>A,p.L204L,synonymous;	0	0	0
1418	G	A	orf1ab:c.1153G>A,p.A385T,missense;nsp2:c.613G>A,p.A205T,missense;	0	0	0
1419	C	T	orf1ab:c.1154C>T,p.A385V,missense;nsp2:c.614C>T,p.A205V,missense;	1	0	0
1420	C	T	orf1ab:c.1155C>T,p.A385A,synonymous;nsp2:c.615C>T,p.A205A,synonymous;	1	0	0
1420	C	A	orf1ab:c.1155C>A,p.A385A,synonymous;nsp2:c.615C>A,p.A205A,synonymous;	0	0	0
1421	G	A	orf1ab:c.1156G>A,p.E386K,missense;nsp2:c.616G>A,p.E206K,missense;	0	0	0
1422	A	G	orf1ab:c.1157A>G,p.E386G,missense;nsp2:c.617A>G,p.E206G,missense;	0	0	0
1422	A	C	orf1ab:c.1157A>C,p.E386A,missense;nsp2:c.617A>C,p.E206A,missense;	0	0	0
1423	A	G	orf1ab:c.1158A>G,p.E386E,synonymous;nsp2:c.618A>G,p.E206E,synonymous;	0	0	0
1423	A	C	orf1ab:c.1158A>C,p.E386D,missense;nsp2:c.618A>C,p.E206D,missense;	0	0	0
1425	ACC	...	orf1ab:c.1160ACC>...,p.YH387-,inframeDel;nsp2:c.620ACC>...,p.YH207-,inframeDel;	0	0	0
1425	A	G	orf1ab:c.1160A>G,p.Y387C,missense;nsp2:c.620A>G,p.Y207C,missense;	0	0	0
1426	C	T	orf1ab:c.1161C>T,p.Y387Y,synonymous;nsp2:c.621C>T,p.Y207Y,synonymous;	0	0	0
1427	C	T	orf1ab:c.1162C>T,p.H388Y,missense;nsp2:c.622C>T,p.H208Y,missense;	0	0	0
1427	.	C	orf1ab:c.1162.>C,p.H388*,frameshiftIns;nsp2:c.622.>C,p.H208*,frameshiftIns;	0	0	0
1429	T	C	orf1ab:c.1164T>C,p.H388H,synonymous;nsp2:c.624T>C,p.H208H,synonymous;	0	0	0
1430	A	G	orf1ab:c.1165A>G,p.N389D,missense;nsp2:c.625A>G,p.N209D,missense;	0	0	0
1431	ATG	...	orf1ab:c.1166ATG>...,p.NE389-,inframeDel;nsp2:c.626ATG>...,p.NE209-,inframeDel;	0	0	0
1431	A	C	orf1ab:c.1166A>C,p.N389T,missense;nsp2:c.626A>C,p.N209T,missense;	0	0	0
1432	T	C	orf1ab:c.1167T>C,p.N389N,synonymous;nsp2:c.627T>C,p.N209N,synonymous;	0	0	0
1434	A	C	orf1ab:c.1169A>C,p.E390A,missense;nsp2:c.629A>C,p.E210A,missense;	0	0	0
1435	A	G	orf1ab:c.1170A>G,p.E390E,synonymous;nsp2:c.630A>G,p.E210E,synonymous;	0	0	0
1435	A	C	orf1ab:c.1170A>C,p.E390D,missense;nsp2:c.630A>C,p.E210D,missense;	0	0	0
1436	T	C	orf1ab:c.1171T>C,p.S391P,missense;nsp2:c.631T>C,p.S211P,missense;	0	0	0
1437	C	T	orf1ab:c.1172C>T,p.S391F,missense;nsp2:c.632C>T,p.S211F,missense;	0	0	0
1438	T	G	orf1ab:c.1173T>G,p.S391S,synonymous;nsp2:c.633T>G,p.S211S,synonymous;	0	0	0
1438	T	C	orf1ab:c.1173T>C,p.S391S,synonymous;nsp2:c.633T>C,p.S211S,synonymous;	0	0	0
1438	T	A	orf1ab:c.1173T>A,p.S391S,synonymous;nsp2:c.633T>A,p.S211S,synonymous;	0	0	0
1439	G	T	orf1ab:c.1174G>T,p.G392C,missense;nsp2:c.634G>T,p.G212C,missense;	0	0	0
1439	G	C	orf1ab:c.1174G>C,p.G392R,missense;nsp2:c.634G>C,p.G212R,missense;	0	0	0
1439	G	A	orf1ab:c.1174G>A,p.G392S,missense;nsp2:c.634G>A,p.G212S,missense;	0	0	0
1440	GC	AT	orf1ab:c.1175GC>AT,p.G392D,missense;nsp2:c.635GC>AT,p.G212D,missense;	0	0	0
1440	G	T	orf1ab:c.1175G>T,p.G392V,missense;nsp2:c.635G>T,p.G212V,missense;	0	0	0
1440	G	A	orf1ab:c.1175G>A,p.G392D,missense;nsp2:c.635G>A,p.G212D,missense;	1	1	0
1441	CT	TC	orf1ab:c.1176CT>TC,p.GL392GL,synonymous;nsp2:c.636CT>TC,p.GL212GL,synonymous;	0	0	0
1441	CT	TA	orf1ab:c.1176CT>TA,p.GL392GM,missense;nsp2:c.636CT>TA,p.GL212GM,missense;	0	0	0
1441	C	T	orf1ab:c.1176C>T,p.G392G,synonymous;nsp2:c.636C>T,p.G212G,synonymous;	1	0	0
1442	T	C	orf1ab:c.1177T>C,p.L393L,synonymous;nsp2:c.637T>C,p.L213L,synonymous;	0	0	0
1444	G	T	orf1ab:c.1179G>T,p.L393F,missense;nsp2:c.639G>T,p.L213F,missense;	0	0	0
1444	G	A	orf1ab:c.1179G>A,p.L393L,synonymous;nsp2:c.639G>A,p.L213L,synonymous;	0	0	0
1445	A	G	orf1ab:c.1180A>G,p.K394E,missense;nsp2:c.640A>G,p.K214E,missense;	0	0	0
1447	A	G	orf1ab:c.1182A>G,p.K394K,synonymous;nsp2:c.642A>G,p.K214K,synonymous;	0	0	0
1448	A	C	orf1ab:c.1183A>C,p.T395P,missense;nsp2:c.643A>C,p.T215P,missense;	0	0	0
1449	C	T	orf1ab:c.1184C>T,p.T395I,missense;nsp2:c.644C>T,p.T215I,missense;	0	0	0
1450	C	T	orf1ab:c.1185C>T,p.T395T,synonymous;nsp2:c.645C>T,p.T215T,synonymous;	0	0	0
1450	C	A	orf1ab:c.1185C>A,p.T395T,synonymous;nsp2:c.645C>A,p.T215T,synonymous;	0	0	0
1452	T	G	orf1ab:c.1187T>G,p.I396S,missense;nsp2:c.647T>G,p.I216S,missense;	0	0	0
1452	T	C	orf1ab:c.1187T>C,p.I396T,missense;nsp2:c.647T>C,p.I216T,missense;	0	0	0
1454	C	T	orf1ab:c.1189C>T,p.L397F,missense;nsp2:c.649C>T,p.L217F,missense;	0	0	0
1455	T	G	orf1ab:c.1190T>G,p.L397R,missense;nsp2:c.650T>G,p.L217R,missense;	0	0	0
1455	T	C	orf1ab:c.1190T>C,p.L397P,missense;nsp2:c.650T>C,p.L217P,missense;	0	0	0
1456	T	C	orf1ab:c.1191T>C,p.L397L,synonymous;nsp2:c.651T>C,p.L217L,synonymous;	0	0	0
1457	C	T	orf1ab:c.1192C>T,p.R398C,missense;nsp2:c.652C>T,p.R218C,missense;	0	0	0
1457	C	G	orf1ab:c.1192C>G,p.R398G,missense;nsp2:c.652C>G,p.R218G,missense;	0	0	0
1458	G	T	orf1ab:c.1193G>T,p.R398L,missense;nsp2:c.653G>T,p.R218L,missense;	0	0	0
1458	G	A	orf1ab:c.1193G>A,p.R398H,missense;nsp2:c.653G>A,p.R218H,missense;	0	0	0
1461	A	G	orf1ab:c.1196A>G,p.K399R,missense;nsp2:c.656A>G,p.K219R,missense;	0	0	0
1462	G	T	orf1ab:c.1197G>T,p.K399N,missense;nsp2:c.657G>T,p.K219N,missense;	0	0	0
1462	G	A	orf1ab:c.1197G>A,p.K399K,synonymous;nsp2:c.657G>A,p.K219K,synonymous;	0	0	0
1463	G	T	orf1ab:c.1198G>T,p.G400C,missense;nsp2:c.658G>T,p.G220C,missense;	0	0	0
1463	G	A	orf1ab:c.1198G>A,p.G400S,missense;nsp2:c.658G>A,p.G220S,missense;	0	0	0
1464	G	C	orf1ab:c.1199G>C,p.G400A,missense;nsp2:c.659G>C,p.G220A,missense;	0	0	0
1464	G	A	orf1ab:c.1199G>A,p.G400D,missense;nsp2:c.659G>A,p.G220D,missense;	1	0	0
1465	T	C	orf1ab:c.1200T>C,p.G400G,synonymous;nsp2:c.660T>C,p.G220G,synonymous;	0	0	0
1466	G	T	orf1ab:c.1201G>T,p.G401C,missense;nsp2:c.661G>T,p.G221C,missense;	0	0	0
1466	G	A	orf1ab:c.1201G>A,p.G401S,missense;nsp2:c.661G>A,p.G221S,missense;	0	0	0
1467	G	A	orf1ab:c.1202G>A,p.G401D,missense;nsp2:c.662G>A,p.G221D,missense;	0	0	0
1468	T	G	orf1ab:c.1203T>G,p.G401G,synonymous;nsp2:c.663T>G,p.G221G,synonymous;	0	0	0
1468	T	C	orf1ab:c.1203T>C,p.G401G,synonymous;nsp2:c.663T>C,p.G221G,synonymous;	0	0	0
1469	C	T	orf1ab:c.1204C>T,p.R402C,missense;nsp2:c.664C>T,p.R222C,missense;	0	0	0
1470	G	T	orf1ab:c.1205G>T,p.R402L,missense;nsp2:c.665G>T,p.R222L,missense;	0	0	0
1470	G	A	orf1ab:c.1205G>A,p.R402H,missense;nsp2:c.665G>A,p.R222H,missense;	0	0	0
1471	C	T	orf1ab:c.1206C>T,p.R402R,synonymous;nsp2:c.666C>T,p.R222R,synonymous;	0	0	0
1471	C	G	orf1ab:c.1206C>G,p.R402R,synonymous;nsp2:c.666C>G,p.R222R,synonymous;	0	0	0
1472	A	T	orf1ab:c.1207A>T,p.T403S,missense;nsp2:c.667A>T,p.T223S,missense;	0	0	0
1473	C	T	orf1ab:c.1208C>T,p.T403I,missense;nsp2:c.668C>T,p.T223I,missense;	0	0	0
1473	C	A	orf1ab:c.1208C>A,p.T403N,missense;nsp2:c.668C>A,p.T223N,missense;	0	0	0
1474	T	C	orf1ab:c.1209T>C,p.T403T,synonymous;nsp2:c.669T>C,p.T223T,synonymous;	0	0	0
1475	A	G	orf1ab:c.1210A>G,p.I404V,missense;nsp2:c.670A>G,p.I224V,missense;	0	0	0
1475	A	C	orf1ab:c.1210A>C,p.I404L,missense;nsp2:c.670A>C,p.I224L,missense;	0	0	0
1476	TT	AA	orf1ab:c.1211TT>AA,p.I404K,missense;nsp2:c.671TT>AA,p.I224K,missense;	0	0	0
1476	T	G	orf1ab:c.1211T>G,p.I404S,missense;nsp2:c.671T>G,p.I224S,missense;	0	0	0
1476	T	C	orf1ab:c.1211T>C,p.I404T,missense;nsp2:c.671T>C,p.I224T,missense;	0	0	0
1477	T	C	orf1ab:c.1212T>C,p.I404I,synonymous;nsp2:c.672T>C,p.I224I,synonymous;	0	0	0
1477	T	A	orf1ab:c.1212T>A,p.I404I,synonymous;nsp2:c.672T>A,p.I224I,synonymous;	0	0	0
1478	G	T	orf1ab:c.1213G>T,p.A405S,missense;nsp2:c.673G>T,p.A225S,missense;	0	0	0
1478	G	A	orf1ab:c.1213G>A,p.A405T,missense;nsp2:c.673G>A,p.A225T,missense;	0	0	0
1479	C	T	orf1ab:c.1214C>T,p.A405V,missense;nsp2:c.674C>T,p.A225V,missense;	0	0	0
1479	C	A	orf1ab:c.1214C>A,p.A405D,missense;nsp2:c.674C>A,p.A225D,missense;	0	0	0
1480	C	T	orf1ab:c.1215C>T,p.A405A,synonymous;nsp2:c.675C>T,p.A225A,synonymous;	0	0	0
1480	C	A	orf1ab:c.1215C>A,p.A405A,synonymous;nsp2:c.675C>A,p.A225A,synonymous;	0	0	0
1482	T	C	orf1ab:c.1217T>C,p.F406S,missense;nsp2:c.677T>C,p.F226S,missense;	0	0	0
1482	T	A	orf1ab:c.1217T>A,p.F406Y,missense;nsp2:c.677T>A,p.F226Y,missense;	0	0	0
1483	T	C	orf1ab:c.1218T>C,p.F406F,synonymous;nsp2:c.678T>C,p.F226F,synonymous;	0	0	0
1483	T	A	orf1ab:c.1218T>A,p.F406L,missense;nsp2:c.678T>A,p.F226L,missense;	0	0	0
1486	A	T	orf1ab:c.1221A>T,p.G407G,synonymous;nsp2:c.681A>T,p.G227G,synonymous;	0	0	0
1486	A	C	orf1ab:c.1221A>C,p.G407G,synonymous;nsp2:c.681A>C,p.G227G,synonymous;	0	0	0
1487	G	A	orf1ab:c.1222G>A,p.G408S,missense;nsp2:c.682G>A,p.G228S,missense;	0	0	0
1489	C	T	orf1ab:c.1224C>T,p.G408G,synonymous;nsp2:c.684C>T,p.G228G,synonymous;	0	0	0
1489	C	A	orf1ab:c.1224C>A,p.G408G,synonymous;nsp2:c.684C>A,p.G228G,synonymous;	0	0	0
1490	T	A	orf1ab:c.1225T>A,p.C409S,missense;nsp2:c.685T>A,p.C229S,missense;	0	0	0
1493	G	A	orf1ab:c.1228G>A,p.V410M,missense;nsp2:c.688G>A,p.V230M,missense;	0	0	0
1494	T	C	orf1ab:c.1229T>C,p.V410A,missense;nsp2:c.689T>C,p.V230A,missense;	0	0	0
1495	G	T	orf1ab:c.1230G>T,p.V410V,synonymous;nsp2:c.690G>T,p.V230V,synonymous;	0	0	0
1495	G	C	orf1ab:c.1230G>C,p.V410V,synonymous;nsp2:c.690G>C,p.V230V,synonymous;	0	0	0
1496	T	C	orf1ab:c.1231T>C,p.F411L,missense;nsp2:c.691T>C,p.F231L,missense;	0	0	0
1498	C	T	orf1ab:c.1233C>T,p.F411F,synonymous;nsp2:c.693C>T,p.F231F,synonymous;	0	0	0
1499	T	G	orf1ab:c.1234T>G,p.S412A,missense;nsp2:c.694T>G,p.S232A,missense;	0	0	0
1500	C	T	orf1ab:c.1235C>T,p.S412F,missense;nsp2:c.695C>T,p.S232F,missense;	0	0	0
1500	C	A	orf1ab:c.1235C>A,p.S412Y,missense;nsp2:c.695C>A,p.S232Y,missense;	0	0	0
1501	T	G	orf1ab:c.1236T>G,p.S412S,synonymous;nsp2:c.696T>G,p.S232S,synonymous;	0	0	0
1501	T	C	orf1ab:c.1236T>C,p.S412S,synonymous;nsp2:c.696T>C,p.S232S,synonymous;	0	0	0
1505	G	A	orf1ab:c.1240G>A,p.V414I,missense;nsp2:c.700G>A,p.V234I,missense;	0	0	0
1507	T	G	orf1ab:c.1242T>G,p.V414V,synonymous;nsp2:c.702T>G,p.V234V,synonymous;	0	0	0
1507	T	C	orf1ab:c.1242T>C,p.V414V,synonymous;nsp2:c.702T>C,p.V234V,synonymous;	0	0	0
1508	G	A	orf1ab:c.1243G>A,p.G415S,missense;nsp2:c.703G>A,p.G235S,missense;	0	0	0
1510	T	C	orf1ab:c.1245T>C,p.G415G,synonymous;nsp2:c.705T>C,p.G235G,synonymous;	0	0	0
1513	C	T	orf1ab:c.1248C>T,p.C416C,synonymous;nsp2:c.708C>T,p.C236C,synonymous;	1	1	0
1514	C	T	orf1ab:c.1249C>T,p.H417Y,missense;nsp2:c.709C>T,p.H237Y,missense;	0	0	0
1514	C	A	orf1ab:c.1249C>A,p.H417N,missense;nsp2:c.709C>A,p.H237N,missense;	0	0	0
1515	A	G	orf1ab:c.1250A>G,p.H417R,missense;nsp2:c.710A>G,p.H237R,missense;	0	0	0
1516	T	C	orf1ab:c.1251T>C,p.H417H,synonymous;nsp2:c.711T>C,p.H237H,synonymous;	0	0	0
1517	A	G	orf1ab:c.1252A>G,p.N418D,missense;nsp2:c.712A>G,p.N238D,missense;	0	0	0
1518	ACA	...	orf1ab:c.1253ACA>...,p.NK418-,inframeDel;nsp2:c.713ACA>...,p.NK238-,inframeDel;	0	0	0
1519	C	T	orf1ab:c.1254C>T,p.N418N,synonymous;nsp2:c.714C>T,p.N238N,synonymous;	0	0	0
1519	C	A	orf1ab:c.1254C>A,p.N418K,missense;nsp2:c.714C>A,p.N238K,missense;	0	0	0
1522	G	T	orf1ab:c.1257G>T,p.K419N,missense;nsp2:c.717G>T,p.K239N,missense;	0	0	0
1522	G	A	orf1ab:c.1257G>A,p.K419K,synonymous;nsp2:c.717G>A,p.K239K,synonymous;	0	0	0
1523	T	A	orf1ab:c.1258T>A,p.C420S,missense;nsp2:c.718T>A,p.C240S,missense;	0	0	0
1524	G	A	orf1ab:c.1259G>A,p.C420Y,missense;nsp2:c.719G>A,p.C240Y,missense;	0	0	0
1525	T	C	orf1ab:c.1260T>C,p.C420C,synonymous;nsp2:c.720T>C,p.C240C,synonymous;	0	0	0
1526	G	T	orf1ab:c.1261G>T,p.A421S,missense;nsp2:c.721G>T,p.A241S,missense;	0	0	0
1527	C	A	orf1ab:c.1262C>A,p.A421D,missense;nsp2:c.722C>A,p.A241D,missense;	0	0	0
1528	C	T	orf1ab:c.1263C>T,p.A421A,synonymous;nsp2:c.723C>T,p.A241A,synonymous;	0	0	0
1531	T	C	orf1ab:c.1266T>C,p.Y422Y,synonymous;nsp2:c.726T>C,p.Y242Y,synonymous;	0	0	0
1535	G	A	orf1ab:c.1270G>A,p.V424I,missense;nsp2:c.730G>A,p.V244I,missense;	0	0	0
1536	T	C	orf1ab:c.1271T>C,p.V424A,missense;nsp2:c.731T>C,p.V244A,missense;	0	0	0
1537	T	G	orf1ab:c.1272T>G,p.V424V,synonymous;nsp2:c.732T>G,p.V244V,synonymous;	0	0	0
1537	T	C	orf1ab:c.1272T>C,p.V424V,synonymous;nsp2:c.732T>C,p.V244V,synonymous;	0	0	0
1537	T	A	orf1ab:c.1272T>A,p.V424V,synonymous;nsp2:c.732T>A,p.V244V,synonymous;	0	0	0
1540	A	T	orf1ab:c.1275A>T,p.P425P,synonymous;nsp2:c.735A>T,p.P245P,synonymous;	0	0	0
1541	C	T	orf1ab:c.1276C>T,p.R426C,missense;nsp2:c.736C>T,p.R246C,missense;	0	0	0
1542	G	T	orf1ab:c.1277G>T,p.R426L,missense;nsp2:c.737G>T,p.R246L,missense;	0	0	0
1542	G	A	orf1ab:c.1277G>A,p.R426H,missense;nsp2:c.737G>A,p.R246H,missense;	0	0	0
1543	T	C	orf1ab:c.1278T>C,p.R426R,synonymous;nsp2:c.738T>C,p.R246R,synonymous;	0	0	0
1543	T	A	orf1ab:c.1278T>A,p.R426R,synonymous;nsp2:c.738T>A,p.R246R,synonymous;	0	0	0
1544	G	T	orf1ab:c.1279G>T,p.A427S,missense;nsp2:c.739G>T,p.A247S,missense;	0	0	0
1545	C	T	orf1ab:c.1280C>T,p.A427V,missense;nsp2:c.740C>T,p.A247V,missense;	0	0	0
1547	A	G	orf1ab:c.1282A>G,p.S428G,missense;nsp2:c.742A>G,p.S248G,missense;	0	0	0
1547	A	.	orf1ab:c.1282A>.,p.N430*,frameshiftDel;nsp2:c.742A>.,p.N250*,frameshiftDel;	0	0	0
1548	G	A	orf1ab:c.1283G>A,p.S428N,missense;nsp2:c.743G>A,p.S248N,missense;	0	0	0
1549	C	T	orf1ab:c.1284C>T,p.S428S,synonymous;nsp2:c.744C>T,p.S248S,synonymous;	0	0	0
1549	.	T	orf1ab:c.1284.>T,p.A429*,frameshiftIns;nsp2:c.744.>T,p.A249*,frameshiftIns;	0	0	0
1550	G	A	orf1ab:c.1285G>A,p.A429T,missense;nsp2:c.745G>A,p.A249T,missense;	0	0	0
1551	C	T	orf1ab:c.1286C>T,p.A429V,missense;nsp2:c.746C>T,p.A249V,missense;	0	0	0
1552	T	C	orf1ab:c.1287T>C,p.A429A,synonymous;nsp2:c.747T>C,p.A249A,synonymous;	0	0	0
1552	T	A	orf1ab:c.1287T>A,p.A429A,synonymous;nsp2:c.747T>A,p.A249A,synonymous;	0	0	0
1554	A	G	orf1ab:c.1289A>G,p.N430S,missense;nsp2:c.749A>G,p.N250S,missense;	0	0	0
1555	C	T	orf1ab:c.1290C>T,p.N430N,synonymous;nsp2:c.750C>T,p.N250N,synonymous;	0	0	0
1555	C	A	orf1ab:c.1290C>A,p.N430K,missense;nsp2:c.750C>A,p.N250K,missense;	0	0	0
1556	A	G	orf1ab:c.1291A>G,p.I431V,missense;nsp2:c.751A>G,p.I251V,missense;	0	0	0
1556	A	C	orf1ab:c.1291A>C,p.I431L,missense;nsp2:c.751A>C,p.I251L,missense;	0	0	0
1558	A	G	orf1ab:c.1293A>G,p.I431M,missense;nsp2:c.753A>G,p.I251M,missense;	0	0	0
1559	G	T	orf1ab:c.1294G>T,p.G432C,missense;nsp2:c.754G>T,p.G252C,missense;	0	0	0
1560	G	T	orf1ab:c.1295G>T,p.G432V,missense;nsp2:c.755G>T,p.G252V,missense;	0	0	0
1561	T	A	orf1ab:c.1296T>A,p.G432G,synonymous;nsp2:c.756T>A,p.G252G,synonymous;	0	0	0
1562	T	C	orf1ab:c.1297T>C,p.C433R,missense;nsp2:c.757T>C,p.C253R,missense;	0	0	0
1563	G	T	orf1ab:c.1298G>T,p.C433F,missense;nsp2:c.758G>T,p.C253F,missense;	0	0	0
1563	G	A	orf1ab:c.1298G>A,p.C433Y,missense;nsp2:c.758G>A,p.C253Y,missense;	0	0	0
1564	T	C	orf1ab:c.1299T>C,p.C433C,synonymous;nsp2:c.759T>C,p.C253C,synonymous;	0	0	0
1565	A	G	orf1ab:c.1300A>G,p.N434D,missense;nsp2:c.760A>G,p.N254D,missense;	0	0	0
1566	A	G	orf1ab:c.1301A>G,p.N434S,missense;nsp2:c.761A>G,p.N254S,missense;	0	0	0
1566	A	C	orf1ab:c.1301A>C,p.N434T,missense;nsp2:c.761A>C,p.N254T,missense;	0	0	0
1567	C	T	orf1ab:c.1302C>T,p.N434N,synonymous;nsp2:c.762C>T,p.N254N,synonymous;	0	0	0
1567	C	A	orf1ab:c.1302C>A,p.N434K,missense;nsp2:c.762C>A,p.N254K,missense;	0	0	0
1568	C	T	orf1ab:c.1303C>T,p.H435Y,missense;nsp2:c.763C>T,p.H255Y,missense;	0	0	0
1568	C	A	orf1ab:c.1303C>A,p.H435N,missense;nsp2:c.763C>A,p.H255N,missense;	0	0	0
1570	T	C	orf1ab:c.1305T>C,p.H435H,synonymous;nsp2:c.765T>C,p.H255H,synonymous;	0	0	0
1572	C	T	orf1ab:c.1307C>T,p.T436I,missense;nsp2:c.767C>T,p.T256I,missense;	0	0	0
1573	A	G	orf1ab:c.1308A>G,p.T436T,synonymous;nsp2:c.768A>G,p.T256T,synonymous;	0	0	0
1574	G	A	orf1ab:c.1309G>A,p.G437S,missense;nsp2:c.769G>A,p.G257S,missense;	0	0	0
1576	T	C	orf1ab:c.1311T>C,p.G437G,synonymous;nsp2:c.771T>C,p.G257G,synonymous;	0	0	0
1576	T	A	orf1ab:c.1311T>A,p.G437G,synonymous;nsp2:c.771T>A,p.G257G,synonymous;	0	0	0
1577	G	T	orf1ab:c.1312G>T,p.V438F,missense;nsp2:c.772G>T,p.V258F,missense;	0	0	0
1577	G	A	orf1ab:c.1312G>A,p.V438I,missense;nsp2:c.772G>A,p.V258I,missense;	0	0	0
1577	G	.	orf1ab:c.1312G>.,p.T490*,frameshiftDel;nsp2:c.772G>.,p.T310*,frameshiftDel;	0	0	0
1579	T	C	orf1ab:c.1314T>C,p.V438V,synonymous;nsp2:c.774T>C,p.V258V,synonymous;	0	0	0
1579	T	A	orf1ab:c.1314T>A,p.V438V,synonymous;nsp2:c.774T>A,p.V258V,synonymous;	0	0	0
1580	GTT	...	orf1ab:c.1315GTT>...,p.V439-,inframeDel;nsp2:c.775GTT>...,p.V259-,inframeDel;	0	0	0
1580	G	T	orf1ab:c.1315G>T,p.V439F,missense;nsp2:c.775G>T,p.V259F,missense;	0	0	0
1580	G	A	orf1ab:c.1315G>A,p.V439I,missense;nsp2:c.775G>A,p.V259I,missense;	0	0	0
1581	T	C	orf1ab:c.1316T>C,p.V439A,missense;nsp2:c.776T>C,p.V259A,missense;	0	0	0
1582	T	G	orf1ab:c.1317T>G,p.V439V,synonymous;nsp2:c.777T>G,p.V259V,synonymous;	0	0	0
1582	T	C	orf1ab:c.1317T>C,p.V439V,synonymous;nsp2:c.777T>C,p.V259V,synonymous;	0	0	0
1582	T	A	orf1ab:c.1317T>A,p.V439V,synonymous;nsp2:c.777T>A,p.V259V,synonymous;	0	0	0
1583	G	A	orf1ab:c.1318G>A,p.G440R,missense;nsp2:c.778G>A,p.G260R,missense;	0	0	0
1584	GAGAAG	......	orf1ab:c.1319GAGAAG>......,p.GEG440-,inframeDel;nsp2:c.779GAGAAG>......,p.GEG260-,inframeDel;	0	0	0
1584	G	A	orf1ab:c.1319G>A,p.G440E,missense;nsp2:c.779G>A,p.G260E,missense;	0	0	0
1585	A	T	orf1ab:c.1320A>T,p.G440G,synonymous;nsp2:c.780A>T,p.G260G,synonymous;	0	0	0
1587	A	G	orf1ab:c.1322A>G,p.E441G,missense;nsp2:c.782A>G,p.E261G,missense;	0	0	0
1588	A	G	orf1ab:c.1323A>G,p.E441E,synonymous;nsp2:c.783A>G,p.E261E,synonymous;	0	0	0
1589	G	T	orf1ab:c.1324G>T,p.G442C,missense;nsp2:c.784G>T,p.G262C,missense;	0	0	0
1589	G	A	orf1ab:c.1324G>A,p.G442S,missense;nsp2:c.784G>A,p.G262S,missense;	0	0	0
1590	G	T	orf1ab:c.1325G>T,p.G442V,missense;nsp2:c.785G>T,p.G262V,missense;	0	0	0
1590	G	A	orf1ab:c.1325G>A,p.G442D,missense;nsp2:c.785G>A,p.G262D,missense;	0	0	0
1591	T	C	orf1ab:c.1326T>C,p.G442G,synonymous;nsp2:c.786T>C,p.G262G,synonymous;	0	0	0
1592	T	G	orf1ab:c.1327T>G,p.S443A,missense;nsp2:c.787T>G,p.S263A,missense;	0	0	0
1592	T	C	orf1ab:c.1327T>C,p.S443P,missense;nsp2:c.787T>C,p.S263P,missense;	0	0	0
1593	C	T	orf1ab:c.1328C>T,p.S443F,missense;nsp2:c.788C>T,p.S263F,missense;	0	0	0
1594	C	T	orf1ab:c.1329C>T,p.S443S,synonymous;nsp2:c.789C>T,p.S263S,synonymous;	1	0	0
1595	G	A	orf1ab:c.1330G>A,p.E444K,missense;nsp2:c.790G>A,p.E264K,missense;	0	0	0
1598	GGTCTT	......	orf1ab:c.1333GGTCTT>......,p.GL445-,inframeDel;nsp2:c.793GGTCTT>......,p.GL265-,inframeDel;	0	0	0
1598	G	T	orf1ab:c.1333G>T,p.G445C,missense;nsp2:c.793G>T,p.G265C,missense;	0	0	0
1598	G	C	orf1ab:c.1333G>C,p.G445R,missense;nsp2:c.793G>C,p.G265R,missense;	0	0	0
1598	G	A	orf1ab:c.1333G>A,p.G445S,missense;nsp2:c.793G>A,p.G265S,missense;	0	0	0
1599	G	T	orf1ab:c.1334G>T,p.G445V,missense;nsp2:c.794G>T,p.G265V,missense;	0	0	0
1600	T	C	orf1ab:c.1335T>C,p.G445G,synonymous;nsp2:c.795T>C,p.G265G,synonymous;	0	0	0
1601	C	T	orf1ab:c.1336C>T,p.L446F,missense;nsp2:c.796C>T,p.L266F,missense;	0	0	0
1601	C	A	orf1ab:c.1336C>A,p.L446I,missense;nsp2:c.796C>A,p.L266I,missense;	0	0	0
1602	TTA	...	orf1ab:c.1337TTA>...,p.LN446-,inframeDel;nsp2:c.797TTA>...,p.LN266-,inframeDel;	0	0	0
1603	TAATGACAACCTTCT	...............	orf1ab:c.1338TAATGACAACCTTCT>...............,p.LNDNLL446-,inframeDel;nsp2:c.798TAATGACAACCTTCT>...............,p.LNDNLL266-,inframeDel;	0	0	0
1603	TAA	...	orf1ab:c.1338TAA>...,p.LN446-,inframeDel;nsp2:c.798TAA>...,p.LN266-,inframeDel;	0	0	0
1603	T	G	orf1ab:c.1338T>G,p.L446L,synonymous;nsp2:c.798T>G,p.L266L,synonymous;	0	0	0
1603	T	C	orf1ab:c.1338T>C,p.L446L,synonymous;nsp2:c.798T>C,p.L266L,synonymous;	0	0	0
1603	T	A	orf1ab:c.1338T>A,p.L446L,synonymous;nsp2:c.798T>A,p.L266L,synonymous;	0	0	0
1605	ATG	...	orf1ab:c.1340ATG>...,p.ND447-,inframeDel;nsp2:c.800ATG>...,p.ND267-,inframeDel;	1	1	0
1605	AT	..	orf1ab:c.1340AT>..,p.L450*,frameshiftDel;nsp2:c.800AT>..,p.L270*,frameshiftDel;	0	0	0
1605	A	G	orf1ab:c.1340A>G,p.N447S,missense;nsp2:c.800A>G,p.N267S,missense;	0	0	0
1605	A	C	orf1ab:c.1340A>C,p.N447T,missense;nsp2:c.800A>C,p.N267T,missense;	0	0	0
1606	T	C	orf1ab:c.1341T>C,p.N447N,synonymous;nsp2:c.801T>C,p.N267N,synonymous;	0	0	0
1607	G	A	orf1ab:c.1342G>A,p.D448N,missense;nsp2:c.802G>A,p.D268N,missense;	0	0	0
1608	A	G	orf1ab:c.1343A>G,p.D448G,missense;nsp2:c.803A>G,p.D268G,missense;	0	0	0
[truncated: 26,233 more rows]
