# Supplementary material for: Comparative Genomics Reveals Early Emergence and Biased Spatiotemporal Distribution of SARS-CoV-2
Source: Mol Biol Evol. 2021 Feb 19;38(6):2547–65. doi: 10.1093/molbev/msab049 (PMC7928790; doi:10.1093/molbev/msab049)
Supplement: msab049_Supplementary_Data [file msab049_supplementary_data.zip › Table_S3.xlsx]

## Sheet: AF_ot_check
Table S3. Prevalence of SARS-CoV-2 genetic variants over time.
a	genomic coordinates
b	reference allele
c	alternative allele
d	total number of days in which variants show an allele frequency of 1% or above.
e onwards	Prevalence at different time intervals of 10 days (overlapped by 5)
POS a	REF b	ALT c	Days>1% d	0_10	5_15	10_20	15_25	20_30	25_35	30_40	35_45	40_50	45_55	50_60	55_65	60_70	65_75	70_80	75_85	80_90	85_95	90_100	95_105	100_110	105_115	110_120	115_125	120_130	125_135	130_140	135_145	140_150	145_155	150_160	155_165	160_170	165_175	170_180	175_185	180_190	185_195	190_200	195_205	200_210	205_215	210_220	215_225	220_230	225_235
4	.	T	0	0	0	0	0	0	0	0	0	0	0	0	0	0	0	0	0	0	0	0	0	0	0	0	0	0	0	0	0	0	0	0	0	0	0	0	0	0	0	0	0	0	0	0	0	0	0
4	A	C	0	0	0	0	0	0	0	0	0	0	0	0	0	0	0	0	0	0	0	0	0	0	0	0	0.02331	0.0269614	0	0	0	0	0	0	0	0	0	0	0	0	0	0	0	0	0	0	0	0	0
4	A	G	0	0	0	0	0	0	0	0	0	0	0	0	0	0	0.0161316	0.0101184	0	0	0	0	0	0	0.0187617	0.0193498	0.02331	0.0269614	0	0	0	0	0	0	0	0	0	0	0	0	0	0	0	0	0	0	0	0	0
4	A	T	0	0	0	0	0	0.271003	0.294118	0.390625	0	0	0	0	0.132275	0.102249	0.0483949	0.0101184	0	0	0.0102575	0.0121359	0	0	0.0375235	0.0386997	0.04662	0.0269614	0	0	0.0368324	0.0745156	0.0351247	0	0	0.0393236	0.043554	0	0	0	0	0	0	0	0	0	0	0	0
5	.	T	0	0	0	0	0	0	0	0	0	0	0	0	0	0	0.0322633	0.0809471	0.0873439	0.0465419	0	0	0	0	0	0	0	0	0	0	0	0	0	0	0	0	0	0	0	0	0	0	0	0	0	0	0	0	0
5	A	C	0	0	0	0	0	0	0	0	0	0	0	0	0	0.0340832	0.0161316	0	0	0	0	0	0	0	0	0	0	0	0	0	0	0	0	0	0	0	0	0	0	0	0	0	0	0	0.0295334	0.0302663	0	0	0
5	A	G	0	0	0	0	0	0	0	0	0	0	0	0	0	0.0340832	0.0161316	0	0	0	0	0	0	0	0	0	0	0	0	0	0	0	0.0351247	0.0321647	0	0	0	0	0	0	0	0	0	0	0	0	0	0	0
6	.	T	0	0	0	0	0	0	0	0	0	0	0	0	0	0	0.0161316	0.0101184	0	0	0	0	0	0	0	0	0	0	0	0	0	0	0	0	0	0	0	0	0	0	0	0	0	0	0	0	0	0	0
6	A	C	0	0	0	0	0	0	0	0	0	0	0	0	0	0	0	0	0.00873439	0.00930839	0	0	0	0	0	0	0	0	0	0	0	0	0	0	0	0	0	0	0	0	0	0	0	0	0	0	0	0	0
6	A	G	0	0	0	0	0	0	0	0	0	0	0	0	0	0	0.0161316	0.0101184	0.00873439	0	0	0	0	0	0	0	0	0	0	0	0	0	0	0	0	0	0	0	0	0	0	0	0	0	0	0	0	0	0
6	A	T	0	0	0	0	0	0	0	0	0	0	0	0	0.0661376	0.102249	0.0322633	0	0	0	0	0	0	0	0	0	0	0	0	0	0	0	0	0	0	0	0	0	0	0	0	0	0	0	0	0	0	0	0
7	G	.	0	0	0	0	0	0	0	0	0	0	0	0	0	0	0	0	0	0	0	0	0	0	0	0	0	0	0	0	0.0368324	0.0372578	0.0351247	0	0	0	0	0	0	0	0	0	0	0	0	0	0	0	0
7	G	A	0	0	0	0	0	0	0	0	0	0	0	0	0	0	0	0	0	0	0	0	0	0	0	0	0.02331	0.0269614	0	0	0	0	0	0	0	0	0	0	0	0	0	0	0	0	0	0	0	0	0
7	G	C	0	0	0	0	0	0	0	0	0	0	0	0	0	0.0681663	0.0322633	0	0	0	0	0	0	0	0	0	0	0	0	0	0	0	0	0	0	0	0	0	0	0	0	0	0	0	0.0295334	0.0302663	0.0274424	0	0
7	G	T	0	0	0	0	0	0	0	0	0	0	0	0	0	0	0	0	0	0	0	0	0	0	0	0	0	0	0	0	0	0	0	0	0	0.0196618	0.021777	0.0250941	0	0	0	0	0	0	0	0	0	0	0
8	.	T	0	0	0	0	0	0	0	0	0	0	0	0	0	0	0	0	0	0	0	0	0	0	0	0	0	0.0269614	0.0279408	0	0	0	0	0	0	0	0	0	0	0	0	0	0	0	0	0	0	0	0
8	G	A	0	0	0	0	0	0	0	0	0	0	0	0	0	0	0	0.0101184	0.00873439	0.00930839	0	0	0	0	0	0	0	0	0	0	0	0	0	0	0	0	0	0	0	0	0	0	0	0	0.0295334	0.0302663	0	0	0
9	.	C	0	0	0	0	0	0	0	0	0	0	0	0	0	0	0	0	0.00873439	0.00930839	0	0	0	0	0	0	0	0	0	0	0	0	0	0	0	0	0	0	0	0	0	0	0	0	0	0	0	0	0
9	T	.	0	0	0	0	0	0	0	0	0	0	0	0	0	0	0	0	0	0	0	0	0	0	0	0.0193498	0.02331	0	0	0	0	0	0	0	0	0	0	0	0	0	0	0	0	0	0	0	0	0	0
9	T	G	0	0	0	0	0	0	0	0	0	0	0	0	0	0	0	0	0	0	0	0	0	0	0	0	0	0	0	0	0	0	0	0	0	0.0196618	0.021777	0	0	0	0	0	0	0	0	0	0	0	0
10	T	A	0	0	0	0	0	0	0	0	0	0	0	0	0	0.0340832	0.0322633	0.0202368	0	0.0279252	0.0512873	0.0485437	0.0148943	0.0176211	0.0187617	0	0	0	0	0	0	0	0	0	0	0.0196618	0.021777	0.125471	0.127065	0.0279018	0	0	0	0	0.0295334	0.0605327	0.0548847	0	0
10	T	C	0	0	0	0	0	0	0	0	0	0	0	0	0	0	0	0	0	0.00930839	0.0102575	0.0121359	0	0	0	0	0	0	0	0	0	0	0	0	0	0	0	0	0	0	0	0	0	0	0	0	0	0	0
10	T	G	0	0	0	0	0	0	0	0	0	0	0	0	0	0	0.0161316	0.0202368	0.0174688	0.00930839	0.0205149	0.0242718	0.0148943	0	0.0187617	0.0386997	0.04662	0.0269614	0.0558815	0.0627746	0.0368324	0.111773	0.105374	0.096494	0.0735294	0.0196618	0.021777	0	0	0	0	0	0	0	0	0	0	0	0
11	.	A	0	0	0	0	0	0	0	0	0	0	0	0	0	0	0	0	0.00873439	0.00930839	0	0	0	0	0	0	0	0	0	0	0	0	0	0	0	0	0	0	0	0	0	0	0	0	0	0	0	0	0
11	.A	GT	0	0	0	0	0	0	0	0	0	0	0	0	0	0	0	0	0	0	0	0	0	0	0	0	0	0	0	0.0313873	0.0368324	0.0372578	0	0	0	0	0	0	0	0	0	0	0	0	0	0	0	0	0
11	T	A	0	0	0	0	0	0	0	0	0	0	0	0	0	0	0	0	0	0	0	0	0	0	0	0	0	0	0	0	0	0	0	0	0	0	0.021777	0.0250941	0.025413	0	0	0	0	0	0.0590667	0.0605327	0	0	0
11	T	C	0	0	0	0	0	0	0	0	0	0	0	0	0	0	0	0	0	0.00930839	0.0102575	0	0.0148943	0.0176211	0	0	0	0.0269614	0.0279408	0	0	0	0	0	0	0	0	0	0	0	0.033036	0.0270124	0	0	0	0	0	0	0
11	TA	GT	0	0	0	0	0	0	0	0	0	0	0	0	0	0	0	0	0	0.0186168	0.0205149	0	0	0	0	0	0	0	0	0	0	0	0	0	0	0	0	0	0	0	0	0	0	0	0	0	0	0	0
12	A	.	0	0	0	0	0	0	0	0	0	0	0	0	0	0	0	0	0	0	0	0	0	0	0	0	0	0	0.0279408	0.0313873	0	0	0	0	0	0.0196618	0.021777	0.0250941	0	0	0.033036	0.0270124	0.0221877	0	0	0	0	0	0
12	A	C	0	0	0	0	0	0	0	0	0	0	0	0	0.0661376	0.0340832	0	0	0	0	0	0	0	0	0	0	0	0	0	0	0	0	0	0	0	0	0	0	0	0	0	0	0	0	0	0	0	0	0
12	A	G	0	0	0	0	0	0	0	0	0	0	0	0	0	0	0	0	0	0.00930839	0.0102575	0.0121359	0.0148943	0	0.0187617	0.0193498	0	0	0	0	0	0.0372578	0.0351247	0	0	0	0.021777	0.0250941	0	0	0	0	0	0	0	0	0	0	0
12	A	T	0	0	0	0	0	0	0	0	0	0	0	0	0	0	0	0	0.00873439	0.0372335	0.0307724	0.0242718	0	0	0	0	0	0	0.0279408	0.0313873	0	0	0	0	0	0	0	0.0250941	0.025413	0	0	0	0	0	0	0.090799	0.0823271	0	0
12	AT	CA	0	0	0	0	0	0	0	0	0	0	0	0	0	0	0	0	0	0	0	0	0	0	0	0.0193498	0.02331	0.0269614	0.0279408	0.0313873	0	0	0	0	0	0	0	0	0	0	0	0	0	0	0	0	0	0	0
13	T	A	0	0	0	0	0	0	0	0	0	0	0	0	0.132275	0.0681663	0	0.0202368	0.0174688	0.0279252	0.0410298	0.0485437	0.0148943	0	0	0	0.02331	0.0269614	0.0558815	0.0627746	0	0.0372578	0.0351247	0.096494	0.0735294	0.0196618	0.021777	0.100376	0.101652	0.0279018	0	0	0	0	0.0295334	0.0605327	0.0548847	0	0
13	T	C	0	0	0	0	0	0	0	0	0	0	0	0	0	0	0	0	0.00873439	0.0279252	0.0615448	0.0849515	0.0744713	0.0881057	0.0562852	0.0193498	0.04662	0.0539229	0.0838223	0.094162	0.110497	0.33532	0.386372	0.096494	0.0735294	0.0393236	0.043554	0.0501882	0.025413	0.0558036	0.033036	0.0810373	0.0665631	0.0256674	0	0.0302663	0.0823271	0.0921093	0
14	A	C	0	0	0	0	0	0	0	0	0	0	0	0	0	0	0	0	0	0	0	0	0	0	0	0	0	0	0	0	0	0	0	0	0	0	0	0	0	0	0	0	0	0	0.0295334	0.0605327	0.137212	0.122812	0.0326797
14	A	G	0	0	0	0	0	0	0	0	0	0	0	0	0	0	0.0161316	0.0101184	0	0	0	0	0	0	0	0	0	0	0	0	0	0	0	0	0	0	0	0	0	0	0	0	0	0	0	0	0	0	0
14	A	T	0	0	0	0	0	0	0	0	0	0	0	0	0	0	0	0	0	0	0	0.0121359	0.0148943	0	0	0	0	0	0	0	0	0	0	0	0	0	0	0	0	0	0	0	0	0	0	0	0	0	0
15	C	T	5	5.26316	0	0	0	0	0	0	0	0	0	0	0	0	0	0	0.00873439	0.00930839	0	0	0	0	0	0	0	0	0	0	0	0	0	0	0	0	0	0	0	0	0	0	0	0	0	0	0	0	0
15	C	.	0	0	0	0	0	0	0	0	0	0	0	0	0	0	0	0	0	0	0.0102575	0.0121359	0	0	0	0	0	0	0	0	0	0	0	0	0	0	0	0	0	0	0	0	0	0	0	0	0	0	0
15	C	A	0	0	0	0	0	0	0	0	0	0	0	0	0	0	0	0	0	0	0	0	0.0148943	0.0176211	0	0	0	0	0	0	0	0	0	0	0	0	0	0	0	0	0	0	0	0	0	0	0	0	0
15	CC	.A	0	0	0	0	0	0	0	0	0	0	0	0	0	0	0	0	0	0	0	0	0	0	0	0	0	0	0.0279408	0.0313873	0	0	0	0	0	0	0	0	0	0	0	0	0	0	0	0	0	0	0
15	CC	AA	0	0	0	0	0	0	0	0	0	0	0	0	0	0	0	0	0	0	0	0	0	0	0	0	0	0	0	0.0313873	0.0368324	0	0	0	0	0	0	0	0	0	0	0	0	0	0	0	0	0	0
16	C	A	0	0	0	0	0	0	0	0	0	0	0	0	0	0	0.0161316	0.0101184	0	0	0	0.0242718	0.0297885	0	0	0	0	0	0	0	0	0.0372578	0.0351247	0	0	0	0	0	0	0	0	0	0	0	0	0	0	0	0
16	C	T	0	0	0	0	0	0	0	0	0	0	0	0	0	0	0	0	0.00873439	0.00930839	0	0	0	0	0	0	0	0	0	0.0313873	0.0368324	0.0372578	0	0	0	0	0	0	0	0	0	0	0	0	0	0	0	0	0
17	T	A	0	0	0	0	0	0	0	0	0	0	0	0	0	0	0	0	0	0	0	0	0	0	0	0	0	0	0	0	0	0	0	0	0	0	0	0	0	0	0	0	0	0	0.0295334	0.0302663	0	0	0
17	T	C	0	0	0	0	0	0	0	0	0	0	0	0	0	0	0	0	0	0.00930839	0.0102575	0.0121359	0	0	0	0	0	0	0	0	0	0	0	0	0	0	0	0	0	0	0	0	0	0	0	0	0	0	0
18	T	A	0	0	0	0	0	0	0	0	0	0	0	0	0	0	0	0	0	0	0	0	0	0	0	0	0	0	0	0	0	0	0	0	0	0.0196618	0.021777	0	0	0	0	0	0	0	0	0	0	0	0
18	T	C	0	0	0	0	0	0	0	0	0	0	0	0.176367	0.132275	0.0340832	0	0	0	0	0	0	0	0	0	0	0	0	0	0	0	0	0	0	0	0	0	0	0	0	0	0	0	0	0	0	0	0	0
18	T	G	0	0	0	0	0	0	0	0	0	0	0	0	0	0	0	0	0	0.0186168	0.0205149	0.0121359	0	0	0.0187617	0.0193498	0	0	0	0	0	0	0	0	0	0	0.021777	0.0501882	0.025413	0	0	0	0	0	0	0	0	0	0
18	TC	GG	0	0	0	0	0	0	0	0	0	0	0	0	0	0	0	0	0	0.0186168	0.0307724	0.0121359	0	0	0	0	0	0	0.0279408	0.0313873	0.0368324	0	0	0.0321647	0.0490196	0.0393236	0	0	0	0	0	0	0	0	0	0.0605327	0.0548847	0	0
18	TCCC	GGGA	0	0	0	0	0	0	0	0	0	0	0	0	0	0	0	0	0	0.00930839	0.0102575	0	0	0	0	0	0	0	0	0.0313873	0.110497	0.111773	0	0.0321647	0.0245098	0.0196618	0	0	0.025413	0.0279018	0	0	0	0	0.0295334	0.181598	0.164654	0	0
19	C	.	0	0	0	0	0	0	0	0	0	0	0	0	0	0	0	0	0.00873439	0.00930839	0	0	0	0	0	0	0	0	0	0	0	0	0	0	0	0	0	0	0	0	0	0	0	0	0	0	0	0	0
19	C	T	0	0	0	0	0	0	0	0	0	0	0	0	0	0	0.0161316	0.0101184	0.00873439	0.0465419	0.102575	0.121359	0.0446828	0.0176211	0.0187617	0.0193498	0	0	0	0	0	0	0	0	0	0	0	0	0	0	0	0	0	0	0	0	0	0	0
20	.	T	0	0	0	0	0	0	0	0	0	0	0	0	0	0	0	0	0	0	0	0	0	0	0	0	0	0	0	0	0.0368324	0.0372578	0	0	0	0	0	0	0	0	0	0	0	0	0	0	0	0	0
20	C	A	0	0	0	0	0	0	0	0	0	0	0	0	0	0	0	0	0	0	0	0	0	0	0	0	0	0	0	0	0	0	0	0	0	0.0196618	0.021777	0	0	0	0	0	0	0	0	0	0	0	0
20	C	G	0	0	0	0	0	0	0	0	0	0	0	0	0	0	0	0	0	0	0	0	0	0	0	0	0	0	0	0	0.0736648	0.111773	0.0702494	0	0	0	0.021777	0.0250941	0	0	0	0	0	0	0	0	0	0	0
20	C	T	0	0	0	0	0	0	0	0	0	0	0	0	0	0	0	0	0	0	0.0102575	0.0121359	0	0	0	0	0.02331	0.0269614	0	0	0	0	0	0	0	0	0	0	0	0	0.033036	0.0270124	0	0	0	0	0	0	0
21	C	A	0	0	0	0	0	0	0	0	0	0	0	0	0	0	0	0	0	0	0	0	0	0	0	0	0	0.0269614	0.0279408	0	0	0	0	0	0	0	0	0.0250941	0.025413	0.0279018	0.033036	0	0	0	0	0	0	0	0
21	C	G	0	0	0	0	0	0	0	0	0	0	0	0	0	0	0	0	0	0	0	0	0	0	0	0	0.02331	0.0269614	0	0	0	0	0	0	0	0	0	0	0	0	0	0	0	0	0	0	0	0	0
21	C	T	0	0	0	0	0	0	0	0	0	0	0.30303	0.352734	0.0661376	0.0681663	0.0806582	0.0505919	0.0262032	0.0372335	0.0205149	0.0485437	0.0446828	0.0352423	0.11257	0.174149	0.0932401	0	0.0279408	0.156937	0.331492	0.447094	0.210748	0.128659	0.0490196	0.0589855	0.065331	0.0250941	0.0508259	0.111607	0.132144	0.0540249	0.0221877	0.0256674	0	0	0.0274424	0.0614062	0.0980392
22	A	G	0	0	0	0	0	0	0	0	0	0	0	0	0	0	0	0	0	0	0	0	0.0148943	0.0176211	0.0187617	0	0	0	0	0	0.0368324	0.0745156	0.0351247	0	0	0	0.021777	0.0250941	0	0	0	0	0	0	0	0	0	0	0
22	A	T	0	0	0	0	0	0	0	0	0	0	0	0	0	0	0	0	0	0	0	0	0	0	0	0	0	0	0	0	0	0.0745156	0.0702494	0	0	0.0196618	0.043554	0.0250941	0	0	0	0	0	0	0	0	0.0274424	0.0307031	0
22	AG	GA	0	0	0	0	0	0	0	0	0	0	0	0	0	0	0	0	0	0	0	0	0	0	0	0	0	0	0	0	0	0	0	0	0	0	0	0.0250941	0.025413	0	0	0	0	0	0	0	0	0	0
23	G	.	0	0	0	0	0	0	0	0	0	0	0	0	0	0	0	0	0	0	0	0	0	0	0	0	0	0.0269614	0.0279408	0.0313873	0	0	0	0	0	0	0	0	0	0	0	0	0	0	0	0	0	0	0
23	G	A	0	0	0	0	0	0	0	0	0	0	0	0	0	0	0	0	0.0174688	0.0279252	0.0205149	0.0121359	0	0	0	0	0	0.0269614	0.0279408	0	0.0368324	0.0745156	0.0351247	0	0	0	0	0.0250941	0.025413	0	0	0	0	0	0	0	0	0	0
23	G	T	0	0	0	0	0	0	0	0	0	0	0	0	0	0	0	0	0	0	0	0.0121359	0.0148943	0	0	0.0386997	0.04662	0	0	0	0.0736648	0.0745156	0	0.0321647	0.0245098	0.0196618	0.043554	0.0250941	0	0	0	0	0.0221877	0.0256674	0	0	0	0	0
23	GG	.C	0	0	0	0	0	0	0	0	0	0	0	0	0	0	0	0	0	0	0	0	0	0	0	0	0	0	0	0	0	0.0372578	0.0351247	0	0	0	0	0	0	0	0	0	0	0	0	0	0	0	0
24	G	A	0	0	0	0	0	0	0	0	0	0	0	0	0	0	0	0	0	0	0	0	0	0	0	0	0	0	0	0	0	0	0	0	0	0	0	0	0.025413	0.0279018	0	0	0	0	0	0	0	0	0
24	G	T	0	0	0	0	0	0	0	0	0	0	0	0	0	0	0	0	0	0	0	0	0	0	0	0	0	0	0	0	0	0	0	0	0	0	0	0	0	0	0	0	0	0	0.0295334	0.0302663	0	0	0
24	GT	TC	0	0	0	0	0	0	0	0	0	0	0	0	0	0	0	0	0	0	0	0	0	0	0	0	0	0	0	0	0	0	0	0	0	0	0	0	0	0	0	0	0	0	0	0	0.0274424	0.0307031	0
25	T	A	0	0	0	0	0	0	0	0	0	0	0	0	0	0	0	0	0	0.00930839	0.0102575	0	0	0	0	0	0	0	0	0	0.0736648	0.0745156	0.0351247	0.0321647	0.0245098	0.0196618	0	0	0	0	0	0	0	0	0	0	0	0	0
25	T	C	0	0	0	0	0	0	0	0	0	0	0	0	0	0	0	0	0	0	0	0.0121359	0.0148943	0	0	0	0	0	0	0.0313873	0.0368324	0	0	0.0321647	0.0245098	0	0	0	0	0	0	0	0	0	0	0	0	0	0
25	T	G	0	0	0	0	0	0	0	0	0	0	0	0	0	0	0.0322633	0.0202368	0.00873439	0	0	0	0	0	0	0	0.02331	0.0269614	0	0	0.0368324	0.111773	0.0702494	0	0	0	0	0	0	0	0	0	0	0	0	0	0	0	0
26	A	.	10	0	0	0	1.83486	1.62602	0.588235	0.78125	0.485437	0	0	0.176367	0.198413	0.0681663	0.0483949	0.0303552	0.0174688	0.0558503	0.0718022	0.0606796	0.0446828	0.0176211	0	0	0	0	0	0.0313873	0.220994	0.223547	0	0	0	0	0.021777	0.0501882	0.025413	0.0279018	0	0	0	0	0	0	0	0	0
26	A	C	0	0	0	0	0	0	0	0	0	0	0	0	0	0	0	0	0	0	0	0	0	0	0	0.0193498	0.02331	0.0269614	0.0279408	0.0313873	0	0	0	0	0	0	0	0	0	0	0	0	0	0	0	0	0	0	0
26	A	G	0	0	0	0	0	0	0	0	0	0	0	0	0	0	0	0	0	0	0	0	0	0	0	0	0	0	0	0	0	0	0	0	0	0	0	0.0250941	0.025413	0	0	0	0	0	0	0.0302663	0.0274424	0	0
26	A	T	0	0	0	0	0	0	0	0	0	0	0	0	0	0	0	0	0	0	0	0	0	0	0	0	0	0	0	0	0	0	0	0.0321647	0.0245098	0.0393236	0.043554	0	0	0	0	0	0	0	0	0	0	0	0
26	AA	TT	0	0	0	0	0	0	0	0	0	0	0	0	0	0	0	0	0	0	0	0	0	0	0	0	0	0	0	0	0	0	0	0	0	0	0	0.0250941	0.025413	0	0	0	0	0	0	0	0	0	0
27	A.	GA	0	0	0	0	0	0	0	0	0	0	0	0	0	0	0	0	0	0	0	0	0	0	0	0	0	0	0	0	0	0	0	0	0	0	0	0	0	0	0	0	0	0	0	0	0	0	0
27	A	C	0	0	0	0	0	0	0	0	0	0	0	0	0	0.102249	0.0645265	0.0303552	0.0349375	0.0186168	0	0	0	0	0	0	0	0	0	0	0	0	0	0	0	0	0	0	0	0	0	0	0	0	0	0	0	0	0
27	A	G	0	0	0	0	0	0	0	0	0	0	0	0	0	0	0	0.0101184	0.00873439	0.00930839	0.0102575	0.0121359	0	0	0	0	0	0	0	0	0	0	0	0	0	0	0	0	0	0	0.033036	0.0270124	0.0221877	0	0	0.090799	0.109769	0.0307031	0
27	AC	..	0	0	0	0	0	0	0	0.390625	0.485437	0	0	0	0	0	0	0	0	0	0	0	0	0	0	0	0	0	0	0	0	0	0	0	0	0	0	0	0	0	0	0	0	0	0	0	0	0	0
28	C	T	10	0	0	0	1.37615	1.35501	0.588235	0.390625	0	0	0	0.176367	0.198413	0.0681663	0.0483949	0.0303552	0.0524063	0.121009	0.12309	0.109223	0.0893655	0.0176211	0	0.0193498	0.02331	0.0269614	0	0.0313873	0.110497	0.111773	0	0	0	0.0196618	0.065331	0.100376	0.0508259	0.0558036	0	0	0	0	0	0	0	0	0
28	C	.	0	0	0	0	0	0	0	0	0	0	0	0	0	0	0	0	0	0	0	0	0	0	0.0187617	0.0193498	0	0	0	0	0	0.0372578	0.0702494	0.0321647	0	0	0.021777	0.0250941	0	0	0	0	0	0	0	0	0	0	0
28	C	A	0	0	0	0	0	0	0	0	0	0	0	0	0	0	0	0	0	0	0	0.0121359	0.0148943	0	0	0	0	0	0	0	0	0	0	0	0	0	0	0	0	0	0	0	0	0	0	0	0	0	0
28	C	G	0	0	0	0	0	0	0	0	0	0	0	0	0	0	0	0	0	0	0	0	0	0	0	0	0	0	0	0	0	0	0.0351247	0.0321647	0	0	0	0	0	0	0	0	0	0	0	0	0	0	0
29	A	.	0	0	0	0	0	0	0	0	0	0	0	0	0	0	0	0	0	0	0	0	0	0.0176211	0.0187617	0.0193498	0	0	0	0	0.0368324	0.0372578	0	0	0	0	0	0	0	0	0	0	0	0	0	0	0	0	0
29	A	C	0	0	0	0	0	0	0	0	0	0	0	0	0	0	0	0	0	0	0	0.0121359	0.0148943	0	0	0	0	0	0	0	0	0	0	0	0	0	0	0	0	0	0	0	0	0	0	0	0	0	0
29	A	G	0	0	0	0	0	0	0	0	0	0	0	0	0	0	0	0	0.00873439	0.00930839	0	0	0	0	0	0	0	0	0	0	0	0	0	0	0	0	0	0	0	0	0	0	0	0	0	0	0	0	0
29	A	T	0	0	0	0	0	0	0	0	0	0	0	0	0.26455	0.136333	0.0161316	0.0101184	0.00873439	0	0	0	0	0	0	0	0	0	0	0	0	0	0	0	0	0	0.021777	0.0250941	0	0	0	0	0	0	0	0	0	0	0
29	AA	CT	0	0	0	0	0	0	0	0	0	0	0	0	0	0	0	0	0	0	0	0	0	0	0	0.0193498	0.02331	0	0	0	0	0	0	0	0	0	0	0	0	0	0	0	0	0	0	0	0	0	0
29	AAA	TCT	0	0	0	0	0	0	0	0	0	0	0	0	0	0	0	0	0	0	0	0	0	0	0	0	0	0	0	0	0	0	0	0	0	0	0	0	0	0	0	0	0	0	0	0.090799	0.109769	0.0307031	0
30	.	C	0	0	0	0	0	0	0	0	0	0	0	0	0	0	0	0	0	0	0.0102575	0.0121359	0	0	0	0	0	0	0	0	0	0	0	0	0	0	0	0	0	0	0	0	0	0	0	0	0	0	0
30	A	.	0	0	0	0	0	0	0	0	0	0	0	0	0	0	0	0	0	0	0	0	0	0.0176211	0.0187617	0	0	0.0269614	0.0279408	0	0	0.0372578	0.0351247	0	0	0	0	0	0	0	0	0	0	0	0	0	0	0	0
30	A	C	0	0	0	0	0	0	0	0	0	0	0	0	0	0	0	0	0	0	0	0	0	0	0	0	0	0	0	0	0	0	0	0	0	0	0	0	0	0	0	0	0.0221877	0.0256674	0	0	0	0	0
30	A	G	0	0	0	0	0	0	0	0	0	0	0	0	0	0	0	0	0	0	0	0	0.0148943	0.0352423	0.0750469	0.116099	0.11655	0.134807	0.307348	0.282486	0.184162	0.372578	0.667369	0.771952	0.441176	0.0786473	0.021777	0	0	0	0	0	0	0	0	0	0	0	0
30	A	T	0	0	0	0	0	0	0	0	0	0	0	0	0.0661376	0.0340832	0	0	0	0	0	0	0	0	0	0	0	0	0	0	0	0	0	0	0.0245098	0.0196618	0	0	0	0	0	0	0	0	0	0	0	0	0
30	AA	CT	0	0	0	0	0	0	0	0	0	0	0	0	0	0	0	0	0.00873439	0.00930839	0	0	0	0	0	0	0	0	0	0	0	0	0	0	0	0	0	0.0752823	0.0762389	0	0	0	0	0	0	0	0	0	0
30	AACC	CTTT	0	0	0	0	0	0	0	0	0	0	0	0	0	0	0	0	0	0.00930839	0.0205149	0.0121359	0.0148943	0	0	0	0	0	0	0	0	0	0	0	0	0	0	0	0	0	0	0	0	0	0	0	0	0	0
31	A	G	10	0	4.16667	1.66667	0.458716	0	0	0	0	0	0	0	0	0	0	0	0	0	0	0.0121359	0.0148943	0	0	0.0193498	0.02331	0	0	0	0	0	0	0	0	0	0	0	0	0	0	0	0	0	0	0	0	0	0
31	A	C	0	0	0	0	0	0	0	0	0	0	0	0	0	0	0	0	0	0	0	0	0	0	0	0	0	0	0	0	0	0	0	0	0	0	0	0.0250941	0.025413	0.0279018	0	0	0	0	0	0	0	0	0
31	A	T	0	0	0	0	0	0	0	0	0	0	0	0	0	0	0.0483949	0.0708287	0.104813	0.316485	0.420556	0.291262	0.163837	0.0176211	0	0	0	0	0	0.0313873	0.0368324	0	0.0351247	0.096494	0.0735294	0.0393236	0.108885	0.326223	0.406607	0.30692	0	0	0	0	0.0590667	0.605327	0.740944	0.245625	0
31	AC	TT	0	0	0	0	0	0	0	0	0	0	0	0	0	0	0	0	0	0	0.0102575	0.0121359	0	0	0	0	0	0	0	0	0	0	0	0	0	0	0	0	0	0	0	0	0	0	0	0	0	0	0
31	ACC	TTT	0	0	0	0	0	0	0	0	0	0	0	0	0	0	0	0	0	0	0	0	0	0	0	0	0	0	0	0	0	0	0	0	0	0.0196618	0.021777	0.0752823	0.101652	0.0279018	0	0	0	0	0	0	0.0274424	0.0307031	0
32	C	.	0	0	0	0	0	0	0	0	0	0	0	0.176367	0.0661376	0	0	0	0	0	0	0	0	0	0	0	0	0	0	0	0	0	0	0	0	0	0	0	0	0	0	0	0	0	0	0	0	0	0
32	C	T	0	0	0	0	0	0	0	0	0	0	0	0	0	0	0	0	0	0	0.0205149	0.0242718	0	0	0	0	0	0	0	0	0	0	0	0	0	0	0	0	0	0	0	0	0	0	0	0	0	0	0
33	C	A	0	0	0	0	0	0	0	0	0	0	0	0	0	0	0	0.0101184	0.00873439	0	0	0	0	0	0	0	0	0	0	0	0	0	0	0	0	0	0	0	0	0	0	0	0	0	0	0	0	0	0
33	C	G	0	0	0	0	0	0	0	0	0	0	0	0	0	0	0	0	0.00873439	0.00930839	0	0	0	0	0	0	0	0	0	0	0	0	0	0	0	0	0	0	0	0	0	0	0	0	0	0	0	0	0
33	C	T	0	0	0	0	0	0	0	0	0	0	0	0	0	0	0	0	0	0	0	0	0	0	0	0	0	0	0	0	0	0	0	0	0	0	0	0	0	0	0	0	0	0	0.0295334	0.0302663	0	0	0
34	AAC	TTT	10	0	0	0	0	0	0	0	0	0	0	0	0	0.0340832	0.0483949	0.172013	0.227094	0.418877	0.543646	0.400485	0.178731	0.105727	0.0750469	0.0193498	0.02331	0.0269614	0.0838223	0.094162	0.0736648	0	0.0702494	0.192988	0.0980392	0.0983091	0.370209	1.2798	1.47395	0.697545	0	0	0	0	0.1772	0.514528	0.493963	0.184219	0.0326797
34	A	G	0	0	0	0	0	0	0	0	0	0	0	0	0	0	0.0161316	0.0101184	0	0	0	0	0	0	0	0	0	0	0	0	0	0	0	0	0	0	0	0	0	0	0	0	0	0	0	0	0	0	0
34	A	T	0	0	0	0	0	0	0	0	0	0	0	0	0	0	0	0	0.0174688	0.0186168	0.0205149	0.0242718	0	0.0176211	0.0375235	0.0386997	0	0	0	0	0	0	0.0351247	0.096494	0.0490196	0.0393236	0.065331	0.200753	0.127065	0.0837054	0	0	0	0	0	0.0605327	0.0548847	0.0307031	0
34	AA	TT	0	0	0	0	0	0	0	0	0	0	0	0	0	0	0.0161316	0.0101184	0.00873439	0.0186168	0.0102575	0	0	0	0	0	0	0	0	0	0	0	0	0	0	0.0196618	0.021777	0.0752823	0.0762389	0.0558036	0	0	0	0	0	0	0	0	0
34	AACC	CTTT	0	0	0	0	0	0	0	0	0	0	0	0	0	0	0.0161316	0.0101184	0	0	0	0	0	0	0	0	0	0	0	0	0	0	0	0	0	0	0	0	0	0	0	0	0	0	0	0	0	0	0
34	AACC	TTTA	0	0	0	0	0	0	0	0	0	0	0	0	0	0	0.112921	0.131539	0.0960783	0.0558503	0.0512873	0.0728155	0.059577	0.0352423	0	0	0	0	0	0	0	0	0	0	0	0.0196618	0.043554	0.225847	0.228717	0.0558036	0	0	0	0	0.0295334	0.0302663	0	0	0
35	A	G	0	0	0	0	0	0	0	0	0	0	0	0	0	0	0	0.0101184	0.00873439	0	0	0	0	0	0	0	0	0	0	0.0313873	0.0368324	0.0372578	0	0	0	0	0	0	0	0	0	0	0	0	0	0	0	0	0
35	A	T	0	0	0	0	0	0	0	0	0	0	0	0	0.0661376	0.0340832	0	0.0910655	0.0786095	0.0186168	0	0	0	0.0176211	0.0187617	0.0193498	0.02331	0.0269614	0.0279408	0.0313873	0.0368324	0	0	0	0	0	0	0.0250941	0.0508259	0.0558036	0.033036	0	0	0	0.147667	0.544794	0.548847	0.122812	0.0653595
35	AC	TT	0	0	0	0	0	0	0	0	0	0	0	0.176367	0.0661376	0.102249	0.19358	0.121421	0.0786095	0.0651587	0.0512873	0.0606796	0.0446828	0.0176211	0	0	0	0	0.0279408	0.0627746	0.0736648	0	0.0351247	0.0643294	0.0490196	0.0589855	0.087108	0.225847	0.25413	0.223214	0	0	0	0	0.0590667	0.453995	0.439078	0.0921093	0
35	ACC	TTA	0	0	0	0	0	0	0	0	0	0	0	0	0	0	0.0161316	0.0101184	0	0	0	0	0	0	0	0	0	0	0	0	0	0	0	0	0	0	0	0	0	0	0	0	0	0	0	0	0	0	0
35	ACC	TTT	0	0	0	0	0	0	0	0	0	0	0	0	0	0	0.0161316	0.0101184	0	0	0	0	0	0	0	0	0	0	0	0	0	0	0	0	0	0	0	0	0	0	0	0	0	0	0	0	0	0	0
36	C	T	30	0	0	0	0	0	0	0	0	0	0	0	0	0.0340832	0.274238	0.31367	0.524063	1.41487	1.82583	0.995146	0.580876	0.299559	0.300188	0.174149	0.20979	0.215692	0.0558815	0.094162	0.14733	0.111773	0.245873	0.5468	0.343137	0.393236	0.544425	1.12923	1.11817	0.864955	0	0	0	0.0256674	0.324867	1.08959	1.6191	0.859687	0.0326797
36	C	G	0	0	0	0	0	0	0	0	0	0	0	0	0	0	0	0	0	0	0	0.0121359	0.0297885	0.0176211	0	0	0	0.0269614	0.0279408	0	0	0	0	0	0	0	0	0	0	0	0	0	0	0	0	0	0	0	0
36	CC	GA	0	0	0	0	0	0	0	0	0	0	0	0	0	0	0	0	0	0	0	0.0121359	0.0148943	0	0	0	0	0	0	0	0	0	0	0	0	0	0	0	0	0	0	0	0	0	0	0	0	0	0
37	C	A	0	0	0	0	0	0	0	0	0	0	0	0.176367	0.0661376	0.0340832	0.0161316	0.0101184	0.0174688	0.0186168	0.0102575	0	0	0	0	0	0	0	0.0279408	0.0313873	0	0	0	0	0	0	0	0	0	0	0	0	0	0	0	0	0	0	0
37	C	G	0	0	0	0	0	0	0	0	0	0	0	0	0	0	0	0	0	0	0	0	0	0	0	0	0	0	0	0	0	0	0	0	0	0	0	0	0	0	0	0	0	0	0	0	0	0	0
37	C	T	0	0	0	0	0.458716	0.271003	0	0	0	0	0	0	0	0	0	0.0101184	0.00873439	0	0.0102575	0.0242718	0.0297885	0.0352423	0.0187617	0.0193498	0	0	0.0279408	0.0627746	0.0736648	0.0745156	0.0351247	0	0.0245098	0.0393236	0.021777	0	0	0.0558036	0.066072	0.0270124	0	0	0	0.151332	0.137212	0	0
38	A	C	0	0	0	0	0	0	0	0	0	0	0	0	0	0	0	0	0	0	0	0	0	0	0	0	0	0	0	0	0	0	0	0	0	0	0	0	0.025413	0.0279018	0	0	0	0	0	0	0	0	0
38	A	G	0	0	0	0	0	0	0	0	0	0	0	0	0	0	0	0	0	0	0	0	0	0	0	0	0	0	0	0	0	0	0	0	0	0	0	0	0	0	0.033036	0.0270124	0	0	0	0	0	0	0
38	A	T	0	0	0	0	0	0	0	0	0	0	0	0	0	0	0	0	0	0	0	0	0	0	0	0.0193498	0.02331	0.0269614	0	0	0	0	0	0	0	0	0	0	0	0	0	0	0	0	0	0	0	0	0
39	A	C	0	0	0	0	0	0	0	0	0	0	0	0	0	0	0	0	0	0	0	0	0	0	0	0	0	0	0	0	0	0	0	0	0	0	0	0	0	0	0	0	0	0	0	0.090799	0.0823271	0	0
39	A	T	0	0	0	0	0	0	0	0	0	0	0	0	0	0	0	0	0	0.00930839	0.0102575	0	0.0148943	0.0176211	0	0	0	0	0	0	0	0	0	0	0	0	0	0.0250941	0.025413	0	0	0	0	0	0	0	0	0	0
39	AC	TT	0	0	0	0	0	0	0	0	0	0	0	0	0	0	0	0	0	0	0	0	0	0	0	0	0	0	0	0	0	0	0	0	0	0	0	0	0	0	0	0	0	0.0256674	0.0295334	0	0	0	0
40	C	T	0	0	0	0	0	0	0	0	0	0	0	0	0	0	0	0.0101184	0.00873439	0.00930839	0.0102575	0.0121359	0.0446828	0.0528634	0.0187617	0.0193498	0	0	0	0	0	0	0	0.0321647	0.0245098	0.0196618	0.021777	0	0.025413	0.0279018	0	0	0	0	0	0	0	0	0
41	T	A	0	0	0	0	0	0	0	0	0	0	0	0	0	0	0	0	0	0	0	0.0121359	0.0148943	0	0	0	0	0	0	0	0	0	0	0	0	0	0	0	0	0	0	0	0	0	0	0	0	0	0
41	T	C	0	0	0	0	0	0	0	0	0	0	0	0	0	0	0	0	0	0	0	0	0	0	0	0	0	0	0	0	0	0	0	0	0	0	0	0	0	0	0	0	0	0	0	0.0302663	0.0274424	0	0
41	T	G	0	0	0	0	0	0	0	0	0	0	0	0	0	0	0	0	0	0	0	0	0	0	0	0	0	0	0	0	0	0	0	0	0	0	0.021777	0.0250941	0	0	0	0	0.0221877	0.0513347	0.0295334	0.0302663	0.0274424	0.0307031	0
42	.	A	0	0	0	0	0	0	0	0	0	0	0	0	0	0	0	0	0	0	0	0	0	0	0	0	0	0	0	0	0	0	0	0	0	0	0	0	0	0	0	0	0	0.0256674	0.0295334	0	0	0	0
42	T	.	0	0	0	0	0	0	0	0	0	0	0	0	0	0.0340832	0.0161316	0.0101184	0	0	0	0	0	0	0	0	0	0	0	0	0	0	0	0	0	0	0	0	0	0	0	0	0	0	0	0	0	0	0
42	T	A	0	0	0	0	0	0	0	0	0	0	0	0	0	0	0	0	0.00873439	0.00930839	0.0102575	0.0121359	0	0	0	0	0	0	0	0	0	0	0	0	0	0	0	0	0.025413	0.0279018	0	0	0	0	0	0	0	0	0
42	T	C	0	0	0	0	0	0	0	0	0	0	0	0	0	0	0	0.0101184	0.0174688	0.00930839	0	0	0	0	0	0	0	0	0	0	0	0	0	0	0	0	0	0	0	0	0	0	0	0	0	0	0	0	0
43	T	C	0	0	0	0	0	0	0	0	0	0	0	0	0	0	0	0	0	0	0	0	0	0	0	0	0	0	0	0	0	0	0.0351247	0.0321647	0	0	0	0	0	0	0	0	0	0	0	0	0	0	0
44	C	A	0	0	0	0	0	0	0	0	0	0	0	0	0	0	0	0.0101184	0.00873439	0.00930839	0	0	0	0	0	0	0	0	0	0	0	0	0	0	0	0	0	0	0	0	0	0	0	0	0	0	0	0	0
44	C	G	0	0	0	0	0	0	0	0	0	0	0	0	0	0	0	0.0101184	0.00873439	0.00930839	0	0	0	0	0	0.0193498	0.02331	0.0269614	0	0	0	0	0	0	0	0	0	0	0	0	0	0	0	0	0	0	0	0	0
44	C	T	0	0	0	0	0	0	0	0	0	0	0	0	0	0	0	0	0	0	0	0	0.0148943	0.0176211	0.0187617	0.0193498	0.04662	0.0269614	0.0279408	0	0.0368324	0.0372578	0	0	0.0245098	0.0196618	0	0.0250941	0.0508259	0.0279018	0	0	0	0	0	0.151332	0.137212	0.0614062	0.130719
45	G	C	0	0	0	0	0	0	0	0	0	0	0	0	0.0661376	0.0340832	0	0	0	0	0	0	0	0	0	0	0	0	0	0	0	0	0	0	0	0	0	0	0	0	0	0	0	0	0	0	0	0	0
45	G	T	0	0	0	0	0	0	0	0	0	0	0	0	0	0	0	0	0	0.0186168	0.0205149	0	0	0	0	0	0	0	0.0279408	0.0313873	0	0	0	0	0	0	0	0	0	0	0	0	0	0	0	0	0	0	0
45	GA	.T	0	0	0	0	0	0	0	0	0	0	0	0	0	0	0	0	0	0	0	0	0	0	0	0	0	0	0	0	0	0	0	0	0	0	0	0	0	0	0	0	0	0.0256674	0.0295334	0	0	0	0
46	A	G	0	0	0	0	0	0	0	0	0	0	0	0	0	0	0	0.0101184	0.00873439	0	0	0	0	0	0	0	0	0	0	0	0	0	0	0	0	0	0	0	0	0	0	0	0	0	0	0	0	0	0
48	C	A	5	10.5263	0	0	0	0	0	0	0	0	0	0	0	0	0	0.0101184	0.0436719	0.0558503	0.0102575	0	0	0	0	0	0	0	0	0	0	0	0	0	0	0	0	0	0	0	0	0	0	0	0	0	0	0	0
48	C	T	0	0	0	0	0	0	0	0	0	0	0	0	0	0	0	0.0101184	0.00873439	0	0	0	0	0	0	0	0.02331	0.0269614	0	0	0	0	0	0	0	0	0	0	0	0	0	0	0	0.0256674	0.0295334	0	0	0	0
49	T	A	0	0	0	0	0	0	0.294118	0.390625	0	0	0	0	0	0	0	0	0	0	0	0	0	0	0	0	0	0	0	0	0	0	0	0	0	0	0	0	0	0	0	0	0	0	0	0	0	0	0
50	C	A	0	0	0	0	0	0	0	0	0	0	0	0	0	0	0	0	0	0	0	0.0121359	0.0148943	0	0	0	0	0	0	0	0	0	0	0	0	0	0	0	0	0	0	0	0	0	0	0	0	0	0
50	C	G	0	0	0	0	0	0	0	0	0	0	0	0	0	0	0	0	0	0	0	0	0	0	0	0	0	0	0	0	0	0	0	0	0	0	0	0	0	0	0	0	0	0.0256674	0.0295334	0	0	0	0
50	C	T	0	0	0	0	0	0	0	0	0	0	0	0	0	0	0	0	0	0	0.0102575	0.0121359	0	0	0	0	0	0	0	0	0	0	0	0	0	0	0	0	0	0	0	0	0	0	0	0	0	0	0
54	T	.	5	0	0	1.66667	0.458716	0	0	0	0	0	0	0	0	0	0	0	0	0	0	0	0	0	0	0	0	0	0	0	0	0	0	0	0	0	0	0	0	0	0	0	0	0	0	0	0	0	0
54	.	C	0	0	0	0	0	0	0	0	0	0	0	0	0	0.102249	0.0483949	0.0303552	0	0	0	0	0	0	0	0	0	0	0	0	0	0	0	0	0	0	0	0	0	0	0	0	0	0	0	0	0	0	0
54	T	A	0	0	0	0	0	0	0.294118	0.390625	0	0	0	0	0	0	0	0	0	0	0	0	0	0	0	0	0	0	0	0	0	0	0	0	0	0	0	0	0	0	0	0	0	0	0	0	0	0	0
54	T	C	0	0	0	0	0	0	0	0	0	0	0	0	0	0	0	0	0	0	0	0	0	0	0	0	0	0	0	0	0	0	0	0	0	0	0	0	0	0.0279018	0.033036	0.0270124	0	0	0	0	0	0	0
55	A	C	0	0	0	0	0	0	0	0	0	0	0	0	0	0.0340832	0.0322633	0.0101184	0.00873439	0.00930839	0	0	0	0	0	0	0	0	0	0	0	0	0	0	0	0	0	0	0	0	0	0	0	0	0	0	0	0	0
55	A	G	0	0	0	0	0	0	0	0	0	0	0	0	0	0	0	0	0.00873439	0.00930839	0	0	0	0	0	0	0	0	0	0	0	0	0	0	0	0	0	0	0	0	0	0	0	0	0.0295334	0.0302663	0.0274424	0	0
55	AG	CT	0	0	0	0	0	0	0	0	0	0	0	0	0	0	0	0	0	0	0.0102575	0.0242718	0.0148943	0.0176211	0	0	0	0	0	0	0	0	0	0	0	0	0	0	0	0	0	0	0	0	0	0	0	0	0
58	T	A	5	0	0	1.66667	0.458716	0	0	0	0	0	0	0	0	0	0	0	0	0	0	0	0	0	0	0	0	0	0	0	0	0	0	0	0	0	0	0	0	0	0	0	0	0	0	0	0	0	0
58	T	C	0	0	0	0	0	0	0	0	0	0	0	0	0	0	0	0	0	0	0	0	0	0	0	0	0	0	0	0	0	0	0	0	0	0	0	0	0	0	0	0	0	0	0	0	0	0	0
61	G	A	0	0	0	0	0	0	0	0	0	0	0	0	0	0	0	0	0	0	0	0	0	0	0	0	0	0	0	0	0	0	0.0351247	0.0321647	0	0	0	0	0	0	0	0	0	0	0	0	0	0	0
61	G	T	0	0	0	0	0	0	0.294118	0.390625	0	0	0.30303	0.176367	0.132275	0.0340832	0.0322633	0.0101184	0	0	0.0102575	0.0242718	0.059577	0.0528634	0.0187617	0.0386997	0.02331	0.0808843	0.167645	0.094162	0.0736648	0.111773	0.0702494	0	0.0245098	0.0786473	0.065331	0.100376	0.228717	0.195312	0.033036	0.0540249	0.0887508	0.128337	0.147667	0.151332	0.137212	0.122812	0.0653595
62	T	C	0	0	0	0	0	0	0	0	0	0	0	0	0	0	0	0	0	0	0	0	0	0	0	0	0	0	0	0	0	0	0	0	0	0	0.021777	0.0250941	0	0	0	0	0	0	0	0	0	0	0
63	T	C	0	0	0	0	0	0	0	0	0	0	0	0	0	0	0	0	0	0	0	0	0	0	0	0	0.02331	0.0269614	0	0	0	0	0	0	0	0.0196618	0.021777	0	0	0	0	0	0	0	0	0	0	0	0
64	.	T	0	0	0	0	0	0	0	0	0	0	0	0	0	0	0.0161316	0.0101184	0	0	0	0	0	0	0	0	0	0	0	0	0	0	0	0	0	0	0	0	0	0	0	0	0	0	0	0	0	0	0
64	C	T	0	0	0	0	0	0	0	0	0	0	0	0	0	0	0.0161316	0.0101184	0.00873439	0.00930839	0	0	0	0	0.0375235	0.0386997	0	0	0	0	0	0	0.0351247	0.0321647	0.0245098	0.0393236	0.021777	0	0	0.0279018	0.033036	0	0	0	0	0.0302663	0.0548847	0.0307031	0.0653595
65	T	C	0	0	0	0	0	0	0	0	0	0	0	0	0	0	0	0	0	0	0	0	0	0	0	0	0	0	0	0	0	0	0	0	0	0	0	0	0.025413	0.0279018	0.033036	0.0270124	0.0221877	0	0	0	0	0	0
66	C	T	80	0	0	0	0	0	0	0	0	0	0	0.176367	0.0661376	0.0340832	0.0967898	0.0809471	0.0436719	0.0465419	0.0512873	0.0364078	0.0446828	0.0352423	0.0562852	0.0386997	0.0699301	0.107846	0.0838223	0.188324	0.220994	0.223547	0.280998	0.257317	0.588235	0.452222	0.500871	0.577164	0.355781	0.976562	2.77502	3.13344	1.99689	1.4117	2.77614	2.33051	0.850714	1.10531	1.43791
66	C	A	0	0	0	0	0	0	0	0	0	0	0	0	0	0	0.0161316	0.0101184	0	0	0.0102575	0.0121359	0.0148943	0.0352423	0.0187617	0	0	0	0	0	0	0	0	0.0321647	0.0245098	0.0393236	0.021777	0.0250941	0.0762389	0.167411	0.132144	0.0540249	0.155314	0.231006	0.147667	0.0605327	0	0.0307031	0.0653595
66	CT	AA	0	0	0	0	0	0	0	0	0	0	0	0	0	0	0	0	0	0	0	0	0	0	0	0	0	0	0	0	0	0	0	0	0	0	0	0	0	0	0	0	0	0.0256674	0.0295334	0	0	0	0
68	A	G	0	0	0	0	0	0	0	0	0	0	0	0	0	0	0	0	0	0	0	0	0	0	0	0	0	0	0	0	0.0368324	0.0372578	0.0351247	0	0	0	0	0	0	0	0	0	0	0	0	0	0	0	0
68	A	T	0	0	0	0	0	0	0	0	0	0	0	0	0	0	0	0	0	0	0	0	0	0	0	0.0193498	0.02331	0	0	0	0	0	0	0	0	0	0	0	0.0508259	0.111607	0.066072	0	0	0	0	0	0	0	0
70	A	T	0	0	0	0	0	0	0	0	0	0	0	0	0	0	0	0	0	0	0.0102575	0.0121359	0.0148943	0	0	0	0	0	0	0	0	0	0	0	0	0	0	0	0	0	0	0	0	0	0	0	0	0	0
71	C	A	0	0	0	0	0	0	0	0	0	0	0	0	0	0	0	0	0	0	0	0	0	0	0	0	0	0	0	0	0	0	0	0	0	0	0	0	0	0	0	0	0	0.0256674	0.0295334	0	0	0	0
72	G	A	0	0	0	0	0	0	0	0	0	0	0	0	0	0	0	0	0	0	0	0	0	0	0	0	0	0	0	0	0.0368324	0.0372578	0.0351247	0	0	0	0	0	0	0	0	0	0	0	0	0	0	0	0
74	A	C	0	0	0	0	0	0	0	0	0	0	0	0	0	0.0340832	0.0161316	0.0101184	0	0	0	0	0	0	0	0	0	0	0	0	0	0	0	0	0	0	0	0	0	0	0	0	0	0	0	0	0	0	0
75	C	T	0	0	0	0	0	0	0	0	0	0	0	0	0	0	0	0	0	0	0	0	0	0	0	0	0	0	0	0	0	0	0	0	0	0	0.021777	0.0501882	0.025413	0	0	0	0	0	0.118133	0.151332	0.164654	0.0307031	0
76	T	A	0	0	0	0	0	0	0	0.390625	0.485437	0	0	0	0	0	0.0161316	0.0101184	0	0	0	0	0	0.0176211	0.0187617	0.0193498	0	0	0	0	0	0	0	0.0321647	0.0245098	0	0	0	0	0	0	0	0	0	0	0	0	0	0
76	TT	AC	0	0	0	0	0	0	0	0	0	0	0	0	0	0	0	0	0.00873439	0.00930839	0	0	0	0	0	0	0	0	0	0	0	0	0	0	0	0	0	0	0	0	0	0	0	0	0	0	0	0	0
77	TT	AA	0	0	0	0	0	0	0	0	0	0	0	0	0.0661376	0.0340832	0	0	0	0	0	0	0	0	0	0	0	0	0	0	0	0	0	0	0	0	0	0	0	0	0	0	0	0	0	0	0	0	0
78	.	A	0	0	0	0	0	0	0	0	0	0	0	0	0	0	0	0	0	0	0	0	0	0	0	0	0	0	0	0	0	0	0	0	0	0	0	0	0	0	0	0	0	0	0	0	0	0	0
78	T	A	0	0	0	0	0	0	0	0	0	0	0	0	0	0	0	0	0	0.00930839	0.0102575	0	0	0	0	0	0	0	0	0	0	0	0	0	0	0	0	0	0	0	0	0	0	0	0	0	0	0	0
78	T	C	0	0	0	0	0	0	0	0	0	0	0	0	0	0	0	0	0	0	0.0102575	0.0121359	0	0	0	0	0	0	0	0	0	0	0	0	0	0	0	0	0	0	0	0	0	0	0	0	0	0	0
78	T	G	0	0	0	0	0	0	0	0.390625	0.485437	0	0	0	0	0	0	0	0	0.00930839	0.0102575	0	0	0.0176211	0.0375235	0.0386997	0	0	0	0	0.0368324	0.0372578	0.0351247	0	0	0	0	0	0	0	0	0	0	0	0	0	0	0	0
78	TAAA	ATGG	0	0	0	0	0	0	0	0	0	0	0	0	0	0	0	0	0	0	0	0	0	0	0	0	0	0	0	0	0	0	0	0	0	0	0.021777	0.0250941	0	0	0	0	0	0	0	0	0	0	0
79	A	C	0	0	0	0	0	0	0	0	0	0	0	0	0	0	0	0.0101184	0.00873439	0	0	0	0	0	0	0	0	0	0	0	0	0	0	0	0	0	0	0	0	0	0	0	0	0	0	0	0	0	0
79	A	G	0	0	0	0	0	0	0	0	0	0	0	0	0	0	0.0161316	0.0101184	0.00873439	0	0	0	0	0	0	0	0	0	0	0	0	0	0	0	0	0	0	0	0	0	0	0	0.0443754	0.0513347	0	0	0	0	0
80	A	G	0	0	0	0	0	0	0	0	0	0	0	0	0	0	0	0.0101184	0.00873439	0	0	0	0	0	0	0	0	0	0	0	0	0	0	0	0	0	0	0	0	0	0	0	0	0	0	0	0	0	0
80	A	T	0	0	0	0	0	0	0	0	0	0	0	0	0.0661376	0.0340832	0	0	0	0	0	0	0	0	0	0	0	0	0	0	0	0	0	0	0	0	0	0	0	0	0	0	0	0	0	0	0	0	0
81	A	.	0	0	0	0	0	0	0	0	0	0	0	0	0	0	0	0	0	0	0	0	0	0	0	0	0	0	0	0	0	0	0	0	0	0	0.021777	0.0250941	0	0	0	0	0	0	0	0	0	0	0
81	A	C	0	0	0	0	0	0	0	0	0	0	0	0	0	0	0	0	0	0	0	0	0	0	0	0	0	0	0	0	0	0	0	0	0	0	0	0	0	0	0	0	0	0	0	0	0	0	0.0326797
81	A	G	0	0	0	0	0	0	0	0	0	0	0	0	0	0	0	0	0	0	0	0	0	0	0	0	0	0	0	0	0	0	0	0	0	0	0	0.0501882	0.0508259	0.0558036	0	0	0	0	0	0	0	0	0
82	.	C	0	0	0	0	0	0	0	0	0	0	0	0	0	0	0	0	0.00873439	0.00930839	0	0	0	0	0	0	0	0	0	0	0	0	0	0	0	0	0	0	0	0	0	0	0	0	0	0	0	0	0
82	A	T	0	0	0	0	0	0	0	0	0	0	0	0	0.0661376	0.0340832	0	0	0	0	0	0	0	0	0	0	0	0	0	0	0	0	0	0	0	0	0	0	0	0	0	0	0	0	0	0	0	0	0
83	T	C	0	0	0	0	0	0	0	0	0	0	0	0	0	0	0	0	0	0.00930839	0.0102575	0.0242718	0.0148943	0	0	0	0.02331	0.0269614	0	0	0	0	0	0	0	0	0	0	0	0	0	0	0	0	0.0295334	0.0302663	0.0274424	0	0
84	C	A	0	0	0	0	0	0	0	0	0	0	0	0	0.0661376	0.0340832	0	0	0	0	0	0	0	0	0	0	0	0	0	0	0	0	0	0	0	0	0	0	0	0	0	0	0	0	0	0	0	0	0
84	C	G	0	0	0	0	0	0	0	0	0	0	0	0	0	0	0	0	0.00873439	0.00930839	0	0	0	0	0	0	0	0	0	0	0	0	0	0	0	0	0	0	0	0	0	0	0	0	0	0	0	0	0
84	C	T	0	0	0	0	0	0	0	0	0	0	0	0	0	0	0	0	0.0262032	0.0372335	0.0307724	0.0364078	0.0744713	0.0352423	0.0562852	0.0386997	0.02331	0	0	0	0.0736648	0.0745156	0	0	0	0	0.021777	0.0250941	0	0	0	0	0	0	0	0	0	0	0
84	CT	TC	0	0	0	0	0	0	0	0	0	0	0	0	0	0	0.0161316	0.0101184	0	0	0	0	0	0	0	0	0	0	0	0	0	0	0	0	0	0	0	0	0	0	0	0	0	0	0	0	0	0	0
85	T	.	0	0	0	0	0	0	0	0	0	0	0	0	0	0	0	0	0.00873439	0.00930839	0	0	0	0	0	0	0	0	0	0	0	0	0	0	0	0	0	0	0	0	0	0	0	0	0	0	0	0	0
85	T	C	0	0	0	0	0	0	0	0	0	0	0	0	0	0	0	0	0	0.00930839	0.0102575	0.0121359	0	0	0	0	0	0	0	0	0	0	0	0	0	0	0	0	0	0	0	0	0	0	0	0	0	0	0
86	G	A	0	0	0	0	0	0	0	0	0	0	0	0	0.0661376	0.0340832	0	0	0	0	0	0	0	0	0	0	0	0	0	0	0	0	0	0	0	0	0	0	0	0	0	0	0	0	0	0	0	0	0
87	T	G	0	0	0	0	0	0	0	0	0	0	0	0	0.0661376	0.0340832	0	0	0	0	0	0	0.0148943	0.0176211	0	0	0	0	0	0	0	0	0	0	0	0	0	0	0	0	0	0	0	0	0	0	0	0	0
88	G	C	0	0	0	0	0	0	0	0	0	0	0	0	0	0	0	0	0	0	0	0	0	0	0	0	0	0	0	0	0	0	0	0	0	0	0.021777	0.0250941	0	0	0	0	0	0	0	0	0	0	0
89	T	A	0	0	0	0	0	0	0	0	0	0	0	0	0	0	0	0	0	0	0	0	0	0	0	0	0	0	0	0	0	0	0	0	0	0	0	0	0	0	0	0	0	0	0	0	0	0	0
90	G	A	0	0	0	0	0	0	0	0	0	0	0	0	0	0	0	0	0	0	0	0	0.0148943	0.0176211	0	0	0	0	0	0	0	0	0	0	0	0	0	0	0	0	0	0	0	0	0	0	0	0	0
90	G	C	0	0	0	0	0	0	0	0	0	0	0	0	0	0	0	0	0	0	0	0	0	0	0	0	0	0	0	0	0	0	0	0	0	0	0.021777	0.0250941	0	0	0	0	0	0	0	0	0	0	0
90	G	T	0	0	0	0	0	0	0	0	0	0	0	0	0	0	0	0	0	0	0	0	0	0	0	0	0	0	0	0	0	0	0	0	0	0	0	0	0.025413	0.0279018	0	0	0	0	0	0	0	0	0
90	GG	.C	0	0	0	0	0	0	0	0	0	0	0	0	0	0	0.0161316	0.0101184	0.00873439	0.00930839	0	0	0	0	0	0	0	0	0	0	0	0	0	0	0	0	0	0	0	0	0	0	0	0	0	0	0	0	0
91	G	A	0	0	0	0	0	0	0	0	0	0	0	0	0	0	0	0	0.00873439	0.0279252	0.0205149	0	0	0	0.0187617	0.0193498	0.02331	0	0	0	0	0	0	0	0	0	0	0	0	0	0	0	0	0	0	0	0	0	0
91	G	C	0	0	0	0	0	0	0	0	0	0	0	0	0	0	0	0.0101184	0.00873439	0	0	0	0	0	0	0	0	0	0	0	0	0	0	0	0	0	0.021777	0.0250941	0	0	0	0	0	0	0	0	0	0	0
91	G	T	0	0	0	0	0	0	0	0	0	0	0	0	0	0	0	0	0	0	0	0	0	0	0	0	0	0	0.0558815	0.0627746	0	0	0	0	0	0	0.152439	0.175659	0	0	0	0	0	0	0	0	0	0	0
92	C	A	0	0	0	0	0	0	0	0	0	0	0	0	0	0	0	0	0	0	0	0	0	0	0	0	0.02331	0.0269614	0	0	0	0	0	0	0	0	0	0	0	0	0	0	0	0	0	0	0	0	0
92	C	T	0	0	0	0	0	0	0	0	0	0	0	0	0	0	0	0	0.00873439	0.00930839	0.0102575	0.0606796	0.0893655	0.105727	0.0750469	0.0580495	0.0699301	0.0808843	0.0279408	0.0313873	0	0	0	0	0	0.0196618	0.021777	0	0	0	0	0	0	0	0	0	0	0	0
94	.	A	0	0	0	0	0	0	0	0	0	0	0	0	0	0	0.0322633	0.0202368	0	0	0	0	0	0	0	0	0	0	0	0	0	0	0	0	0	0	0	0.0250941	0.101652	0.111607	0	0	0	0	0	0	0	0	0
94	G	T	0	0	0	0	0	0	0	0	0	0	0	0	0	0	0	0	0	0.00930839	0.0102575	0	0	0	0.0187617	0.0193498	0.02331	0.0539229	0.0279408	0	0	0	0.0351247	0.0321647	0.0245098	0.0393236	0.065331	0.0752823	0	0	0	0	0.0221877	0.0256674	0.0295334	0	0.0274424	0.0307031	0
95	T	C	0	0	0	0	0	0	0	0	0	0	0	0	0	0	0	0	0	0	0	0	0	0.0176211	0.0187617	0	0	0	0	0	0	0	0	0	0	0	0	0	0	0	0	0	0	0	0	0	0	0	0
96	C	G	0	0	0	0	0	0	0	0	0	0	0	0	0	0	0.0322633	0.0202368	0	0	0	0	0	0	0	0	0	0	0	0	0	0	0	0	0	0	0	0.0250941	0.101652	0.111607	0	0	0	0	0	0	0	0	0
96	C	T	0	0	0	0	0	0	0	0	0	0	0	0	0	0	0	0	0	0.00930839	0.0102575	0	0	0	0	0	0	0	0.0558815	0.0627746	0	0	0	0	0	0	0	0.0501882	0.0508259	0.0558036	0	0	0	0	0	0.0302663	0.0274424	0	0.0326797
97	A	G	0	0	0	0	0	0	0	0	0	0	0	0	0	0	0	0.0202368	0.0349375	0.0279252	0	0	0	0	0	0	0	0	0	0	0	0	0	0	0	0	0	0	0	0	0	0	0	0	0	0	0	0	0
98	C	.	0	0	0	0	0	0	0	0	0	0	0	0	0	0	0.0322633	0.0202368	0	0	0	0	0	0	0	0	0	0	0	0	0	0	0	0	0	0	0	0.0250941	0.101652	0.111607	0	0	0	0	0	0	0	0	0
98	C	A	0	0	0	0	0	0	0	0	0	0	0	0	0	0	0	0	0	0	0	0	0	0	0	0	0	0	0	0	0	0	0	0	0	0	0	0.0250941	0.025413	0	0	0	0	0	0	0	0	0	0
98	C	T	0	0	0	0	0	0	0	0	0	0	0	0	0	0	0	0	0.0262032	0.0279252	0.0102575	0	0	0.0176211	0.0187617	0.0193498	0	0	0	0	0	0	0	0	0	0	0	0	0	0	0	0	0	0.0513347	0.0590667	0.0605327	0.0823271	0.0614062	0
99	T	C	0	0	0	0	0	0	0	0	0	0	0	0	0	0	0.0161316	0.0202368	0.0174688	0	0	0	0.0148943	0.0352423	0.0187617	0	0	0	0	0	0	0	0	0	0	0	0	0	0	0	0	0	0	0	0	0	0	0	0
100	C	A	0	0	0	0	0	0	0	0	0	0	0	0	0	0	0	0.0101184	0.00873439	0	0	0	0.0148943	0.0176211	0	0	0	0	0	0.0313873	0.0368324	0	0	0	0	0	0	0	0	0	0	0	0	0	0	0	0	0	0
100	C	T	0	0	0	0	0	0	0	0	0	0	0	0	0	0	0	0	0.00873439	0.00930839	0.0102575	0.0121359	0.0148943	0.0176211	0	0	0.02331	0.0269614	0	0	0	0.0372578	0.0351247	0.0321647	0.0245098	0.0196618	0.043554	0.0501882	0	0.0279018	0.033036	0	0	0	0.0295334	0.0302663	0	0.0307031	0.0326797
101	G	A	0	0	0	0	0	0	0	0	0	0	0	0	0	0.102249	0.0483949	0.0505919	0.0262032	0	0	0.0121359	0.0148943	0.0176211	0.0375235	0.0386997	0	0	0	0	0	0	0	0	0	0	0	0	0	0	0	0	0.0221877	0.0256674	0.0295334	0.0302663	0	0	0
101	G	T	0	0	0	0	0	0	0	0	0	0	0	0	0	0	0	0	0	0	0	0.0121359	0.0148943	0.0176211	0	0	0	0	0	0	0	0	0	0	0	0	0	0	0	0	0	0	0	0	0	0	0	0	0.0326797
102	G	A	0	0	0	0	0	0	0	0	0	0	0	0	0	0	0	0.0101184	0.00873439	0	0.0102575	0.0121359	0	0	0	0	0	0	0	0	0	0	0	0	0	0	0	0	0	0	0	0	0.0221877	0.0256674	0	0	0	0	0
102	G	T	0	0	0	0	0	0	0	0	0	0	0	0	0	0	0	0	0	0	0	0	0	0	0	0	0	0	0	0	0	0	0	0	0	0.0196618	0.021777	0	0	0	0	0	0	0	0	0	0	0	0
103	C	T	0	0	0	0	0	0	0	0	0	0	0	0	0	0	0	0	0	0	0.0102575	0.0121359	0.0297885	0.0352423	0	0	0	0	0	0	0	0	0	0	0	0	0	0	0	0	0	0	0	0	0	0	0	0	0
104	T	A	0	0	0	0	0	0	0	0	0	0	0	0	0	0	0	0	0	0	0	0	0	0	0	0	0	0	0	0	0	0	0	0	0	0	0	0	0	0	0	0	0	0	0	0	0	0	0
105	G	A	0	0	0	0	0	0	0	0	0	0	0	0	0	0	0	0	0	0.00930839	0.0102575	0.0121359	0	0	0	0	0	0	0	0	0	0	0	0	0	0	0	0	0	0	0	0	0	0	0	0	0	0	0
105	G	T	0	0	0	0	0	0	0	0	0	0	0	0	0.132275	0.0681663	0.0161316	0.0101184	0.0611407	0.111701	0.164119	0.145631	0.10426	0.0528634	0	0.0193498	0.13986	0.161769	0.0558815	0.125549	0.257827	0.931446	0.772743	0.0643294	0.0735294	0.0589855	0.043554	0.0752823	0.101652	0.0837054	0.033036	0	0.0665631	0.0770021	0.0295334	0	0	0.0614062	0.0653595
106	C	G	0	0	0	0	0	0	0	0	0	0	0	0	0	0	0	0	0	0	0	0	0	0	0.0187617	0.0193498	0	0	0	0	0	0	0	0	0	0	0	0	0	0	0	0	0	0	0	0	0	0	0
106	C	T	0	0	0	0	0	0	0	0	0	0	0	0	0	0.0681663	0.0322633	0.0202368	0.0349375	0.102392	0.164119	0.157767	0.0893655	0.0352423	0.0187617	0.116099	0.27972	0.269614	0.111763	0.125549	0.0736648	0.0372578	0.0351247	0.128659	0.0735294	0.0393236	0.108885	0.150565	0.0762389	0.0558036	0.132144	0.135062	0.133126	0.154004	0.1772	0.242131	0.192097	0.0307031	0.0653595
107	A	C	0	0	0	0	0	0	0	0	0	0	0	0	0	0	0	0	0	0	0	0	0	0	0	0	0	0	0	0	0	0	0	0	0	0.0196618	0.021777	0	0	0	0	0	0	0	0	0	0	0	0
107	A	G	0	0	0	0	0	0	0	0	0	0	0	0	0	0	0	0	0.00873439	0.00930839	0	0	0	0	0	0	0	0	0	0	0	0	0	0	0	0	0	0	0	0	0	0	0	0	0	0	0	0	0
108	T	C	0	0	0	0	0	0	0	0	0	0	0	0	0	0	0	0	0	0	0	0	0	0	0	0	0	0	0	0	0	0	0	0	0.0245098	0.0196618	0	0	0	0	0	0	0	0	0	0	0	0	0
109	GC	CG	0	0	0	0	0	0	0	0	0	0	0	0	0	0	0	0	0	0	0	0	0	0	0	0	0	0	0	0	0	0	0	0	0	0.0196618	0.021777	0	0	0	0	0	0	0	0	0	0	0	0
110	C	T	0	0	0	0	0	0	0	0	0	0	0	0	0	0	0.0161316	0.0101184	0	0.0186168	0.0205149	0	0	0	0.0187617	0.0193498	0	0.0539229	0.0558815	0	0	0.0372578	0.0351247	0	0	0	0	0	0	0	0	0	0	0	0	0	0	0	0
111	T	A	0	0	0	0	0	0	0	0	0	0	0	0	0	0	0	0	0	0	0	0	0	0.0176211	0.0187617	0	0	0	0	0	0	0	0	0	0	0	0	0	0	0	0	0	0	0	0	0	0	0	0
111	T	C	0	0	0	0	0	0	0	0	0	0	0	0	0	0	0	0	0	0	0	0	0	0	0	0	0	0	0	0	0	0	0	0	0	0.0196618	0.021777	0	0	0	0	0	0	0	0	0	0	0	0
111	TT	CG	0	0	0	0	0	0	0	0	0	0	0	0	0	0	0	0	0	0	0	0	0	0	0	0	0	0	0	0	0	0	0	0	0	0	0	0	0	0	0	0	0	0	0	0	0	0	0
112	T	C	0	0	0	0	0	0	0	0	0	0	0	0	0	0	0	0	0	0	0	0	0	0	0	0	0	0	0	0	0	0	0	0	0	0	0	0	0	0	0	0	0	0	0	0	0	0	0
112	T	G	0	0	0	0	0	0	0	0	0	0	0	0	0	0	0	0	0	0	0	0	0	0	0	0	0	0	0	0	0	0	0	0	0	0.0196618	0.021777	0	0	0	0	0	0	0	0	0	0	0	0
113	A	G	0	0	0	0	0	0	0	0	0	0	0	0	0.198413	0.102249	0	0	0	0	0	0	0	0	0	0	0	0	0	0	0	0	0	0	0.0245098	0.0196618	0.021777	0	0	0	0	0	0	0	0	0	0	0	0
114	G	A	0	0	0	0	0	0	0	0	0	0	0	0	0	0	0	0	0.00873439	0.00930839	0	0	0	0	0	0	0	0	0	0	0	0	0	0	0	0	0	0	0	0	0	0	0	0	0	0	0	0	0
115	T	C	0	0	0	0	0	0	0	0	0	0	0	0	0	0	0	0	0.00873439	0.00930839	0.0102575	0.0121359	0	0	0.0187617	0.0193498	0	0	0	0	0	0	0	0	0	0	0	0	0	0	0	0	0	0	0	0	0	0	0
116	G	A	0	0	0	0	0	0	0	0	0	0	0	0	0	0	0	0	0	0	0	0	0	0	0	0	0	0	0.0279408	0.0313873	0.0368324	0	0.0351247	0.0321647	0	0	0	0	0	0	0	0	0	0	0	0	0	0	0
116	G	C	0	0	0	0	0	0	0	0	0	0	0	0	0	0	0.0161316	0.0101184	0	0	0	0	0	0	0	0	0	0	0	0	0	0	0	0	0	0	0	0	0	0	0	0	0	0	0	0	0	0	0
117	C	T	0	0	0	0	0	0	0	0	0	0	0	0	0	0	0	0	0	0	0	0	0	0	0	0	0	0.0269614	0.0279408	0	0	0	0.351247	0.321647	0	0	0	0	0	0	0	0	0	0	0	0	0	0	0
117	CA	TG	0	0	0	0	0	0	0	0	0	0	0	0.176367	0.0661376	0	0	0	0	0	0	0	0	0	0	0	0	0	0	0	0	0	0	0	0	0	0	0	0	0	0	0	0	0	0	0	0	0	0
118	A	G	0	0	0	0	0	0	0	0	0	0.436681	0.30303	0.176367	0	0	0	0	0	0	0	0	0	0	0	0	0	0	0	0	0	0	0	0	0	0	0	0	0	0	0	0	0	0	0	0	0	0	0
119	CT	GC	0	0	0	0	0	0	0	0	0	0	0	0	0	0	0	0	0	0	0	0	0	0	0	0	0	0	0	0	0	0	0	0	0	0	0	0	0	0	0	0	0	0	0	0	0	0	0
120	T	C	0	0	0	0	0	0	0	0	0	0	0	0	0	0.0340832	0.0161316	0.0101184	0	0	0	0	0	0	0	0	0	0	0	0	0	0	0	0	0	0	0	0	0	0	0	0	0	0	0	0	0	0	0
120	T	G	0	0	0	0	0	0	0	0	0	0	0	0	0	0	0	0	0	0	0	0	0	0	0	0	0	0	0	0	0	0	0	0	0	0	0	0	0	0	0	0	0	0	0	0	0	0	0
121	C	A	0	0	0	0	0	0	0	0	0	0	0	0	0	0	0	0	0	0	0	0	0.0148943	0.0176211	0	0	0	0	0	0	0	0	0	0	0	0	0	0	0	0	0	0	0	0	0	0	0	0	0
121	C	T	0	0	0	0	0	0	0	0	0	0	0	0	0	0	0	0	0	0	0	0	0	0	0	0	0	0	0	0	0	0	0	0	0	0	0	0	0	0.0279018	0.033036	0	0	0	0	0	0	0	0
122	A	G	0	0	0	0	0	0	0	0	0	0	0	0	0	0	0	0	0	0	0	0	0	0	0	0	0.0699301	0.0808843	0.0558815	0	0	0	0	0	0	0	0	0	0	0	0	0	0	0	0	0	0	0	0
123	C	T	0	0	0	0	0	0	0	0	0	0	0	0	0	0	0	0	0	0.00930839	0.0102575	0	0.0148943	0.0176211	0	0	0	0	0	0	0	0	0	0	0.0735294	0.0786473	0.043554	0.0501882	0.025413	0.0279018	0	0	0	0	0	0	0	0	0
124	G	A	0	0	0	0	0	0	0	0	0	0	0	0	0	0.0340832	0.0322633	0.0101184	0.0174688	0.0186168	0.0205149	0.0242718	0.0148943	0.0176211	0.0187617	0	0	0	0	0	0.0368324	0.111773	0.175623	0.096494	0.0735294	0.0393236	0.021777	0.0250941	0.025413	0.0279018	0	0	0	0	0	0	0.109769	0.122812	0
124	G	T	0	0	0	0	0	0	0	0	0	0	0	0	0	0	0	0	0	0	0	0	0	0	0	0	0	0	0	0	0	0	0	0	0	0	0	0	0	0	0	0	0	0	0	0	0	0	0
125	C	T	0	0	0	0	0	0	0	0	0	0	0	0	0	0	0	0	0	0	0.0102575	0.0121359	0	0	0	0	0.02331	0.0269614	0	0	0	0	0.0351247	0.0321647	0	0	0	0	0	0	0	0	0.0221877	0.0256674	0.0295334	0	0	0	0
126	A	C	0	0	0	0	0	0	0	0	0	0	0	0	0	0	0	0	0	0	0	0	0	0	0	0	0	0	0	0	0	0	0	0	0	0	0	0	0	0	0	0	0	0	0	0	0	0	0
126	A	T	0	0	0	0	0	0	0	0	0	0	0	0	0	0	0	0	0	0	0.0102575	0.0121359	0	0.0176211	0.0187617	0	0.02331	0.0269614	0.0279408	0	0	0	0	0	0	0	0	0	0	0	0	0	0	0	0	0	0	0	0
127	G	A	0	0	0	0	0	0	0	0	0	0	0	0	0	0	0	0	0	0	0	0	0	0	0	0	0	0	0	0	0	0	0	0	0	0	0	0	0	0	0	0	0	0	0	0.0302663	0.0274424	0	0
127	G	T	0	0	0	0	0	0	0	0	0	0	0	0	0	0	0.0645265	0.0404735	0.00873439	0.0186168	0.0307724	0.0121359	0	0	0.0187617	0.0386997	0.02331	0	0.111763	0.219711	0.110497	0.0745156	0.175623	0.160823	0.0980392	0.0589855	0.065331	0.0501882	0.025413	0	0	0	0.0221877	0.0256674	0	0	0	0	0
129	.	T	0	0	0	0	0	0	0	0	0	0	0	0	0	0	0	0	0	0	0	0	0	0	0	0	0	0	0.0279408	0.0313873	0	0	0	0	0	0	0	0	0	0	0	0	0	0	0	0	0	0	0
129	A	G	0	0	0	0	0	0	0	0	0	0	0	0	0	0	0	0	0	0	0	0	0	0	0	0	0	0	0	0	0	0	0	0.0643294	0.0490196	0	0	0	0	0	0	0	0	0	0	0	0	0	0
130	T	C	0	0	0	0	0	0	0	0	0	0	0	0	0	0	0	0	0	0	0.0615448	0.0728155	0	0.0176211	0.0750469	0.0773994	0.02331	0	0	0	0	0	0	0	0	0	0	0	0	0	0	0	0	0	0	0	0	0	0
132	A	G	0	0	0	0	0	0	0	0	0	0	0	0	0	0	0	0	0	0	0	0	0	0	0	0	0	0	0	0	0	0	0	0	0	0	0	0	0	0	0	0	0	0	0	0	0	0	0
133	T	.	0	0	0	0	0	0	0	0	0	0	0	0	0	0	0	0	0	0	0	0	0	0	0	0	0	0	0	0	0	0	0	0	0	0	0	0	0	0	0	0	0	0	0	0	0	0	0
134	T	C	0	0	0	0	0	0	0	0	0	0	0	0	0	0	0	0	0	0	0	0	0	0	0	0	0	0	0	0	0.0368324	0.0745156	0.0702494	0	0.0245098	0.0196618	0	0	0	0	0	0	0	0	0	0	0	0	0
135	A	G	0	0	0	0	0	0	0	0	0	0	0	0	0	0	0	0	0	0	0	0	0	0	0	0	0	0	0.0279408	0.0313873	0	0	0	0	0	0	0	0	0	0	0	0	0	0	0	0	0	0	0
136	A	G	0	0	0	0	0	0	0	0	0	0	0	0	0	0	0	0	0	0	0	0	0	0	0	0	0.02331	0.0269614	0	0	0	0	0	0	0	0	0	0	0	0	0	0	0	0	0	0	0	0	0
137	T	C	0	0	0	0	0	0	0	0	0	0	0	0	0	0	0.0161316	0.0101184	0	0	0	0	0	0	0	0	0	0	0	0	0	0	0	0	0	0	0	0	0	0	0	0	0	0	0	0	0	0	0
139	A	G	0	0	0	0	0	0	0	0	0	0	0	0	0	0	0	0	0	0	0	0	0	0	0	0	0	0.0269614	0.0279408	0	0	0	0	0	0	0.0196618	0.021777	0	0	0	0	0	0	0	0	0	0	0	0
139	ACTA	....	0	0	0	0	0	0	0	0	0	0	0	0	0	0	0	0	0	0	0	0.0121359	0.0148943	0.0176211	0	0	0	0	0	0	0	0	0	0	0	0	0	0	0	0	0	0	0	0	0	0	0	0	0
140	C	T	0	0	0	0	0	0	0	0	0	0	0	0	0	0.0681663	0.0967898	0.0505919	0	0.00930839	0.0102575	0	0	0.0352423	0.0562852	0.0193498	0	0	0	0	0.0368324	0.0745156	0.0351247	0	0.0245098	0.0196618	0	0	0.025413	0.0279018	0.066072	0.0540249	0	0	0	0	0	0.0307031	0.0980392
141	T	C	0	0	0	0	0	0	0	0	0	0	0	0	0	0	0	0	0.00873439	0.00930839	0	0	0	0	0.0187617	0.0386997	0.04662	0.0269614	0.0279408	0	0	0	0	0	0	0	0	0	0	0	0	0	0.0221877	0.0256674	0	0.0302663	0.0274424	0.0614062	0.0653595
142	A	G	0	0	0	0	0	0	0	0	0	0	0	0	0	0	0	0	0	0	0.0102575	0.0121359	0	0	0	0	0	0	0	0	0	0	0	0	0	0	0	0	0	0	0	0	0	0	0	0	0	0	0
142	A	T	0	0	0	0	0	0	0	0	0	0	0	0	0	0	0	0	0	0	0	0	0	0	0.0187617	0.0193498	0	0	0	0	0	0	0	0	0	0	0	0	0	0	0	0	0	0	0	0	0	0	0
142	AATTACTG	........	0	0	0	0	0	0	0	0	0	0	0	0	0	0	0	0	0	0	0	0	0	0	0	0	0	0	0	0	0	0	0	0	0	0	0	0	0	0	0	0	0	0	0	0	0	0	0
143	A	G	0	0	0	0	0	0	0	0	0	0	0	0	0	0	0	0	0	0	0	0	0	0	0	0	0	0	0	0	0	0	0	0	0	0	0	0	0	0	0.033036	0.0270124	0.0221877	0	0	0	0.0274424	0.0307031	0.0326797
145	T	C	0	0	0	0	0	0	0	0	0	0	0	0	0	0	0	0	0	0	0	0.0121359	0.0148943	0	0	0	0	0	0	0	0.0368324	0.0372578	0	0	0	0	0	0	0	0	0	0	0	0	0	0	0	0	0
147	C	A	0	0	0	0	0	0	0	0	0	0	0	0	0	0	0	0	0	0	0.0102575	0.0121359	0	0	0	0	0	0	0	0	0	0	0	0	0	0	0	0	0	0	0	0	0	0	0	0	0	0	0
147	C	T	0	0	0	0	0	0	0	0	0	0	0	0	0	0	0	0	0.00873439	0.00930839	0.0307724	0.0364078	0	0	0.0187617	0.0193498	0.02331	0.0269614	0.0279408	0.0313873	0	0	0	0	0	0.0196618	0.021777	0.0250941	0	0	0	0.0270124	0.0221877	0.0256674	0.0295334	0.0302663	0	0	0
148	T	A	0	0	0	0	0	0	0	0	0	0	0	0	0	0	0	0	0	0	0.0102575	0.0121359	0	0	0.0562852	0.0773994	0.02331	0.0269614	0	0	0	0	0	0	0	0	0	0	0	0	0	0	0	0	0	0	0	0	0
149	G	A	0	0	0	0	0	0	0	0	0	0	0	0	0	0	0	0	0	0	0	0	0	0	0	0.0193498	0.02331	0	0	0	0	0	0	0	0	0	0	0	0	0	0	0	0	0	0	0	0	0	0
149	G	T	0	0	0	0	0	0	0	0	0	0	0	0	0	0	0.0161316	0.0101184	0.00873439	0	0	0	0	0	0	0	0	0	0	0	0	0	0	0	0	0	0	0	0	0	0	0	0	0	0	0	0	0	0
150	T	C	0	0	0	0	0	0	0	0	0	0	0	0	0	0.0681663	0.0483949	0.0101184	0.0174688	0.0186168	0.0205149	0.0242718	0	0	0	0	0	0	0	0	0	0	0	0	0	0	0	0	0	0	0	0	0	0	0.0295334	0.0605327	0.0823271	0.0614062	0
151	C	T	0	0	0	0	0	0	0	0	0	0	0	0	0	0	0.0322633	0.0202368	0	0	0	0	0	0	0	0	0	0	0	0	0	0	0	0	0	0	0	0	0	0	0	0	0	0	0	0	0	0	0
153	T	G	0	0	0	0	0	0	0	0	0	0	0	0	0	0.0681663	0.0483949	0.0101184	0.0262032	0.0279252	0.0205149	0.0242718	0	0	0	0	0	0	0	0	0	0	0	0	0	0	0	0	0	0	0	0	0	0	0	0.0302663	0.0823271	0.0614062	0
154	T	C	0	0	0	0	0	0	0	0	0	0	0	0	0	0	0	0	0	0	0	0	0	0	0	0	0	0	0	0	0	0	0	0	0	0	0	0	0	0	0	0	0	0	0	0	0	0	0
155	G	A	0	0	0	0	0	0	0	0	0	0	0	0	0	0	0	0	0	0	0	0	0	0	0	0	0	0	0	0	0	0	0	0	0	0	0.021777	0.0250941	0	0	0	0	0	0	0	0	0	0	0
155	G	T	0	0	0	0	0	0	0	0	0	0	0	0	0	0	0	0	0	0	0	0	0	0.0176211	0.0187617	0	0	0	0	0	0	0	0	0	0	0	0	0	0	0	0	0	0	0	0	0	0	0	0
156	A	G	0	0	0	0	0	0	0	0	0	0	0	0	0	0	0	0	0	0	0	0	0	0	0	0	0	0	0.0279408	0.0313873	0.0368324	0	0	0	0	0	0	0	0.025413	0.0279018	0	0	0	0	0	0	0	0	0
157	C	T	0	0	0	0	0	0	0	0	0	0	0	0	0	0	0	0	0	0.00930839	0.0102575	0	0	0.0176211	0.0375235	0.0193498	0	0	0	0	0	0	0	0	0	0	0	0.0752823	0.0762389	0.0279018	0	0	0.0221877	0.0256674	0	0	0	0	0
158	A	C	0	0	0	0	0	0	0	0	0	0	0	0	0	0	0	0	0.00873439	0.0186168	0.0102575	0	0	0	0	0	0	0	0	0	0	0	0	0	0	0	0	0	0	0	0	0	0	0	0	0	0	0	0
159	G	A	0	0	0	0	0	0	0	0	0	0	0	0	0	0	0	0	0	0	0	0	0	0	0	0	0	0	0	0	0	0	0	0	0	0	0	0	0	0	0	0	0	0	0	0	0	0	0
160	G	A	0	0	0	0	0	0	0	0	0	0	0	0	0	0	0	0.0101184	0.00873439	0.0279252	0.0410298	0.0242718	0.0446828	0.0352423	0	0	0	0	0	0	0	0	0	0	0	0	0	0	0	0	0	0	0	0	0	0	0	0	0.0326797
160	G	T	0	0	0	0	0	0	0	0	0	0	0	0	0	0	0	0.0101184	0.00873439	0.0372335	0.0718022	0.0728155	0.0446828	0.0176211	0.0187617	0	0	0	0	0	0	0	0	0	0.0735294	0.0589855	0.021777	0	0	0.0279018	0.132144	0.0810373	0.0443754	0	0	0	0	0	0
161	A	G	0	0	0	0	0	0	0	0	0	0	0	0	0	0	0.0322633	0.0202368	0	0	0	0	0	0	0	0	0	0	0	0	0	0	0	0	0	0	0	0	0	0	0	0	0	0	0	0	0	0	0
161	A	T	0	0	0	0	0	0	0	0	0	0	0	0	0	0	0.0322633	0.0303552	0.0262032	0	0	0	0	0	0	0	0	0	0	0	0	0	0	0	0	0	0	0	0	0	0	0	0	0	0	0	0	0	0
162	C	A	0	0	0	0	0	0	0	0	0	0	0	0	0	0	0	0	0	0	0	0	0	0	0	0	0	0	0	0	0	0	0	0	0	0	0	0	0	0	0	0	0	0	0	0	0	0	0
162	C	T	0	0	0	0	0	0	0	0	0	0	0	0	0	0	0	0	0	0	0	0.0121359	0.0148943	0.0176211	0	0	0	0	0	0	0	0	0	0	0	0.0196618	0.043554	0.0250941	0	0	0.066072	0.0540249	0	0	0	0	0	0	0
163	A	G	0	0	0	0	0	0	0	0	0	0	0	0	0	0	0	0	0	0	0	0	0	0	0	0	0	0	0	0	0	0	0	0	0	0	0	0	0	0	0	0	0	0	0	0	0	0	0
163	AC	CG	0	0	0	0	0	0	0	0	0	0	0	0	0	0	0	0	0.00873439	0.00930839	0	0	0	0	0	0	0	0	0	0	0	0	0	0	0	0	0	0	0	0	0	0	0	0	0	0	0	0	0
165	G	A	0	0	0	0	0	0	0	0	0	0	0	0	0	0	0	0	0	0	0	0	0	0	0	0	0.02331	0.0269614	0	0	0	0	0	0	0	0.0196618	0.021777	0	0	0	0	0	0	0	0	0	0	0	0
167	G	A	0	0	0	0	0	0	0	0	0	0	0	0	0	0	0	0	0.00873439	0.00930839	0	0	0	0	0	0	0	0	0	0	0	0	0	0	0	0	0	0	0	0	0	0	0	0	0	0	0.0274424	0.0307031	0
167	G	C	0	0	0	0	0	0	0	0	0	0	0	0	0	0	0	0	0	0	0	0	0	0	0	0	0	0	0	0	0	0	0	0	0	0	0	0	0	0	0	0	0	0	0	0	0.0548847	0.0614062	0
167	G	T	0	0	0	0	0	0	0	0	0	0	0	0	0	0	0	0.0101184	0.0262032	0.0279252	0	0	0	0	0	0	0	0	0	0	0	0	0	0	0	0	0	0	0	0	0	0	0	0	0	0	0	0	0
167	GT	CA	0	0	0	0	0	0	0	0	0	0	0	0	0	0	0	0	0.00873439	0.00930839	0	0	0	0	0	0	0	0	0	0	0	0	0	0	0	0	0	0	0	0	0	0	0	0	0	0	0	0	0
168	T	C	0	0	0	0	0	0	0	0	0	0	0	0	0	0	0	0.0101184	0.00873439	0	0	0	0	0	0	0	0	0	0	0	0	0	0	0	0	0	0	0	0	0	0	0	0	0	0	0	0	0	0
169	A	G	0	0	0	0	0	0	0	0	0	0	0	0	0	0	0	0	0	0	0.0102575	0.0121359	0	0	0	0	0	0	0	0	0	0	0	0.225153	0.196078	0.0589855	0.043554	0.0250941	0	0	0	0	0	0	0	0	0	0	0
169	A	T	0	0	0	0	0	0	0	0	0	0	0	0	0	0	0	0	0	0	0	0	0	0	0	0	0	0	0.0279408	0.0313873	0	0	0	0	0	0	0	0	0.025413	0.0279018	0	0	0	0	0	0	0	0	0
170	A	G	0	0	0	0	0	0	0	0	0	0	0	0	0	0	0	0	0	0	0	0	0	0	0	0	0	0	0	0	0	0	0	0	0	0	0	0	0	0.0279018	0.033036	0	0	0	0	0	0	0	0
171	C	A	0	0	0	0	0	0	0	0	0	0	0	0	0	0	0	0	0	0	0	0	0	0	0	0	0	0	0	0	0	0	0	0	0.0245098	0.0196618	0	0	0	0	0	0	0	0	0	0	0	0	0
171	C	T	0	0	0	0	0	0	0	0	0	0	0	0	0	0	0	0	0	0	0	0	0	0	0	0	0	0	0	0	0	0	0	0	0	0	0	0	0	0	0	0.0270124	0.0221877	0.0256674	0	0.0605327	0.0823271	0.0307031	0
173	C	T	0	0	0	0	0	0	0.588235	0.78125	0	0	0	0	0	0	0	0.0101184	0.0174688	0.00930839	0.0102575	0	0.0148943	0.0176211	0	0	0	0	0	0	0	0	0	0	0	0	0	0.0250941	0.025413	0	0	0	0	0	0	0	0	0	0
174	G	A	0	0	0	0	0	0	0	0	0	0	0	0	0	0	0	0.0101184	0.00873439	0	0.0307724	0.0485437	0.0297885	0.0528634	0.0938086	0.0773994	0.04662	0.0269614	0	0.0627746	0.110497	0.0745156	0	0.0321647	0.0245098	0.0196618	0.021777	0	0	0	0	0	0	0.0256674	0.0590667	0.090799	0.0548847	0.0307031	0.0326797
174	G	C	0	0	0	0	0	0	0	0	0	0	0	0	0	0	0	0	0	0	0	0	0	0	0	0	0.02331	0.0539229	0.139704	0.125549	0	0.0372578	0.0351247	0	0	0	0	0	0	0	0	0	0	0	0	0	0.0274424	0.0614062	0.0653595
174	G	T	0	0	0	0	0	0	0	0	0	0.436681	0.30303	0	0	0	0	0.0202368	0.0174688	0	0	0	0.0297885	0.0528634	0.131332	0.0967492	0.02331	0.0269614	0	0	0	0.0372578	0.0351247	0	0.0735294	0.0589855	0.108885	0.150565	0.25413	0.279018	0.264288	0.243112	0.199689	0.102669	0.0886001	0.0302663	0	0.0307031	0.0326797
175	T	C	0	0	0	0	0	0	0	0	0	0	0	0	0	0	0	0	0	0	0	0	0	0	0	0	0	0	0	0	0	0	0.0702494	0.096494	0.0245098	0	0	0	0	0	0	0	0	0	0	0	0	0	0
176	C	A	0	0	0	0	0	0	0	0	0	0	0	0	0	0	0.0161316	0.0101184	0	0	0	0	0	0	0	0	0	0	0	0	0	0	0	0	0	0	0	0	0	0	0	0	0	0	0	0	0	0	0
176	C	T	0	0	0	0	0	0	0	0	0	0.436681	0.30303	0.176367	0	0	0	0	0	0	0	0	0	0	0	0	0.02331	0.0269614	0	0	0	0	0	0	0	0	0	0	0	0	0.033036	0.0270124	0	0	0	0	0	0	0
177	T	C	0	0	0	0	0	0	0	0	0	0	0	0	0	0	0	0	0.00873439	0.00930839	0.0102575	0	0	0	0	0	0	0	0	0	0	0	0	0	0	0	0	0	0	0	0	0.0270124	0.0221877	0	0	0	0.0274424	0.0307031	0
177	TA	CG	0	0	0	0	0	0	0	0	0	0	0	0	0	0	0	0	0	0	0	0	0	0	0	0	0	0	0	0	0	0	0	0	0	0	0	0	0	0	0	0	0	0	0	0	0	0	0
178	A	G	0	0	0	0	0	0	0	0	0	0	0	0	0	0	0	0	0	0	0	0	0	0	0	0	0	0.0269614	0.111763	0.094162	0	0	0	0	0	0	0	0	0	0	0	0	0	0	0	0	0	0	0.0326797
179	T	C	0	0	0	0	0	0	0	0	0	0	0	0	0	0	0	0	0	0	0	0	0	0	0	0	0	0	0	0	0	0.0745156	0.105374	0.0643294	0.0245098	0	0	0	0	0	0	0	0	0	0	0	0	0	0
180	C	T	0	0	0	0	0	0	0	0	0	0	0	0	0	0	0	0	0	0	0.0102575	0.0121359	0	0	0	0.0193498	0.02331	0	0	0	0	0.111773	0.175623	0.128659	0.0735294	0	0.021777	0.0501882	0.0508259	0.0279018	0	0	0	0	0.0295334	0.0302663	0	0.0614062	0.0980392
181	T	C	0	0	0	0	0	0	0	0	0	0	0	0	0	0	0	0	0	0	0	0	0	0	0.0187617	0.0193498	0	0	0	0	0	0	0	0	0	0	0	0	0	0	0	0	0	0	0	0	0	0	0
183	C	T	0	0	0	0	0	0	0	0	0	0	0	0	0	0	0	0.0101184	0.00873439	0	0	0	0	0	0	0	0	0	0.0279408	0.0627746	0.0368324	0	0	0.0321647	0.294118	0.393236	0.174216	0.125471	0	0	0	0	0.0443754	0.0513347	0.0295334	0.0605327	0.192097	0.184219	0
184	T	.	0	0	0	0	0	0	0	0	0	0	0	0	0	0	0	0	0	0	0	0	0	0	0	0	0	0	0	0	0	0	0	0	0	0	0	0	0	0	0	0	0	0	0	0	0	0	0
184	T	C	0	0	0	0	0	0	0	0	0	0	0	0	0	0	0	0	0	0	0	0	0	0	0	0	0	0	0	0	0	0	0	0	0	0	0	0	0	0	0	0	0	0	0	0	0	0	0
184	T	G	0	0	0	0	0	0	0	0	0	0	0	0	0	0	0	0	0	0	0.0102575	0.0121359	0	0	0	0	0	0	0	0	0	0	0	0	0	0	0	0	0	0	0	0	0	0	0	0	0	0	0
185	G	A	0	0	0	0	0	0	0	0	0	0	0	0	0	0	0.0161316	0.0101184	0	0	0	0	0	0	0	0	0	0	0	0	0	0	0	0	0	0	0	0	0	0	0.033036	0.0270124	0.0221877	0	0	0	0.0274424	0.0307031	0
185	G	C	0	0	0	0	0	0	0	0	0	0	0	0	0	0	0	0	0	0	0	0	0.0148943	0.0176211	0	0	0	0	0	0	0	0	0	0	0	0	0	0	0	0	0	0	0	0	0	0	0	0	0
185	G	T	0	0	0	0	0	0	0	0	0	0	0	0	0	0	0	0	0.00873439	0.0186168	0.0102575	0	0	0	0	0.0386997	0.04662	0	0.0279408	0.0313873	0	0	0	0	0	0	0	0	0	0	0.099108	0.0810373	0.0887508	0.0256674	0.118133	0.121065	0.329308	0.245625	0.130719
185	GCAGGCTGCTTACGGTTTCGTCCGTGTTGCAGCC	..................................	0	0	0	0	0	0	0	0	0	0	0	0	0	0	0	0.0101184	0.00873439	0.00930839	0	0	0	0	0	0	0	0	0	0	0	0	0	0	0	0	0	0	0	0	0	0	0	0	0	0	0	0	0
186	C	T	10	5.26316	4.16667	0	0	0	0	0	0	0	0	0.176367	0.0661376	0	0.0161316	0.0303552	0.0436719	0.0279252	0.0102575	0.0242718	0.0148943	0.0352423	0.0562852	0.0773994	0.04662	0.107846	0.167645	0.125549	0.0736648	0.0745156	0.0702494	0.096494	0.0980392	0.0393236	0	0	0.0508259	0.0837054	0.099108	0.10805	0.0665631	0.0513347	0.118133	0.121065	0.0823271	0.0921093	0.0980392
186	C	A	0	0	0	0	0	0	0	0	0	0	0	0	0	0	0	0	0.00873439	0.00930839	0	0	0	0	0	0	0	0	0	0	0	0	0	0	0	0	0	0	0	0	0	0	0	0	0	0	0	0	0
187	A	G	5	0	0	0	0	0	0	0	0	0	0.30303	0.352734	0.462963	0.443081	0.613002	0.677932	0.550266	0.57712	0.574418	0.65534	0.744713	0.634361	0.506567	0.445046	0.41958	0.37746	0.139704	0.251099	0.405157	0.223547	0.316122	0.48247	0.441176	0.530869	0.805749	1.02886	0.965693	0.585938	0.132144	0.0270124	0.0221877	0.0770021	0.0886001	0.0302663	0	0	0
188	G	.	0	0	0	0	0	0	0	0	0	0	0	0	0	0	0	0	0	0	0	0	0	0	0	0	0	0	0	0	0	0	0	0	0	0	0	0	0	0	0	0	0.0221877	0.0256674	0.0295334	0	0	0	0
188	G	A	0	0	0	0	0	0	0	0	0	0	0	0	0	0	0	0	0	0	0.0102575	0.0728155	0.10426	0.0176211	0	0	0.02331	0.0269614	0.0279408	0.0313873	0	0	0	0	0	0	0	0	0	0	0	0	0	0	0	0	0	0	0
188	G	T	0	0	0	0	0	0	0	0	0	0	0	0	0	0	0	0	0	0	0	0	0	0	0	0	0	0	0	0	0	0	0	0	0	0	0.021777	0.0250941	0	0	0	0.0270124	0.0221877	0	0	0	0	0	0
189	G	A	0	0	0	0	0	0	0	0	0	0	0	0	0	0	0	0	0	0	0	0	0.0148943	0.0352423	0.0562852	0.0580495	0	0	0	0	0	0	0	0	0	0	0	0	0	0	0.264288	0.243112	0.133126	0	0	0	0	0	0
189	G	T	0	0	0	0	0	0	0	0	0	0	0	0	0	0	0	0	0	0	0	0.0121359	0.0148943	0	0	0	0	0	0.0279408	0.0313873	0	0	0	0	0	0	0	0	0	0	0	0	0	0	0	0	0	0	0
190	C	G	0	0	0	0	0	0	0	0	0	0	0	0	0	0	0	0	0	0	0	0	0	0	0	0	0	0	0	0	0	0	0	0	0	0	0	0	0	0	0	0	0	0	0	0	0	0	0
190	C	T	0	0	0	0	0	0	0	0	0	0	0	0	0	0	0	0	0	0.0186168	0.0205149	0.0121359	0	0	0	0	0	0	0	0.0627746	0.14733	0.186289	0.0351247	0	0	0.0786473	0.087108	0	0	0	0	0	0	0	0	0	0	0	0.0326797
191	T	C	0	0	0	0	0	0	0	0	0	0	0	0	0	0	0	0	0	0.00930839	0.0102575	0	0	0	0	0	0	0	0	0	0	0	0	0	0	0	0	0	0	0	0	0	0	0	0	0	0	0	0
192	G	A	0	0	0	0	0	0	0	0	0	0	0	0	0	0	0	0	0	0	0	0	0	0	0	0	0	0	0	0	0	0	0	0	0	0	0	0	0	0	0	0	0	0	0	0	0	0	0
192	G	T	0	0	0	0	0	0	0	0	0	0	0	0	0	0	0	0	0	0	0	0	0	0	0	0.0193498	0.02331	0	0	0	0	0	0	0	0	0	0	0	0	0	0	0	0	0	0	0	0	0	0
193	.	A	0	0	0	0	0.458716	0.271003	0	0	0	0	0	0	0	0	0	0	0	0	0	0	0	0	0	0	0	0	0	0	0	0	0	0	0	0	0	0	0	0	0	0	0	0	0	0	0	0	0
193	C	T	0	0	0	0	0	0	0	0	0	0	0	0	0	0	0	0	0	0.00930839	0.0307724	0.0242718	0.0148943	0	0	0	0	0	0	0	0	0	0	0	0	0.0196618	0.021777	0	0	0	0	0	0	0	0.0295334	0.0302663	0	0	0
194	T	A	0	0	0	0	0	0	0	0	0	0	0	0	0	0	0	0.0101184	0.00873439	0	0	0	0	0	0	0	0	0	0	0	0	0	0	0	0	0	0	0	0	0	0	0	0	0	0	0	0	0	0
194	T	C	0	0	0	0	0	0	0	0	0	0	0	0	0	0	0	0	0	0	0	0	0	0	0	0	0	0	0	0	0	0	0	0	0	0	0	0	0	0.0279018	0.033036	0	0	0	0	0	0	0	0
194	T	G	0	0	0	0	0	0	0	0	0	0	0	0	0	0	0	0	0	0	0	0	0	0	0	0.0193498	0.02331	0	0	0	0	0	0	0	0	0	0	0	0	0	0	0	0	0	0	0	0	0	0
195	TACGGTTTCGTCCGTGT	.................	0	0	0	0	0	0	0	0	0	0	0	0	0	0	0	0	0	0	0	0	0	0	0	0	0	0	0	0	0	0	0	0	0	0	0	0	0.025413	0.0279018	0	0	0	0	0	0	0	0	0
196	A	G	0	0	0	0	0	0	0	0	0	0	0	0	0	0	0	0	0	0	0	0	0	0	0	0	0	0	0	0	0	0	0	0	0	0	0	0	0	0	0.033036	0.0270124	0	0	0	0	0	0	0
197	C	A	0	0	0	0	0	0	0	0	0	0	0	0	0	0	0	0	0	0	0	0.0121359	0.0148943	0.0176211	0	0	0	0	0	0	0	0	0	0	0	0	0	0	0	0	0	0	0	0	0	0	0	0	0
197	C	T	0	0	0	0	0	0	0	0	0	0	0	0	0	0	0	0	0	0	0	0	0	0	0	0	0	0	0.0279408	0.0627746	0.0368324	0.0372578	0	0	0	0	0	0	0	0	0	0	0	0	0	0.0302663	0.0274424	0	0
197	CG	GT	0	0	0	0	0	0	0	0	0	0	0	0	0	0	0	0	0	0	0	0	0	0	0	0	0	0	0	0	0	0	0	0	0	0	0	0	0.0508259	0.0558036	0	0	0	0	0	0	0	0	0
197	CGG	...	0	0	0	0	0	0	0	0	0	0	0	0	0	0	0.0161316	0.0101184	0	0	0	0	0	0	0	0	0	0	0	0	0	0	0	0	0	0	0	0	0	0	0	0	0	0	0	0	0	0	0
197	CGGTTTCGTCCGT	.............	0	0	0	0	0	0	0	0	0	0	0	0	0	0	0	0	0	0	0	0	0	0	0	0	0	0	0	0	0	0	0	0	0	0.0196618	0.043554	0.0250941	0.0762389	0.139509	0.066072	0	0	0	0	0	0	0	0
198	G	A	0	0	0	0	0	0	0	0	0	0	0	0	0.0661376	0.0340832	0	0	0	0	0	0	0	0	0.0375235	0.0386997	0	0	0	0	0	0	0	0	0	0.0196618	0.021777	0.0250941	0	0.0279018	0.033036	0	0	0	0	0	0	0	0
198	G	T	0	0	0	0	0	0	0	0	0	0	0	0	0	0	0	0	0	0	0	0	0	0	0	0	0	0	0	0	0	0	0	0	0.0245098	0.0196618	0	0	0	0	0	0	0	0.0256674	0.0295334	0	0	0	0
198	GG	AA	0	0	0	0	0	0	0	0	0	0	0	0	0	0	0	0	0	0	0	0	0	0	0.0187617	0.0193498	0.02331	0	0	0	0	0	0	0	0	0	0	0	0	0	0	0	0	0	0	0	0	0	0
199	G	A	5	0	0	0	0	0	0	0	0	0	0	0	0	0	0	0	0	0	0	0	0	0.0176211	0.0187617	0.0193498	0.02331	0.0269614	0	0	0	0.0372578	0.0351247	0	0	0	0	0.0250941	0.152478	0.837054	1.45358	0.918422	0.28844	0.0513347	0	0	0	0	0
199	G	T	0	0	0	0	0	0	0	0	0	0	0.30303	0.176367	0.0661376	0.0340832	0.0161316	0.0404735	0.0524063	0.0465419	0.0410298	0	0	0	0	0.0386997	0.04662	0.0269614	0	0.125549	0.220994	0.298063	0.245873	0.192988	0.171569	0.137633	0.130662	0.150565	0.0508259	0	0	0	0	0	0	0	0	0	0
201	T	C	0	0	0	0	0	0	0	0	0	0	0	0	0	0	0	0	0	0	0	0	0	0.0176211	0.0187617	0	0	0	0	0	0	0	0	0	0	0	0	0	0.025413	0.0279018	0	0	0	0	0	0	0	0	0
202	.	G	0	0	0	0	0	0	0	0	0	0	0	0	0	0	0	0	0	0	0	0	0	0	0.0187617	0.0193498	0.02331	0	0	0	0	0	0	0	0	0	0	0	0	0	0	0	0	0	0	0	0	0	0
202	T	C	0	0	0	0	0	0	0	0	0	0	0	0	0	0	0	0	0	0	0	0.0121359	0.0148943	0	0	0	0	0	0	0	0	0	0	0	0	0.0196618	0.021777	0.0250941	0	0	0	0	0	0	0	0	0	0	0
202	T	G	0	0	0	0	0	0	0	0	0	0	0	0	0	0	0.0161316	0.0101184	0	0	0	0	0	0	0	0	0	0	0	0	0	0	0	0	0	0	0	0	0	0	0	0	0	0	0	0	0	0	0
202	TCGTCC	......	0	0	0	0	0	0	0	0	0	0	0	0	0	0	0	0	0	0	0	0	0	0	0	0	0	0	0	0	0	0	0	0	0	0	0	0	0	0	0	0	0	0	0	0	0	0	0
203	C	T	0	0	0	0	0	0.271003	0.294118	0	0.485437	0.436681	0	0.176367	0.132275	0.0340832	0.0322633	0.0505919	0.0611407	0.0651587	0.0718022	0.109223	0.148943	0.0881057	0.11257	0.0967492	0.0699301	0.0808843	0.195585	0.188324	0.110497	0.111773	0.0702494	0.0643294	0.0980392	0.137633	0.152439	0.125471	0.101652	0.0837054	0.132144	0.351162	0.332816	0.308008	0.206734	0.181598	0.246981	0.122812	0.0653595
203	CG	TT	0	0	0	0	0	0	0	0	0	0	0	0	0	0	0	0	0	0	0	0	0	0	0	0	0	0	0	0	0	0	0	0	0	0	0	0	0	0	0	0	0	0	0	0	0	0	0
204	G	T	75	0	0	0	0	0	0	0	0	0	0	0	0	0	0.0322633	0.0505919	0.0611407	0.0372335	0	0	0	0.0176211	0.0187617	0	0.04662	0.0539229	0.0279408	0.0313873	0	0	0.0351247	0.128659	0.122549	0.0786473	0.065331	0.0250941	0.0508259	0.0558036	0.231252	0.216099	0.0887508	0.128337	0.295334	0.484262	0.933041	2.67117	4.34641
204	G	A	0	0	0	0	0	0	0	0	0	0	0	0	0	0	0	0	0	0	0	0.0121359	0.0148943	0	0.0187617	0.0193498	0.04662	0.0269614	0.0279408	0.0313873	0.0368324	0	0	0	0.0245098	0.0196618	0	0	0	0	0	0	0.0221877	0.0770021	0.0886001	0.0605327	0.0823271	0.0307031	0
204	G	C	0	0	0	0	0	0	0	0	0	0	0	0	0	0	0	0	0	0	0	0	0	0	0.0187617	0.0193498	0	0	0	0	0	0	0	0	0	0	0	0	0	0	0	0	0	0	0	0	0	0	0
204	GT	AG	0	0	0	0	0	0	0	0	0	0	0	0	0	0	0.0161316	0.0101184	0	0	0	0	0	0	0	0	0	0	0	0	0	0	0	0	0	0	0	0	0	0	0	0	0	0	0	0	0	0	0
205	T	C	0	0	0	0	0	0	0	0	0	0	0	0	0	0	0	0	0	0	0	0	0	0	0	0	0	0	0	0	0	0	0	0	0	0	0	0	0	0.0558036	0.099108	0.0540249	0.0665631	0.0513347	0.0295334	0.0302663	0	0	0
205	T	G	0	0	0	0	0	0	0	0	0	0	0	0	0	0	0	0	0	0	0	0	0	0	0	0	0	0.0269614	0.0279408	0	0	0	0	0	0	0	0	0	0	0	0	0	0	0	0	0	0	0	0
206	C	T	0	0	0	0	0	0	0	0	0	0	0	0	0	0	0.0322633	0.0202368	0.00873439	0	0	0	0	0	0	0	0	0	0	0	0	0	0	0	0	0	0	0	0	0	0	0	0	0	0	0	0	0	0
207	C	A	0	0	0	0	0	0	0	0	0	0	0	0	0	0	0	0	0	0	0	0	0	0	0	0	0	0	0	0	0	0	0	0	0	0	0	0	0	0	0	0	0	0	0	0	0	0	0
207	C	T	0	0	0	0	0	0.271003	0.588235	0.390625	0	0	0	0	0	0	0	0	0.0174688	0.0186168	0.0102575	0.0121359	0	0	0	0.0193498	0.04662	0.0808843	0.0838223	0.0313873	0.0368324	0.0372578	0	0	0	0	0	0	0.025413	0.0279018	0	0	0	0	0	0	0.0274424	0.0307031	0
208	.	T	0	0	0	0	0	0	0	0	0	0	0	0	0	0	0.0161316	0.0101184	0	0	0	0	0	0	0	0	0	0	0	0	0	0	0	0	0	0	0	0	0	0	0	0	0	0	0	0	0	0	0
208	G	T	0	0	0	0	0	0	0	0	0	0	0	0	0	0	0	0	0	0.00930839	0.0102575	0	0.0297885	0.0528634	0.0750469	0.0967492	0.0699301	0.107846	0.0838223	0.0313873	0	0.0745156	0.0702494	0	0	0.0196618	0.021777	0.0501882	0.025413	0.0558036	0.033036	0.0270124	0.0221877	0	0	0.0605327	0.0548847	0	0
209	T	C	0	0	0	0	0	0	0	0	0	0	0	0	0	0	0	0	0	0	0	0	0	0	0	0	0	0	0	0	0	0	0	0	0	0	0	0	0	0	0	0	0	0	0	0	0	0.0307031	0.0326797
210	G	A	0	0	0	0	0	0	0	0	0	0	0	0	0	0	0.0161316	0.0101184	0	0	0	0	0	0	0	0	0	0	0	0	0	0	0	0	0	0	0	0	0	0	0	0	0	0	0	0	0	0	0
210	G	T	0	0	0	0	0	0	0	0	0	0	0	0	0.0661376	0.0681663	0.0483949	0.0708287	0.0436719	0.0279252	0	0.0121359	0.0297885	0.0176211	0	0.0193498	0.02331	0.0539229	0.0838223	0.0313873	0.110497	0.0745156	0	0.096494	0.147059	0.0786473	0.021777	0.0752823	0.0508259	0.0279018	0	0.0270124	0.133126	0.154004	0.0590667	0	0.0274424	0.0307031	0
211	T	C	0	0	0	0	0	0	0	0	0	0	0	0	0	0	0.0161316	0.0101184	0	0	0	0	0	0	0	0	0.02331	0.0269614	0.0279408	0	0	0	0	0	0	0	0	0	0	0	0	0	0	0	0	0	0	0	0
212	T	A	0	0	0	0	0	0	0	0	0	0	0	0	0	0	0	0.0101184	0.00873439	0	0.0102575	0.0242718	0.0297885	0.0176211	0	0	0	0	0	0	0	0	0	0	0	0	0	0	0	0	0	0	0	0	0	0	0	0	0
212	T	C	0	0	0	0	0	0	0	0	0	0	0	0	0	0	0	0	0	0	0	0	0	0.0528634	0.0562852	0.0193498	0.02331	0	0	0	0	0	0	0	0	0	0	0	0	0	0	0	0	0	0	0	0	0	0
213	G	A	0	0	0	0	0	0	0	0	0	0	0	0	0	0	0	0	0	0	0	0	0	0	0.0187617	0.0193498	0	0	0	0	0	0	0	0	0	0	0	0.0250941	0.025413	0	0	0	0	0	0	0	0	0	0
213	G	T	0	0	0	0	0	0	0	0	0	0	0	0	0	0	0	0	0	0	0	0	0	0	0.0187617	0.0193498	0	0	0	0	0	0	0.0351247	0.0321647	0.0245098	0.0196618	0	0	0	0	0	0	0.0221877	0.0256674	0	0.0302663	0.0274424	0	0
214	C	T	0	0	0	0	0	0	0	0	0	0	0	0	0	0	0	0	0	0	0	0	0	0	0	0	0	0	0	0	0	0	0	0	0	0	0	0	0	0	0	0	0	0	0	0	0	0	0
215	A	T	0	0	0	0	0	0	0	0	0	0	0	0	0	0	0	0	0	0	0	0.0121359	0.0148943	0	0	0	0	0	0	0	0	0	0	0	0	0	0	0	0	0	0	0	0	0	0	0	0	0	0
216	G	A	0	0	0	0	0	0	0	0	0	0	0	0	0	0	0	0	0	0	0	0	0	0	0	0	0	0	0	0	0	0	0	0.0321647	0.0245098	0	0	0	0	0.0279018	0.033036	0	0	0	0	0	0	0	0
216	G	T	0	0	0	0	0	0	0	0	0	0	0	0	0	0	0	0	0	0	0	0	0.0148943	0.0176211	0.0562852	0.0580495	0.02331	0	0	0.0313873	0.0368324	0	0	0	0	0	0	0	0	0.0558036	0.066072	0	0	0	0	0	0	0	0
217	C	T	0	0	0	0	0	0	0	0	0	0	0	0	0	0	0	0	0	0.00930839	0.0102575	0	0	0	0	0	0.02331	0.0269614	0	0	0	0	0	0	0	0	0.021777	0.0501882	0.025413	0	0	0	0	0	0	0	0	0	0
218	C	T	0	0	0	0	0	0	0	0	0	0	0	0	0	0.0681663	0.0322633	0.0202368	0.0174688	0.0279252	0.0205149	0.0121359	0.0148943	0	0.0187617	0.0193498	0.04662	0.0539229	0.139704	0.156937	0.0368324	0.0745156	0.140499	0.160823	0.122549	0.0393236	0	0	0	0.195312	0.231252	0.135062	0.110939	0	0	0	0	0	0.0326797
219	G	A	0	0	0	0	0	0	0	0	0	0	0	0	0.0661376	0.0340832	0.0161316	0	0.00873439	0.0186168	0.0102575	0	0	0	0	0	0	0	0	0	0	0	0	0	0	0	0	0	0.025413	0.0279018	0	0	0	0	0	0	0	0	0
219	G	C	0	0	0	0	0	0	0	0	0	0	0	0	0	0	0	0	0	0	0	0	0	0	0	0	0	0	0	0	0	0	0	0	0	0	0	0	0	0	0	0	0	0	0.0295334	0.0605327	0.0548847	0	0
219	G	T	0	0	0	0	0	0	0	0	0	0	0	0	0	0	0.0161316	0.0101184	0.00873439	0.0186168	0.0102575	0.0242718	0.059577	0.105727	0.0562852	0.0580495	0.13986	0.134807	0.251467	0.282486	0.331492	0.596125	0.456621	0.321647	0.367647	0.157295	0.043554	0.0250941	0	0.111607	0.198216	0.10805	0.0887508	0.0513347	0.0295334	0.0302663	0.0548847	0.0307031	0.0653595
220	.	G	0	0	0	0	0	0	0	0	0	0	0	0	0	0	0	0.0101184	0.00873439	0	0	0	0	0	0	0	0	0	0	0	0	0	0	0	0	0	0	0	0	0	0	0	0	0	0	0	0	0	0
220	A	C	0	0	0	0	0	0	0	0	0	0	0	0	0	0	0	0	0	0	0	0	0	0	0	0	0	0	0	0	0	0	0	0	0	0	0	0	0	0	0	0	0	0	0	0	0	0	0
220	A	T	0	0	0	0	0	0	0	0	0	0	0	0	0	0	0	0	0	0	0	0	0	0	0	0	0	0	0	0	0	0	0	0	0	0	0	0	0	0	0	0	0	0	0	0	0	0	0
221	T	C	0	0	0	0	0	0	0	0	0	0	0	0	0	0	0.0161316	0.0101184	0	0	0	0.0121359	0.0148943	0	0	0	0	0.0269614	0.111763	0.125549	0	0	0.0351247	0.0321647	0	0	0	0	0	0	0	0	0.0221877	0.0256674	0.0295334	0	0	0.0307031	0.0326797
221	TC	CT	0	0	0	0	0	0	0	0	0	0	0	0	0	0	0	0	0	0	0	0	0	0	0	0	0	0	0	0	0	0	0	0	0	0	0	0	0	0	0	0	0	0.0256674	0.0295334	0	0	0	0
222	C	T	75	0	0	0	0	0	0	0	0	0	0	0	0	0	0.0161316	0.0303552	0.0174688	0.0186168	0.0205149	0.0606796	0.0893655	0.211454	0.375235	0.290248	0.11655	0.18873	0.195585	0.125549	0.110497	0.223547	0.175623	0.0643294	0.0245098	0	0.021777	0.0250941	0.025413	0.0558036	0.132144	0.0810373	0.0887508	0.0256674	0.0295334	0.211864	0.740944	1.07461	1.47059
222	C	.	0	0	0	0	0	0	0	0	0	0	0	0	0	0	0	0.0101184	0.0174688	0.00930839	0	0	0	0	0	0	0	0.0269614	0.0558815	0.0313873	0	0	0	0	0	0.0196618	0.021777	0	0.025413	0.0279018	0.033036	0.0270124	0.0221877	0	0	0	0	0	0
222	C	G	0	0	0	0	0	0	0	0	0	0	0	0	0	0	0	0.0101184	0.00873439	0	0	0	0	0	0	0	0	0	0	0	0	0	0	0	0	0	0	0	0	0	0	0	0	0	0	0	0	0	0
222	CA	.T	0	0	0	0	0	0	0	0	0	0	0	0	0	0	0	0	0	0	0	0	0	0	0	0	0.02331	0.0269614	0	0	0	0	0	0	0	0	0	0	0	0	0	0	0	0	0	0	0	0	0
223	A	G	0	0	0	0	0	0	0	0	0	0	0	0	0	0	0	0	0	0.00930839	0.0102575	0.0121359	0	0	0	0	0	0	0	0	0	0	0	0	0	0	0	0	0	0	0	0	0	0	0	0	0	0	0
223	A	T	0	0	0	0	0	0	0	0	0	0	0	0	0	0	0	0	0.00873439	0.0186168	0.0102575	0	0	0	0	0	0	0	0	0	0	0	0	0	0	0	0	0	0	0	0	0	0	0	0	0	0	0	0
223	ATC	...	0	0	0	0	0	0	0	0	0	0	0	0	0	0	0	0	0	0	0	0	0	0	0	0	0	0	0	0	0	0	0	0	0	0	0.043554	0.0501882	0	0	0	0	0	0	0	0	0	0	0
224	T	.	0	0	0	0	0	0	0	0	0	0	0	0	0	0	0	0.0101184	0.00873439	0	0	0	0	0	0	0	0	0	0	0	0	0	0	0	0	0	0	0	0	0	0	0	0	0	0	0	0	0	0
224	T	C	0	0	0	0	0	0	0	0	0	0	0	0	0	0	0	0	0.00873439	0.00930839	0	0	0	0.0176211	0.0187617	0.0193498	0.02331	0.0269614	0	0	0	0	0	0	0	0.0196618	0.043554	0.0250941	0	0	0.033036	0.0270124	0	0	0	0	0	0	0
225	C	T	0	0	0	0	0	0	0	0	0	0	0	0	0	0	0	0	0	0.00930839	0.0410298	0.0364078	0	0	0	0	0.02331	0.0539229	0.0558815	0.0627746	0.0368324	0	0	0.0321647	0.0245098	0.0196618	0.021777	0	0	0	0.033036	0.0270124	0	0	0	0	0.0274424	0.0307031	0.0326797
226	A	G	0	0	0	0	0	0	0	0	0	0	0	0	0	0	0	0	0	0	0	0	0	0	0	0	0	0	0	0	0.0368324	0.0372578	0	0	0	0	0	0	0	0	0	0	0	0	0	0	0	0	0
227	G	A	0	0	0	0	0	0	0	0	0	0	0	0	0	0	0	0	0.00873439	0.00930839	0	0	0	0	0	0	0	0	0	0	0	0	0	0	0.0245098	0.0196618	0	0	0	0	0	0	0	0	0	0	0	0	0
228	C	T	0	0	0	0	0	0	0	0	0	0	0	0	0	0.0340832	0.0806582	0.172013	0.157219	0.0744671	0.0205149	0.0121359	0	0	0	0	0.11655	0.242653	0.167645	0.282486	0.626151	0.447094	0.0702494	0.0321647	0.0490196	0.0786473	0.087108	0.0250941	0	0	0.16518	0.135062	0	0	0	0	0	0	0
229	A	C	0	0	0	0	0	0	0	0	0	0	0	0	0	0	0	0	0.00873439	0.00930839	0	0	0	0	0	0	0	0	0	0	0	0	0	0	0	0	0	0	0	0	0	0	0	0	0	0	0	0	0
229	A	T	0	0	0	0	0	0	0	0	0	0	0	0	0	0	0	0	0.0174688	0.0465419	0.0718022	0.0606796	0.148943	0.123348	0.0375235	0.0386997	0.04662	0.0539229	0	0	0	0	0	0	0	0	0	0	0	0	0	0	0	0	0	0	0	0	0
230	C	T	0	0	0	0	0	0	0	0	0	0	0	0	0	0	0	0	0	0	0	0	0	0	0	0	0	0	0	0	0	0	0	0	0	0	0	0	0	0	0	0	0	0	0	0	0	0	0
231	A	C	0	0	0	0	0	0	0	0	0	0	0	0	0	0	0	0	0	0	0	0	0	0	0	0	0	0	0	0	0	0	0	0	0	0	0	0	0	0	0	0	0	0	0	0	0	0	0.0326797
231	A	G	0	0	0	0	0	0	0	0	0	0	0	0	0	0	0	0	0	0	0	0	0	0.0352423	0.0375235	0	0	0	0	0	0	0	0	0.0321647	0.0245098	0	0	0	0	0	0	0	0	0	0	0	0	0	0
232	T	.	0	0	0	0	0	0	0	0	0	0	0	0	0	0	0.0161316	0.0101184	0.00873439	0.00930839	0	0	0	0	0	0	0	0	0	0	0	0	0	0	0	0	0	0	0	0	0	0	0	0	0	0	0	0	0
232	T	C	0	0	0	0	0	0	0	0	0	0	0	0	0	0	0	0	0	0	0	0	0	0	0	0	0	0	0	0	0	0	0	0	0	0	0	0	0	0	0	0	0	0	0	0	0	0.0307031	0.0326797
232	TC	GA	0	0	0	0	0	0	0	0	0	0	0	0	0	0	0	0	0.00873439	0.00930839	0	0	0	0	0	0	0	0	0	0	0	0	0	0	0	0	0	0	0	0	0	0	0	0	0	0	0	0	0
232	TCT	CAC	0	0	0	0	0	0	0	0	0	0	0	0	0	0	0	0	0.00873439	0.00930839	0	0	0	0	0	0	0	0	0	0	0	0	0	0	0	0	0	0	0	0	0	0	0	0	0	0	0	0	0
233	C	T	0	0	0	0	0	0	0	0	0	0	0	0	0	0	0	0.0101184	0.00873439	0	0.0102575	0.0242718	0.0297885	0.0176211	0	0	0	0	0	0	0	0	0	0	0	0	0	0	0	0	0	0	0	0	0	0	0	0	0
234	T	.	0	0	0	0	0	0	0	0	0	0	0	0	0	0	0.0161316	0.0101184	0.00873439	0.00930839	0	0	0	0	0	0	0	0	0	0	0	0	0	0	0	0	0	0	0	0	0	0	0	0	0	0	0	0	0
234	T	C	0	0	0	0	0	0	0	0	0	0	0	0	0	0	0	0	0	0	0	0	0	0	0	0	0	0	0	0	0	0	0	0	0	0	0	0	0	0	0	0	0	0	0.0295334	0.0302663	0	0	0
235	A	G	0	0	0	0	0	0	0	0	0	0	0	0	0	0	0	0	0	0	0	0	0	0.0176211	0.0187617	0	0	0	0	0	0	0	0	0	0	0	0	0	0	0	0	0	0	0	0	0	0	0	0.0326797
235	A	T	0	0	0	0	0	0	0	0	0	0	0	0	0	0	0	0	0	0	0	0	0	0	0	0	0	0	0	0	0.0736648	0.0745156	0	0	0	0	0	0	0	0	0.033036	0.0270124	0.0221877	0	0	0	0	0	0
235	AGG	...	0	0	0	0	0	0	0	0	0	0	0	0	0	0	0	0	0.00873439	0.00930839	0	0	0	0	0	0	0	0	0	0	0	0	0	0	0	0	0	0	0	0	0	0	0	0	0	0	0	0	0
236	G	A	0	0	0	0	0	0	0	0	0	0	0	0	0	0	0	0	0	0	0	0	0	0	0	0	0	0	0	0	0	0	0	0	0	0	0	0	0	0	0	0.0270124	0.0221877	0.0256674	0	0	0	0	0
237	G	A	0	0	0	0	0	0	0	0	0	0	0	0	0	0	0.0161316	0.0101184	0.00873439	0.00930839	0	0	0	0	0	0	0	0	0	0	0	0	0	0	0	0	0	0	0	0	0	0	0	0	0	0	0	0	0
237	G	T	0	0	0	0	0	0	0	0	0	0	0	0	0	0	0	0	0	0	0.0102575	0.0121359	0	0	0	0	0	0	0	0	0	0	0	0	0	0	0	0	0	0	0.033036	0.0270124	0	0	0	0	0	0	0
238	T	G	0	0	0	0	0	0	0	0	0	0	0	0	0.0661376	0.0340832	0	0	0	0	0	0	0	0	0	0	0	0	0	0	0	0	0	0	0	0	0	0	0	0	0	0	0	0	0	0	0	0	0
239	T	A	0	0	0	0	0	0	0	0	0	0	0	0	0	0.0340832	0.0161316	0.0101184	0	0	0	0	0	0	0	0	0	0	0	0	0	0	0	0	0	0	0	0	0	0	0	0	0	0	0	0	0	0	0
239	T	C	0	0	0	0	0	0	0	0	0	0	0	0	0	0	0	0	0	0	0	0	0	0	0	0	0	0	0	0	0	0	0	0	0	0	0	0	0	0	0	0	0	0	0	0	0	0	0
240	T	C	0	0	0	0	0	0	0	0	0	0	0	0	0	0	0	0.0101184	0.00873439	0	0	0	0	0	0	0	0	0	0	0	0	0	0	0	0	0	0	0	0	0	0	0	0	0	0	0	0	0	0
240	TC	..	0	0	0	0	0	0	0	0	0	0	0	0	0	0	0	0	0	0	0	0	0	0	0	0	0	0	0	0	0	0	0	0	0	0	0	0	0	0	0	0	0	0	0	0	0	0	0
241	C	T	275	0	0	0	0.917431	1.89702	3.23529	5.07812	5.33981	4.80349	10.6061	31.0406	51.1905	60.8044	67.2528	70.5353	73.6396	76.8594	80.1928	82.233	84.1078	85.7269	88.03	89.0867	90.6527	92.9631	94.1604	94.7583	95.0276	94.2996	93.9937	95.304	96.9853	97.6013	97.6263	98.4191	98.9581	98.856	98.3482	98.8385	99.2012	99.4097	99.7047	99.4552	99.1218	99.0175	99.5425
241	C	A	0	0	0	0	0	0	0	0	0	0	0	0	0	0	0	0	0	0	0	0	0	0	0	0	0	0	0	0	0	0	0	0	0	0	0	0	0	0	0	0	0	0	0	0	0	0	0
241	C	W	0	0	0	0	0	0	0	0	0	0	0	0	0	0	0	0	0	0	0	0	0	0	0	0	0	0	0	0	0.0368324	0.0372578	0	0	0	0	0	0	0	0	0	0	0	0	0	0	0	0	0
241	CG	.T	0	0	0	0	0	0	0	0	0	0	0	0	0	0	0	0	0	0	0	0	0	0	0	0	0	0	0	0	0	0	0	0.0643294	0.0490196	0.0393236	0.043554	0.0501882	0.0508259	0	0	0.0270124	0.0665631	0.0513347	0.0295334	0.121065	0.137212	0.0307031	0
241	CG	TA	0	0	0	0	0	0	0	0	0	0	0	0	0	0	0	0	0.00873439	0.00930839	0	0	0	0	0	0	0	0	0	0	0	0	0	0	0.0245098	0.0196618	0.021777	0	0	0	0	0	0	0	0	0	0	0	0
241	CG	TT	0	0	0	0	0	0	0	0	0	0	0	0	0	0	0	0	0	0	0	0	0	0.0176211	0.0187617	0.0580495	0.0932401	0.0539229	0.0279408	0	0	0	0.0702494	0.225153	0.147059	0.137633	0.087108	0.0752823	0	0	0	0	0	0	0	0	0	0	0
241	CGTCC	TTAAA	0	0	0	0	0	0	0	0	0	0	0	0	0	0	0	0	0	0	0	0	0.0148943	0.0176211	0	0	0	0	0	0	0	0	0	0	0	0	0	0	0	0	0	0	0	0	0	0	0	0	0
242	G	A	0	0	0	0	0	0	0	0	0	0	0	0	0	0	0	0.0101184	0.00873439	0	0	0	0	0	0	0	0	0	0	0	0	0	0	0	0	0	0	0	0	0	0	0	0	0	0	0	0	0	0
242	G	T	0	0	0	0	0	0	0	0	0	0	0	0	0	0	0	0	0.00873439	0.00930839	0	0	0	0	0	0	0	0	0	0	0	0	0	0	0	0	0	0	0	0	0	0	0	0	0	0	0	0	0
243	T	C	0	0	0	0	0	0	0	0	0	0	0	0	0	0	0	0	0	0	0	0	0	0	0	0	0	0	0	0	0	0	0	0	0	0	0	0	0	0	0	0	0	0	0	0	0	0	0
244	C	T	0	0	0	0	0	0	0	0	0	0	0	0	0	0	0	0	0.00873439	0.00930839	0.0102575	0	0	0	0.0187617	0.0193498	0	0	0	0	0	0	0.0351247	0.0321647	0.0245098	0.0196618	0	0	0	0	0	0	0	0	0	0	0	0	0
245	C	T	0	0	0	0	0	0	0	0	0	0	0	0	0	0	0	0	0	0	0	0	0	0	0	0	0	0.0808843	0.0838223	0	0	0	0	0	0.0735294	0.0983091	0.195993	0.100376	0	0.558036	0.792864	0.594273	0.0665631	0.154004	0.0886001	0.0302663	0.0274424	0.214922	0.359477
246	G	A	0	0	0	0	0	0	0	0	0	0	0	0	0	0	0	0	0	0	0	0	0	0	0	0	0	0	0.0838223	0.094162	0	0	0	0	0	0.0196618	0.021777	0.0752823	0.0508259	0.0279018	0.033036	0	0	0	0	0	0	0	0
246	G	T	0	0	0	0	0	0	0	0	0	0	0	0	0	0	0.0483949	0.0708287	0.0349375	0.0186168	0.0205149	0.0121359	0	0.0176211	0.0187617	0	0	0	0	0	0	0	0	0	0	0	0	0	0	0	0	0	0	0	0	0	0	0	0
247	G	A	0	0	0	0	0	0	0	0	0	0	0	0	0	0	0	0	0	0	0	0	0	0	0	0	0	0	0.0279408	0.0313873	0.0368324	0	0	0	0	0	0	0	0	0	0	0	0	0	0	0	0	0	0
247	G	T	0	0	0	0	0	0	0	0	0	0	0	0	0	0	0	0	0.00873439	0.00930839	0	0	0	0	0	0	0	0	0	0	0	0	0	0	0	0	0	0	0	0	0.033036	0.0270124	0	0	0	0	0	0	0
248	G	T	10	0	0	0	0	0	0	0	0	0	0	0	0	0	0	0	0.00873439	0.00930839	0	0	0.0297885	0.0528634	0.0187617	0	0	0	0	0	0	0	0	0	0	0.0589855	0.609756	0.803011	1.14358	1.17188	0.099108	0	0.0221877	0.0256674	0.0590667	0.272397	0.493963	0.736874	0.424837
250	G	T	0	0	0	0	0	0	0	0	0	0	0	0	0	0	0	0	0	0	0	0	0	0	0	0	0	0	0	0	0	0	0	0	0	0	0	0	0	0	0	0	0	0	0	0	0	0	0
251	T	C	0	0	0	0	0	0	0	0	0	0	0	0	0	0	0	0	0	0	0	0	0	0	0	0.0193498	0.02331	0	0	0	0	0	0	0	0	0	0	0	0	0	0	0	0	0	0	0	0	0	0
252	G	A	0	0	0	0	0	0	0	0	0	0	0	0	0	0	0	0	0	0	0	0	0	0	0	0	0.02331	0.0269614	0	0	0	0	0	0	0	0	0	0	0	0	0	0	0	0	0	0	0	0	0
252	G	T	0	0	0	0	0	0	0	0	0	0	0	0	0	0	0.0161316	0.0202368	0.0174688	0	0.0102575	0.0121359	0	0.0176211	0.0187617	0	0	0	0	0	0	0	0	0	0.0245098	0.0983091	0.108885	0.0752823	0	0	0	0	0.0221877	0.0256674	0	0	0	0	0
253	A	G	0	0	0	0	0	0	0	0	0	0	0	0	0	0	0	0.0101184	0.00873439	0	0	0	0	0	0	0	0.02331	0.0269614	0	0	0	0	0	0	0	0	0	0	0	0	0	0	0	0	0	0	0	0	0
254	C	T	0	0	0	0	0	0	0	0	0.485437	0.873362	0.909091	0.176367	0	0	0	0	0	0	0	0	0.0148943	0.0176211	0	0	0	0	0	0	0	0	0	0	0	0	0	0	0	0	0	0	0	0	0.0295334	0.0302663	0	0	0.0326797
255	C	T	0	0	0	0	0	0	0	0	0	0	0	0	0	0	0	0	0	0	0	0	0	0	0	0	0	0	0	0	0	0	0	0	0	0	0	0	0	0	0	0	0	0	0	0	0	0.0307031	0.130719
256	G	T	5	0	0	0	0	0	0	0	0	0	0.30303	1.41093	0.462963	0.0340832	0	0	0	0	0	0	0	0	0	0	0.02331	0.0269614	0	0	0	0	0	0	0	0	0	0	0	0	0	0	0	0	0	0	0	0	0
256	G	A	0	0	0	0	0	0	0	0	0	0	0	0	0	0	0.0161316	0.0101184	0	0.00930839	0.0102575	0.0242718	0.0148943	0	0	0	0	0	0	0	0	0	0	0	0	0	0	0	0	0	0	0	0	0	0	0	0	0	0
257	A	C	0	0	0	0	0	0	0	0	0	0	0	0	0	0	0	0	0	0	0	0	0	0	0	0	0	0	0	0	0	0	0	0	0	0	0	0	0	0	0	0	0	0.0256674	0.0295334	0.0302663	0	0	0
257	A	G	0	0	0	0	0	0	0	0	0	0	0	0	0	0	0	0	0	0	0	0.0121359	0.0297885	0.0176211	0	0	0	0	0	0	0	0	0	0	0	0	0	0	0	0	0	0	0	0	0	0	0	0	0
257	A	T	0	0	0	0	0	0	0	0	0	0	0	0	0	0	0	0	0	0.00930839	0.0102575	0	0	0	0	0	0	0	0	0	0	0	0	0	0	0	0	0	0	0	0	0	0	0	0	0	0	0	0
258	A	C	0	0	0	0	0	0	0	0	0	0	0	0	0	0	0	0	0	0	0	0	0	0	0	0	0.04662	0.0539229	0	0	0	0	0	0	0	0	0	0	0	0	0	0	0	0	0	0	0	0	0
259	A	C	0	0	0	0	0	0	0	0	0	0	0	0	0	0	0	0	0	0	0	0	0	0	0	0	0	0	0	0	0	0	0	0	0	0	0	0	0	0	0.033036	0.0270124	0.0221877	0	0	0	0	0	0
259	A	G	0	0	0	0	0	0	0	0	0	0	0	0	0	0	0	0	0	0	0	0	0	0	0	0	0	0	0	0	0	0.0372578	0.0351247	0	0	0	0	0	0	0	0	0	0	0	0	0	0	0	0
260	G	A	0	0	0	0	0	0	0	0	0	0	0	0	0	0	0	0	0	0	0	0	0	0.0176211	0.0187617	0.0193498	0.02331	0.0269614	0	0	0	0	0.0351247	0.0321647	0	0	0	0	0	0	0	0	0	0	0	0	0	0	0
260	G	T	0	0	0	0	0	0	0	0	0	0	0	0	0	0	0	0	0	0	0	0	0	0	0	0	0	0	0	0	0	0	0	0	0	0	0	0	0.025413	0.0279018	0	0	0	0	0	0	0	0	0
260	GG	CC	0	0	0	0	0	0	0	0	0	0	0	0	0.0661376	0.0340832	0	0	0	0	0	0	0	0	0	0	0	0	0	0	0	0	0	0	0	0	0	0	0	0	0	0	0	0	0	0	0	0	0
262	T	C	0	0	0	0	0	0	0	0	0	0	0	0	0	0	0	0	0	0	0	0	0	0	0	0	0	0.0269614	0.0279408	0.0313873	0	0	0	0	0	0	0	0	0	0	0	0	0	0	0	0	0	0	0
263	A	.	0	0	0	0	0	0	0	0	0	0	0	0	0.0661376	0.0340832	0	0	0	0	0	0	0	0	0	0	0	0	0	0	0	0	0	0	0	0	0	0	0	0	0	0	0	0	0	0	0	0	0
263	A	G	0	0	0	0	0	0	0	0	0	0	0	0	0	0	0.0645265	0.0505919	0.0349375	0.0372335	0.0205149	0	0.0148943	0.0176211	0	0	0	0	0	0	0	0	0	0	0	0	0	0	0	0	0	0	0	0	0	0	0	0	0
264	A	G	0	0	0	0	0	0	0	0	0	0	0	0	0	0	0	0	0	0	0	0	0	0	0	0	0	0	0	0	0	0	0	0	0	0.0196618	0.021777	0	0	0	0	0	0	0	0	0	0	0	0
264	A	T	0	0	0	0	0	0	0	0	0	0	0	0	0	0	0	0	0	0	0	0	0	0	0	0	0	0	0	0	0	0	0.0351247	0.0321647	0	0	0	0	0	0	0	0	0	0	0	0	0	0	0
264	AG	TA	0	0	0	0	0	0	0	0	0	0	0	0	0	0	0	0	0.00873439	0.00930839	0	0	0	0	0	0	0	0	0	0	0	0	0	0	0	0	0	0	0	0	0	0	0	0	0	0	0	0	0
265	G	T	0	0	0	0	0	0	0	0	0	0	0	0	0	0	0	0	0	0	0	0	0	0	0	0	0	0	0	0	0	0	0	0	0	0	0	0	0	0	0	0	0	0	0	0	0	0	0.0326797
269	G	A	0	0	0	0	0	0	0	0	0	0	0	0	0	0	0	0	0	0	0	0.0121359	0.0148943	0.0176211	0	0	0	0	0	0	0	0	0	0	0	0	0	0	0	0	0	0	0	0	0	0	0	0	0
270	A	G	0	0	0	0	0	0	0	0	0	0	0.30303	0.176367	0	0	0	0	0	0	0	0	0	0	0	0	0	0	0	0	0	0	0	0	0	0	0	0	0	0	0	0	0	0	0	0	0	0	0
271	G	A	0	0	0	0	0	0	0	0	0	0	0	0	0	0	0	0.0101184	0.00873439	0	0	0	0	0	0	0	0	0	0	0	0	0	0	0	0	0	0	0	0	0	0	0	0	0	0	0	0	0	0
271	G	T	0	0	0	0	0	0	0	0	0	0	0	0	0	0	0	0	0	0	0	0	0	0.0176211	0.0562852	0.0386997	0.02331	0.0269614	0.0279408	0	0	0	0	0	0	0	0	0	0	0	0	0	0	0.0256674	0.0295334	0.121065	0.246981	0.153516	0.0326797
273	G	A	0	0	0	0	0	0	0	0	0	0	0	0	0	0	0	0	0	0	0	0	0	0	0	0	0	0	0	0.0313873	0.0368324	0	0	0	0	0	0	0	0	0	0	0	0	0	0	0	0	0	0
274	C	T	20	0	0	0	0	0	0	0	0	0	0	0	0	0	0	0	0	0	0.0102575	0.0121359	0	0	0.0187617	0.0580495	0.0932401	0.0539229	0	0.0627746	0.14733	0.111773	0.140499	0.353812	2.03431	2.14314	1.11063	0.55207	1.06734	0.864955	0.297324	0.513236	0.443754	0.205339	0.472534	0.726392	0.658617	0.429843	0.261438
274	C	A	0	0	0	0	0	0	0	0	0	0	0	0	0	0	0	0	0	0.00930839	0.0205149	0.0121359	0	0	0	0	0	0	0	0	0	0	0	0	0	0	0	0	0	0	0	0	0	0	0	0	0	0	0
275	C	A	0	0	0	0	0	0	0	0	0	0	0	0	0	0	0	0.0202368	0.0174688	0	0	0	0	0	0	0	0	0	0	0	0	0	0	0	0	0	0	0	0	0	0	0	0	0	0	0	0	0	0
277	T	A	0	0	0	0	0	0	0	0	0	0	0	0	0	0	0	0	0	0	0	0	0	0	0	0	0	0	0	0	0	0	0	0	0	0	0	0	0	0	0	0.0270124	0.0221877	0	0	0	0	0	0
277	T	C	0	0	0	0	0	0	0	0	0	0	0	0	0	0	0	0	0	0	0	0	0	0	0	0	0	0	0	0	0	0	0	0	0	0	0	0	0	0	0	0	0	0	0	0	0.0274424	0.0307031	0
279	T	C	0	0	0	0	0	0	0	0	0	0	0	0	0	0	0	0	0	0	0	0	0	0	0	0.0193498	0.02331	0	0	0	0	0	0	0	0	0	0	0	0	0	0	0	0	0	0	0	0	0	0
280	C	T	0	0	0	0	0	0	0	0	0	0	0	0	0	0.0340832	0.0161316	0	0	0.0186168	0.0307724	0.0364078	0	0	0.0375235	0.0386997	0	0.0269614	0.0558815	0.0313873	0	0	0	0	0.0245098	0.0196618	0	0	0.025413	0.0279018	0	0	0	0	0	0	0	0	0
281	C	T	0	0	0	0	0	0	0	0	0	0	0	0	0	0	0	0	0	0.00930839	0.0102575	0	0	0	0	0	0	0	0	0	0.0368324	0.0372578	0.0702494	0.0321647	0.0245098	0	0	0	0	0	0	0	0	0	0	0	0	0	0
282	C	T	0	0	0	0	0	0	0	0	0	0	0	0	0	0	0	0	0	0	0	0	0	0	0	0	0	0	0	0	0	0	0	0	0	0	0	0	0	0	0	0	0	0	0	0	0	0	0
283	T	C	0	0	0	0	0	0	0	0	0	0	0	0	0	0	0	0	0	0	0	0.0242718	0.0297885	0.0176211	0	0	0	0	0	0	0	0	0	0	0	0	0	0	0	0	0	0	0	0	0	0	0.0274424	0.0307031	0
284	G	A	0	0	0	0	0	0	0	0	0	0	0	0	0	0	0	0	0	0.00930839	0.0102575	0	0	0	0	0	0	0	0	0.0313873	0.0368324	0	0	0	0	0	0	0	0	0	0	0	0	0	0	0	0	0	0
284	G	T	0	0	0	0	0	0	0	0	0	0	0	0	0	0	0.0161316	0.0202368	0.0262032	0.00930839	0	0	0	0	0	0	0	0	0	0	0	0	0	0	0	0	0	0	0	0	0	0	0	0	0	0	0	0	0
285	G	A	0	0	0	0	0	0	0	0	0	0	0	0	0	0	0	0.0101184	0.0174688	0.00930839	0.0102575	0.0121359	0.0446828	0.0352423	0.0187617	0	0	0	0	0	0	0	0	0	0	0	0	0	0	0	0	0	0	0	0	0	0	0	0
285	G	T	0	0	0	0	0	0.271003	0.294118	0	0	0	0	0	0	0	0	0	0	0	0	0	0	0	0	0	0	0	0	0	0	0	0	0	0	0	0	0	0	0	0	0	0	0	0	0	0	0	0
287	T	C	0	0	0	0	0	0	0	0	0	0	0	0	0	0	0	0	0	0	0	0	0	0.0176211	0.0187617	0.0193498	0	0	0	0	0	0	0	0	0	0	0	0	0	0	0	0	0	0	0	0	0	0	0
288	T	G	0	0	0	0	0	0	0	0	0	0	0	0	0	0	0	0	0	0	0	0	0.0148943	0.0176211	0	0	0	0	0	0	0	0	0	0	0	0	0	0	0	0	0	0	0	0	0	0	0	0	0
289	C	A	0	0	0	0	0	0	0	0	0	0	0	0	0	0	0	0	0	0	0	0	0	0	0	0	0	0.0269614	0.0279408	0	0	0	0	0	0	0	0	0	0	0	0	0	0	0	0	0	0	0	0
289	C	T	0	0	0	0	0.458716	0.271003	0	0	0.485437	0.436681	0	0	0	0	0	0	0.0174688	0.0372335	0.0205149	0.0242718	0	0	0	0	0	0	0	0	0	0	0.0351247	0.0321647	0.0245098	0	0	0	0	0	0	0	0	0	0.0295334	0.0302663	0.0274424	0	0.0326797
290	A	T	0	0	0	0	0	0	0	0	0	0	0	0	0	0	0	0.0101184	0.00873439	0.00930839	0	0	0	0	0	0	0	0	0	0	0	0	0	0	0	0	0	0	0	0	0	0	0	0	0	0	0	0	0
292	C	T	0	0	0	0	0	0	0	0	0	0	0	0	0	0	0	0	0	0.00930839	0.0102575	0	0	0	0	0	0	0	0	0	0.0736648	0.0745156	0.0702494	0.0643294	0.0245098	0.0196618	0.065331	0.0501882	0	0	0	0.0270124	0.0221877	0	0	0	0	0	0
293	G	A	0	0	0	0	0	0	0	0	0	0	0	0	0	0	0	0	0	0	0	0	0	0	0.0187617	0.0193498	0.02331	0	0	0	0	0	0	0	0	0	0	0	0	0	0	0	0.0443754	0.179671	0.147667	0.0302663	0	0	0
294	A	G	0	0	0	0	0	0	0	0	0	0	0	0	0	0	0	0	0	0	0	0	0	0	0	0	0	0	0	0.0313873	0.0368324	0	0	0	0	0	0	0	0	0	0	0	0	0	0	0	0	0	0
295	G	A	0	0	0	0	0	0	0	0	0	0	0	0	0	0	0	0	0	0	0	0	0	0	0	0	0	0	0	0	0.0368324	0.0372578	0	0	0	0	0	0	0	0	0	0	0	0	0	0	0	0	0
296	A	G	0	0	0	0	0	0	0	0	0	0	0	0	0	0	0	0	0	0	0	0	0	0	0	0	0	0	0	0	0	0	0	0	0	0	0	0	0	0	0	0	0	0	0	0	0	0	0
300	C	T	0	0	0	0	0	0	0	0	0	0	0	0	0	0	0	0	0.00873439	0.0279252	0.0205149	0.0242718	0.0148943	0	0	0	0	0	0	0	0.110497	0.111773	0	0	0	0	0	0.0250941	0.025413	0.0279018	0	0	0	0	0	0.0302663	0.0274424	0	0
301	A	G	0	0	0	0	0	0	0	0	0	0	0	0	0	0	0	0	0	0	0	0	0.0148943	0.0352423	0.0187617	0	0	0	0	0	0	0	0	0	0	0	0	0	0	0	0	0	0	0	0	0	0	0	0
302	C	T	0	0	0	0	0	0	0	0	0	0	0	0	0	0	0	0.0202368	0.0262032	0.0279252	0.0307724	0.0364078	0	0	0	0	0	0	0	0	0	0	0	0	0	0.0196618	0.021777	0	0	0	0	0	0	0	0	0	0	0	0
304	C	T	0	0	0	0	0	0	0	0	0	0	0	0	0	0	0	0	0	0	0	0	0	0	0	0	0	0	0	0	0	0	0	0	0.0245098	0.0589855	0.043554	0	0	0	0	0	0	0	0	0	0	0	0
305	G	A	0	0	0	0	0	0	0	0	0	0	0	0	0	0	0.0161316	0.0101184	0.00873439	0	0	0	0	0	0	0	0	0	0	0	0	0	0	0	0	0	0	0	0	0	0	0	0	0	0	0	0	0	0
307	C	T	0	0	0	0	0	0	0	0	0	0	0	0	0	0	0	0	0	0	0	0	0	0	0	0.0193498	0.0699301	0.0539229	0	0	0	0	0.0351247	0.0321647	0.245098	0.196618	0.108885	0.0501882	0	0	0	0	0	0	0	0	0	0	0
309	A	G	0	0	0	0	0	0	0	0	0	0	0	0	0	0	0	0	0	0	0	0	0	0	0	0	0	0	0	0	0	0	0	0	0	0	0	0	0	0	0	0	0	0	0	0	0.0274424	0.0307031	0.0980392
311	C	T	0	0	0	0	0	0	0	0	0	0	0	0	0	0	0	0	0	0	0	0	0	0.0176211	0.0187617	0	0	0	0	0	0	0	0.0351247	0.0321647	0	0	0	0	0	0	0	0	0	0	0	0	0	0	0
312	T	C	0	0	0	0	0	0	0	0	0	0	0	0	0	0	0	0	0	0	0	0	0	0	0	0.0386997	0.04662	0	0	0	0	0	0	0	0	0	0	0	0	0	0	0	0	0	0	0	0	0	0
312	T	G	0	0	0	0	0	0	0	0	0	0	0	0	0	0	0	0	0	0	0	0	0	0	0	0	0	0	0	0	0	0	0	0	0	0	0	0	0	0	0	0	0	0	0	0	0	0	0
313	C	T	230	0	0	0	0	0	0	0	0	0	0	1.41093	1.12434	0.613497	1.12921	1.20409	1.30142	1.97338	2.6054	2.6699	2.54692	2.27313	2.06379	1.70279	1.93473	1.80642	2.17938	3.29567	4.49355	4.61997	3.4071	3.24863	4.26471	4.89579	5.27003	4.04015	2.7446	1.92522	2.04823	2.62021	2.75128	2.20739	1.97874	2.23971	4.6652	6.41695	5
314	A	T	0	0	0	0	0	0	0	0	0	0	0	0	0	0	0	0	0	0	0	0	0	0	0	0.0193498	0.04662	0.0269614	0	0	0	0	0	0	0	0	0	0	0	0	0	0	0	0	0	0	0	0	0
315	G	A	0	0	0	0	0	0	0	0	0	0	0	0	0	0	0	0	0	0	0	0	0	0	0	0	0	0	0	0	0	0	0	0.0321647	0.0245098	0.0196618	0.065331	0.125471	0.0762389	0.0279018	0	0	0	0	0	0	0	0	0
315	G	T	0	0	0	0	0	0	0	0	0	0	0	0	0	0	0	0	0	0	0	0.0121359	0.0297885	0.0352423	0	0	0	0	0	0	0	0	0	0	0	0	0	0	0	0	0	0	0	0	0	0	0	0	0.0326797
317	T	G	0	0	0	0	0	0	0	0	0	0	0	0	0	0	0	0	0	0	0	0	0	0	0	0	0	0	0	0	0.0368324	0.0372578	0	0	0	0	0	0	0	0	0	0	0	0	0	0	0	0	0
319	G	A	0	0	0	0	0	0	0	0	0	0	0	0	0	0	0	0	0	0.0186168	0.0205149	0.0121359	0	0	0	0	0.04662	0.0539229	0.0279408	0	0	0	0	0	0	0	0	0.0250941	0.025413	0	0	0	0	0	0	0	0	0	0
319	G	T	0	0	0	0	0	0	0	0	0	0	0	0	0	0	0	0	0.00873439	0.00930839	0	0	0	0.0176211	0.0187617	0	0	0	0	0	0	0	0.0351247	0.0321647	0.0245098	0	0	0	0	0	0	0	0	0	0	0	0	0	0
320	C	T	0	0	0	0	0	0	0	0	0	0	0	0	0	0	0	0	0	0	0	0	0	0	0	0	0	0	0	0	0	0	0.0351247	0.0321647	0.0245098	0	0	0.0250941	0.025413	0.0279018	0	0	0	0	0	0	0	0	0
325	T	C	0	0	0	0	0	0	0	0	0	0	0	0	0	0	0	0	0	0	0	0	0	0	0	0	0	0	0	0	0	0	0	0	0	0	0	0	0	0	0	0	0	0	0	0	0	0	0
326	T	C	0	0	0	0	0	0	0	0	0	0	0	0	0	0	0	0	0	0	0	0	0	0	0	0	0	0	0	0	0	0	0	0	0	0	0	0	0	0	0.033036	0.0270124	0	0	0	0	0	0	0
326	TTACAGGTTCGCGACGTGCTC	.....................	0	0	0	0	0	0	0	0	0	0	0	0	0	0	0	0	0	0	0	0	0	0	0	0	0	0	0	0	0	0	0	0	0	0	0	0	0	0	0	0	0	0	0	0	0	0	0
328	A	T	0	0	0	0	0	0	0	0	0	0	0	0	0	0	0	0	0	0	0	0	0	0	0	0	0	0	0	0	0	0	0	0	0	0	0	0	0	0	0	0	0	0	0	0	0	0	0
330	A	C	0	0	0	0	0	0	0	0	0	0	0	0	0	0	0.0161316	0.0101184	0	0	0	0	0	0	0	0	0	0	0	0	0	0	0	0	0	0	0	0	0	0	0	0	0	0	0	0	0	0	0
331	G	A	0	0	0	0	0	0	0	0	0	0	0	0	0	0	0	0	0	0	0	0	0	0	0	0	0	0	0	0	0	0	0	0	0	0	0	0	0	0	0	0	0	0	0	0	0	0	0
331	G	T	0	0	0	0	0	0	0	0	0	0	0	0	0	0	0	0	0.00873439	0.00930839	0	0	0	0	0	0	0	0	0	0	0	0	0	0	0	0	0	0	0	0	0	0	0	0	0	0	0	0	0
332	G	A	0	0	0	0	0	0	0	0	0	0	0	0	0	0	0	0	0	0	0	0	0	0	0	0	0	0	0	0	0	0	0	0	0	0	0	0	0	0	0	0	0	0	0	0	0	0	0
332	G	T	0	0	0	0	0	0	0	0	0	0	0	0	0	0	0.0161316	0.0101184	0	0	0	0	0	0	0	0	0	0	0	0	0	0	0	0	0	0	0	0	0	0	0	0	0	0	0	0	0	0	0
334	T	C	0	0	0	0	0	0	0	0	0	0	0	0	0	0	0	0	0.0349375	0.0372335	0.0205149	0.0242718	0.0148943	0	0	0	0	0	0	0	0	0	0	0	0	0	0	0	0	0	0	0	0	0	0	0	0	0	0
335	C	T	20	0	0	0	0	0	0	0	0	0.436681	0.30303	0	0.0661376	0.0681663	0.0483949	0.0202368	0.00873439	0.0372335	0.0512873	0.0485437	0.0297885	0.0176211	0.0187617	0	0.04662	0.0539229	0.0279408	0.125549	0.110497	0.0745156	0.175623	0.353812	0.539216	0.983091	2.1777	3.01129	2.66836	1.98103	0.429468	0.378174	0.266252	0.0513347	0.118133	0.453995	0.631175	0.767578	0.490196
335	C	A	0	0	0	0	0	0	0	0	0	0	0	0	0	0	0	0	0	0	0	0	0	0	0	0	0	0	0	0	0	0	0	0	0	0	0.021777	0.250941	0.228717	0.0558036	0.198216	0.162075	0	0	0	0	0	0	0
336	G	A	0	0	0	0	0	0	0	0	0	0	0	0	0	0	0	0	0	0	0	0	0	0	0	0	0	0	0	0	0	0	0	0	0	0	0	0	0	0	0	0	0	0	0	0	0	0	0
337	C	T	0	0	0	0	0	0	0	0	0	0	0	0	0	0.0681663	0.0645265	0.0404735	0.0349375	0.0558503	0.0718022	0.0485437	0.0148943	0.0352423	0.0375235	0.0580495	0.0932401	0.215692	0.36323	0.376648	0.257827	0.0372578	0.105374	0.160823	0.196078	0.137633	0.087108	0.125471	0.127065	0.111607	0.099108	0	0	0	0	0.0302663	0.0548847	0.0307031	0.0653595
338	G	A	0	0	0	0	0	0	0	0	0	0	0	0	0	0	0	0	0	0	0	0	0	0	0	0	0	0	0	0	0	0	0	0	0	0	0	0	0	0	0	0	0	0	0	0	0	0	0
339	A	G	0	0	0	0	0	0	0	0	0	0	0	0	0	0	0	0	0	0.00930839	0.0102575	0	0	0	0	0	0	0	0	0	0	0	0	0	0	0	0	0	0	0	0	0	0	0	0	0	0	0	0
340	C	T	0	0	0	0	0	0	0	0	0	0	0	0	0	0	0	0	0	0.00930839	0.0102575	0	0	0	0	0	0	0	0.0279408	0.0313873	0	0	0	0	0	0	0	0.0250941	0.025413	0	0	0	0	0	0	0	0	0	0
341	G	A	0	0	0	0	0	0	0	0	0	0	0	0	0	0	0	0	0	0.00930839	0.0102575	0.0121359	0	0	0	0	0	0	0	0	0	0	0	0	0	0	0	0	0	0	0	0	0	0	0	0	0	0	0
342	T	C	0	0	0	0	0	0	0	0	0	0	0	0	0	0	0	0	0	0	0	0	0	0	0	0	0	0	0	0	0	0	0	0.0321647	0.0245098	0	0	0	0	0	0	0	0	0	0	0	0	0	0
343	G	A	0	0	0	0	0	0	0	0	0	0	0	0	0	0	0	0	0	0	0	0	0	0	0	0	0	0	0	0	0	0	0	0	0	0	0	0.0250941	0.025413	0.0558036	0.099108	0.0270124	0.0221877	0	0	0	0	0	0
343	G	T	0	0	0	0	0	0	0	0	0	0	0	0	0	0	0	0	0	0	0	0.0121359	0.0148943	0.0528634	0.0562852	0	0	0.0269614	0.0558815	0.0313873	0.0368324	0.33532	0.351247	0.0643294	0	0.0393236	0.043554	0	0.0508259	0.111607	0.099108	0	0	0	0	0	0	0	0
344	C	A	0	0	0	0	0	0	0	0	0	0	0	0	0	0	0	0	0	0	0	0	0	0	0	0	0	0	0	0	0	0	0	0	0	0	0	0	0	0	0	0	0	0	0	0	0.0274424	0.0307031	0
344	C	T	0	0	0	0	0	0	0	0	0	0	0	0	0	0	0	0.0202368	0.0262032	0.0279252	0.0102575	0.0364078	0.0446828	0.0528634	0.0187617	0.0193498	0.0932401	0.134807	0.111763	0.094162	0.0736648	0.0745156	0.0351247	0.0321647	0.0245098	0.0196618	0.021777	0.0250941	0.025413	0.0279018	0.033036	0.0270124	0	0	0.0590667	0.090799	0.0823271	0.0307031	0
345	T	C	0	0	0	0	0	0	0	0	0	0	0	0	0	0	0	0	0	0	0	0	0	0	0	0	0	0	0	0	0	0	0	0	0	0	0	0.0250941	0.025413	0	0	0	0	0	0	0	0	0	0
345	T	G	0	0	0	0	0	0	0	0	0	0	0	0	0	0	0	0.0101184	0.00873439	0	0	0	0	0	0	0	0	0	0	0	0	0	0	0.0321647	0.0245098	0.0196618	0	0	0	0	0	0	0	0	0	0	0	0	0
346	C	A	0	0	0	0	0	0	0	0	0	0	0	0	0	0	0	0	0	0	0	0	0	0	0	0	0	0	0	0	0	0	0	0	0	0	0	0	0	0	0	0	0	0	0	0	0	0	0
346	C	T	0	0	0	0	0	0	0	0	0	0	0	0	0	0	0	0.0101184	0.00873439	0.0558503	0.0615448	0.0364078	0.0148943	0.0528634	0.0375235	0.0386997	0.04662	0	0	0.094162	0.110497	0.0745156	0.0702494	0.0643294	0.0245098	0.0393236	0.043554	0.100376	0.0762389	0.0837054	0.066072	0.0540249	0.0443754	0	0.0590667	0.090799	0.0548847	0.122812	0.130719
347	G	A	0	0	0	0	0	0	0	0	0	0	0	0	0	0	0	0	0	0	0	0	0.0148943	0.0176211	0	0.0193498	0.02331	0	0	0	0	0	0.0351247	0.0321647	0	0	0	0	0	0	0.066072	0.0540249	0	0.0256674	0.0295334	0.0605327	0.0548847	0	0
347	G	T	0	0	0	0	0	0	0	0	0	0	0	0	0	0	0	0	0	0	0	0	0	0	0	0	0	0	0	0	0	0	0	0.0321647	0.0245098	0	0	0	0	0	0	0	0	0	0	0	0	0	0
348	T	A	0	0	0	0	0	0	0	0	0	0	0	0	0	0	0	0	0.00873439	0.00930839	0	0	0	0	0	0	0	0	0	0	0	0	0	0	0	0	0	0	0	0	0	0	0	0	0	0	0	0	0
349	A	C	0	0	0	0	0	0	0	0	0	0	0	0	0	0	0	0	0.00873439	0.00930839	0	0	0	0	0	0	0	0	0	0	0	0	0	0	0	0	0	0	0	0	0	0	0	0	0	0	0	0	0
349	A	G	0	0	0	0	0	0	0	0	0	0	0	0	0	0	0	0	0	0	0	0	0	0	0.0187617	0.0193498	0	0	0	0	0	0	0	0	0	0	0	0	0	0	0	0	0	0	0	0	0	0	0
350	C	G	0	0	0	0	0	0	0	0	0	0	0	0	0	0	0	0	0	0	0	0	0	0	0	0	0	0	0	0	0	0	0	0	0	0	0	0	0	0	0	0	0	0	0	0	0	0	0
350	C	T	0	0	0	0	0	0	0	0	0	0	0	0	0	0	0	0	0	0	0	0	0	0	0	0	0	0	0.139704	0.156937	0	0	0	0	0	0	0	0	0	0	0	0	0	0	0	0	0	0	0
351	G	A	0	0	0	0	0	0	0	0	0	0	0	0	0	0	0	0	0.00873439	0.00930839	0	0	0	0.0176211	0.0187617	0	0	0	0	0	0	0	0	0	0	0	0	0.0250941	0.025413	0	0	0	0	0	0	0	0	0	0
353	G	A	0	0	0	0	0	0	0	0	0	0	0	0	0	0	0	0	0	0.00930839	0.0102575	0.0121359	0	0	0.0187617	0.0193498	0.02331	0	0.0279408	0.0313873	0.0368324	0.0372578	0	0	0	0.0196618	0.021777	0	0	0	0	0	0	0	0	0	0	0	0
353	G	T	0	0	0	0	0	0	0	0	0	0	0	0	0	0	0	0	0	0	0	0	0	0	0	0	0	0	0	0	0	0.0372578	0.0351247	0	0	0	0	0	0	0	0	0	0	0	0	0	0	0	0
354	G	A	0	0	0	0	0	0	0	0	0	0	0	0	0	0.0340832	0.0322633	0.0101184	0	0.00930839	0.0102575	0	0.0148943	0.0352423	0.0375235	0.193498	0.37296	0.296576	0.307348	0.376648	0.368324	0.0372578	0.0702494	0.0321647	0	0	0	0	0	0	0	0	0	0	0	0	0	0	0
354	G	C	0	0	0	0	0	0	0	0	0	0	0	0	0	0	0	0	0	0	0	0	0	0	0	0	0	0	0	0	0	0	0	0	0	0	0	0	0	0	0	0	0	0	0	0	0	0	0
354	GC	TT	0	0	0	0	0	0	0	0	0	0	0	0	0	0	0	0	0	0	0	0	0	0	0	0	0	0	0	0	0	0	0	0	0	0	0	0	0	0	0.033036	0.0270124	0	0	0	0	0	0	0
355	C	T	0	0	0	0	0	0	0	0	0	0	0	0	0	0	0	0	0	0	0	0	0	0	0	0	0	0.0269614	0.0558815	0.251099	0.257827	0.223547	0.140499	0.128659	0.0980392	0.0196618	0	0.0501882	0.0762389	0.0279018	0.264288	0.216099	0	0.0256674	0.0295334	0.0302663	0	0	0
356	T	C	0	0	0	0	0	0	0	0	0	0	0	0	0	0	0	0	0	0	0	0	0	0	0	0	0	0	0	0	0	0	0	0	0	0	0	0	0	0	0	0	0	0	0	0	0	0	0
358	T	C	0	0	0	0	0	0	0	0	0	0	0	0	0	0	0	0	0	0	0	0.0121359	0.0148943	0	0	0	0	0	0	0	0	0	0	0	0	0	0	0	0	0	0	0	0	0	0	0	0	0	0
359	GGAGACTCCGTGGAGGAGGTCTTA	........................	0	0	0	0	0.458716	0.271003	0	0	0	0	0	0	0	0	0	0	0	0	0	0	0	0	0	0	0	0	0	0	0	0	0	0	0	0	0	0	0	0	0	0	0	0	0	0	0	0	0
361	A	G	0	0	0	0	0	0	0	0	0	0	0	0	0.0661376	0.102249	0.0483949	0.0202368	0.00873439	0	0.0205149	0.0364078	0.0446828	0.0352423	0.0375235	0.0193498	0.02331	0.0539229	0.0558815	0.125549	0.110497	0.111773	0	0	0	0	0	0	0	0	0	0	0	0	0	0.0302663	0.0274424	0	0
362	G	A	0	0	0	0	0	0	0	0	0	0	0	0	0	0	0	0	0	0	0	0.0242718	0.059577	0.0704846	0.0375235	0.0386997	0.04662	0	0	0	0	0	0	0	0.0490196	0.0589855	0.021777	0	0	0	0	0	0	0.0256674	0.0295334	0	0	0	0
363	A	G	0	0	0	0	0	0	0	0	0	0	0	0	0	0	0	0	0	0	0	0	0	0	0	0	0	0.0269614	0.0558815	0.094162	0.110497	0.0745156	0.105374	0.160823	0.122549	0.0589855	0.043554	0	0.025413	0.0279018	0	0	0	0	0	0	0	0.0307031	0.0326797
364	C	A	0	0	0	0	0	0	0	0	0	0	0	0	0	0	0	0	0	0	0	0	0	0	0	0	0.02331	0.0269614	0.0558815	0.0313873	0	0	0	0	0	0	0	0	0	0	0	0	0	0	0	0	0	0	0
364	C	T	0	0	0	0	0	0	0	0	0	0	0	0	0	0	0	0	0.00873439	0.0186168	0.0307724	0.0728155	0.119154	0.123348	0.0562852	0.0193498	0.02331	0	0	0	0	0	0	0	0	0	0	0	0	0	0	0	0	0	0	0	0	0	0
365	T	A	0	0	0	0	0	0	0	0	0	0	0	0	0	0	0	0	0	0	0	0	0	0	0	0	0	0	0	0	0	0	0	0	0	0	0	0	0	0	0	0	0	0	0	0	0	0	0
365	T	C	0	0	0	0	0	0	0	0	0	0	0	0	0	0	0	0	0	0	0	0	0	0	0	0	0	0	0	0	0	0	0	0	0	0	0	0	0	0.0279018	0.033036	0	0	0	0	0	0	0	0
366	C	T	0	0	0	0	0	0	0	0	0	0	0	0	0	0	0	0	0	0.00930839	0.0102575	0	0	0	0	0	0	0	0	0	0	0	0	0	0	0	0	0	0	0	0	0	0	0	0	0.0302663	0.0548847	0.0307031	0
367	C	T	0	0	0	0	0	0	0	0	0	0	0	0	0	0	0	0	0	0	0	0	0.0148943	0.0176211	0	0	0	0.0269614	0.0279408	0	0	0	0	0	0	0	0	0.0250941	0.0508259	0.0279018	0.033036	0	0	0	0.0295334	0.0302663	0.0274424	0.0614062	0.0653595
368	G	A	0	0	0	0	0	0	0	0	0	0	0	0	0	0	0	0	0	0.00930839	0.0102575	0.0121359	0	0	0	0	0	0	0	0	0	0	0	0	0	0	0	0	0	0	0.033036	0.0270124	0.0221877	0	0	0	0	0	0
368	G	T	0	0	0	0	0	0	0	0	0	0	0	0	0	0	0	0	0	0	0.0102575	0.0242718	0.0297885	0	0	0	0	0	0	0	0	0	0	0	0	0	0	0	0	0	0	0	0	0	0	0	0	0	0
369	T	C	0	0	0	0	0	0	0	0	0	0	0	0	0	0	0	0	0	0	0	0	0	0	0	0	0	0	0	0	0	0	0	0	0	0	0	0	0	0	0	0	0	0	0	0	0.0274424	0.0307031	0
370	G	A	0	0	0	0	0	0	0	0	0	0	0	0	0	0	0.0161316	0.0202368	0.0174688	0.0186168	0.0205149	0.0242718	0	0	0	0	0	0	0	0	0	0	0	0	0	0	0	0	0	0	0.16518	0.135062	0.0221877	0.0256674	0	0	0	0	0
370	G	T	0	0	0	0	0	0	0	0	0	0	0	0	0	0	0	0.0303552	0.0262032	0.0279252	0.0307724	0.0121359	0.0297885	0.0352423	0	0	0.02331	0.0269614	0.0558815	0.0313873	0	0	0	0	0	0	0	0	0	0.0279018	0.066072	0.0270124	0	0	0	0	0.0548847	0.0614062	0
371	G	T	0	0	0	0	0	0	0	0	0	0	0	0	0	0	0	0	0	0	0	0	0	0	0	0	0	0	0	0	0	0.0372578	0.0351247	0	0	0	0	0	0	0	0	0	0	0	0	0	0	0	0
373	G	A	0	0	0	0	0	0	0	0	0	0	0	0	0	0	0.0161316	0.0202368	0.00873439	0	0	0	0.0148943	0.0176211	0	0	0	0	0	0	0	0	0	0	0	0	0	0.0250941	0.025413	0	0	0	0	0	0	0	0	0	0
373	G	T	0	0	0	0	0	0	0	0	0	0	0	0	0	0	0	0	0	0.00930839	0.0102575	0.0121359	0	0	0	0	0	0	0	0	0.0368324	0.0372578	0	0	0	0	0	0	0.025413	0.0279018	0	0	0	0	0	0	0	0	0
374	G	A	0	0	0	0	0	0	0	0	0	0	0	0	0	0	0	0.0404735	0.0960783	0.111701	0.0307724	0.0242718	0	0	0	0	0	0	0	0	0	0	0	0	0	0	0	0	0	0	0	0	0.0221877	0.0513347	0.0295334	0	0	0	0
375	A	G	0	0	0	0	0	0	0	0	0	0	0	0	0	0	0	0	0	0	0	0	0	0.0176211	0.0187617	0.0193498	0	0	0	0	0	0	0	0	0	0	0	0	0	0	0	0	0	0	0	0	0	0	0
376	G	A	0	0	0	0	0	0	0	0	0	0	0	0	0	0	0	0	0	0	0	0	0	0	0.0187617	0.0193498	0	0	0	0	0	0.0372578	0.0351247	0	0	0	0	0.0250941	0.0508259	0.0279018	0.099108	0.0810373	0.0665631	0	0	0.0302663	0.0274424	0	0
376	G	C	0	0	0	0	0	0	0	0	0	0	0	0	0	0	0	0	0	0	0	0	0	0	0.0187617	0.0193498	0	0	0	0	0	0	0	0	0	0	0	0	0	0	0	0	0	0	0	0	0	0	0
376	G	T	0	0	0	0	0	0	0	0	0	0	0	0	0	0	0	0	0.0174688	0.0558503	0.0410298	0	0	0.0176211	0.0187617	0	0.02331	0.0269614	0	0.0313873	0.0368324	0.484352	0.421496	0.0321647	0.955882	0.786473	0.108885	0.0250941	0	0.0279018	0.033036	0	0	0.0513347	0.0886001	0.0605327	0.0274424	0.0614062	0.0980392
377	.	C	0	0	0	0	0	0	0	0	0	0	0	0	0	0	0	0	0	0	0	0	0	0	0	0	0	0	0	0	0	0	0	0	0	0	0	0	0	0	0	0	0	0	0	0	0	0	0
377	G	T	0	0	0	0	0	0	0	0	0	0	0	0	0	0	0	0	0	0.00930839	0.0102575	0.0242718	0.0446828	0.0352423	0	0	0.02331	0.0539229	0.0279408	0	0	0	0	0	0	0	0	0	0	0	0	0	0	0	0	0	0	0	0.0653595
378	T	.	0	0	0	0	0	0	0	0	0	0	0	0	0	0	0	0	0	0	0	0	0	0	0	0	0	0	0	0	0	0	0	0	0	0	0	0	0	0	0	0	0	0	0	0	0	0	0
378	T	C	0	0	0	0	0	0	0	0	0	0	0	0	0	0	0	0	0	0.00930839	0.0102575	0	0	0	0	0	0	0	0	0	0	0	0	0	0	0	0	0	0	0	0	0	0	0	0	0	0	0	0
378	TC	CT	0	0	0	0	0	0	0	0	0	0	0	0	0	0	0	0	0	0	0	0	0	0	0	0	0	0	0	0	0	0	0	0	0	0	0	0	0	0	0	0	0	0	0	0	0	0	0
379	C	A	15	0	0	0	0	0	0	0	0	0	0	0	0	0.0681663	0.403291	1.07255	1.17914	0.726054	0.830854	0.800971	0.685136	0.933921	0.863039	0.986842	0.909091	0.889728	0.866164	1.16133	0.92081	0.447094	0.280998	0.192988	0.171569	0.0393236	0.043554	0.0250941	0.0508259	0.0558036	0.033036	0.0270124	0.0887508	0.128337	0.0886001	0.302663	0.274424	0.0307031	0.0653595
379	C	G	0	0	0	0	0	0	0	0	0	0	0	0	0	0	0	0	0	0	0	0	0	0	0	0	0	0	0	0	0	0	0	0	0	0	0	0	0	0	0	0	0	0	0	0	0	0	0
379	C	T	0	0	0	0	0	0	0	0	0	0	0	0	0	0	0	0	0	0	0	0	0	0	0	0	0	0	0	0	0	0.0372578	0.0351247	0.0321647	0	0	0	0	0	0	0	0	0.0221877	0.0256674	0.0295334	0	0	0	0
380	.	A	0	0	0	0	0	0	0	0	0	0	0	0	0	0	0	0	0	0	0	0	0	0	0	0	0	0	0	0	0	0	0	0	0	0	0	0	0	0	0	0	0	0	0	0	0	0	0
380	T	.	0	0	0	0	0	0	0	0	0	0	0	0	0	0	0	0	0	0	0	0	0	0	0	0	0	0	0	0	0	0	0	0	0	0	0	0	0	0	0	0	0	0	0	0	0	0	0
381	T	C	0	0	0	0	0	0	0	0	0	0	0	0	0	0	0	0	0.00873439	0.00930839	0	0	0.0297885	0.0352423	0	0	0	0	0	0	0	0	0	0	0	0	0	0	0	0	0	0	0	0	0	0	0	0	0
382	A	C	0	0	0	0	0	0	0	0	0	0	0	0	0	0	0	0	0	0	0	0	0	0	0	0	0	0	0	0	0	0	0	0	0	0	0	0	0	0	0	0	0	0	0	0	0	0	0
382	A	G	0	0	0	0	0	0	0	0	0	0	0	0	0	0	0	0	0	0	0	0	0	0	0	0	0	0	0	0	0	0	0	0	0	0	0	0	0	0	0	0.0270124	0.0221877	0	0	0	0	0	0
383	T	C	0	0	0	0	0	0	0	0	0	0	0	0	0.0661376	0.0340832	0	0	0.0174688	0.0186168	0	0	0	0	0	0	0	0	0	0	0	0	0	0	0	0	0	0	0	0	0	0	0	0	0	0	0	0.0307031	0.0326797
383	T	G	0	0	0	0	0	0	0	0	0	0	0	0	0	0	0	0	0	0	0	0	0	0	0	0	0	0	0.0558815	0.0627746	0	0	0.0351247	0.0321647	0	0	0	0	0	0	0	0	0	0	0	0	0	0	0
384	C	T	0	0	0	0	0	0	0	0	0	0	0	0	0	0	0	0	0	0	0	0	0	0	0	0	0	0	0	0	0	0	0	0	0	0	0	0	0.025413	0.0279018	0	0	0	0	0	0	0	0	0
385	A	C	0	0	0	0	0	0	0	0	0	0	0	0	0	0	0	0	0	0	0	0	0	0	0	0	0	0	0	0	0	0	0	0	0	0	0	0	0	0	0	0	0	0	0.0295334	0.0302663	0.0274424	0	0
385	A	G	0	0	0	0	0	0	0	0	0	0	0	0	0	0	0	0	0	0	0	0	0	0	0.0750469	0.0967492	0.02331	0.0269614	0	0.0313873	0.0368324	0	0	0	0	0	0	0	0	0	0	0	0	0	0	0	0	0	0
385	A	T	0	0	0	0	0	0	0	0	0	0	0	0	0	0	0	0	0	0	0	0	0	0	0	0	0	0.0269614	0.0279408	0	0	0	0	0	0	0	0	0.0501882	0.0508259	0	0	0	0	0.0513347	0.0886001	0.090799	0.0823271	0.0307031	0
386	G	A	0	0	0	0	0	0	0	0	0	0	0	0	0	0	0	0	0	0.00930839	0.0102575	0.0121359	0	0	0	0	0	0	0	0	0	0	0	0	0.0245098	0.0196618	0.021777	0	0	0	0	0	0	0	0	0	0	0	0
388	G	A	0	0	0	0	0	0	0	0	0	0	0	0	0	0	0	0	0	0	0	0	0	0.0176211	0.0187617	0	0.02331	0.0269614	0	0	0	0	0	0	0	0	0	0	0	0	0.033036	0.0270124	0	0	0	0	0	0	0
388	G	T	0	0	0	0	0	0	0	0	0	0	0	0	0	0	0	0.0101184	0.00873439	0	0	0	0	0	0	0	0	0	0	0	0	0	0	0	0	0	0	0	0	0	0	0	0	0	0	0	0	0	0
390	C	T	0	0	0	0	0	0	0	0	0	0	0	0	0	0	0	0	0	0	0	0	0	0	0	0	0	0	0	0	0	0	0	0	0	0	0.021777	0.0250941	0.025413	0	0	0	0	0	0	0	0	0	0
391	A	G	0	0	0	0	0	0	0	0	0	0	0	0	0.132275	0.0681663	0.0161316	0	0	0	0	0	0	0	0	0	0	0	0	0	0	0	0	0	0	0	0	0	0	0	0	0	0	0	0	0	0	0	0
391	A	T	0	0	0	0	0	0	0	0	0	0	0	0	0	0	0	0	0	0	0	0	0	0	0	0	0	0	0	0	0	0	0	0	0	0	0	0	0	0	0	0	0	0	0	0	0	0	0
392	C	T	0	0	0	0	0	0	0	0	0	0	0	0	0	0	0.0161316	0.0101184	0	0.0279252	0.0410298	0.0121359	0	0	0.0187617	0.0580495	0.04662	0.0539229	0.0279408	0	0	0	0	0	0	0.0196618	0.021777	0.0250941	0	0	0	0	0.0221877	0.0256674	0.0295334	0.0302663	0.0274424	0.0307031	0
393	G	A	0	0	0	0	0	0	0	0	0	0	0	0	0	0	0	0	0	0.00930839	0.0307724	0.0242718	0	0	0	0	0	0	0	0	0	0	0	0.321647	0.245098	0.196618	0	0	0	0	0	0	0	0	0	0	0	0	0
393	G	T	0	0	0	0	0	0	0	0	0	0	0	0	0	0	0	0	0	0	0.0102575	0.0121359	0	0	0	0	0	0	0	0	0	0	0	0	0	0	0	0	0	0	0	0	0	0	0	0	0	0	0
394	T	C	0	0	0	0	0	0	0	0	0	0	0	0	0	0	0	0	0	0	0	0	0	0.0176211	0.0187617	0.0193498	0	0	0	0.0313873	0.0368324	0	0	0	0	0	0	0	0	0	0	0.0270124	0.0221877	0.0256674	0	0.0605327	0.0823271	0.0307031	0
398	C	T	0	0	0	0	0.458716	0.271003	0	0	0	0	0	0	0	0	0.0161316	0.0404735	0.0436719	0.0186168	0.0307724	0.0242718	0.0297885	0.0176211	0.0375235	0.0193498	0	0	0	0.0313873	0.0368324	0.0372578	0.0702494	0.0321647	0	0.0393236	0.043554	0.301129	0.304956	0	0	0	0.0221877	0.0256674	0.0590667	0.0605327	0.0548847	0.0307031	0.0653595
399	A	G	0	0	0	0	0	0	0	0	0	0	0	0	0	0	0	0	0	0	0	0	0	0	0	0	0	0.0269614	0.0279408	0	0	0	0	0	0	0	0	0	0	0	0	0	0	0	0	0	0	0	0
400	T	C	0	0	0	0	0	0	0	0	0	0	0	0	0	0	0	0	0	0.0186168	0.0205149	0	0	0	0	0	0	0	0	0	0	0	0	0	0	0	0	0	0	0	0	0	0	0	0	0	0	0	0
401	C	A	0	0	0	0	0	0	0	0	0	0	0	0	0	0	0	0	0	0	0	0	0	0	0	0	0	0	0	0	0	0	0	0	0	0	0	0	0	0	0	0	0	0	0	0	0	0	0
401	C	T	0	0	0	0	0	0	0	0	0	0	0	0	0	0	0	0	0.00873439	0.0186168	0.0102575	0	0	0	0	0	0	0	0	0	0.0736648	0.0745156	0	0	0	0.0196618	0.021777	0.0501882	0.0508259	0.0279018	0	0.0270124	0.110939	0.102669	0.118133	0.0302663	0	0	0
403	T	A	0	0	0	0	0	0	0	0	0	0	0	0	0	0	0	0	0	0	0	0	0	0	0	0	0	0	0	0	0.0368324	0.0372578	0	0	0	0	0	0	0	0	0	0	0	0	0	0	0	0	0
403	T	C	0	0	0	0	0	0	0	0	0	0	0	0	0	0	0	0	0	0	0	0	0	0	0	0	0	0	0	0	0	0	0	0	0	0	0	0	0	0	0	0	0	0	0	0.0605327	0.109769	0.0614062	0
404	A	T	0	0	0	0	0	0	0	0	0	0	0	0	0	0	0	0	0.00873439	0.00930839	0	0	0	0	0	0	0	0	0	0	0	0	0	0	0	0	0	0	0	0	0	0	0	0	0	0	0	0	0
404	AAA	CTT	0	0	0	0	0	0	0	0	0	0	0	0	0	0	0	0	0	0	0	0	0	0	0	0	0	0	0	0	0	0	0	0	0	0	0	0	0	0	0	0	0	0	0	0	0	0	0
406	A	G	0	0	0	0	0	0	0	0	0	0	0	0	0	0	0	0	0	0	0	0	0	0	0	0	0	0	0	0	0	0	0	0	0	0	0	0	0	0	0	0	0	0	0	0	0	0	0
407	G	A	0	0	0	0	0	0	0	0	0	0	0	0	0	0	0	0	0	0	0	0	0	0	0	0	0	0	0	0	0	0	0	0	0	0	0	0	0.025413	0.0279018	0	0	0	0	0	0	0	0	0
408	A	G	20	0	0	0	0	0	0	0	0	0	0	0	0	0	0.0161316	0.0101184	0	0	0	0	0	0	0	0	0	0	0.0558815	0.0627746	0	0	0	0	0	0	0	0	0	0	0	0	0	0	0.0295334	0.0302663	0.0823271	0.0921093	0.0326797
409	T	A	0	0	0	0	0	0	0	0	0	0	0	0	0	0	0	0	0	0	0	0	0	0	0	0	0	0	0	0	0	0	0	0	0	0	0	0	0	0	0	0	0	0	0	0	0	0	0
409	T	C	0	0	0	0	0	0	0	0	0	0	0	0	0	0	0	0	0	0	0	0	0	0	0	0	0	0	0	0	0	0.0372578	0.0351247	0	0.0245098	0.0393236	0.021777	0.0752823	0.0762389	0	0	0	0	0.0256674	0.0295334	0	0	0	0
410	G	A	0	0	0	0	0	0	0	0	0	0	0	0	0	0	0	0	0	0	0	0	0	0	0	0	0	0	0	0	0	0	0	0	0	0	0	0	0	0	0	0	0	0	0	0	0	0	0
410	G	T	0	0	0	0	0	0	0	0	0	0	0	0	0	0	0	0	0.0174688	0.0186168	0.0102575	0.0606796	0.059577	0.0176211	0	0	0	0.0269614	0.0279408	0	0.0368324	0.0372578	0	0	0	0	0	0.0250941	0.025413	0	0	0	0	0	0	0	0	0	0
411	G	A	0	0	0	0	0	0	0	0	0	0	0	0	0	0	0	0	0	0.00930839	0.0102575	0	0	0	0	0	0	0	0	0	0	0	0	0	0	0	0	0	0	0	0	0	0	0	0	0	0	0	0
412	C	T	0	0	0	0	0	0	0	0	0	0	0	0	0	0	0	0	0	0	0	0	0	0	0	0	0	0	0	0	0	0.0372578	0.0351247	0	0	0.0393236	0.043554	0	0	0	0	0	0	0	0	0	0	0	0
414	C	T	0	0	0	0	0	0	0	0	0	0	0	0	0	0	0	0	0	0	0	0	0	0	0	0.0193498	0.02331	0.0269614	0	0	0	0	0	0	0	0	0	0	0	0	0	0	0	0	0	0	0	0	0
419	G	A	0	0	0	0	0	0	0	0	0	0	0	0	0	0	0	0	0	0	0	0	0	0	0	0	0	0	0	0.0627746	0.220994	0.33532	0.140499	0	0.0490196	0.0393236	0.021777	0	0	0	0	0	0	0	0	0	0	0	0
419	G	T	0	0	0	0	0	0	0	0	0	0	0	0	0	0	0	0	0	0	0	0	0	0	0	0	0	0	0	0	0	0	0	0	0	0.0196618	0.021777	0	0	0	0	0	0	0	0	0	0.0274424	0.0307031	0
421	C	A	0	0	0	0	0	0	0	0	0	0	0	0	0	0	0	0	0	0	0	0	0	0	0	0	0	0	0	0	0	0	0	0.0321647	0.0245098	0	0	0	0	0	0	0	0	0	0	0	0	0	0
421	C	T	0	0	0	0	0	0	0	0	0	0	0	0	0	0	0	0	0	0.00930839	0.0102575	0.0242718	0.0148943	0.0352423	0.0375235	0	0	0.0269614	0.0279408	0	0	0	0	0	0	0	0	0	0	0.0279018	0.033036	0	0	0	0	0	0	0	0
422	T	A	0	0	0	0	0	0	0	0	0	0	0	0	0	0	0	0	0	0	0	0	0	0	0	0	0	0	0	0	0	0	0	0	0	0	0	0	0	0	0	0	0	0	0	0	0	0	0
422	T	C	0	0	0	0	0	0	0	0	0	0	0	0	0	0	0	0	0	0	0	0	0	0	0	0	0	0	0	0	0	0	0	0	0.0245098	0.0196618	0	0	0	0	0	0	0	0	0	0	0	0	0
423	T	C	0	0	0	0	0	0	0	0	0	0	0	0	0	0	0	0	0	0	0	0	0	0	0	0	0	0	0	0	0	0	0	0	0	0	0	0	0	0	0	0	0	0	0	0	0	0	0
424	A	T	0	0	0	0	0	0	0	0	0	0	0	0	0	0	0	0	0	0	0	0	0	0	0	0	0	0	0	0	0	0	0	0	0	0	0	0	0	0	0	0	0	0	0	0	0	0	0
425	G	A	0	0	0	0	0	0	0	0	0	0	0	0	0	0	0	0	0	0	0	0	0	0	0	0	0	0	0	0	0	0	0	0	0	0	0	0	0	0	0	0	0	0	0	0	0	0	0
425	G	C	0	0	0	0	0	0	0	0	0	0	0	0	0	0	0	0	0	0	0	0	0	0	0	0	0	0	0	0	0	0	0	0	0	0	0	0.0250941	0.025413	0	0	0	0	0	0	0	0	0	0
425	GTA	...	0	0	0	0	0	0	0	0	0	0	0	0	0	0	0.0322633	0.0404735	0.0174688	0	0	0.0121359	0.0148943	0.0176211	0	0	0	0	0	0	0	0	0	0	0	0.0196618	0.021777	0	0	0	0	0	0	0	0	0	0	0	0
425	GTAGAAGTTGAAAAAGGCGTTTTGCCTCAACTT	.................................	0	0	0	0	0	0	0	0	0	0	0	0	0	0	0	0	0	0	0.0102575	0.0121359	0	0	0	0	0	0	0	0	0	0	0	0	0	0	0	0	0	0	0	0	0	0	0	0.0302663	0.0274424	0	0
426	T	C	0	0	0	0	0	0	0	0	0	0	0	0	0	0	0	0	0	0	0	0	0	0	0	0	0.02331	0.0269614	0	0	0	0	0	0	0	0	0	0	0	0	0	0	0	0	0	0	0	0	0
427	A	C	0	0	0	0	0	0	0	0	0	0	0	0	0	0	0	0	0	0	0	0	0	0	0	0	0	0	0	0	0	0	0	0	0	0	0	0	0	0	0	0	0	0	0	0	0	0	0
427	A	G	0	0	0	0	0	0	0	0	0	0	0	0	0	0	0	0	0	0	0	0	0	0	0	0	0	0	0	0	0	0	0	0	0	0	0	0	0	0	0.033036	0.0270124	0.0221877	0	0	0	0	0	0
428	G	A	0	0	0	0	0	0	0	0	0	0	0	0	0	0	0	0	0	0.00930839	0.0102575	0	0	0	0	0	0.02331	0.0269614	0	0	0	0	0.0351247	0.0321647	0.0245098	0	0	0	0	0	0	0	0	0	0	0	0	0	0
429	A	G	0	0	0	0	0	0	0	0	0	0	0	0	0	0	0	0	0	0	0	0	0	0	0	0	0	0	0	0	0	0	0	0	0	0	0	0	0	0	0	0	0	0	0	0	0	0	0
430	A	C	0	0	0	0	0	0	0	0	0	0	0	0	0	0	0	0	0	0	0	0	0	0	0	0	0	0	0	0	0	0	0	0	0	0	0	0	0	0	0	0	0	0	0	0	0	0	0
430	A	G	0	0	0	0	0	0	0	0	0	0	0	0	0	0	0	0	0	0	0	0	0	0	0	0	0	0	0	0	0	0	0	0	0	0	0	0	0	0	0	0	0	0	0	0	0	0	0
430	A	T	0	0	0	0	0	0	0	0	0	0	0	0	0	0	0	0	0	0	0	0	0	0	0	0	0	0	0	0	0	0	0	0	0	0	0	0	0	0	0	0	0	0	0	0	0	0	0
431	G	A	0	0	0	0	0	0	0	0	0	0	0	0	0	0.0681663	0.0645265	0.0708287	0.0611407	0.0837755	0.102575	0.0728155	0.0148943	0	0.0562852	0.0773994	0.0932401	0.0269614	0	0.0313873	0.0368324	0	0	0	0	0.0196618	0.021777	0	0	0	0	0	0	0	0	0	0	0	0
431	G	T	0	0	0	0	0	0	0	0	0	0	0	0	0	0	0	0	0	0	0	0	0	0	0	0	0	0	0	0	0	0	0	0	0	0	0	0	0	0	0.099108	0.0810373	0	0	0	0	0	0	0
432	T	C	0	0	0	0	0	0	0	0	0	0	0	0	0	0	0	0	0	0	0	0	0	0	0	0	0	0	0.0558815	0.0627746	0	0	0	0	0	0	0	0	0	0	0	0	0	0	0	0	0	0	0
433	T	A	0	0	0	0	0	0	0	0	0	0	0	0	0	0	0	0	0	0	0	0	0	0	0	0.0193498	0.0699301	0.0808843	0.0558815	0	0	0	0	0	0	0	0	0	0	0	0	0	0	0	0	0	0	0	0
433	T	C	0	0	0	0	0	0	0	0	0	0	0	0	0	0	0	0	0.00873439	0.00930839	0	0.0121359	0.0148943	0	0	0	0	0	0	0	0	0	0	0	0	0	0	0	0	0	0.033036	0.0270124	0	0	0	0	0	0	0
434	G	A	0	0	0	0	0	0	0	0	0	0	0	0	0	0	0	0	0	0	0	0	0	0	0	0	0	0	0	0	0	0	0	0	0	0	0	0	0	0.0279018	0.033036	0	0	0	0	0.0302663	0.0274424	0	0
435	A	G	0	0	0	0	0	0	0	0	0	0	0	0	0	0	0	0	0	0	0	0	0	0.0176211	0.0187617	0.0193498	0.02331	0	0	0.0313873	0.0736648	0.0745156	0.105374	0.257317	0.490196	0.570193	0.566202	0.401506	0.609911	0.502232	0.396432	0.513236	0.48813	0.308008	0.295334	0.33293	0.356751	0.276328	0.196078
436	A	C	0	0	0	0	0	0	0	0	0	0	0	0.176367	0.132275	0.0340832	0	0	0	0	0	0	0	0	0	0	0	0	0	0	0	0	0	0	0	0	0	0	0	0	0	0	0	0	0	0	0	0	0
438	A	G	0	0	0	0	0	0	0	0	0	0	0	0	0	0	0	0	0	0	0	0	0	0	0	0	0	0	0	0	0	0	0	0	0	0.0196618	0.021777	0	0	0	0	0	0	0	0	0	0	0	0
439	A	G	0	0	0	0	0	0	0	0	0	0	0	0	0	0	0	0	0	0.00930839	0.0102575	0.0121359	0	0	0	0	0	0	0	0	0	0	0	0	0	0	0	0	0	0	0	0	0	0	0	0	0	0	0
440	G	T	0	0	0	0	0	0	0	0	0	0	0	0	0	0	0	0	0	0	0	0	0	0	0	0	0	0	0	0	0	0	0	0	0	0	0	0	0	0	0	0	0	0	0	0	0	0	0
441	G	A	0	0	0	0	0	0	0	0	0	0	0	0	0	0	0	0	0	0	0	0.0121359	0.0148943	0	0	0	0	0	0	0	0	0	0	0	0	0	0	0	0	0	0	0	0	0	0	0	0	0	0
442	C	A	0	0	0	0	0	0	0	0	0	0	0	0	0	0	0	0	0	0	0	0	0	0	0	0	0	0	0	0	0	0	0	0	0	0	0	0	0	0	0	0	0	0	0	0	0	0	0
442	C	G	0	0	0	0	0	0	0	0	0	0	0	0	0	0	0	0	0	0	0	0	0	0	0	0	0	0	0	0	0	0	0	0	0	0	0	0	0	0	0	0	0	0	0	0	0	0.0307031	0.0326797
442	C	T	0	0	0	0	0	0	0	0	0	0	0	0	0	0	0	0	0	0	0	0.0121359	0.0148943	0	0	0	0	0	0.0558815	0.094162	0.110497	0.0745156	0	0.0643294	0.0735294	0.0393236	0	0	0.025413	0.0279018	0	0.0270124	0.0221877	0	0	0	0	0	0
443	G	A	0	0	0	0	0	0	0	0	0	0	0	0	0	0.0340832	0.0322633	0.0303552	0.00873439	0.00930839	0.0205149	0.0121359	0	0	0	0	0	0	0	0	0	0	0	0	0	0	0	0	0	0	0	0.0810373	0.0665631	0	0	0.181598	0.164654	0.0307031	0.196078
443	G	T	0	0	0	0	0	0	0	0	0	0	0	0	0	0	0	0	0	0	0	0	0	0	0.0375235	0.0386997	0	0	0	0	0	0	0	0	0	0	0	0	0	0	0	0.0270124	0.0221877	0	0	0	0	0	0
444	T	C	0	0	0	0	0	0	0	0	0	0	0	0	0	0	0	0	0	0	0	0.0121359	0.0148943	0	0	0	0	0	0	0	0	0	0	0	0.0245098	0.0393236	0.108885	0.0752823	0	0	0	0	0	0	0	0	0	0	0
444	T	G	0	0	0	0	0	0	0	0	0	0	0	0	0	0	0	0	0	0	0	0	0	0	0	0	0	0	0	0	0	0	0	0	0	0	0	0	0	0	0	0	0	0	0	0	0.0274424	0.0614062	0.0326797
445	T	C	90	0	0	0	0	0	0	0	0	0	0	0	0	0	0	0	0	0	0	0	0	0	0	0	0	0	0	0	0	0	0	0	0	0	0.021777	0.0501882	0.025413	0	0	0.0270124	0.221877	0.590349	1.329	2.99637	4.50055	6.9696	9.80392
445	TT	AC	0	0	0	0	0	0	0	0	0	0	0	0	0	0	0	0	0	0	0	0	0	0	0	0	0	0	0	0	0	0	0	0	0	0	0	0	0	0	0	0	0	0	0	0	0	0	0
446	T	C	0	0	0	0	0	0	0	0	0	0	0	0	0	0	0	0	0	0	0	0	0	0	0	0.0193498	0.02331	0	0	0	0	0	0	0	0	0	0	0	0	0	0	0	0	0	0	0	0	0	0
447	T	G	0	0	0	0	0	0	0	0	0	0	0	0	0	0	0	0	0	0	0	0.0121359	0.0148943	0	0	0	0	0	0	0	0	0	0	0	0	0	0	0	0	0	0	0	0	0	0	0	0	0	0
448	G	A	0	0	0	0	0	0	0	0	0	0	0	0	0	0	0	0	0	0	0	0	0	0	0	0	0	0	0	0	0	0	0	0	0	0	0	0	0	0	0	0	0	0	0	0	0	0	0
448	G	C	0	0	0	0	0	0	0	0	0	0	0	0	0	0	0	0	0	0	0	0	0	0	0	0	0	0	0	0	0	0	0	0	0	0	0	0	0	0	0	0	0	0	0	0	0	0	0
449	C	T	0	0	0	0	0	0	0	0	0	0	0	0	0	0	0.0161316	0.0101184	0	0	0	0	0	0	0.0187617	0.0193498	0	0	0.0279408	0.0313873	0	0	0	0	0.0245098	0.0196618	0.021777	0	0	0	0	0	0	0	0	0	0	0	0
450	C	A	0	0	0	0	0	0	0	0	0	0	0	0	0	0	0	0	0	0.00930839	0.0102575	0	0	0	0	0	0	0	0	0	0	0	0	0	0	0	0	0	0	0	0	0	0	0	0	0	0	0	0
450	C	T	0	0	0	0	0	0	0	0	0	0	0	0	0	0	0	0	0	0	0	0	0	0	0	0.0193498	0.04662	0.0269614	0	0	0.0368324	0.0372578	0.0351247	0	0	0	0	0	0	0	0	0	0	0	0	0	0	0	0
451	T	C	0	0	0	0	0	0	0	0	0	0	0	0	0	0	0	0	0	0	0	0	0	0	0	0	0	0	0	0	0	0	0	0	0	0	0	0	0	0	0	0	0	0	0	0	0	0	0
453	A	G	0	0	0	0	0	0	0	0	0	0	0	0	0	0	0	0	0	0	0	0	0	0	0	0	0	0	0	0	0	0	0.105374	0.096494	0	0	0	0	0	0	0	0	0	0	0	0	0	0	0
454	A	C	0	0	0	0	0	0	0	0	0	0	0	0	0	0	0	0	0	0	0.0102575	0.0121359	0	0	0	0	0	0	0	0	0	0	0	0	0	0	0	0	0	0	0	0	0	0	0	0	0	0	0
454	A	G	0	0	0	0	0	0	0	0	0	0	0	0	0	0	0	0	0	0	0	0	0	0	0	0	0	0	0	0	0	0.0372578	0.0351247	0	0	0	0	0	0	0	0	0	0	0	0	0	0	0	0
455	C	T	0	0	0	0	0	0	0	0	0	0	0	0	0	0	0	0	0	0	0	0	0	0	0	0	0	0	0	0	0.0368324	0.0372578	0	0	0	0	0	0	0	0	0	0	0	0	0	0	0	0	0
457	T	A	0	0	0	0	0	0	0	0	0	0	0	0	0	0	0	0	0	0	0	0	0	0	0	0.0193498	0.02331	0	0	0	0	0	0	0	0	0	0	0	0	0	0	0	0	0	0	0	0	0	0
457	T	C	0	0	0	0	0	0	0	0	0	0	0	0	0	0	0	0	0	0.00930839	0.0102575	0	0	0	0	0	0	0	0	0	0	0	0	0	0	0	0	0	0	0	0	0	0	0	0	0	0	0	0
458	G	A	0	0	0	0	0	0	0	0	0	0	0	0	0	0	0	0	0	0	0	0	0	0	0	0	0	0	0	0	0	0	0	0	0	0	0	0	0	0	0	0	0	0	0	0	0.0274424	0.0307031	0
459	A	C	0	0	0	0	0	0	0	0	0	0	0	0	0	0	0	0	0	0	0	0	0	0	0	0	0	0	0	0	0	0	0	0	0	0	0	0	0	0	0.033036	0.0270124	0.0221877	0	0	0	0	0	0
460	A	G	0	0	0	0	0	0	0	0	0	0	0	0	0	0	0.0161316	0.0101184	0	0	0	0	0	0	0	0	0	0	0	0	0	0	0	0	0	0	0	0	0	0	0	0	0	0	0	0	0	0	0
463	G	A	0	0	0	0	0	0	0	0	0	0	0	0	0	0	0	0	0	0	0	0	0	0	0	0	0	0	0	0	0	0	0.105374	0.128659	0.0245098	0.0196618	0	0	0	0	0	0	0	0	0	0	0.0274424	0.0307031	0
463	G	T	0	0	0	0	0	0	0	0	0	0	0	0	0	0	0	0	0	0	0	0	0	0	0	0	0	0	0	0	0	0	0	0	0	0	0	0	0	0	0	0	0.0221877	0.0256674	0.0295334	0	0	0	0
466	C	T	0	0	0	0	0	0	0	0	0	0	0	0	0	0	0	0	0	0	0	0	0	0	0	0	0.02331	0.0269614	0.0279408	0.0627746	0.0736648	0	0	0.0643294	0.0490196	0.0196618	0	0	0	0.0279018	0.033036	0	0.0221877	0.0256674	0.0295334	0	0	0	0
468	A	G	0	0	0	0	0	0	0	0	0	0	0	0	0	0	0	0	0	0	0	0	0	0	0	0	0	0	0	0	0	0	0	0	0	0	0	0	0	0	0	0	0	0	0	0	0	0	0
469	T	C	0	0	0	0	0	0	0	0	0	0	0	0	0	0	0.0161316	0.0101184	0	0	0.0102575	0.0121359	0	0	0	0	0	0	0	0	0	0	0	0	0	0	0	0	0	0	0	0	0	0	0	0	0	0.0307031	0.0980392
470	G	A	0	0	0	0	0	0	0	0	0	0	0	0	0	0	0	0	0	0	0	0	0	0	0	0	0	0	0	0	0	0	0	0	0	0	0	0	0	0	0	0	0	0.0256674	0.0295334	0	0	0	0
472	G	T	0	0	0	0	0	0	0	0	0	0	0	0	0	0	0	0	0	0	0	0	0.059577	0.0881057	0.0938086	0	0	0	0	0	0	0	0	0	0	0	0	0	0	0	0	0	0	0	0	0	0	0	0
475	C	T	0	0	0	0	0	0	0	0	0	0	0	0	0	0	0	0	0	0	0	0.0121359	0.0148943	0.0352423	0.0375235	0	0	0	0.0558815	0.0627746	0.0736648	0.0372578	0.0351247	0.0321647	0	0.0196618	0.021777	0	0	0.0558036	0.099108	0.0810373	0	0	0	0.0302663	0.0548847	0.0307031	0.0326797
475	CA	TG	0	0	0	0	0	0	0	0	0	0	0	0	0	0	0	0	0	0	0	0	0	0	0	0	0	0	0	0	0	0	0	0	0	0	0	0	0	0	0	0	0	0	0	0	0	0	0
476	A	G	0	0	0	0	0	0	0	0	0	0	0	0	0	0	0	0	0	0.0186168	0.0410298	0.0364078	0	0.0176211	0.0750469	0.0967492	0.0699301	0.0269614	0.0279408	0	0	0	0	0	0	0.0196618	0.021777	0.0250941	0	0	0	0	0	0	0	0	0	0	0
476	A	T	0	0	0	0	0	0	0	0	0	0	0	0	0	0	0	0	0	0	0	0	0	0	0	0	0	0	0	0	0	0	0	0	0	0	0	0	0	0	0	0	0	0	0	0	0	0	0
478	C	A	0	0	0	0	0	0	0	0	0	0	0	0	0	0	0	0	0	0	0	0	0	0	0	0	0	0	0	0	0	0	0	0	0	0	0	0	0	0.0279018	0.033036	0	0	0	0	0	0	0	0
478	C	T	0	0	0	0	0	0	0	0	0	0	0	0	0	0	0.0161316	0.0505919	0.0786095	0.102392	0.164119	0.145631	0.0446828	0.0528634	0.0375235	0.0193498	0	0	0	0	0	0	0	0	0	0	0.087108	0.100376	0	0	0.033036	0.0540249	0.0221877	0.0256674	0	0	0	0	0
481	A	G	0	0	0	0	0	0	0	0	0	0	0	0	0	0.0340832	0.0161316	0	0	0	0	0	0	0	0	0	0	0	0	0	0	0	0	0	0	0	0	0	0	0	0	0	0	0	0	0	0	0	0
482	C	T	0	0	0	0	0	0	0	0.390625	0.485437	0	0	0	0	0	0.0161316	0.0101184	0	0	0	0	0	0	0.0187617	0.0193498	0	0	0	0	0	0	0	0	0	0	0	0	0	0	0	0	0.0443754	0.282341	0.413467	0.211864	0	0.0307031	0.0980392
483	G	A	0	0	0	0	0	0	0	0	0	0	0	0	0	0	0.0322633	0.0202368	0.0174688	0	0	0	0	0	0	0	0	0	0	0	0	0	0	0	0	0	0	0	0	0	0	0	0	0	0	0	0	0	0
484	T	C	0	0	0	0	0	0	0	0	0	0	0	0	0	0	0	0	0	0	0	0	0	0	0	0	0	0	0	0	0.0368324	0.0745156	0.105374	0.0643294	0.0245098	0.0196618	0	0	0	0	0	0	0	0	0	0	0	0	0
485	T	G	0	0	0	0	0	0	0	0	0	0	0	0	0	0	0	0	0	0	0	0	0	0	0	0	0	0	0	0	0	0	0	0.0321647	0.0245098	0.0196618	0	0	0	0	0	0	0	0	0	0	0	0	0
486	C	G	0	0	0	0	0	0	0	0	0	0	0	0	0	0	0	0	0	0	0	0	0	0	0	0	0	0	0	0	0	0	0	0	0	0	0	0	0	0	0.033036	0.0270124	0	0	0	0	0	0	0
486	C	T	0	0	0	0	0	0	0	0	0	0	0	0	0	0	0	0	0	0.00930839	0.0102575	0	0	0	0	0	0	0	0	0.0313873	0.0368324	0.0372578	0	0	0.0245098	0.0196618	0	0	0	0	0	0	0	0	0	0	0	0	0
486	CGGA	....	0	0	0	0	0	0	0	0	0	0	0	0	0	0	0	0	0	0	0	0	0	0	0	0	0	0	0	0	0.0368324	0.0372578	0.0351247	0	0	0	0	0	0	0	0	0	0	0	0	0	0	0	0
487	G	A	0	0	0	0	0	0	0	0	0	0	0	0	0	0	0	0	0.00873439	0.00930839	0	0	0.0148943	0.0881057	0.11257	0.135449	0.0932401	0.0269614	0.0838223	0.094162	0.0736648	0.0372578	0.0702494	0.0643294	0.0245098	0	0	0.0250941	0.025413	0	0	0.0270124	0.0443754	0.0513347	0	0.0302663	0.0823271	0.0614062	0
487	G	T	0	0	0	0	0	0	0	0	0	0	0	0	0	0	0	0	0	0	0	0	0	0	0	0	0	0.0539229	0.139704	0.094162	0.0368324	0	0	0	0	0	0	0	0.025413	0.0279018	0	0	0.0443754	0.0513347	0.0590667	0	0	0	0
488	G	A	0	0	0	0	0	0	0	0	0	0	0	0	0	0	0	0	0	0	0	0	0	0	0.0187617	0.0193498	0	0	0	0	0.110497	0.111773	0	0	0	0	0	0	0	0	0	0	0	0	0	0	0	0	0
489	A	G	0	0	0	0	0	0	0	0	0	0	0	0	0	0	0	0	0	0.00930839	0.0102575	0	0	0.0176211	0.0187617	0	0	0.0269614	0.111763	0.156937	0.220994	0.260805	0.140499	0.0643294	0.269608	0.373575	0.326655	0.225847	0.101652	0.0558036	0.066072	0.0540249	0.0221877	0.0256674	0.0295334	0	0	0	0
490	T	A	45	0	0	0	0	0.271003	0.294118	0.78125	1.45631	1.31004	0.909091	0.352734	0.462963	1.12474	2.08098	2.20581	1.99144	1.34972	1.04626	1.00728	0.70003	0.704846	0.600375	0.425697	0.25641	0.215692	0.167645	0.188324	0.294659	0.484352	0.316122	0	0	0	0	0.0250941	0.0762389	0.0558036	0.066072	0.10805	0.0665631	0	0	0	0	0	0
490	T	C	0	0	0	0	0	0	0	0	0	0	0	0	0	0	0	0	0	0	0	0	0	0	0	0	0	0	0.0279408	0.0313873	0	0	0	0	0	0	0	0	0	0	0.033036	0.0540249	0.110939	0.128337	0.118133	0.0605327	0	0	0
490	TG	..	0	0	0	0	0	0	0	0	0	0	0	0	0	0	0	0	0	0	0	0	0	0	0	0	0	0	0	0	0	0	0	0	0	0	0	0	0	0	0	0	0	0	0	0	0	0	0
491	G	A	0	0	0	0	0	0	0	0	0	0	0	0	0	0	0	0	0	0	0.0205149	0.0728155	0.0744713	0	0	0	0.04662	0.0539229	0.0558815	0.0627746	0	0	0	0	0	0	0	0	0	0	0	0	0	0	0	0	0	0	0
491	G	T	0	0	0	0	0	0	0	0	0	0	0	0	0	0	0	0	0	0	0	0	0	0	0	0	0	0	0	0	0	0	0	0	0	0.0196618	0.021777	0	0	0	0	0	0	0	0	0	0	0	0
492	C	T	0	0	0	0	0	0	0	0	0	0	0	0	0	0	0	0	0	0	0.0102575	0.0121359	0	0	0	0	0	0	0	0	0.0368324	0.0372578	0.0351247	0	0	0	0	0	0	0	0	0	0	0	0	0	0	0	0
493	T	C	0	0	0	0	0	0	0	0	0	0	0	0	0	0	0	0	0	0	0	0	0	0	0	0	0	0	0	0	0	0	0	0	0	0	0	0	0	0	0	0	0	0.0256674	0.0295334	0	0	0	0
493	T	G	0	0	0	0	0	0	0	0	0	0	0	0	0	0	0	0	0	0	0	0	0	0	0	0	0	0	0	0.0313873	0.0368324	0	0	0	0	0	0	0	0	0	0	0	0	0	0	0	0	0	0
494	C	A	0	0	0	0	0	0	0	0	0	0	0	0	0	0	0	0	0	0	0	0	0	0	0	0	0	0	0	0	0	0	0	0	0	0	0	0	0	0	0	0	0	0	0	0	0	0	0
495	G	A	0	0	0	0	0	0	0	0	0	0	0	0	0	0	0	0	0	0	0	0	0	0	0	0	0	0	0	0	0	0	0	0	0	0	0	0	0	0	0	0	0	0	0	0	0	0	0
496	A	C	0	0	0	0	0	0	0	0	0	0	0	0	0	0	0	0	0	0	0	0	0	0	0	0	0	0	0	0	0	0	0	0	0	0	0	0	0	0	0	0	0	0	0	0	0	0	0
496	A	G	0	0	0	0	0	0	0	0	0	0	0	0	0	0	0	0	0	0	0	0	0.0297885	0.0352423	0	0	0.02331	0.0269614	0	0	0	0	0	0	0.0490196	0.0393236	0	0	0	0	0	0	0	0	0	0.0302663	0.0274424	0	0
497	A	G	0	0	0	0	0	0	0	0	0	0	0	0	0	0	0	0	0	0	0	0.0121359	0.0148943	0	0	0	0	0	0	0	0	0	0	0	0	0	0	0	0	0	0	0	0	0	0	0	0	0	0
498	C	T	0	0	0	0	0	0	0	0	0	0	0	0	0	0	0	0	0	0	0	0.0121359	0.0148943	0.0176211	0.0187617	0.0193498	0	0	0	0	0	0	0	0	0	0	0	0	0.025413	0.0558036	0.033036	0	0	0	0	0	0	0	0
499	T	C	0	0	0	0	0	0	0	0	0	0	0	0	0	0	0	0.0101184	0.00873439	0	0	0	0	0	0	0	0	0	0.0279408	0.0313873	0	0	0	0	0	0	0	0	0	0	0	0	0	0	0	0	0	0	0
500	G	.	0	0	0	0	0	0	0	0	0	0	0	0	0	0	0	0	0	0	0	0	0	0	0	0	0	0	0	0	0	0	0	0	0	0	0	0	0	0	0	0	0	0	0	0	0	0	0
500	G	A	0	0	0	0	0	0	0	0	0	0	0	0	0	0	0	0	0	0	0	0	0	0	0	0	0	0	0	0	0	0	0	0	0	0	0	0	0	0	0	0	0	0	0	0	0	0	0
501	C	T	0	0	0	0	0	0	0	0	0	0	0	0	0	0	0	0	0	0	0	0	0	0.0176211	0.0187617	0	0	0	0	0	0	0	0	0	0	0.0196618	0.021777	0	0	0	0	0	0	0	0	0	0	0	0
502	ACCTCATGGTCATGTTATGGTTGAGCTGGTAGC	.................................	25	0	0	0	0.458716	0.271003	0.588235	1.5625	2.91262	1.74672	1.51515	1.0582	0.595238	0.204499	0.0161316	0.0202368	0.00873439	0	0	0	0	0	0	0	0	0	0	0	0	0	0	0	0	0	0	0	0	0	0	0	0	0	0	0	0	0	0
502	A	T	0	0	0	0	0	0	0	0	0	0	0	0	0	0	0	0	0	0	0	0	0	0	0	0	0	0	0	0	0	0	0	0	0	0	0	0	0	0	0	0	0	0	0	0	0	0	0
503	C	T	0	0	0	0	0	0	0	0	0	0	0	0	0	0	0	0	0	0.00930839	0.0102575	0	0	0	0	0	0	0	0	0	0	0	0	0	0	0	0	0	0	0	0	0	0	0	0	0	0	0	0
504	C	A	0	0	0	0	0	0	0	0	0	0	0	0	0	0	0	0	0	0	0.0102575	0.0121359	0	0	0	0	0	0	0	0	0	0	0	0	0	0	0	0	0	0	0	0	0	0	0	0	0	0	0
504	C	T	0	0	0	0	0	0	0	0	0	0	0	0	0	0	0	0	0.00873439	0.00930839	0	0	0	0.0176211	0.0187617	0	0	0	0	0	0	0	0	0	0	0.0393236	0.043554	0	0	0	0	0	0	0	0	0	0	0	0
505	T	C	0	0	0	0	0	0	0	0	0	0	0	0	0	0	0	0	0	0.0186168	0.0410298	0.0485437	0.0744713	0.0528634	0	0	0	0.0269614	0.0279408	0	0	0	0	0.0643294	0.0735294	0.0196618	0.021777	0	0	0	0.033036	0.10805	0.155314	0.154004	0.118133	0.0302663	0.0274424	0.0614062	0.0980392
505	T	G	0	0	0	0	0	0	0	0	0	0	0	0	0	0	0	0	0	0	0	0	0	0	0	0	0	0	0	0	0	0	0	0	0	0	0	0	0	0	0	0	0	0	0	0	0	0	0
505	TC	.A	0	0	0	0	0	0	0	0	0	0	0	0	0	0	0	0	0	0	0	0	0	0	0	0	0	0	0	0	0	0	0	0	0	0	0	0	0	0	0	0	0	0	0	0	0	0	0
505	TCATGG	......	0	0	0	0	0	0	0	0	0	0	0	0	0	0	0	0.0101184	0.00873439	0	0	0	0	0	0	0	0	0	0	0	0	0	0	0	0	0	0	0	0	0	0	0	0	0	0	0	0	0	0
506	C	T	0	0	0	0	0	0	0	0	0	0	0	0.176367	0.0661376	0.0340832	0.0161316	0.0101184	0	0.00930839	0.0205149	0.0121359	0.0148943	0.0352423	0.0375235	0.0386997	0	0	0.0558815	0.0627746	0.0368324	0	0	0.0321647	0.0245098	0.0196618	0.021777	0.0250941	0	0	0	0	0	0.0256674	0.147667	0.121065	0.137212	0.122812	0.228758
507	ATGGTCATGTTATGGTTG	..................	0	0	0	0	0	0	0	0	0	0	0	0	0	0	0.0161316	0.0101184	0	0	0	0	0	0	0	0	0	0	0	0	0	0	0	0	0	0	0	0	0	0	0	0	0	0	0	0	0	0	0
508	T	A	0	0	0	0	0	0	0	0	0	0	0	0	0	0	0	0	0	0	0	0	0	0	0	0	0	0	0	0	0	0	0	0	0	0	0	0	0	0	0	0	0	0	0	0	0	0	0
508	T	C	0	0	0	0	0	0	0	0	0	0	0	0	0	0	0	0	0	0	0	0	0	0	0	0	0	0	0	0	0	0	0	0.0321647	0.0245098	0.0393236	0.021777	0	0	0	0	0	0	0	0	0	0	0	0
508	T	G	0	0	0	0	0	0	0	0	0	0	0	0	0	0	0	0	0	0	0	0	0	0	0	0	0	0	0	0	0	0	0	0	0	0	0	0	0	0	0	0	0	0	0	0	0	0	0
508	TGGTCATGT	.........	0	0	0	0	0	0	0	0	0	0	0	0	0	0	0	0	0	0.00930839	0.0102575	0.0121359	0.0148943	0	0	0	0	0	0.0279408	0.0313873	0	0	0	0	0	0	0	0	0	0	0	0	0	0	0	0	0	0	0
508	TGGTCATGTTATG	.............	0	0	0	0	0	0	0	0	0	0	0	0	0	0	0	0.0101184	0.00873439	0	0	0	0	0	0.0187617	0.0193498	0	0	0	0	0	0	0	0	0	0	0	0	0	0	0	0	0	0	0	0	0	0	0
509	G	A	0	0	0	0	0	0	0	0	0	0	0	0	0	0.0340832	0.0161316	0	0	0	0	0	0.0148943	0.140969	0.318949	0.270898	0	0	0	0.0627746	0.0736648	0.111773	0.0702494	0.0321647	0	0	0	0	0	0	0	0	0	0	0	0	0	0	0
509	G	T	0	0	0	0	0	0	0	0	0	0	0	0	0	0	0	0	0	0	0	0	0	0	0	0	0	0	0	0.0627746	0.0736648	0.0372578	0	0	0	0	0	0	0	0	0	0	0	0	0	0	0	0	0
509	GGTCAT	......	0	0	0	0	0	0	0	0	0	0	0	0	0	0	0	0.0202368	0.0262032	0.00930839	0	0	0.0148943	0.0352423	0.0187617	0.0193498	0	0	0	0	0	0	0	0	0	0	0.130662	0.150565	0.101652	0	0	0	0.0221877	0.0256674	0	0	0	0	0
509	GGTCATGTTATG	............	0	0	0	0	0	0	0	0	0	0	0	0	0	0	0	0	0	0	0	0	0	0	0	0	0.02331	0.0269614	0.0279408	0.0313873	0.0368324	0	0	0	0	0	0	0	0	0	0	0	0	0	0	0	0	0	0
509	GGTCATGTTATGGTT	...............	0	0	0	0	0	0	0	0	0	0	0	0	0	0	0.0483949	0.0809471	0.0611407	0.0186168	0.0615448	0.0970874	0.0744713	0.0704846	0.0562852	0.0773994	0.0699301	0.0539229	0.111763	0.0627746	0.110497	0.186289	0.245873	0.128659	0.0735294	0.0196618	0.021777	0	0	0	0.033036	0.0540249	0.0665631	0.0513347	0.0295334	0	0.0274424	0.0614062	0.0326797
510	G	A	0	0	0	0	0	0	0	0	0	0	0	0	0	0	0	0.0101184	0.00873439	0	0	0	0	0	0	0	0	0	0	0	0	0	0	0	0	0	0	0	0.025413	0.0279018	0	0	0	0	0	0	0	0	0
510	GTCA	TGGT	0	0	0	0	0	0	0	0	0	0	0	0	0	0	0	0	0	0	0.0102575	0.0121359	0.0148943	0	0	0	0	0	0	0	0	0	0	0	0	0	0	0	0	0	0	0	0	0	0	0	0	0	0
510	GTCATGTTA	.........	0	0	0	0	0	0	0	0	0	0	0	0	0	0	0	0.0303552	0.0698751	0.0465419	0.0307724	0.0242718	0.0297885	0.123348	0.187617	0.0967492	0	0.0808843	0.0838223	0.0627746	0.0368324	0.0745156	0.0351247	0	0.0245098	0.0196618	0.021777	0.0250941	0.0762389	0.0558036	0.066072	0.0270124	0.0443754	0.0256674	0.0295334	0.0605327	0.0548847	0.0614062	0.0326797
510	GTCATGTTAT	..........	0	0	0	0	0	0	0	0	0	0	0	0	0	0	0	0	0.00873439	0.00930839	0	0	0	0	0	0	0	0	0	0	0	0	0	0	0	0	0	0	0	0	0	0	0	0	0	0	0	0	0
511	.	C	0	0	0	0	0	0	0	0	0	0	0	0	0	0	0	0	0	0	0	0	0	0	0	0	0	0	0	0	0	0	0	0	0	0	0	0	0	0	0	0	0	0	0	0	0	0	0
511	T	C	0	0	0	0	0	0	0	0	0	0	0	0	0	0	0	0	0.0174688	0.0186168	0.0205149	0	0	0	0	0	0	0	0	0	0	0	0	0	0	0	0	0	0	0.0558036	0.066072	0	0.0887508	0.102669	0	0	0	0	0
511	TCATGT	......	0	0	0	0	0	0	0	0	0	0	0	0	0	0	0	0	0	0	0	0.0121359	0.0148943	0	0	0	0	0	0	0	0	0	0	0	0	0	0	0	0	0	0	0	0	0	0	0	0	0	0
512	C	T	0	0	0	0	0	0	0	0	0	0	0	0	0	0	0	0	0.00873439	0.00930839	0.0102575	0.0242718	0.0148943	0	0	0	0	0	0.0279408	0.0313873	0	0.0372578	0.0351247	0	0	0	0	0	0	0	0	0.0270124	0.0221877	0.0256674	0.0590667	0.0605327	0.0548847	0.0614062	0.0326797
513	A	G	0	0	0	0	0	0	0	0	0	0	0	0	0	0	0	0	0	0.00930839	0.0102575	0.0121359	0	0	0	0	0	0.0539229	0.0558815	0.0313873	0.0368324	0.0745156	0.0351247	0	0	0.0196618	0.021777	0	0	0	0	0	0	0	0	0	0	0	0
513	A	T	0	0	0	0	0	0	0	0	0	0	0	0	0	0	0	0	0	0	0	0	0.0148943	0.0176211	0	0	0	0	0	0	0	0	0	0	0	0	0	0	0	0	0	0	0	0	0	0	0	0	0
513	ATGTTA	......	0	0	0	0	0	0	0	0	0	0	0	0	0	0	0	0	0	0	0	0	0	0	0	0	0	0	0	0	0	0	0	0	0	0	0	0	0	0	0	0	0	0	0	0	0	0	0
514	T	C	15	0	0	0	0	0	0	0	0	0	0	0.529101	1.91799	2.59032	1.226	0.62734	0.541532	0.446803	0.205149	0.109223	0.134048	0.105727	0.0375235	0.212848	0.25641	0.0539229	0.0558815	0.0313873	0	0.0745156	0.105374	0.192988	0.0980392	0	0.108885	0.150565	0.152478	0.279018	0.297324	0	0	0	0	0.090799	0.0823271	0.0921093	0
514	TGT	...	0	0	0	0	0	0	0	0	0	0	0	0	0	0	0	0	0	0	0.0102575	0.0121359	0.0148943	0.0352423	0.0187617	0.0193498	0.04662	0.0808843	0.0279408	0.0627746	0.110497	0.186289	0.105374	0	0	0.0196618	0.021777	0	0	0	0	0	0	0	0.0295334	0.0302663	0.0274424	0.0307031	0.0980392
514	TGTTATG	.......	0	0	0	0	0	0	0	0	0	0	0	0	0	0	0	0	0	0	0	0	0	0	0.0187617	0.0193498	0	0	0	0	0	0	0	0	0	0	0	0	0	0	0	0	0	0	0	0	0	0	0
515	G	A	0	0	0	0	0	0	0	0	0	0	0	0	0	0	0	0	0	0	0	0	0	0	0	0	0	0	0	0	0	0	0	0	0	0	0	0	0	0	0	0.0810373	0.0665631	0	0	0	0.0274424	0.0307031	0
515	GTTATG	......	0	0	0	0	0	0	0	0	0	0	0	0	0	0	0	0	0	0	0	0	0	0	0	0	0	0	0	0	0	0	0	0	0	0	0	0	0	0	0	0	0	0	0	0	0	0	0
515	GTTATGGTT	.........	0	0	0	0	0	0	0	0	0	0	0	0	0	0.0340832	0.0161316	0.0101184	0.00873439	0.00930839	0.0102575	0	0	0	0	0	0	0	0.0838223	0.094162	0	0.0745156	0.0702494	0	0	0	0	0	0	0	0	0	0	0	0	0.0302663	0.0274424	0	0
516	T	A	0	0	0	0	0	0	0	0	0	0	0	0	0	0	0	0	0	0	0.0102575	0.0121359	0.0148943	0	0	0	0	0	0	0	0	0	0	0	0	0	0	0	0	0	0	0	0	0	0	0	0	0	0
516	TTA	...	0	0	0	0	0	0	0	0	0	0	0	0	0	0	0.0161316	0.0101184	0.0174688	0.00930839	0.0102575	0.0121359	0.0446828	0.0352423	0	0.0193498	0.02331	0.0269614	0.0558815	0.0313873	0	0	0.0351247	0.0321647	0	0	0.021777	0.0250941	0	0	0	0.0270124	0.0221877	0.0513347	0.0590667	0.0302663	0	0.0307031	0.0326797
517	T	A	0	0	0	0	0	0	0	0	0	0	0	0	0	0	0	0	0	0	0	0	0	0	0	0	0	0	0	0	0	0	0	0	0	0	0	0	0	0	0	0	0	0	0	0	0	0	0
517	TATGGT	......	0	0	0	0	0	0	0	0	0	0	0	0	0	0.408998	0.225843	0.111302	0.0873439	0.0651587	0.0718022	0.133495	0.10426	0.0352423	0.0375235	0.0386997	0.0699301	0.0269614	0.111763	0.125549	0	0	0.0351247	0.0321647	0	0	0	0.0501882	0.0508259	0	0	0	0	0	0	0	0	0	0
518	A	G	0	0	0	0	0	0	0	0	0	0	0	0	0	0	0.0322633	0.0202368	0.00873439	0.00930839	0.0102575	0.0121359	0.0148943	0	0	0	0	0	0	0	0	0	0	0	0	0	0	0	0	0	0	0	0	0	0	0	0	0	0
518	ATG	...	0	0	0	0	0	0	0	0	0	0	0	0	0	0.102249	0.0806582	0.0303552	0.0349375	0.0465419	0.0615448	0.0728155	0.059577	0.0528634	0.0562852	0.0580495	0.04662	0.134807	0.167645	0.094162	0.0736648	0.186289	0.210748	0.096494	0.122549	0.0786473	0.065331	0.0501882	0.025413	0.0279018	0	0.0270124	0.0443754	0.0513347	0.0295334	0	0.0274424	0.0307031	0
518	ATGGTTGAGCTGGTA	...............	0	0	0	0	0	0	0	0	0	0	0	0	0	0	0	0	0	0	0	0	0	0	0	0	0	0	0	0	0	0	0	0	0	0	0	0	0	0	0	0.0270124	0.0221877	0	0	0	0	0	0
519	TGGTTG	......	0	0	0	0	0	0	0	0	0	0	0	0	0	0	0	0	0.00873439	0.00930839	0.0102575	0.0121359	0.0148943	0	0	0	0	0.0269614	0.0279408	0	0	0	0	0	0	0	0.021777	0.0250941	0	0	0	0.0270124	0.0221877	0	0	0	0.0274424	0.0307031	0.0326797
520	G	A	0	0	0	0	0	0	0	0	0	0	0	0	0	0	0	0	0.00873439	0.00930839	0.0102575	0.0121359	0	0	0	0	0	0	0	0	0	0	0	0	0	0	0	0	0.025413	0.0279018	0.066072	0.0270124	0	0.0256674	0.0295334	0.0302663	0	0	0
520	G	T	0	0	0	0	0	0	0	0	0	0	0	0	0	0	0.0161316	0.0101184	0	0	0	0.0121359	0.0148943	0	0.0375235	0.0386997	0.02331	0.0269614	0.0558815	0.0313873	0	0	0.0351247	0.0321647	0	0	0	0	0	0	0	0.0540249	0.0443754	0	0.0295334	0.0302663	0	0	0.0326797
521	G	A	0	0	0	0	0	0	0	0	0	0	0	0	0	0	0	0	0	0	0	0	0	0	0	0	0	0	0	0	0	0	0	0	0	0	0	0	0	0	0	0	0.0221877	0.0256674	0.0295334	0.0302663	0.0274424	0	0
521	G	T	0	0	0	0	0	0	0	0	0	0	0	0	0	0	0	0.0101184	0.00873439	0.00930839	0.0102575	0	0	0	0	0.0193498	0.02331	0.0269614	0	0.0313873	0.110497	0.111773	0	0	0	0	0	0	0.127065	0.139509	0.033036	0.0270124	0.0443754	0.0256674	0	0.0302663	0.0274424	0.0307031	0
521	GTT	...	0	0	0	0	0	0	0	0	0	0	0	0	0	0	0	0.0202368	0.0174688	0.0186168	0.0205149	0	0	0	0	0.0193498	0.02331	0	0	0	0	0.0372578	0.0351247	0	0	0	0	0	0	0	0	0	0	0	0	0	0	0	0
523	T	A	0	0	0	0	0	0	0	0	0	0	0	0	0	0	0	0	0	0	0.0102575	0.0121359	0.0148943	0.0176211	0	0	0	0	0	0	0	0	0	0	0	0	0	0	0	0	0	0	0	0	0	0	0	0	0
523	T	C	0	0	0	0	0	0	0	0	0	0	0	0	0	0	0	0	0	0	0	0	0	0	0	0	0	0	0	0	0	0	0	0	0	0	0	0	0	0	0.033036	0.0270124	0	0	0	0	0	0	0
526	G	T	20	0	0	0	0	0	0	0	0	0	0	0	0	0	0	0.0303552	0.0262032	0.00930839	0.0102575	0	0	0	0	0.0193498	0.02331	0	0.0279408	0.0627746	0.0368324	0	0	0	0	0	0	0	0	0.0837054	0.099108	0.189087	0.221877	0.205339	0.147667	0	0.0548847	0.0614062	0
526	G	A	0	0	0	0	0	0	0	0	0	0	0	0	0	0	0	0	0	0	0	0	0	0	0	0	0	0	0	0	0	0	0	0	0	0	0	0	0	0	0	0	0	0	0	0	0	0	0
526	GC	AT	0	0	0	0	0	0	0	0	0	0	0	0	0	0	0	0	0	0	0	0	0	0	0	0	0	0	0	0	0	0	0	0	0	0	0	0	0	0	0	0	0	0	0	0	0	0	0
527	C	T	0	0	0	0	0	0	0	0	0	0	0	0	0	0	0	0.0202368	0.0262032	0.0186168	0.0307724	0.0364078	0.0148943	0.0352423	0.0750469	0.0386997	0	0	0.0838223	0.125549	0.0368324	0.0372578	0.105374	0.192988	0.196078	0.412898	0.413763	0.150565	0.0762389	0.0279018	0.066072	0.0810373	0.0665631	0.0256674	0.0590667	0.0302663	0.0274424	0	0
529	G	A	0	0	0	0	0	0	0	0	0	0	0	0	0	0	0	0	0	0	0.0102575	0.0121359	0	0	0	0	0	0	0	0	0	0	0	0.0321647	0.0245098	0	0	0	0	0	0	0	0	0	0	0	0	0	0
529	G	T	0	0	0	0	0	0	0	0	0	0	0	0	0	0	0	0	0	0	0.0102575	0.0121359	0	0	0	0	0	0	0.0279408	0.0313873	0	0	0	0	0	0.0196618	0.021777	0.0250941	0	0	0	0	0	0	0	0.090799	0.0823271	0	0
530	G	A	0	0	0	0	0	0	0	0	0	0	0	0	0	0	0	0	0	0	0	0	0	0	0	0	0	0	0	0	0	0	0	0	0	0	0	0.0501882	0.0508259	0	0	0	0	0	0	0	0	0	0
532	A	G	0	0	0	0	0	0	0	0	0	0	0	0	0	0	0	0	0	0.00930839	0.0102575	0.0121359	0.0148943	0.0176211	0.0187617	0	0	0	0	0	0	0	0	0	0	0	0	0	0	0	0	0	0	0	0	0	0	0	0
532	A	T	0	0	0	0	0	0	0	0	0	0	0	0	0	0	0	0	0	0	0	0	0	0	0	0	0	0	0.111763	0.125549	0	0	0	0	0	0	0	0	0	0	0	0	0	0	0	0	0	0	0
533	G	A	0	0	0	0	0	0	0	0	0	0	0	0	0	0	0	0.0101184	0.00873439	0	0	0.0121359	0.0148943	0	0	0	0	0.0269614	0.0279408	0	0	0	0	0	0	0	0	0	0	0	0	0	0	0	0	0	0	0	0
533	G	T	0	0	0	0	0	0	0	0	0	0	0	0	0	0	0	0.0101184	0.00873439	0	0	0	0	0	0	0	0	0	0	0	0	0	0	0	0	0	0	0	0	0	0	0	0	0	0	0	0	0	0
534	C	T	0	0	0	0	0	0	0	0	0	0	0	0	0	0	0	0	0	0	0.0205149	0.0242718	0.0297885	0	0	0	0	0	0	0	0	0	0	0.0643294	0.171569	0.117971	0.108885	0.0752823	0.025413	0.0279018	0	0	0	0.0256674	0.0590667	0.0302663	0	0	0
535	A	G	0	0	0	0	0	0	0	0	0	0	0	0	0	0	0	0.0101184	0.00873439	0	0	0	0	0	0	0	0	0	0	0.0627746	0.0736648	0	0	0	0	0	0	0	0	0	0	0	0	0	0	0	0	0	0
538	A	G	0	0	0	0	0	0	0	0	0	0	0	0	0	0	0	0	0	0	0	0	0	0	0	0	0	0	0.0558815	0.188324	0.220994	0.149031	0.175623	0.192988	0.245098	0.137633	0.108885	0.125471	0.0762389	0	0	0	0.0221877	0.0256674	0	0	0	0	0
538	AC	TA	0	0	0	0	0	0	0	0	0	0	0	0	0	0	0.0161316	0.0101184	0	0	0	0	0	0	0	0	0	0	0	0	0	0	0	0	0	0	0	0	0	0	0	0	0	0	0	0	0	0	0
539	C	T	0	0	0	0	0	0	0	0	0	0	0	0	0	0	0	0	0.00873439	0.00930839	0.0205149	0.0242718	0.059577	0.105727	0.206379	0.367647	0.48951	0.296576	0.0558815	0.094162	0.0736648	0.111773	0.175623	0.257317	0.171569	0.0589855	0.043554	0.0501882	0.101652	0.111607	0.066072	0.0270124	0	0	0	0	0	0.0307031	0.0326797
541	C	T	0	0	0	0	0	0	0	0	0	0	0	0	0	0	0.112921	0.0910655	0.104813	0.102392	0.133347	0.133495	0.134048	0.123348	0.0562852	0.0386997	0.0699301	0.0808843	0.0279408	0	0	0	0	0	0.0735294	0.0589855	0.065331	0.0250941	0	0	0	0	0	0	0	0	0	0	0
541	CG	TA	0	0	0	0	0	0	0	0	0	0	0	0	0	0	0	0	0	0	0	0	0	0	0	0	0	0	0	0	0	0	0	0	0	0	0	0	0	0	0	0	0	0	0	0	0	0	0
542	G	A	0	0	0	0	0	0	0	0	0	0	0	0	0	0	0	0	0	0	0	0	0	0	0	0	0	0	0	0	0	0	0	0.0321647	0.0245098	0.0196618	0	0	0	0	0	0	0	0	0	0	0	0	0
543	A	C	0	0	0	0	0	0	0	0	0	0	0	0	0	0	0	0	0	0	0	0	0	0	0	0	0	0	0	0	0	0	0	0	0	0	0	0.0250941	0.0508259	0.0558036	0	0	0	0	0	0	0	0	0
544	A	G	0	0	0	0	0	0	0	0	0	0	0	0	0	0	0	0	0	0.0186168	0.0512873	0.0364078	0	0	0	0	0	0	0	0	0	0	0	0	0	0	0	0	0	0	0	0	0	0	0	0	0	0	0.0326797
544	A	T	0	0	0	0	0	0	0	0	0	0	0	0	0	0	0	0	0	0	0	0	0	0	0	0	0	0	0	0	0	0	0	0	0	0	0	0	0	0	0	0	0	0	0	0	0	0	0
545	G	A	0	0	0	0	0	0	0	0	0	0	0	0	0	0	0	0	0.00873439	0.00930839	0	0	0	0	0	0	0	0	0	0	0	0	0	0	0	0	0	0	0	0	0	0	0	0	0	0	0	0	0
545	G	T	0	0	0	0	0	0	0	0	0	0	0	0	0	0	0	0	0.0262032	0.0279252	0	0	0	0	0	0	0	0	0	0	0	0	0	0	0	0	0	0	0	0	0	0	0	0	0	0.0302663	0.0274424	0	0
546	G	A	0	0	0	0	0	0	0	0	0	0	0	0	0	0	0	0	0	0	0.0102575	0.0121359	0	0	0	0	0	0	0	0	0	0	0	0	0	0	0	0	0	0	0	0	0	0	0	0	0	0	0
547	C	T	0	0	0	0	0	0	0	0	0	0	0	0	0	0	0.0161316	0.0101184	0.00873439	0	0	0	0	0	0	0	0	0.0269614	0.0279408	0	0	0	0	0	0	0	0	0	0	0	0	0	0	0	0	0	0	0	0
547	CA	TG	0	0	0	0	0	0	0	0	0	0	0	0	0	0	0	0	0	0	0	0	0	0	0	0	0	0	0	0	0	0	0	0	0	0	0	0	0	0	0	0	0	0	0	0	0	0	0
549	T	C	0	0	0	0	0	0	0	0	0	0	0	0	0	0	0	0	0	0	0	0	0	0	0	0	0	0	0	0	0	0	0	0	0	0	0	0	0	0	0	0.0270124	0.0221877	0	0	0	0	0	0
553	G	A	0	0	0	0	0	0	0	0	0	0	0	0	0	0	0	0	0	0	0	0	0	0	0	0	0	0	0	0	0	0	0	0	0	0	0.021777	0.0250941	0	0	0	0	0	0	0	0	0	0	0
553	G	T	0	0	0	0	0	0	0	0	0	0	0	0	0	0	0	0	0	0.00930839	0.0102575	0	0	0	0	0	0	0	0	0	0	0	0	0	0	0	0	0	0	0	0	0	0	0	0	0	0	0	0
556	C	T	0	0	0	0	0	0	0	0	0	0	0	0	0	0.0340832	0.0161316	0	0	0.00930839	0.0102575	0.0121359	0.0148943	0	0	0.0193498	0.04662	0.0269614	0	0.0313873	0.0736648	0.0745156	0.0702494	0.0321647	0.0245098	0.0196618	0.043554	0.0501882	0.0762389	0.0837054	0.033036	0	0	0	0.0295334	0.0302663	0.0548847	0.0307031	0
557	G	T	0	0	0	0	0	0	0	0	0	0	0	0	0	0	0	0	0	0	0	0	0	0	0	0	0	0	0	0	0	0	0	0	0	0	0	0	0	0	0	0.0270124	0.0443754	0.0256674	0	0	0	0	0
558	G	T	0	0	0	0	0	0	0	0	0	0	0	0	0	0	0	0.0101184	0.00873439	0	0	0	0	0	0	0	0	0	0	0	0	0	0	0	0	0	0	0	0	0	0	0.0540249	0.0665631	0.0513347	0	0	0	0	0
559	T	C	0	0	0	0	0	0	0	0	0	0	0	0	0	0	0	0	0	0	0	0	0	0	0	0	0	0	0	0	0	0	0.0351247	0.0321647	0	0	0	0	0	0	0	0	0	0	0	0	0	0	0
560	C	T	0	0	0	0	0	0	0	0	0	0	0	0	0	0	0	0	0.00873439	0.0186168	0.0102575	0	0	0	0	0	0	0.0269614	0.0279408	0	0	0	0.0351247	0.0321647	0.0245098	0.0196618	0	0	0	0	0.099108	0.0810373	0.0443754	0	0	0	0	0	0
561	G	A	0	0	0	0	0	0	0	0	0	0	0	0	0	0	0	0	0	0	0	0	0	0	0	0	0	0	0	0	0	0	0	0	0	0	0	0	0	0	0	0	0	0	0.0295334	0.0302663	0.0274424	0	0
563	A	T	0	0	0	0	0	0	0	0	0	0	0	0	0	0	0	0	0	0.00930839	0.0102575	0	0	0	0	0.0193498	0.02331	0	0	0	0	0.0372578	0.0351247	0	0	0	0	0	0	0	0	0	0	0	0	0	0	0	0
564	G	T	0	0	0	0	0	0	0	0	0	0	0	0	0	0	0	0	0	0	0	0	0	0	0	0	0	0	0	0	0	0	0	0	0	0	0	0	0	0	0	0	0	0	0	0	0	0	0
565	T	C	10	5.26316	4.16667	0	0	0	0	0	0	0	0	0	0	0	0	0	0	0	0	0	0	0	0	0	0	0	0	0	0	0	0	0	0	0	0	0	0	0	0	0	0	0	0	0	0.0274424	0.0307031	0.0326797
568	T	A	0	0	0	0	0	0	0	0	0	0	0	0	0	0	0	0	0	0	0	0	0	0	0	0	0	0.0539229	0.0838223	0.0627746	0	0	0	0	0	0	0	0	0	0	0	0	0	0	0	0	0	0	0
568	T	C	0	0	0	0	0	0	0	0	0	0	0	0	0	0	0	0	0	0	0	0	0	0	0	0	0	0	0	0	0	0	0	0	0	0	0	0	0	0	0	0	0	0	0	0.0302663	0.0274424	0.184219	0.294118
569	G	A	0	0	0	0	0	0	0	0	0	0	0	0	0	0	0	0	0	0	0	0	0	0	0	0	0	0.0539229	0.0558815	0	0	0	0	0	0	0.0196618	0.065331	0.0501882	0.025413	0.0279018	0.066072	0.324149	0.266252	0.0770021	0.0590667	0.0302663	0.0274424	0.0307031	0
570	A	G	0	0	0	0	0	0	0	0	0	0	0	0	0	0	0	0	0.00873439	0.00930839	0	0	0	0	0	0	0	0	0	0	0	0	0	0	0	0	0	0	0	0	0	0	0	0	0	0	0	0	0
571	G	A	0	0	0	0	0	0	0	0	0	0	0	0	0	0	0	0	0	0	0	0	0	0	0	0	0	0	0	0	0	0	0	0.0321647	0.0245098	0	0	0	0	0	0	0	0	0	0	0	0	0.0921093	0.359477
574	A	G	0	0	0	0	0	0	0	0	0	0	0	0	0	0	0	0	0	0	0	0	0	0	0	0	0	0	0	0	0.0368324	0.0372578	0	0	0	0	0	0	0.0508259	0.0837054	0.099108	0	0	0	0	0	0	0	0
574	A	T	0	0	0	0	0	0	0	0	0	0	0	0	0	0	0	0	0	0	0	0	0	0	0	0	0	0	0	0	0	0	0	0	0	0	0	0	0	0	0	0	0	0	0	0	0	0	0
575	C	T	0	0	0	0	0	0	0	0	0	0	0	0	0.132275	0.0681663	0	0	0	0	0	0.0242718	0.0297885	0.0176211	0	0	0	0	0	0	0	0	0	0	0	0	0	0	0	0	0	0	0	0	0	0	0	0	0
576	T	C	0	0	0	0	0	0	0	0	0	0	0	0	0	0	0	0	0	0	0	0	0	0	0	0	0	0	0	0	0	0	0	0	0	0	0	0.0250941	0.025413	0	0	0	0	0	0	0	0	0	0
577	T	A	0	0	0	0	0	0	0	0	0	0	0	0	0	0	0	0.0101184	0.00873439	0	0	0	0	0	0	0	0	0	0	0	0	0	0	0	0	0	0	0	0	0	0	0	0	0	0	0	0	0	0
577	T	C	0	0	0	0	0	0	0	0	0	0	0	0	0	0	0	0	0	0	0	0	0	0	0	0	0	0	0	0	0	0	0	0	0	0	0	0	0	0	0	0	0	0	0	0	0	0	0
578	G	A	0	0	0	0	0	0	0	0	0	0	0	0	0	0.102249	0.0967898	0.0910655	0.0349375	0.00930839	0.0205149	0.0121359	0	0	0	0	0	0	0	0	0	0	0	0	0	0	0	0	0.025413	0.0279018	0	0	0	0	0	0	0	0	0
579	G	T	0	0	0	0	0	0	0	0	0	0	0	0	0	0	0	0	0.00873439	0.00930839	0.0102575	0	0	0	0	0	0	0	0	0	0	0	0	0	0	0	0	0	0	0	0	0	0	0	0	0	0	0	0
580	T	A	0	0	0	0	0	0	0	0	0	0	0	0	0.0661376	0.0340832	0	0.0101184	0.00873439	0	0	0	0	0	0	0	0	0	0	0	0	0	0	0	0	0	0	0	0	0	0	0	0	0	0.0590667	0.0605327	0.0548847	0	0
580	T	C	0	0	0	0	0	0	0	0	0	0	0	0	0	0	0	0	0	0	0	0	0	0	0	0	0	0	0	0	0	0.0372578	0.0351247	0	0	0	0	0	0	0	0	0	0	0	0	0	0	0	0
581	G	A	0	0	0	0	0	0	0	0	0	0	0	0	0	0	0	0	0	0	0	0.0121359	0.0148943	0	0	0	0	0	0	0	0	0	0	0	0	0	0	0	0	0	0	0	0	0	0	0	0	0	0
582	T	C	0	0	0	0	0	0	0	0	0	0	0	0	0	0	0	0	0	0	0	0	0	0.0176211	0.0562852	0.0580495	0	0	0.0279408	0.0313873	0	0	0	0	0	0.0196618	0.021777	0.0250941	0.025413	0	0	0	0	0	0	0	0	0	0
582	T	G	0	0	0	0	0	0	0	0	0	0	0	0	0	0	0	0	0	0	0	0	0	0	0	0	0.02331	0.0269614	0	0	0	0	0	0	0	0	0	0	0	0	0	0	0	0	0	0	0	0	0
583	C	T	10	0	4.16667	1.66667	0.458716	0	0	0	0	0	0	0	0	0.170416	0.0806582	0.0202368	0.0436719	0.0372335	0.0718022	0.0485437	0.0297885	0.0528634	0.0375235	0.0386997	0.0699301	0.0808843	0.0558815	0.0313873	0.0368324	0.0372578	0.0702494	0.0643294	0.0245098	0.0393236	0.065331	0.0250941	0.0762389	0.111607	0.066072	0.0540249	0.0665631	0.0770021	0.0886001	0.0605327	0.0548847	0.0921093	0.0980392
584	C	T	5	0	0	0	0	0	0	0	0	0	0	0	0	0	0	0	0	0	0	0	0	0	0	0	0	0	0	0	0	0	0.0351247	0.0321647	0.0245098	0.0196618	0	0	0	0	0	0	0	0	0	0.0302663	0.548847	0.982499	1.20915
586	T	A	0	0	0	0	0	0	0	0	0	0.436681	0.30303	0	0	0	0	0	0	0	0	0	0	0	0	0	0	0	0	0	0.0368324	0.0372578	0	0	0	0	0	0	0	0	0	0	0	0	0	0	0	0	0
586	T	C	0	0	0	0	0	0	0	0	0	0	0	0	0	0.0340832	0.0161316	0.0202368	0.0174688	0.00930839	0	0	0	0	0	0	0	0	0	0	0	0	0	0	0	0	0.021777	0.0250941	0	0	0	0.0810373	0.110939	0.128337	0	0	0	0	0
587	G	A	0	0	0	0	0	0	0	0	0	0	0	0	0	0	0	0	0	0	0	0	0	0	0	0	0	0	0	0	0	0	0	0	0	0	0	0	0	0	0	0	0	0	0	0	0	0	0
589	C	A	0	0	0	0	0	0	0	0	0	0	0	0	0	0	0	0	0	0	0.0102575	0.0121359	0	0	0	0	0	0	0	0	0	0	0	0	0	0.0196618	0.021777	0	0	0	0	0	0	0	0	0	0	0	0
589	C	T	0	0	0	0	0	0	0	0	0	0	0	0	0	0	0.0161316	0.0101184	0	0	0.0102575	0.0242718	0.0446828	0.140969	0.0938086	0.0967492	0.0699301	0.0269614	0	0	0	0	0	0	0	0	0.021777	0.0250941	0	0	0	0	0	0	0	0	0	0	0
591	C	A	0	0	0	0	0	0	0	0	0	0	0	0	0	0	0	0	0	0	0	0	0	0	0	0	0	0	0	0	0	0	0	0	0	0	0	0	0	0	0	0	0	0	0	0	0	0	0
592	T	A	0	0	0	0	0	0	0	0	0	0	0	0	0	0	0	0	0	0	0	0	0	0	0	0	0	0	0	0	0	0	0	0	0	0	0	0	0	0	0	0	0	0	0	0	0	0	0
592	T	C	0	0	0	0	0	0	0	0	0	0	0	0	0	0	0.0161316	0.0202368	0.00873439	0	0	0	0	0	0	0	0	0	0	0	0	0	0	0.0321647	0.0245098	0	0	0	0	0	0	0	0	0	0	0	0	0	0
593	C	T	0	0	0	0	0	0	0	0	0	0	0	0	0	0	0	0.0202368	0.0262032	0.0372335	0.0615448	0.0485437	0.0297885	0.0704846	0.131332	0.0773994	0.04662	0.0539229	0.0558815	0.094162	0.0736648	0.0745156	0.0702494	0	0	0.0196618	0.021777	0.0501882	0.025413	0.0558036	0.066072	0.10805	0.0665631	0	0.0295334	0.0605327	0.0548847	0.0307031	0
595	T	A	0	0	0	0	0	0	0	0	0	0	0	0	0	0.0340832	0.0161316	0	0	0	0	0	0	0.0176211	0.0187617	0.0193498	0	0	0	0	0	0	0	0	0	0	0	0	0	0	0	0	0	0	0	0	0	0	0
595	T	C	0	0	0	0	0	0	0	0	0	0	0	0	0	0	0	0	0	0	0	0	0	0	0	0	0	0	0	0	0	0.0372578	0.0351247	0	0	0.0196618	0.021777	0	0	0	0	0	0	0	0.0295334	0.0302663	0.0548847	0.0921093	0.196078
595	T	G	0	0	0	0	0	0	0	0	0	0	0	0	0	0	0	0	0	0	0	0	0	0	0	0	0	0	0	0	0	0	0	0	0	0	0	0	0	0	0	0.0270124	0.0221877	0	0	0	0	0	0
596	G	A	0	0	0	0	0	0	0	0	0	0	0	0	0	0	0	0	0	0	0	0	0	0	0	0	0	0	0	0	0	0	0	0	0	0	0	0	0	0	0	0	0.0443754	0.0513347	0	0	0	0	0
596	G	T	0	0	0	0	0	0	0	0	0	0	0	0	0	0	0	0	0	0	0	0	0	0	0	0	0	0	0	0	0	0.0372578	0.0351247	0	0	0	0	0	0	0	0	0	0.0221877	0.0770021	0.0590667	0	0	0	0
597	T	C	0	0	0	0	0	0	0	0	0	0	0	0	0	0	0	0	0	0	0	0	0	0	0	0	0	0	0	0	0	0	0	0	0	0	0	0	0	0	0.033036	0.0270124	0	0	0	0	0	0	0
598	G	A	0	0	0	0	0	0	0	0	0	0	0	0	0	0	0.0161316	0.0101184	0	0	0	0	0	0	0.0187617	0.0193498	0	0	0	0	0	0	0	0	0	0	0	0	0	0	0.033036	0.0270124	0.0221877	0	0	0	0	0	0
598	G	T	0	0	0	0	0	0	0	0	0	0	0	0	0	0	0	0.0202368	0.0611407	0.0465419	0.0102575	0.0121359	0.0148943	0	0	0	0.02331	0.0269614	0.0279408	0.0313873	0.0368324	0	0.0351247	0.0643294	0.0490196	0.0196618	0.021777	0	0	0	0	0.0270124	0.0443754	0.0770021	0.0590667	0	0	0	0
599	G	A	0	0	0	0	0	0	0	0	0	0	0	0	0	0	0.0161316	0.0101184	0	0	0	0	0	0	0	0	0.02331	0.0269614	0.0558815	0.125549	0.0736648	0.0745156	0.105374	0.0643294	0.0490196	0.0196618	0.108885	0.125471	0.127065	0.0558036	0	0.0540249	0.0443754	0	0	0	0	0	0
599	G	T	0	0	0	0	0	0	0	0	0	0	0	0	0	0	0	0	0	0	0	0	0	0	0	0	0	0	0	0	0	0	0	0	0.0245098	0.0196618	0	0	0	0	0	0.0270124	0.0221877	0	0.0590667	0.0605327	0	0	0.261438
600	G	A	0	0	0	0	0	0	0	0	0	0	0	0	0	0.0340832	0.0161316	0.0303552	0.0349375	0.0186168	0	0.0121359	0.0148943	0.0176211	0.0187617	0	0	0	0	0	0	0	0	0	0	0	0	0	0	0	0	0	0	0	0	0	0	0	0
600	G	T	0	0	0	0	0	0	0	0	0	0	0	0	0	0	0	0	0	0	0	0	0	0	0	0.0193498	0.02331	0	0	0	0	0	0	0	0	0	0	0	0	0	0	0	0	0	0	0	0	0	0
601	C	T	0	0	0	0	0	0	0	0	0	0	0	0	0	0	0	0.0202368	0.0174688	0.0279252	0.0205149	0.0242718	0.0297885	0.0528634	0.0375235	0.0773994	0.0932401	0.0539229	0.111763	0.0627746	0	0	0.210748	0.257317	0.147059	0	0	0	0	0	0.16518	0.135062	0	0	0.0295334	0.090799	0.0548847	0.0307031	0.130719
602	G	A	0	0	0	0	0	0	0	0	0	0	0	0	0	0	0	0	0	0	0	0	0	0	0	0	0	0	0	0	0	0	0	0	0	0	0	0	0	0	0.033036	0.0270124	0.0221877	0	0	0	0	0	0
603	A	C	0	0	0	0	0	0	0	0	0	0	0	0	0	0	0	0	0	0	0	0	0	0	0	0.0193498	0.02331	0	0	0	0	0	0	0	0	0	0	0	0	0	0	0	0	0	0	0	0	0	0
604	A	G	0	0	0	0	0	0	0	0	0	0	0	0	0	0	0	0	0	0	0	0	0	0	0	0	0	0	0	0	0	0	0	0	0	0	0	0	0	0	0	0	0	0	0	0	0	0	0
605	A	G	0	0	0	0	0	0	0	0	0	0	0	0	0	0	0	0	0	0	0	0	0	0	0	0	0	0	0	0	0	0	0	0	0	0.0196618	0.043554	0.0250941	0	0	0	0	0	0	0.0295334	0.0302663	0.0274424	0	0
605	A	T	0	0	0	0	0	0	0	0	0	0	0	0	0	0	0	0	0	0	0	0	0	0.0176211	0.0187617	0.0193498	0	0	0	0	0	0	0	0	0	0	0	0	0	0	0	0	0	0	0	0	0	0	0
606	T	C	0	0	0	0	0	0	0	0	0	0	0	0	0	0	0	0	0.00873439	0.0186168	0.0102575	0	0	0	0.0375235	0.0386997	0.02331	0.0539229	0.139704	0.125549	0	0.0372578	0.0351247	0	0	0	0	0	0	0.0558036	0.066072	0	0	0	0	0	0	0	0
606	T	G	0	0	0	0	0	0	0	0	0	0	0	0	0	0	0	0	0	0	0	0	0	0	0	0	0	0	0.0279408	0.0313873	0	0	0	0	0	0	0	0	0	0	0	0	0	0	0	0	0	0	0
607	A	G	0	0	0	0	0	0	0	0	0	0	0	0	0	0	0	0	0	0	0	0	0	0	0	0	0	0	0	0	0	0	0	0	0	0	0	0	0	0	0	0	0	0	0.0295334	0.0302663	0.0548847	0.0307031	0
608	C	T	0	0	0	0	0	0	0	0	0	0	0	0	0	0	0	0.0101184	0.00873439	0.00930839	0	0	0	0	0	0	0	0	0	0	0	0	0	0	0	0	0	0	0	0	0	0	0	0	0	0	0	0	0
609	C	T	0	0	0	0	0	0	0	0	0	0	0	0	0	0	0	0	0	0	0	0.0121359	0.0148943	0	0	0	0	0	0	0	0	0	0	0	0	0	0	0	0	0	0	0	0	0	0	0	0	0	0
610	A	G	0	0	0	0	0	0	0	0	0	0	0	0	0	0.0681663	0.0483949	0.0303552	0.0174688	0.00930839	0	0	0	0	0	0	0.02331	0.0269614	0	0	0	0	0	0	0	0	0	0	0	0	0	0	0	0	0	0	0	0	0
610	A	T	0	0	0	0	0	0	0	0	0	0	0	0	0	0	0	0	0	0	0	0	0	0	0	0	0	0	0	0	0	0	0	0	0	0.0196618	0.021777	0.0250941	0	0	0	0	0	0	0	0	0	0	0
611	G	A	0	0	0	0	0	0	0	0	0	0	0	0	0	0	0	0.0101184	0.0262032	0.0186168	0	0	0	0	0	0	0	0	0	0	0	0	0	0	0	0	0	0	0	0	0.099108	0.10805	0.0443754	0	0	0	0	0	0
612	T	A	0	0	0	0	0	0	0	0	0	0	0	0	0	0	0	0	0	0	0	0	0	0	0	0	0	0	0	0	0	0	0	0	0	0	0	0	0	0	0	0	0	0	0	0	0	0	0
612	T	C	0	0	0	0	0	0	0	0	0	0	0	0	0	0	0	0	0	0	0	0	0	0	0	0	0.02331	0.0269614	0	0	0	0	0	0	0	0	0	0	0	0	0	0	0	0	0	0	0	0	0
613	G	A	0	0	0	0	0	0	0	0	0	0	0	0	0	0	0.0161316	0.0303552	0.0349375	0.0186168	0	0.0121359	0.0297885	0.0176211	0	0	0	0.0269614	0.0279408	0	0.0736648	0.0745156	0	0	0	0	0	0	0	0	0	0	0	0	0	0	0	0	0
613	G	T	0	0	0	0	0	0	0	0	0	0	0	0	0	0	0	0	0.00873439	0.0186168	0.0205149	0.0242718	0.0148943	0	0	0	0	0	0	0	0	0	0	0	0	0	0	0	0	0	0	0	0	0	0	0	0	0	0
614	G	A	0	0	0	0	0	0.542005	0.588235	0	0	0	0	0	0	0	0.0161316	0.0101184	0.00873439	0	0	0	0	0	0	0.0193498	0.02331	0	0	0	0	0	0	0	0	0	0	0	0	0	0	0	0	0	0	0	0	0.0307031	0.0326797
614	G	T	0	0	0	0	0	0	0	0	0	0	0	0	0	0	0	0	0	0.00930839	0.0102575	0	0	0	0	0	0	0	0	0	0	0.0372578	0.0351247	0.0321647	0	0	0	0	0	0	0	0	0	0	0	0	0	0	0
615	C	A	0	0	0	0	0	0	0	0	0	0	0	0	0	0	0	0	0	0	0	0	0	0	0	0	0	0	0	0	0	0	0	0	0	0	0	0	0	0	0	0.0270124	0.0665631	0.0770021	0	0	0	0	0
615	C	T	0	0	0	0	0	0	0	0	0	0	0	0	0	0	0	0	0	0	0	0	0	0	0	0	0	0	0	0	0	0	0	0	0	0	0	0	0	0	0	0	0	0	0	0	0	0	0
617	T	C	0	0	0	0	0	0	0	0	0	0	0	0	0	0	0	0	0	0	0	0.0121359	0.0148943	0	0	0	0	0	0	0	0	0	0	0	0.0245098	0.0196618	0	0	0	0	0	0	0	0	0	0	0	0	0
618	A	G	0	0	0	0	0	0	0	0	0	0	0	0	0.0661376	0.0340832	0.0322633	0.0404735	0.0611407	0.0651587	0.0512873	0.0485437	0.059577	0.0528634	0	0	0	0	0	0	0	0	0	0	0	0	0	0	0	0	0	0	0	0	0	0	0	0	0
619	C	T	0	0	0	0	0	0	0	0	0	0	0	0	0	0	0.0483949	0.101184	0.104813	0.0837755	0.112832	0.145631	0.119154	0.123348	0.131332	0.174149	0.0699301	0	0	0	0.0368324	0.149031	0.105374	0.128659	0.0980392	0.21628	0.239547	0.200753	0.25413	0.111607	0.066072	0.10805	0.0443754	0	0	0	0	0.245625	0.261438
620	C	T	0	0	0	0	0	0	0	0	0	0	0	0	0	0	0	0	0.0174688	0.0186168	0.0205149	0.0121359	0.0297885	0.0176211	0.0187617	0	0	0	0	0	0	0	0.0351247	0.0643294	0.0245098	0.0196618	0	0	0	0	0	0	0	0	0	0	0	0	0
621	G	A	0	0	0	0	0	0	0	0	0	0	0	0	0	0	0	0	0	0	0	0	0.0297885	0.0352423	0.0187617	0	0	0	0.0279408	0.0313873	0	0	0	0	0	0	0	0	0	0	0	0	0	0.0256674	0.0295334	0	0	0	0
621	G	T	0	0	0	0	0	0	0	0	0	0	0	0	0	0	0	0.0101184	0.00873439	0.00930839	0	0	0	0	0	0	0	0	0	0	0	0	0	0	0	0	0	0	0	0	0	0	0	0	0	0	0	0	0
622	C	T	0	0	0	0	0	0	0	0	0	0	0	0	0	0	0	0	0.00873439	0.00930839	0.0102575	0.0121359	0	0	0	0.0193498	0.02331	0	0	0	0	0	0	0	0	0.0393236	0.043554	0.0501882	0.101652	0.0558036	0.033036	0.0540249	0.0887508	0.0770021	0.0295334	0	0	0	0
625	G	T	15	0	0	0	0	0	0	0	0	0	0.30303	0.176367	0	0	0	0.0101184	0.00873439	0	0.0102575	0.0121359	0	0.0176211	0.0187617	0	0	0	0.0838223	0.188324	0.14733	0.111773	0	0.0321647	0.122549	0.235942	0.43554	0.476788	0.43202	0.47433	0.132144	0.297137	0.820945	0.975359	1.21087	0.696126	0.384193	0.552656	1.20915
625	G	A	0	0	0	0	0	0	0	0	0	0	0	0	0	0	0.0161316	0.0101184	0	0	0	0	0	0	0	0	0	0	0	0	0	0	0	0	0	0	0	0	0	0	0	0	0	0	0	0	0	0	0
625	GG	AA	0	0	0	0	0	0	0	0	0	0	0	0	0	0	0	0	0	0	0	0	0	0	0	0	0	0	0	0	0	0	0	0	0	0	0	0	0	0	0	0	0	0	0	0	0	0	0
626	G	A	0	0	0	0	0	0	0	0	0	0	0	0	0	0	0	0	0.00873439	0.0279252	0.0205149	0	0	0	0	0	0	0	0	0	0	0	0	0	0	0	0	0	0	0	0	0	0	0	0	0	0	0	0.0653595
626	G	T	0	0	0	0	0	0	0.294118	0.390625	0	0	0	0	0	0	0	0	0	0	0	0	0	0.0176211	0.0187617	0.0193498	0.02331	0.0269614	0	0	0	0	0	0	0	0	0	0	0.025413	0.0279018	0	0	0	0	0	0.0605327	0.0548847	0	0
627	T	A	0	0	0	0	0	0	0	0	0	0	0	0	0	0	0	0	0	0	0	0	0	0	0	0	0	0	0.0279408	0.0313873	0	0	0	0	0	0	0	0	0	0	0	0	0	0	0	0	0	0	0
627	T	C	0	0	0	0	0	0	0	0	0	0	0	0	0	0	0	0	0	0	0	0	0	0	0	0	0	0	0	0	0	0	0	0	0	0	0	0	0	0	0	0	0	0	0	0	0	0	0
629	C	.	0	0	0	0	0	0	0	0	0	0	0	0	0	0	0	0	0	0	0	0	0	0.0176211	0.0187617	0	0	0	0	0	0	0	0	0	0	0	0	0	0	0	0	0	0	0	0	0	0	0	0
629	C	A	0	0	0	0	0	0	0	0	0	0	0	0	0	0	0	0	0	0	0	0	0	0	0	0	0	0	0.0279408	0.0313873	0	0	0	0	0	0	0	0	0	0	0	0	0	0	0	0	0	0	0
629	C	T	0	0	0	0	0	0	0	0	0	0	0	0	0	0.0340832	0.0161316	0.0202368	0.00873439	0.00930839	0.0102575	0	0.0297885	0.0352423	0.0375235	0.0386997	0	0	0	0	0	0	0	0	0	0.0196618	0.021777	0	0.025413	0.0279018	0	0	0	0	0	0	0	0	0
630	T	G	0	0	0	0	0	0	0	0	0	0	0	0	0	0	0	0	0	0	0	0	0	0	0	0	0	0	0	0	0	0	0.0351247	0.0321647	0	0	0	0	0	0	0	0	0	0	0	0	0	0	0
631	T	C	0	0	0	0	0	0	0	0	0	0	0	0	0	0	0	0	0	0	0	0	0	0	0	0	0	0	0	0	0.0368324	0.0372578	0	0	0	0	0	0	0	0	0	0	0	0	0	0	0	0	0
632	C	T	0	0	0	0	0	0	0	0	0	0	0	0	0	0	0	0	0	0	0	0.0121359	0.0148943	0	0	0	0	0	0	0	0	0	0	0	0	0	0	0	0	0	0	0	0	0	0	0	0	0.0307031	0.0326797
634	.	T	0	0	0	0	0	0	0	0	0	0	0	0	0	0	0	0	0	0	0	0	0	0	0	0	0	0	0	0	0	0	0	0	0	0	0	0	0	0	0	0	0	0	0	0	0	0	0
634	T	C	0	0	0	0	0	0	0	0	0	0	0	0	0	0	0	0	0	0	0	0	0	0	0.0187617	0.0193498	0	0	0	0	0	0	0	0	0	0	0	0	0	0	0	0	0	0	0	0	0	0	0
635	C	T	0	0	0	0	0	0.271003	0.294118	0	0	0	0.30303	0.176367	0.132275	0.0681663	0.0322633	0.0303552	0.0349375	0.0279252	0.0410298	0.0728155	0.0893655	0.105727	0.0938086	0.0773994	0.02331	0.0269614	0.0558815	0.094162	0.0368324	0.111773	0.105374	0.0643294	0.0735294	0.0589855	0.065331	0.0752823	0.127065	0.0837054	0	0	0	0	0	0	0	0	0
636	G	A	0	0	0	0	0	0	0	0	0	0	0	0	0	0	0	0	0	0	0	0	0	0	0	0	0	0	0	0	0	0	0	0	0	0	0	0	0.025413	0.0279018	0	0	0	0	0	0	0	0	0
637	T	C	0	0	0	0	0	0	0	0	0	0	0	0	0	0	0	0	0	0	0	0	0	0	0	0	0	0	0	0	0	0	0	0	0	0	0	0	0	0	0	0	0	0	0	0	0	0	0
639	A	C	0	0	0	0	0	0	0	0	0	0	0	0	0	0	0	0	0	0	0	0	0.0148943	0.0176211	0	0	0	0	0	0	0	0	0	0	0	0	0	0	0	0	0	0	0	0	0	0	0	0	0
640	G	A	0	0	0	0	0	0	0	0	0	0	0	0	0	0.0340832	0.0161316	0	0	0	0	0	0	0	0	0	0	0	0	0	0	0	0	0	0	0.0196618	0.021777	0	0	0	0.033036	0.0270124	0.0221877	0	0	0	0	0	0
640	G	T	0	0	0	0	0	0	0	0	0	0	0	0	0	0	0	0	0	0	0	0	0	0	0	0	0	0	0	0	0	0	0	0	0	0	0	0	0	0	0	0	0	0	0	0	0	0	0
642	A	G	0	0	0	0	0	0	0	0	0	0	0	0	0	0	0.0161316	0.0101184	0	0	0	0	0	0	0.0187617	0.0193498	0	0	0	0.0313873	0.0736648	0.111773	0.0351247	0	0	0	0	0	0	0	0.033036	0.0270124	0	0	0	0.0605327	0.0548847	0.122812	0.130719
643	C	T	0	0	0	0	0	0	0	0	0	0	0	0	0	0.0340832	0.0806582	0.0404735	0.0524063	0.0465419	0.0307724	0.0485437	0.059577	0.0881057	0.0562852	0.0580495	0.02331	0	0.0838223	0.156937	0.184162	0.111773	0	0	0	0	0.021777	0.0250941	0	0	0.033036	0.0270124	0.0221877	0	0	0	0	0	0
647	A	G	0	0	0	0	0	0	0	0	0	0	0	0	0	0	0	0	0	0	0	0	0	0	0.0187617	0.0193498	0	0	0	0	0	0	0	0	0	0	0	0	0	0	0	0	0	0	0	0	0	0	0
652	A	G	0	0	0	0	0	0	0	0	0	0	0	0	0	0	0.0161316	0.0101184	0.00873439	0.00930839	0	0	0	0	0	0	0	0	0	0	0	0	0	0	0	0	0.021777	0.0250941	0	0	0	0.0270124	0.0221877	0	0	0	0	0	0
652	A	T	0	0	0	0	0	0	0	0	0	0	0	0	0	0	0	0	0	0.0372335	0.0410298	0.0849515	0.0744713	0.0881057	0	0	0	0	0	0	0	0	0	0	0	0	0	0	0	0	0	0	0	0	0	0	0	0	0
654	G	A	0	0	0	0	0	0.271003	0.294118	0	0	0	0	0	0	0	0	0	0	0	0	0	0	0	0	0	0	0	0	0	0	0	0	0	0	0	0	0	0	0.0558036	0.066072	0.0270124	0	0	0	0	0	0	0
655	A	G	0	0	0	0	0	0	0	0	0	0	0	0	0	0	0	0	0	0	0	0	0	0	0	0	0	0	0	0	0	0	0	0	0	0.0196618	0.021777	0	0	0	0	0	0	0	0	0	0	0	0
656	G	A	0	0	0	0	0	0	0	0	0	0	0	0	0	0	0	0	0	0	0	0	0	0	0	0	0	0	0	0	0.0368324	0.0372578	0.0351247	0	0	0	0	0	0	0	0	0	0	0	0	0	0	0	0
656	G	T	0	0	0	0	0	0	0	0	0	0	0	0	0	0	0	0	0	0	0	0.0121359	0.0148943	0	0	0	0	0	0	0	0	0	0	0	0	0	0	0	0	0	0	0	0	0	0	0	0	0	0
657	C	T	0	0	0	0	0	0	0	0	0	0	0	0	0	0	0	0	0	0	0	0	0	0	0	0	0.02331	0.0269614	0	0	0	0.0372578	0.0351247	0	0.0245098	0.0196618	0.021777	0.0250941	0	0	0	0	0	0	0	0	0	0	0
658	T	C	0	0	0	0	0	0	0	0	0	0	0	0	0	0.136333	0.225843	0.172013	0.148485	0.102392	0.0820597	0.0364078	0	0	0.0187617	0.0193498	0	0	0	0	0	0	0	0	0	0	0.021777	0.0250941	0	0	0	0	0	0	0	0	0	0	0
659	G	A	0	0	0	0	0	0	0	0	0	0	0	0	0	0	0	0	0	0.0186168	0.0205149	0	0	0	0	0	0	0	0	0	0	0	0	0	0	0	0	0	0	0	0	0	0	0	0	0	0	0	0
660	G	A	0	0	0	0	0	0	0	0	0	0	0	0	0	0	0	0	0	0	0	0	0	0	0	0	0	0	0	0	0	0	0	0	0	0	0	0	0	0	0	0	0	0	0	0	0	0	0
661	T	C	0	0	0	0	0	0	0	0	0	0	0	0	0	0	0	0	0	0	0.0102575	0.0121359	0	0	0	0	0	0	0	0	0	0	0	0	0	0	0	0	0	0	0	0.0270124	0.0221877	0	0	0	0	0	0
662	G	A	0	0	0	0	0	0	0	0	0	0	0.30303	0.176367	0	0	0	0	0	0	0	0	0	0	0	0	0	0	0	0	0	0	0	0	0	0	0	0	0	0	0	0	0	0	0	0	0	0	0
662	G	T	0	0	0	0	0	0	0	0	0	0	0	0	0	0	0	0	0.0174688	0.0372335	0.0205149	0.0242718	0	0	0	0	0	0	0	0	0	0.0372578	0.0351247	0	0	0	0.021777	0.0250941	0	0	0	0	0	0	0	0	0	0	0.0326797
664	C	T	0	0	0	0	0	0	0	0	0	0	0	0	0	0	0	0	0.00873439	0.0279252	0.0307724	0.0121359	0.0148943	0.0176211	0.0187617	0.0193498	0	0.0269614	0.0558815	0.0313873	0	0	0	0.0321647	0.0245098	0.0196618	0.021777	0	0	0.0279018	0.033036	0.0270124	0.0221877	0.0256674	0	0	0	0	0.0653595
666	A	G	0	0	0	0	0	0	0	0	0	0	0	0	0	0	0	0	0	0	0	0	0	0	0	0	0	0	0	0	0	0	0	0	0	0	0	0.0250941	0.0508259	0.0558036	0	0	0	0	0	0	0	0	0
667	T	C	0	0	0	0	0	0	0	0	0	0	0	0	0	0	0	0	0	0	0	0	0	0	0	0	0	0	0	0	0	0	0.0351247	0.0321647	0	0	0	0	0	0	0	0	0	0	0	0	0	0	0
668	A	T	0	0	0	0	0	0	0	0	0	0	0	0	0	0	0	0	0	0	0	0	0	0	0	0	0	0	0	0	0	0	0	0	0	0	0	0	0	0	0	0.0270124	0.0221877	0	0	0	0	0	0
669	G	A	0	0	0	0	0	0	0	0	0	0	0	0	0	0	0.0161316	0.0101184	0.00873439	0	0	0	0	0	0	0	0	0	0	0	0	0	0	0	0	0	0	0	0.025413	0.0279018	0	0	0	0.0256674	0.0295334	0	0.0274424	0.0307031	0
669	G	T	0	0	0	0	0	0	0	0	0	0	0	0	0	0	0	0.0202368	0.0174688	0.0186168	0	0	0	0	0	0	0	0	0	0	0	0	0	0	0	0	0	0	0	0	0	0	0	0	0	0	0	0	0
669	GTT	...	0	0	0	0	0	0	0	0	0	0	0	0	0	0.0340832	0.0483949	0.0303552	0.0174688	0.0279252	0.0307724	0.0242718	0	0	0.0562852	0.0967492	0.0699301	0.0539229	0.0279408	0	0	0	0	0	0	0	0	0	0	0	0	0.0270124	0.0221877	0	0	0	0	0	0
670	T	C	0	0	0	0	0	0	0	0	0	0	0	0	0	0	0	0.0101184	0.00873439	0	0	0	0	0	0	0	0	0	0	0	0	0	0	0	0	0	0	0	0	0	0	0	0	0	0	0	0	0	0
672	A	T	0	0	0	0	0	0	0	0	0	0	0	0	0	0	0	0	0	0	0	0	0	0	0	0	0	0	0	0	0	0	0	0	0	0	0	0	0	0	0	0	0	0	0	0	0	0	0
672	ACGGCGCCGATC	............	0	0	0	0	0	0	0	0	0	0	0	0	0	0	0	0	0	0	0.0410298	0.0970874	0.148943	0.140969	0.0750469	0	0	0	0	0	0	0	0	0	0	0	0	0	0	0	0	0	0	0	0	0	0	0	0
673	C	T	0	0	0	0	0	0	0	0	0	0	0	0	0	0	0.0161316	0.0202368	0.0174688	0.0186168	0	0.0121359	0.059577	0.123348	0.150094	0.0386997	0	0.0269614	0.0279408	0	0	0	0	0	0	0	0.065331	0.150565	0.127065	0.0837054	0.066072	0.0540249	0.0443754	0.0256674	0.0590667	0.121065	0.164654	0.0921093	0.0653595
674	G	A	0	0	0	0	0	0	0	0	0	0	0	0	0	0	0	0	0	0	0	0	0	0	0	0	0	0	0	0	0	0	0	0	0.0245098	0.0196618	0.021777	0	0	0	0	0	0	0	0	0	0	0	0
674	G	T	0	0	0	0	0	0	0	0	0	0	0	0	0	0	0	0	0	0	0	0	0	0	0	0	0	0	0	0	0	0	0	0	0	0	0	0	0	0	0	0	0	0	0	0	0	0	0
675	G	A	0	0	0	0	0	0	0	0	0	0	0	0	0	0	0.0161316	0.0101184	0	0	0	0	0	0	0	0	0	0	0	0	0	0	0	0	0	0	0	0	0	0	0	0	0	0	0.0295334	0.0302663	0	0	0
675	G	C	0	0	0	0	0	0	0	0	0	0	0	0	0	0	0	0.0101184	0.00873439	0	0	0	0	0	0	0	0	0	0	0	0	0	0	0	0	0	0	0	0	0	0	0	0	0	0	0	0	0	0
675	G	T	0	0	0	0	0	0	0	0	0	0	0	0	0	0	0	0	0	0	0	0.0121359	0.0148943	0.0176211	0	0	0	0	0	0	0	0	0	0	0	0	0	0	0	0	0	0	0	0	0	0	0	0	0
676	C	T	0	0	0	0	0	0	0	0	0	0	0	0	0	0	0	0	0.00873439	0.0186168	0.0205149	0.0242718	0.0148943	0	0	0	0	0	0	0	0	0	0.0702494	0.257317	0.441176	0.353913	0.108885	0.0250941	0	0	0	0.0270124	0.0221877	0	0	0	0	0	0.0653595
677	G	A	0	0	0	0	0	0	0	0	0	0	0	0.176367	0.0661376	0	0	0	0.0174688	0.0186168	0.0205149	0.0364078	0.059577	0.0528634	0.0187617	0	0.02331	0.0539229	0.0279408	0	0	0	0	0.0321647	0.0245098	0	0	0	0	0	0	0	0	0.0256674	0.0295334	0	0	0	0
677	GC	AT	0	0	0	0	0	0	0	0	0	0	0	0	0	0	0	0	0	0	0	0	0	0	0	0	0	0	0	0	0	0	0	0	0	0	0	0	0	0	0	0	0	0	0	0	0	0	0
678	C	T	0	0	0	0	0	0	0	0	0	0	0	0	0	0	0	0	0	0.00930839	0.0102575	0.0121359	0.0297885	0.0352423	0.0938086	0.0773994	0	0.0539229	0.0558815	0.0313873	0	0	0	0.0321647	0.0245098	0	0	0	0	0	0	0	0	0	0	0	0	0	0
679	C	A	0	0	0	0	0	0	0	0	0	0	0	0	0	0	0	0	0.00873439	0.00930839	0	0	0	0	0	0	0	0	0	0	0	0	0	0	0	0	0	0	0	0	0	0	0	0	0	0	0.0548847	0.122812	0.0653595
679	C	T	0	0	0	0	0	0	0	0	0	0	0	0	0	0	0.0161316	0.0202368	0.0349375	0.0186168	0.0307724	0.0242718	0	0	0	0	0	0	0	0	0	0	0	0	0	0	0	0	0	0	0	0	0	0	0	0	0	0	0
680	G	A	0	0	0	0	0	0	0	0	0	0	0	0	0	0	0	0	0.0262032	0.0465419	0.0410298	0.0121359	0.0148943	0	0.0562852	0.0773994	0.04662	0.0269614	0	0	0	0	0	0	0	0	0	0.0250941	0.025413	0.0279018	0	0.0270124	0.0221877	0	0	0	0	0	0
680	G	T	0	0	0	0	0	0	0	0	0	0	0	0	0	0	0	0.0101184	0.00873439	0	0	0	0	0	0	0	0	0	0	0	0	0	0	0	0	0	0	0	0	0	0	0	0	0	0	0	0	0	0
681	A	G	0	0	0	0	0	0	0	0	0	0	0	0	0	0	0	0	0	0	0	0	0.0148943	0.0176211	0	0	0	0.0269614	0.0279408	0.0313873	0.0368324	0.0372578	0.737619	0.900611	0.637255	0.235942	0.087108	0.200753	0.127065	0.0279018	0	0	0	0	0	0	0	0.153516	0.163399
682	T	C	0	0	0	0	0	0	0	0	0	0	0	0	0	0	0	0	0	0	0	0	0	0	0.0187617	0.0193498	0	0	0.0279408	0.0313873	0	0	0	0	0	0	0	0	0	0	0	0	0	0	0	0	0	0	0
683	C	T	0	0	0	0	0.917431	0.542005	0.294118	0.390625	0.485437	0	0	0	0	0	0.0161316	0.0404735	0.0611407	0.0372335	0.0410298	0.0728155	0.0446828	0.0352423	0.0750469	0.116099	0.13986	0.0539229	0	0	0.0368324	0.186289	0.52687	0.48247	0.196078	0.0786473	0.087108	0.100376	0.101652	0.0558036	0.16518	0.459211	0.77657	0.975359	0.590667	0.423729	0.301866	0.429843	0.326797
684	TAAAGTCAT	.........	0	0	0	0	0	0	0	0	0	0	0	0	0	0	0	0	0	0.00930839	0.0102575	0	0	0	0	0	0	0	0	0	0	0	0	0	0	0	0	0	0	0	0	0	0	0	0	0	0	0	0
685	A	G	0	0	0	0	0	0	0	0	0	0	0	0	0	0	0	0	0	0	0	0	0	0	0	0	0	0	0	0	0	0	0	0	0	0	0	0	0	0	0	0	0	0	0	0	0	0	0
685	AA	..	0	0	0	0	0	0	0	0	0	0	0	0	0	0	0	0	0	0	0	0	0	0	0	0	0	0	0	0	0	0	0	0	0	0	0	0	0	0	0	0	0	0	0	0	0	0	0
685	AAA	...	0	0	0	0	0	0	0	0	0	0	0	0	0	0	0	0	0	0	0	0	0	0	0	0	0	0	0	0	0	0	0	0	0	0	0	0.0501882	0.0508259	0.0279018	0	0	0	0	0	0	0	0	0
685	AAAGTC	......	0	0	0	0	0	0	0	0	0	0	0	0	0	0	0	0	0	0	0	0	0	0	0	0	0	0	0	0	0	0	0	0	0	0.0196618	0.021777	0.0250941	0	0	0	0	0	0	0	0	0	0	0
686	AAGTCATTT	.........	10	0	0	0	0.458716	0.271003	0	0	0	0	0	0	0	0.0340832	0.59687	0.556511	0.541532	0.539886	0.430813	0.461165	0.580876	0.422907	0.300188	0.367647	0.559441	0.404422	0.307348	0.282486	0.110497	0.186289	0.245873	0.289482	0.294118	0.235942	0.174216	0.150565	0.25413	0.223214	0.198216	0.324149	0.266252	0.282341	0.147667	0.363196	0.658617	0.521953	1.27451
686	A	G	0	0	0	0	0	0	0	0	0	0	0	0	0	0	0	0	0	0.00930839	0.0102575	0	0	0	0	0	0	0	0	0	0	0	0	0	0	0	0	0	0	0	0	0	0	0	0	0	0	0	0
687	A	G	0	0	0	0	0	0	0	0	0	0	0	0	0	0	0	0	0	0	0	0	0	0	0	0	0	0	0	0	0	0	0	0	0	0	0	0	0	0	0	0	0	0	0	0	0	0	0
688	G	T	0	0	0	0	0	0	0	0	0	0	0	0	0	0	0	0	0	0	0	0	0	0	0	0	0	0	0	0	0	0	0	0	0	0	0	0	0	0	0	0	0	0	0	0	0	0	0
689	T	.	0	0	0	0	0	0	0	0	0	0	0	0	0	0	0	0	0	0	0	0	0	0	0	0	0	0	0	0	0	0	0	0	0	0	0	0.0501882	0.0508259	0.0279018	0	0	0	0	0	0	0	0	0
689	T	C	0	0	0	0	0	0	0	0	0	0	0	0	0	0	0	0	0	0	0	0.0121359	0.0148943	0	0	0	0	0	0	0	0	0	0	0	0	0	0	0	0	0	0	0	0	0	0	0	0	0	0
689	TC	..	0	0	0	0	0	0	0	0	0	0	0	0	0	0	0	0	0	0	0	0	0	0	0	0	0	0	0	0	0	0	0	0	0	0	0	0	0	0	0	0	0	0	0	0	0	0	0
690	C	T	0	0	0	0	0	0	0	0	0	0	0	0	0	0	0	0	0.00873439	0.00930839	0.0205149	0.0242718	0	0	0.0187617	0.0193498	0	0	0	0	0	0	0	0	0	0	0	0	0	0	0	0	0	0	0	0	0	0	0
691	A	C	0	0	0	0	0	0	0	0	0	0	0	0	0	0	0	0	0	0	0	0	0	0.0176211	0.0187617	0	0	0	0.0279408	0.0313873	0.0368324	0	0	0	0	0	0	0	0	0	0	0	0	0	0	0	0	0	0
691	A	G	0	0	0	0	0	0	0	0	0	0	0	0	0	0	0	0	0	0	0	0	0	0	0.0187617	0.0193498	0	0	0	0.0313873	0.0368324	0	0	0	0	0	0	0	0	0	0	0	0	0	0	0	0	0	0
691	A	T	0	0	0	0	0	0	0	0	0	0	0.30303	0.176367	0	0	0	0	0	0	0	0	0	0	0	0	0	0	0	0	0	0	0	0	0	0	0	0	0	0	0	0	0	0	0	0	0	0	0
691	ATTTGA	......	0	0	0	0	0	0	0	0	0	0	0	0	0	0	0	0	0	0	0	0	0	0	0	0	0	0	0	0	0	0	0	0	0	0	0	0.0501882	0.0508259	0.0279018	0	0	0	0	0	0	0	0	0
692	TT	AA	0	0	0	0	0	0	0	0	0	0	0	0	0	0	0	0	0.00873439	0.00930839	0.0102575	0	0	0	0	0	0	0	0	0	0	0	0	0	0	0	0	0	0	0	0	0	0	0	0	0	0	0	0
692	TTTG	....	0	0	0	0	0	0	0	0	0	0	0	0	0	0	0	0	0	0	0	0	0	0	0	0	0	0	0	0	0	0	0	0	0	0	0	0	0	0	0	0	0	0	0	0	0	0	0
693	T	A	0	0	0	0	0	0	0	0	0	0	0	0	0	0	0	0	0	0	0	0	0	0	0	0	0	0	0	0	0	0	0	0	0	0	0	0	0	0	0	0	0	0	0	0	0	0	0
693	T	C	0	0	0	0	0	0	0	0	0	0.436681	0.30303	0	0	0	0	0	0	0.00930839	0.0102575	0	0	0	0	0	0	0	0	0	0	0	0	0	0	0	0	0	0	0	0	0	0	0	0	0	0	0	0
693	T	G	0	0	0	0	0	0	0	0	0	0	0	0	0	0	0	0	0	0	0	0	0	0	0	0.0193498	0.02331	0.0269614	0	0	0	0	0	0	0	0	0	0	0	0	0	0	0	0	0	0	0	0	0
694	T	A	0	0	0	0	0	0	0	0	0	0	0	0	0	0	0	0	0	0.00930839	0.0102575	0	0	0	0	0	0	0	0	0	0	0	0	0	0	0	0	0	0	0	0	0	0.0221877	0.0256674	0.0295334	0	0	0	0
694	T	C	0	0	0	0	0	0	0	0	0	0	0	0	0	0	0	0	0	0	0	0	0	0.0176211	0.0375235	0.0386997	0	0	0	0	0	0	0	0	0	0	0	0	0	0	0	0	0	0	0	0	0	0	0
695	G	A	0	0	0	0	0	0	0	0	0	0	0	0	0	0	0	0	0	0	0	0	0	0	0	0	0	0	0	0	0	0	0	0	0	0.0196618	0.021777	0.0250941	0	0	0	0	0	0	0	0	0	0	0
695	G	T	0	0	0	0	0	0	0	0	0	0	0	0	0	0	0	0	0	0	0	0	0	0	0	0	0	0	0	0	0	0	0	0	0	0	0	0	0	0	0	0	0	0	0	0	0	0	0
696	A	C	20	0	0	0	0	0	0	0	0	0	0	0	0	0	0	0	0	0	0	0.0242718	0.10426	0.123348	0.0750469	0.0580495	0.04662	0	0.0279408	0.251099	0.478821	0.33532	0.140499	0.48247	0.367647	0.314589	0.740418	1.53074	1.80432	1.39509	1.51966	0.99946	0.554693	0.795688	0.886001	0.756659	0.411636	0.521953	0.751634
697	C	.	0	0	0	0	0	0	0	0	0	0	0	0	0	0	0	0	0	0	0	0	0	0	0	0	0	0	0	0	0	0	0	0	0	0	0	0	0	0	0	0	0	0	0	0	0	0	0
697	C	A	0	0	0	0	0	0	0	0	0	0	0	0	0	0	0	0	0	0	0	0	0	0	0	0	0	0	0	0	0	0	0	0	0	0	0	0	0	0	0	0	0	0	0	0	0	0	0
697	C	T	0	0	0	0	0	0	0	0	0	0	0	0	0	0	0	0.0202368	0.0174688	0	0	0	0	0	0.0187617	0.0193498	0	0	0	0	0	0	0	0	0	0	0	0	0	0	0	0	0	0	0	0	0	0	0
700	A	C	0	0	0	0	0	0	0	0	0	0	0	0	0	0	0	0	0	0	0	0	0	0	0	0	0	0	0	0	0	0	0	0	0	0	0	0	0	0	0	0	0	0	0	0	0	0.0307031	0.0326797
700	A	G	0	0	0	0	0	0	0	0	0	0	0	0	0	0	0	0.0101184	0.0262032	0.0186168	0.0307724	0.0121359	0	0	0	0	0	0	0	0	0	0	0	0	0	0	0	0	0	0	0	0	0	0	0	0	0	0	0
700	A	T	0	0	0	0	0	0	0	0	0	0	0	0	0	0	0.0161316	0.0101184	0	0	0	0	0	0	0	0	0	0	0	0	0	0	0	0	0	0	0	0	0	0	0	0	0	0	0	0	0	0	0
701	G	A	0	0	0	0	0	0	0	0	0	0	0	0	0	0	0	0	0	0	0	0	0	0	0	0	0	0.0269614	0.0279408	0	0	0	0	0	0	0	0	0	0	0	0	0	0	0	0	0	0	0	0
701	G	T	0	0	0	0	0	0	0	0	0	0	0	0	0	0	0.0161316	0.0202368	0.0174688	0.0465419	0.0512873	0.0121359	0	0.0176211	0.0187617	0	0	0	0	0	0	0.0372578	0.0351247	0.096494	0.0735294	0.0196618	0.021777	0	0	0	0	0	0.0221877	0.0256674	0	0	0.0274424	0.0307031	0
703	C	T	0	0	0	0	0	0	0	0	0	0	0	0	0	0	0	0	0.00873439	0.0186168	0.0102575	0.0242718	0.0446828	0.0176211	0.0375235	0.0386997	0	0	0.0838223	0.094162	0.0736648	0	0	0	0	0	0	0.0501882	0.0762389	0.0837054	0	0	0	0	0	0	0	0	0
704	G	A	0	0	0	0	0	0	0	0	0	0	0	0	0	0	0	0	0	0	0	0	0	0	0	0.0193498	0.04662	0.0808843	0.0558815	0.0313873	0.0368324	0.0745156	0.0702494	0.096494	0.0980392	0.0393236	0	0.301129	0.304956	0	0.033036	0.162075	0.110939	0	0	0	0	0	0
705	A	G	0	0	0	0	0	0	0	0	0	0	0	0	0	0	0	0	0	0	0	0	0	0	0	0	0	0	0	0	0	0	0	0	0	0	0	0	0	0	0	0	0	0	0.0590667	0.0605327	0	0	0
706	C	A	0	0	0	0	0	0	0	0	0	0	0	0	0	0	0	0	0	0	0	0	0	0	0	0	0	0	0	0	0	0.0372578	0.0351247	0	0	0	0	0	0	0	0	0	0	0	0	0	0	0	0
706	C	T	0	0	0	0	0	0	0	0	0	0	0	0	0	0	0	0	0	0	0	0	0	0	0	0	0	0	0	0	0.0368324	0.0372578	0	0	0	0.0196618	0.021777	0.0250941	0	0.0279018	0.033036	0	0	0.0256674	0.0295334	0.0302663	0	0	0
707	G	A	0	0	0	0	0	0	0	0	0	0	0	0	0	0	0	0	0	0	0	0	0	0	0	0	0	0	0	0	0	0	0	0	0	0	0	0	0	0	0.033036	0.0270124	0.0221877	0	0	0	0	0	0
709	G	A	10	0	4.16667	1.66667	0.458716	0	0	0	0	0	0	0	0	0	0	0	0	0	0	0	0	0	0	0	0	0	0	0	0	0	0	0	0	0	0	0	0.025413	0.0279018	0.066072	0.0540249	0	0.0513347	0.147667	0.121065	0	0	0
709	G	T	0	0	0	0	0	0	0	0	0	0	0	0	0	0	0	0	0	0	0	0	0	0	0	0	0	0	0	0	0	0	0	0	0	0	0	0.0250941	0.0508259	0.0279018	0.033036	0	0	0	0	0	0	0	0
710	C	A	0	0	0	0	0	0	0	0	0	0	0	0	0	0	0	0	0	0.00930839	0.0102575	0.0121359	0	0	0	0	0	0	0	0	0	0	0	0	0	0	0	0	0	0	0	0	0	0	0	0	0	0	0
710	C	T	0	0	0	0	0	0	0	0	0	0	0	0	0	0	0	0	0	0	0	0	0.0148943	0.0176211	0.0187617	0.0193498	0	0	0	0	0	0	0	0	0	0	0	0	0	0	0	0	0	0	0	0	0	0	0
711	T	A	0	0	0	0	0	0	0	0	0	0	0	0	0.0661376	0.0340832	0	0	0	0	0	0	0	0	0	0	0	0	0	0	0	0	0	0	0	0	0	0	0	0	0	0	0	0	0	0	0	0	0
711	T	C	0	0	0	0	0	0	0	0	0	0	0	0	0	0	0	0	0	0	0	0	0	0	0	0	0	0	0	0	0	0	0	0	0	0	0	0	0	0	0	0	0	0	0	0	0	0.0307031	0.0326797
712	T	A	0	0	0	0	0	0	0	0	0	0	0	0	0	0	0	0	0	0	0	0	0	0	0	0	0	0	0	0	0	0	0	0	0	0	0	0	0	0.0279018	0.033036	0.0270124	0.0221877	0	0	0	0	0	0
712	T	C	0	0	0	0	0	0	0	0	0	0	0	0	0	0	0	0	0	0	0	0	0	0	0	0	0	0	0	0	0	0	0	0	0	0	0	0	0	0	0	0	0	0	0	0	0.0274424	0.0307031	0
712	T	G	0	0	0	0	0	0	0	0	0	0	0	0	0	0	0	0	0	0	0	0	0	0	0	0	0	0	0	0	0	0	0	0	0	0	0	0	0	0	0	0	0	0	0	0	0	0	0
713	G	A	0	0	0	0	0	0	0	0	0	0	0	0	0	0	0	0	0	0	0	0	0	0	0	0	0	0	0	0	0	0	0	0	0	0	0	0	0	0	0	0	0	0	0	0	0	0	0
713	G	T	0	0	0	0	0	0	0	0	0.485437	0.436681	0	0	0	0	0	0	0.00873439	0.00930839	0.0102575	0.0121359	0	0	0	0.0386997	0.16317	0.161769	0.0558815	0.125549	0.0736648	0	0.0351247	0.0321647	0	0	0	0.0752823	0.101652	0.0837054	0	0	0	0	0	0	0	0	0
714	G	A	0	0	0	0	0	0	0	0	0	0	0	0	0	0	0	0	0	0	0	0.0121359	0.0148943	0	0.0375235	0.0580495	0.02331	0	0	0	0	0	0	0	0	0	0	0	0	0	0	0	0	0	0	0	0	0	0
714	G	T	0	0	0	0	0	0	0	0	0	0	0	0	0	0	0	0	0	0	0	0	0	0	0	0	0	0	0	0	0	0	0	0	0	0	0	0	0	0	0	0.0270124	0.0221877	0	0	0	0	0	0
715	C	T	0	0	0	0	0	0	0	0	0	0	0	0	0	0	0	0	0	0	0	0	0	0	0.0187617	0.0193498	0.02331	0.0539229	0.0558815	0.0627746	0.0368324	0.0745156	0.105374	0.192988	0.269608	0.452222	0.587979	0.55207	0.635324	0.585938	0.363396	0.216099	0.199689	0.256674	0.383934	0.33293	0.246981	0.214922	0
716	A	G	0	0	0	0	0	0	0	0	0	0	0	0	0	0	0	0	0	0	0	0	0	0	0	0	0	0	0.195585	0.47081	0.405157	0	0	0	0	0	0	0	0	0	0	0	0	0	0	0	0	0	0
717	C	T	0	0	0	0	0	0	0	0	0	0	0	0	0	0	0	0	0	0	0	0.0121359	0.0148943	0	0	0	0	0	0	0.0627746	0.0736648	0	0	0	0	0	0	0	0	0	0	0	0	0	0	0	0	0	0
718	T	A	0	0	0	0	0	0	0	0	0	0	0	0	0	0	0	0	0	0	0	0	0	0	0	0	0	0	0	0	0	0	0	0	0	0	0	0	0	0	0	0	0	0	0	0	0	0	0
718	T	C	0	0	0	0	0	0	0	0	0	0	0	0	0	0	0	0	0	0	0	0	0	0	0	0	0	0.0269614	0.0279408	0.0313873	0	0	0	0	0	0	0	0	0	0	0	0	0	0	0	0	0	0	0
720	A	G	0	0	0	0	0	0	0	0	0	0	0	0	0	0	0	0	0	0	0	0.0121359	0.0148943	0	0	0	0	0	0	0	0	0	0	0	0	0	0	0	0	0	0	0	0	0	0	0	0	0	0
721	T	C	0	0	0	0	0	0	0	0	0	0	0	0	0	0.0340832	0.0322633	0.0303552	0.0436719	0.0372335	0.0307724	0.0242718	0	0	0	0	0	0	0	0	0	0	0	0.0321647	0.0245098	0	0	0	0	0	0	0	0	0	0	0	0	0	0
722	C	A	0	0	0	0	0	0	0	0	0	0	0	0	0	0	0	0	0	0	0	0	0	0	0	0	0	0	0	0	0	0	0	0	0	0	0	0.0501882	0.0508259	0.0279018	0	0	0	0	0	0	0	0	0
722	C	T	0	0	0	0	0	0	0	0	0	0	0	0	0	0	0	0.0101184	0.00873439	0.00930839	0	0	0	0	0	0	0	0	0	0	0	0	0	0	0	0	0	0	0	0	0.033036	0.0270124	0	0	0	0	0	0	0
723	C	T	0	0	0	0	0	0	0	0	0	0	0	0	0	0	0	0	0	0	0	0	0	0.0176211	0.0187617	0	0	0	0	0	0	0	0	0	0	0	0	0	0	0	0	0	0	0	0	0	0	0	0
724	TTA	CAT	0	0	0	0	0	0	0	0	0	0	0	0	0	0	0	0	0	0	0	0	0	0	0	0	0	0	0	0	0	0	0	0	0	0	0	0	0	0	0	0	0	0	0	0	0	0	0
725	T	C	0	0	0	0	0	0	0	0	0	0	0	0	0	0	0	0	0	0	0	0	0	0	0	0	0	0	0	0	0	0	0	0	0	0	0	0	0	0	0	0	0	0	0	0	0.0274424	0.0307031	0
727	T	C	0	0	0	0	0	0	0	0	0	0	0	0	0	0	0	0	0	0.00930839	0.0102575	0.0121359	0	0	0	0	0	0	0	0	0	0	0	0	0	0	0	0	0	0	0	0	0	0	0.0295334	0.0302663	0	0	0
729	A	C	0	0	0	0	0	0	0	0	0	0	0	0	0	0	0	0	0	0	0	0	0	0	0	0	0	0	0	0	0	0	0	0	0	0	0	0	0	0	0	0	0	0	0	0	0	0	0
730	A	C	0	0	0	0	0	0	0	0	0	0	0	0	0	0	0	0	0	0	0	0	0	0	0	0	0	0	0	0	0	0.0372578	0.0351247	0	0	0	0	0	0	0	0	0	0	0	0	0	0	0	0
730	A	T	0	0	0	0	0	0	0	0	0	0	0	0	0	0	0	0	0	0	0	0	0	0	0	0	0	0	0	0	0	0	0	0	0	0	0	0	0	0	0	0	0	0	0	0	0	0	0
732	A	C	0	0	0	0	0	0	0	0	0	0	0	0	0	0	0	0	0	0	0	0	0	0	0	0	0	0	0	0	0	0	0	0	0	0	0	0	0	0	0	0	0	0	0.0295334	0.0302663	0.0274424	0	0
732	A	G	0	0	0	0	0	0	0	0	0	0	0	0	0	0	0	0	0	0	0	0	0	0	0	0	0	0	0	0	0	0	0	0	0	0	0	0	0	0	0	0	0	0	0	0	0	0	0
732	ATTTTCAAG	.........	0	0	0	0	0	0	0	0	0	0	0	0.352734	0.198413	0.0340832	0	0	0	0	0	0	0	0	0	0	0	0	0	0	0	0	0	0	0	0	0	0	0	0	0	0	0	0	0	0	0	0	0
733	T	C	0	0	0	0	0	0	0	0	0	0	0	0	0	0	0	0	0	0	0	0	0	0	0	0	0	0	0	0	0	0	0	0	0	0	0	0	0	0	0	0	0.0221877	0.0256674	0.0295334	0	0	0	0
734	T	C	0	0	0	0	0	0	0	0	0	0	0	0	0	0	0	0	0	0	0	0	0.0148943	0.0176211	0	0	0	0	0	0	0	0	0	0	0	0	0	0	0	0	0	0	0	0	0	0	0	0	0
735	T	A	0	0	0	0	0	0	0	0	0	0	0	0	0	0	0	0	0	0	0	0	0	0	0	0	0	0	0	0	0	0	0	0	0	0	0	0	0	0	0	0	0	0	0	0	0	0	0
736	T	C	0	0	0	0	0	0	0	0	0	0	0	0	0	0	0	0	0.00873439	0.00930839	0.0102575	0	0	0	0	0	0	0	0	0	0	0	0	0	0	0	0	0	0	0	0	0	0	0	0	0	0	0	0
737	CAAGAAAACTGG	............	0	0	0	0	0	0	0	0	0	0	0	0	0	0	0	0	0	0	0	0	0	0	0	0	0	0	0	0	0	0	0	0	0	0	0	0	0	0	0	0	0	0	0.0295334	0.0302663	0	0	0
739	A	C	0	0	0	0	0	0	0	0	0	0	0	0	0	0	0	0	0	0	0	0	0	0	0	0	0	0	0	0	0	0	0	0	0	0	0	0	0	0	0	0	0	0	0	0	0	0	0
739	A	G	0	0	0	0	0	0	0	0	0	0	0	0	0	0	0	0	0	0	0	0.0242718	0.0297885	0.0352423	0.0375235	0	0	0.0269614	0.0279408	0.0627746	0.0736648	0	0	0	0	0	0	0	0	0	0	0	0	0	0	0	0	0	0
740	G	A	0	0	0	0	0	0	0	0	0	0	0	0	0	0	0	0	0	0	0.0102575	0.0121359	0	0	0	0	0	0	0	0	0	0	0	0	0	0	0	0	0	0	0	0	0	0	0	0	0	0	0
741	AA	TC	0	0	0	0	0	0	0	0	0	0	0	0	0	0	0	0	0	0	0	0	0	0	0	0	0	0	0	0	0	0	0	0	0	0	0	0	0	0	0	0	0	0	0	0	0	0	0
742	A	G	0	0	0	0	0	0	0	0	0	0	0	0	0	0	0	0	0	0	0	0	0	0	0	0	0	0	0	0	0	0	0	0	0	0.0393236	0.065331	0.0501882	0.0508259	0.0279018	0.033036	0	0	0	0	0	0	0	0
744	A	G	0	0	0	0	0	0	0	0	0	0	0	0	0	0	0	0	0	0	0	0	0.0148943	0.0176211	0	0	0	0	0	0	0	0	0	0	0	0	0	0	0	0	0	0	0	0	0	0	0	0	0
745	C	A	0	0	0	0	0	0	0	0	0	0	0	0	0	0	0	0	0	0	0	0	0	0	0	0	0	0	0	0	0	0	0	0	0	0	0	0	0	0	0	0	0	0	0	0	0	0	0
745	C	T	0	0	0	0	0.917431	0.542005	0	0	0	0	0	0	0	0	0	0	0	0.00930839	0.0102575	0.0485437	0.059577	0.0528634	0	0	0.02331	0.0269614	0	0	0.0736648	0.0745156	0	0.0321647	0.0490196	0.0786473	0.043554	0.150565	0.127065	0	0.099108	0.0810373	0	0	0.0295334	0.0302663	0.0274424	0.0307031	0
747	G	T	0	0	0	0	0	0	0	0	0	0	0	0	0	0	0	0	0	0	0	0	0	0	0	0	0.04662	0.0539229	0	0	0	0	0	0	0	0	0	0	0	0	0	0	0	0	0	0	0	0	0
748	G	T	0	0	0	0	0	0	0	0	0	0	0	0	0	0	0	0	0	0	0	0	0	0	0	0	0	0	0	0	0	0.0372578	0.0351247	0	0	0	0	0	0	0	0	0	0	0	0	0	0	0	0
749	A	G	0	0	0	0	0	0	0	0	0	0	0	0	0	0	0	0	0	0	0	0	0	0	0	0	0	0	0	0	0	0	0	0	0	0	0	0	0	0	0	0	0	0	0	0	0.0274424	0.0307031	0
749	A	T	0	0	0	0	0	0	0	0	0	0	0	0	0	0	0	0.0101184	0.00873439	0	0	0	0	0	0	0	0	0	0	0	0	0	0	0	0	0	0	0	0	0	0	0	0	0	0	0	0	0	0
751	C	T	0	0	0	0	0	0	0	0	0	0	0	0	0	0.0340832	0.0322633	0.0101184	0	0.0186168	0.0512873	0.0606796	0	0	0	0	0	0.0808843	0.0838223	0.094162	0	0	0.0351247	0.0321647	0	0	0.043554	0.0501882	0.0508259	0.0279018	0	0	0	0	0	0	0.0274424	0.0307031	0
753	C	T	0	0	0	0	0	0	0	0	0	0	0	0	0	0	0	0	0.00873439	0.00930839	0	0	0.0297885	0.0528634	0.0187617	0.0193498	0.02331	0.0269614	0	0	0	0	0	0	0	0	0	0	0	0	0	0	0	0	0	0	0	0	0
758	C	T	0	0	0	0	0	0	0	0	0	0	0	0	0	0	0	0	0	0	0	0	0	0	0	0	0	0	0	0	0	0	0	0	0	0	0	0	0	0	0	0	0	0	0	0	0	0	0
760	T	C	0	0	0	0	0	0	0	0	0	0	0	0	0	0	0	0	0	0	0	0	0	0	0	0	0	0	0	0	0	0	0	0	0	0.0393236	0.043554	0	0	0	0	0	0	0	0	0	0	0	0
761	A	G	0	0	0	0	0	0	0	0	0	0	0	0	0	0.102249	0.0806582	0.0404735	0.0436719	0.0558503	0.0512873	0.0121359	0	0	0	0	0	0	0.0279408	0.0313873	0	0	0	0	0	0	0	0	0	0	0	0	0	0.0513347	0.206734	0.151332	0	0	0
762	G	A	0	0	0	0	0	0	0	0	0	0	0	0	0	0	0	0	0	0	0	0	0	0	0	0	0	0	0	0	0	0	0	0	0	0	0	0	0	0	0	0	0	0	0	0	0	0	0
763	C	A	0	0	0	0	0	0	0	0	0	0	0	0	0	0	0.0161316	0.0101184	0	0	0	0	0	0	0	0	0	0	0	0	0	0	0	0	0	0	0	0	0	0	0	0	0	0	0	0	0	0	0
763	C	T	0	0	0	0	0	0	0	0	0	0	0	0	0	0	0	0	0	0	0	0	0	0	0	0	0	0	0	0	0	0	0	0	0	0	0	0.0250941	0.025413	0	0	0	0	0	0	0	0	0	0
766	T	C	0	0	0	0	0	0	0	0	0	0	0	0	0	0	0	0	0	0	0	0	0	0.0176211	0.0187617	0	0	0	0	0	0	0	0	0	0	0	0	0	0	0	0	0	0	0	0	0	0	0	0
767	G	A	0	0	0	0	0	0	0	0	0	0	0	0	0	0	0	0	0	0	0	0	0	0	0	0	0	0	0	0	0	0	0	0	0	0	0	0	0	0	0	0	0	0	0	0	0	0	0
768	G	A	0	0	0	0	0	0	0	0	0	0	0	0	0	0	0	0	0	0	0	0	0	0	0	0	0	0	0	0	0	0	0	0	0	0	0	0	0	0	0	0	0	0	0	0	0	0	0
769	T	C	0	0	0	0	0	0	0	0	0	0	0	0	0	0	0	0	0	0	0	0	0	0	0	0	0	0	0	0	0	0	0.0351247	0.0321647	0	0	0	0	0	0	0	0	0	0	0	0	0	0	0
771	T	C	0	0	0	0	0	0	0	0	0	0	0	0	0	0	0	0	0	0	0	0	0	0	0	0.0580495	0.0699301	0	0	0	0	0	0	0	0	0	0	0	0	0	0	0	0	0	0	0	0	0	0
772	T	A	0	0	0	0	0	0	0	0	0	0	0	0	0	0	0	0	0	0	0	0	0	0	0	0	0	0	0	0	0	0	0	0	0	0	0	0	0	0	0	0	0	0	0	0	0	0	0
772	T	C	0	0	0	0	0	0	0	0	0	0	0	0	0	0	0	0	0	0	0	0	0	0	0	0.0193498	0.02331	0.0269614	0	0	0	0	0	0	0	0	0	0	0	0	0	0	0.110939	0.154004	0.2658	0.33293	0.439078	0.49125	0.751634
773	A	G	0	0	0	0	0	0	0	0	0	0	0	0	0	0	0	0	0	0	0	0	0	0	0	0	0	0	0	0	0	0	0	0	0	0	0	0	0	0	0	0	0	0	0	0	0	0	0
774	C	A	0	0	0	0	0	0	0	0	0	0	0	0	0	0	0	0	0	0	0	0	0	0	0	0	0	0	0	0	0	0	0	0	0	0	0	0.0250941	0.025413	0	0	0	0	0	0	0	0	0	0
774	C	T	0	0	0	0	0	0	0	0	0	0	0	0	0	0	0	0	0	0	0	0	0	0	0	0	0	0	0	0	0	0	0	0	0	0.0196618	0.021777	0	0	0	0	0	0	0	0	0	0	0	0
775	C	T	5	0	0	0	0	0	0	0	0	0	0	0	0	0	0.0483949	0.0404735	0.0262032	0	0	0	0.0148943	0.0176211	0	0	0	0	0	0	0.662983	1.08048	0.983491	0.096494	0.343137	0.412898	0.239547	0.125471	0.025413	0.0558036	0.033036	0	0	0	0.0295334	0.0302663	0	0	0
775	C	.	0	0	0	0	0	0	0	0	0	0	0	0	0	0	0	0	0	0	0	0	0	0	0	0	0	0	0	0	0	0.0372578	0.0351247	0	0	0	0	0	0	0	0	0	0	0	0	0	0	0	0
777	G	A	0	0	0	0	0	0	0	0	0	0	0	0	0	0	0	0	0	0	0	0	0	0	0	0	0	0	0	0	0	0.0372578	0.0351247	0	0	0	0	0	0	0	0	0	0	0	0	0	0	0	0
778	T	C	0	0	0	0	0	0	0	0	0	0	0	0	0	0	0	0	0	0	0	0	0	0	0	0	0	0	0	0	0	0	0	0	0	0	0	0	0	0	0	0	0	0	0	0	0	0	0
778	T	G	0	0	0	0	0	0	0	0	0	0	0	0	0	0	0	0	0	0	0	0	0	0	0	0	0	0	0	0	0	0	0	0	0	0	0	0	0	0	0	0	0	0	0	0	0	0	0
779	G	A	0	0	0	0	0	0	0	0	0	0	0	0	0	0.0340832	0.0161316	0	0	0	0	0	0	0	0	0	0	0	0	0	0	0	0	0	0	0	0	0	0	0	0	0	0	0	0	0	0	0	0
779	G	C	0	0	0	0	0	0	0	0	0	0	0	0	0	0	0	0.0101184	0.00873439	0	0	0	0	0	0	0	0	0	0	0	0	0	0	0	0	0	0	0	0	0	0	0	0	0	0	0	0	0	0
780	A	G	0	0	0	0	0	0	0	0	0	0	0	0	0	0	0	0	0	0	0	0	0	0	0	0	0	0	0	0	0	0	0	0	0	0	0	0	0	0	0	0	0	0	0	0	0	0	0
781	A	G	0	0	0	0	0	0	0	0	0	0	0	0	0	0	0	0.0101184	0.00873439	0	0	0	0	0	0	0	0	0	0	0	0	0	0	0	0	0	0	0	0	0	0	0	0	0	0	0	0	0	0
781	A	T	0	0	0	0	0	0	0	0	0	0	0	0	0	0	0	0	0	0	0	0	0	0	0	0	0	0	0	0	0	0	0	0	0	0	0	0	0	0	0	0	0	0	0	0	0	0	0
782	C	T	0	0	0	0	0	0	0	0	0	0	0	0	0	0	0	0	0	0	0	0	0	0	0	0	0	0	0	0	0	0	0	0	0	0	0	0	0	0	0	0	0	0	0	0	0	0	0
784	C	T	0	0	0	0	0	0	0	0	0	0	0	0	0	0	0	0	0	0	0	0.0849515	0.163837	0.123348	0.168856	0.174149	0.0932401	0.0808843	0.111763	0.094162	0	0	0	0	0	0	0	0	0	0	0	0	0	0	0	0	0	0	0
786	T	A	0	0	0	0	0	0	0	0	0	0	0	0	0	0	0	0	0	0	0	0	0	0	0	0	0	0	0	0	0	0	0	0	0	0	0	0	0	0	0	0	0	0	0	0	0	0	0
787	G	T	0	0	0	0	0	0	0	0	0	0	0	0	0	0	0	0.0101184	0.00873439	0	0	0	0	0	0	0	0	0	0	0	0	0	0	0	0	0	0	0	0	0	0	0	0	0	0	0	0	0	0
788	C	T	0	0	0	0	0	0	0	0	0	0	0	0	0	0	0	0	0	0	0	0	0	0	0	0.0193498	0.02331	0.0269614	0	0	0	0	0	0	0	0	0	0	0	0	0	0	0	0	0	0	0	0	0.0653595
789	G	A	0	0	0	0	0	0	0	0	0	0	0	0	0	0	0	0	0	0	0	0	0	0	0	0	0	0	0	0.0313873	0.0368324	0	0	0	0	0	0	0	0	0	0	0	0	0	0	0	0	0	0
792	A	G	0	0	0	0	0	0	0	0	0	0	0	0	0	0	0	0	0	0	0	0	0	0	0	0	0	0.0269614	0.0279408	0	0	0	0	0	0	0	0	0	0	0	0	0	0	0	0	0	0	0	0
793	G	A	0	0	0	0	0	0	0	0	0	0	0	0	0	0	0	0	0	0	0	0	0	0	0	0	0	0	0	0	0	0	0	0	0	0	0	0	0	0	0	0	0.0221877	0.0256674	0.0295334	0.0302663	0.0274424	0	0
793	G	T	0	0	0	0	0	0	0	0	0	0	0	0	0	0	0	0	0	0	0	0	0	0	0	0	0	0.0269614	0.0279408	0	0	0	0	0	0	0	0	0	0	0	0	0	0	0	0	0	0.0274424	0.0307031	0
794	C	A	0	0	0	0	0	0	0	0	0	0	0	0	0	0	0	0	0	0	0	0	0	0	0	0	0	0	0	0	0	0	0	0	0	0	0	0.0250941	0.025413	0	0	0	0	0	0	0	0	0	0
794	C	T	0	0	0	0	0	0	0	0	0	0	0	0	0	0	0	0	0	0	0	0	0	0	0	0	0	0	0	0	0	0	0	0	0	0	0	0	0	0	0	0	0	0	0	0	0	0	0.0326797
796	T	C	0	0	0	0	0	0	0	0	0	0	0	0	0	0	0	0	0	0	0	0	0	0	0	0	0	0	0	0	0.0368324	0.0372578	0	0	0	0	0	0	0	0	0	0	0	0	0	0	0	0	0
798	A	G	0	0	0	0	0	0	0	0	0	0	0	0	0	0	0	0	0	0	0	0	0.0148943	0.0176211	0.0187617	0	0	0	0	0	0	0	0	0.0321647	0.0245098	0	0.021777	0.0501882	0.0508259	0.0279018	0	0	0	0	0	0	0	0	0
799	C	T	0	0	0	0	0	0	0	0	0	0	0	0	0	0.0681663	0.112921	0.0607103	0	0.00930839	0.0102575	0.0242718	0.0446828	0.0352423	0	0	0	0.0269614	0.0558815	0.094162	0.0736648	0	0	0.0321647	0.0245098	0.0196618	0.043554	0.0250941	0	0	0	0	0.0221877	0.0256674	0	0.0302663	0.0274424	0.0307031	0.0326797
800	G	A	0	0	0	0	0	0	0	0	0	0	0	0	0	0	0	0	0	0	0	0	0	0	0	0	0	0	0	0	0	0	0	0	0	0	0	0	0	0	0	0	0	0	0	0	0	0	0
800	G	T	0	0	0	0	0	0	0	0	0	0	0	0	0	0	0	0.0101184	0.00873439	0	0	0	0	0	0	0	0	0	0	0	0	0	0	0	0	0	0	0	0	0	0	0	0	0	0	0	0	0	0
802	A	C	0	0	0	0	0	0	0	0	0	0	0	0	0	0	0	0	0	0	0	0	0	0	0	0	0	0	0	0	0	0	0	0	0	0	0	0.0250941	0.025413	0.0279018	0	0	0	0	0	0	0	0	0
802	A	G	0	0	0	0	0	0	0	0	0	0	0	0	0	0	0	0	0	0	0	0.0121359	0.0148943	0	0	0	0	0	0	0	0	0	0	0	0	0	0	0	0	0	0	0	0.0443754	0.102669	0.0886001	0.0302663	0	0	0
805	G	A	0	0	0	0	0	0	0	0	0	0	0	0	0	0	0	0	0	0	0	0	0.0148943	0.0176211	0.0187617	0.0193498	0	0.0269614	0.0279408	0	0	0	0	0.0321647	0.0245098	0	0	0	0	0	0	0	0	0	0	0	0	0	0
805	G	C	0	0	0	0	0	0	0	0	0	0	0	0	0	0	0	0	0	0	0	0	0	0	0	0	0	0	0	0	0	0	0	0	0	0	0	0	0	0	0	0	0	0	0	0	0	0	0
805	G	T	0	0	0	0	0	0	0	0	0	0	0	0	0	0	0	0	0	0	0	0	0	0	0	0	0	0	0	0	0	0	0	0	0	0	0	0	0	0	0	0	0	0	0	0	0	0	0
806	G	A	0	0	0	0	0	0	0	0	0	0	0	0	0	0	0	0	0	0.00930839	0.0102575	0.0121359	0.0297885	0.0352423	0	0	0	0	0	0	0	0	0.0702494	0.0643294	0	0	0	0	0	0	0	0	0	0	0	0.0605327	0.0548847	0.0307031	0
807	C	T	0	0	0	0	0	0	0	0	0	0	0	0	0	0	0	0	0	0	0	0	0	0	0	0	0	0	0	0	0	0	0	0	0	0	0	0	0	0	0	0	0	0	0	0	0	0	0
808	A	T	0	0	0	0	0	0	0	0	0	0	0	0	0	0	0	0	0	0	0	0.0121359	0.0148943	0	0	0	0	0	0	0	0	0	0	0	0.0490196	0.0393236	0.021777	0.0250941	0.025413	0.0279018	0.033036	0.0540249	0.0443754	0.0513347	0.118133	0.090799	0	0	0
809	T	A	0	0	0	0	0	0	0	0	0	0	0	0	0	0	0.0161316	0.0101184	0	0	0	0	0	0.0528634	0.0750469	0.0386997	0.04662	0.0269614	0.0558815	0.0627746	0.0368324	0	0	0	0	0	0	0	0	0	0	0	0	0	0	0	0	0	0
809	T	C	0	0	0	0	0	0	0	0	0	0	0	0	0	0	0	0	0.00873439	0.0186168	0.0205149	0.0242718	0.0446828	0.0176211	0.0187617	0.0193498	0	0.0269614	0.0279408	0	0	0	0	0	0	0	0	0	0	0	0	0	0.0221877	0.102669	0.0886001	0	0	0	0
810	A	G	0	0	0	0	0	0	0	0	0	0	0	0	0	0	0	0	0	0	0.0102575	0.0242718	0.0148943	0	0	0	0	0	0.0279408	0.0313873	0	0	0	0	0	0.0196618	0.021777	0	0	0	0	0	0	0	0	0	0	0	0
811	C	G	0	0	0	0	0	0	0	0	0	0	0	0	0	0	0	0	0	0	0	0	0	0	0	0	0	0	0	0	0	0	0	0	0	0	0	0	0	0	0	0	0	0	0	0	0	0	0
811	C	T	0	0	0	0	0	0	0	0	0	0	0	0	0	0	0	0	0	0.00930839	0.0102575	0	0	0	0	0	0	0	0	0	0	0	0	0	0	0	0.021777	0.0250941	0	0	0	0	0.0221877	0.0256674	0	0.0302663	0.0274424	0	0
813	C	A	0	0	0	0	0	0	0	0	0	0	0	0	0	0	0	0	0	0	0	0	0.0297885	0.0352423	0.0187617	0	0	0	0	0	0	0	0	0	0	0	0	0	0	0	0	0	0	0	0	0	0	0	0
814	T	C	0	0	0	0	0	0	0	0	0	0	0	0	0	0	0	0	0	0	0	0	0	0	0.0187617	0.0193498	0	0	0	0	0	0	0	0.0321647	0.0245098	0	0	0	0	0	0	0	0	0	0	0	0	0	0
815	C	T	0	0	0	0	0	0.271003	0.294118	0	0	0	0	0	0	0	0	0.0101184	0.0262032	0.0372335	0.0410298	0.0364078	0.0446828	0.0352423	0	0.0193498	0.02331	0	0	0	0	0.149031	0.210748	0.128659	0.122549	0.0786473	0.087108	0.250941	0.406607	0.697545	0.726792	0.189087	0.0887508	0.102669	0.236267	0.393462	0.439078	0.276328	0.0653595
816	G	A	0	0	0	0	0	0	0	0	0	0	0	0	0	0	0	0.0101184	0.00873439	0	0	0	0	0	0	0	0.02331	0.0269614	0	0	0	0	0	0	0	0	0	0	0	0	0	0	0	0	0	0	0	0	0
817	C	T	0	0	0	0	0	0	0	0	0	0	0	0	0	0	0	0.0101184	0.00873439	0	0	0	0	0	0	0	0.02331	0.0269614	0	0	0	0	0	0	0	0	0	0	0	0	0	0.0270124	0.0221877	0	0	0	0	0	0
818	T	C	0	0	0	0	0	0	0	0	0	0	0	0	0	0	0	0	0	0.00930839	0.0102575	0	0	0	0	0	0	0	0	0	0	0	0	0	0	0	0	0	0	0	0	0	0	0	0	0	0	0	0
820	T	C	0	0	0	0	0	0	0	0	0	0	0	0	0	0	0	0	0	0	0	0	0	0	0	0	0	0	0	0	0	0	0	0	0	0	0	0	0	0	0	0	0	0	0	0	0	0	0
823	C	A	0	0	0	0	0	0	0	0	0	0	0	0	0	0	0	0	0	0	0	0	0	0	0	0	0	0	0	0	0	0	0	0	0	0	0	0	0	0	0	0	0	0	0	0	0	0	0
823	C	T	0	0	0	0	0	0	0	0	0	0	0	0	0	0	0.0483949	0.0404735	0.0174688	0.0279252	0.0820597	0.182039	0.148943	0.0352423	0.0562852	0.251548	0.30303	0.350499	0.139704	0.188324	0.110497	0.260805	0.316122	0.192988	0.0490196	0.0393236	0.065331	0.150565	0.177891	0.0558036	0.066072	0.0810373	0.0665631	0.0513347	0.0590667	0.0302663	0	0.0307031	0.0653595
826	T	C	0	0	0	0	0	0	0.294118	0.390625	0	0	0	0	0	0	0	0	0	0	0	0	0	0	0	0	0.02331	0.0269614	0	0	0	0	0	0	0	0	0	0	0	0	0	0	0	0	0	0	0	0	0
829	C	T	10	0	0	0	0	0	0	1.17188	1.45631	0.436681	0	0	0	0	0.0161316	0.0202368	0.0524063	0.0930839	0.0820597	0.0728155	0.0744713	0.105727	0.187617	0.232198	0.30303	0.18873	0.223526	0.345261	0.478821	0.633383	0.280998	0.0643294	0.367647	0.43256	0.195993	0.0752823	0.127065	0.139509	0.066072	0.0810373	0.110939	0.0513347	0.0590667	0.423729	0.548847	0.49125	0.424837
831	A	G	0	0	0	0	0	0	0	0	0	0	0	0	0	0	0	0	0	0	0	0	0	0	0	0	0	0	0	0	0	0	0	0	0	0	0	0	0	0	0	0	0	0	0	0	0	0	0
832	C	T	10	0	0	0	0	0	0	0	0	0	0	0	0.0661376	0.102249	0.0483949	0.0404735	0.0349375	0.0372335	0.0102575	0.0121359	0.0297885	0.0176211	0.0375235	0.0967492	0.11655	0.0539229	0	0.0627746	0.110497	0.223547	0.140499	0.160823	0.122549	0.0983091	0.065331	0.0501882	0	0.0279018	0.066072	0.189087	0.177502	0.0513347	0.0295334	0	0.219539	0.49125	0.359477
833	T	C	40	0	0	0	0	0	0	0	0	0	0	0	0	0.0340832	0.709792	1.16361	1.16167	0.837755	0.72828	0.509709	0.387251	0.246696	0.187617	0.251548	0.25641	0.512267	2.03968	3.29567	3.46225	3.42772	2.8451	1.44741	0.269608	0.471884	0.827526	0.752823	0.25413	0.30692	0.264288	0.756348	0.621256	0.693018	0.531601	0.181598	0.301866	0.245625	0.0980392
834	T	A	0	0	0	0	0	0	0	0	0	0	0	0	0	0	0	0	0	0	0	0	0	0	0	0	0	0	0	0	0	0	0	0	0	0	0	0	0	0	0	0	0	0	0	0	0	0	0
834	T	C	0	0	0	0	0	0	0	0	0	0	0	0	0	0	0	0	0	0	0	0	0	0	0	0	0	0	0	0	0	0	0	0	0	0	0	0	0	0	0	0	0	0	0	0	0	0	0
834	T	G	0	0	0	0	0	0	0	0	0	0	0	0	0	0	0	0.0101184	0.00873439	0.00930839	0	0	0	0	0	0	0	0	0	0	0	0	0	0	0	0	0	0	0	0	0	0	0	0	0	0	0	0	0
835	C	T	0	0	0	0	0	0	0	0	0	0	0	0	0	0.0340832	0.0322633	0.0101184	0	0.00930839	0.0307724	0.0849515	0.134048	0.0881057	0.0938086	0.0773994	0.0932401	0.107846	0.0558815	0.0313873	0.0368324	0	0.0351247	0.321647	0.490196	0.412898	0.391986	0.326223	0.279543	0.279018	0.066072	0.0270124	0.0221877	0.0256674	0	0.0302663	0.192097	0.276328	0.392157
837	G	T	0	0	0	0	0	0	0	0	0	0	0	0	0	0	0	0	0	0	0	0	0	0	0	0	0	0	0	0	0	0	0	0	0	0.0196618	0.021777	0	0	0	0	0	0	0	0	0	0	0	0
838	T	C	0	0	0	0	0	0	0	0	0	0	0	0	0	0	0	0	0	0	0	0	0	0	0	0	0	0	0	0	0	0.0372578	0.0351247	0	0	0	0	0	0	0	0	0	0	0	0	0	0	0	0
839	G	A	0	0	0	0	0	0	0	0	0	0	0	0	0	0	0	0	0	0	0.0102575	0.0121359	0	0	0	0	0	0	0	0	0	0	0	0	0	0	0	0	0	0	0	0.0270124	0.0221877	0	0	0	0	0	0
839	G	T	0	0	0	0	0	0	0	0	0	0	0	0	0	0	0	0	0	0	0	0	0	0	0	0	0	0	0	0	0	0	0	0	0	0	0	0.0250941	0.025413	0	0	0	0	0	0	0	0	0	0
840	G	A	0	0	0	0	0	0	0	0	0	0	0	0	0	0	0	0	0	0	0	0	0	0	0	0.0193498	0.02331	0	0	0	0	0	0	0.0321647	0.0245098	0.0393236	0.021777	0	0	0	0	0	0	0	0	0	0	0	0
841	C	T	0	0	0	0	0	0	0	0	0	0	0	0	0	0	0	0	0	0	0	0.0121359	0.0148943	0	0	0	0	0	0	0	0	0	0	0.096494	0.147059	0.117971	0.021777	0.0250941	0.0508259	0.0558036	0.033036	0.0540249	0.0665631	0.0256674	0	0	0.0274424	0.0307031	0
842	C	T	0	0	0	0	0	0	0	0	0	0	0	0	0	0.0340832	0.0322633	0.0202368	0.00873439	0	0	0	0	0	0	0	0.02331	0.0269614	0	0	0	0	0	0	0	0	0	0	0	0	0	0	0	0	0	0	0	0	0.0326797
843	C	T	0	0	0	0	0	0	0	0	0	0	0	0	0.132275	0.0681663	0.0322633	0	0	0	0.0205149	0.0364078	0.059577	0.0352423	0	0	0	0.0269614	0.0279408	0.0313873	0	0	0	0	0.0245098	0.0196618	0.087108	0.125471	0.0508259	0	0	0.0270124	0.0665631	0.0513347	0	0	0	0.307031	0.326797
844	T	A	0	0	0	0	0	0	0	0	0	0	0	0	0	0	0	0	0	0.00930839	0.0102575	0	0	0	0	0	0	0	0	0.0313873	0.0368324	0	0	0	0	0.0393236	0.043554	0	0	0	0	0	0	0	0	0	0	0	0
844	T	C	0	0	0	0	0	0	0	0	0	0	0	0	0	0	0	0	0	0	0	0	0	0	0	0	0	0	0	0	0	0	0	0	0	0	0	0	0	0.0558036	0.066072	0	0	0	0	0	0	0	0
844	T	G	0	0	0	0	0	0	0	0	0	0	0	0	0	0	0	0	0	0	0	0	0	0	0.0187617	0.0193498	0	0	0.0838223	0.094162	0.110497	0	0	0	0	0	0	0	0	0	0	0	0	0	0	0	0	0	0
845	G	A	0	0	0	0	0	0	0	0	0	0	0	0	0	0	0	0	0	0	0	0	0	0	0	0	0	0	0	0	0	0	0	0	0	0	0	0	0	0	0	0	0	0	0	0	0	0	0
845	G	T	0	0	0	0	0	0	0.294118	0.390625	0	0	0	0	0	0	0.0161316	0.0202368	0.00873439	0	0	0	0	0.0176211	0.0187617	0	0	0	0	0	0	0.0372578	0.0351247	0	0	0	0	0	0	0	0	0	0	0	0	0	0	0	0
847	T	C	0	0	0	0	0	0	0	0	0	0	0	0	0	0	0	0	0	0	0	0	0	0	0	0	0	0	0	0	0	0	0	0	0	0	0	0	0	0	0	0	0	0	0	0	0	0	0
847	T	G	0	0	0	0	0	0	0	0	0	0	0	0	0	0	0	0	0	0	0	0	0	0	0	0	0	0.0269614	0.111763	0.094162	0.0368324	0	0	0	0	0	0	0	0	0	0	0	0	0	0	0	0	0	0
850	C	T	0	0	0	0	0	0	0	0	0	0	0	0	0	0	0.0322633	0.0505919	0.0349375	0.00930839	0.0102575	0.0121359	0	0	0	0	0	0	0	0	0	0	0.0351247	0.0321647	0	0	0	0	0	0	0	0.0270124	0.0221877	0.0256674	0	0.0302663	0.0274424	0	0
851	T	A	0	0	0	0	0	0	0	0	0	0	0	0	0	0	0	0	0	0	0	0	0	0	0	0	0	0	0	0	0	0	0	0	0	0	0	0	0	0	0	0	0	0	0	0	0	0	0
851	T	C	0	0	0	0	0	0	0	0	0	0	0	0	0	0	0	0	0	0	0	0	0	0.0176211	0.0187617	0.0193498	0	0	0	0	0	0	0	0	0	0	0	0	0	0	0	0	0	0	0	0	0	0	0
853	C	T	0	0	0	0	0	0	0	0	0	0	0	0	0	0	0	0	0	0	0	0.0121359	0.0148943	0	0.0562852	0.0580495	0	0	0	0	0	0	0	0	0	0.0393236	0.065331	0.0752823	0.025413	0	0.066072	0.297137	0.244065	0.0770021	0.0590667	0.0302663	0.0548847	0.0921093	0.0326797
854	C	T	0	0	0	0	0	0	0	0	0	0	0	0	0	0	0	0	0.00873439	0.0186168	0.0512873	0.0485437	0.0297885	0.0176211	0	0.0386997	0.04662	0.0269614	0	0	0	0	0.0351247	0.192988	0.588235	0.747149	0.587979	0.225847	0.0762389	0.0837054	0.033036	0	0	0	0	0.0302663	0.0548847	0.0307031	0.0326797
855	C	A	0	0	0	0	0	0	0	0	0	0	0	0	0	0	0	0	0	0	0	0	0	0	0	0	0	0	0	0	0	0	0	0	0.0245098	0.0196618	0	0	0	0	0	0	0	0	0	0	0	0	0
856	T	A	0	0	0	0	0	0	0	0	0	0	0	0	0	0	0	0	0	0	0.0102575	0.0121359	0	0	0	0	0	0	0	0	0	0	0	0	0	0	0	0	0	0	0	0	0	0	0	0	0	0	0
856	T	C	0	0	0	0	0	0	0	0	0	0	0	0	0	0	0	0	0	0	0	0	0	0	0	0	0	0	0	0	0	0	0	0	0	0	0	0	0	0.0279018	0.033036	0	0	0	0	0	0	0	0
857	C	T	0	0	0	0	0	0	0	0	0	0	0	0	0	0	0	0	0	0.00930839	0.0102575	0	0	0	0	0	0	0	0	0	0	0	0	0	0	0	0	0	0	0	0	0	0	0	0	0	0	0	0
860	G	A	0	0	0	0	0	0	0	0	0	0	0	0	0	0	0	0	0	0	0.0102575	0.0121359	0.0148943	0.0176211	0.0187617	0	0	0	0	0	0	0	0	0	0	0	0	0	0	0	0	0	0	0	0	0	0	0	0
861	A	G	0	0	0	0	0	0	0	0	0	0	0	0	0	0	0	0	0	0	0	0	0	0	0	0	0	0	0	0	0	0	0	0	0	0	0	0	0	0	0	0	0	0	0	0	0	0	0
861	A	T	0	0	0	0	0	0	0	0	0	0	0	0	0	0	0	0	0	0	0	0	0	0	0.0562852	0.0580495	0	0	0	0	0	0	0	0	0	0	0	0	0	0	0	0	0	0	0	0	0	0	0
862	G	A	0	0	0	0	0	0	0	0	0	0	0	0	0	0	0	0	0	0	0	0	0	0	0	0	0	0	0	0	0	0	0	0	0	0	0	0	0	0	0	0	0	0	0	0	0	0	0
862	G	T	0	0	0	0	0	0	0	0	0	0	0	0	0	0	0	0	0	0	0	0	0	0	0	0.0580495	0.0699301	0.0808843	0	0	0	0	0	0	0	0	0	0	0	0	0	0	0	0	0	0.0302663	0.0274424	0	0
865	C	T	0	0	0	0	0	0.271003	0.588235	0.390625	0	0	0	0	0	0	0	0	0	0	0	0	0.0148943	0.0176211	0	0	0	0	0	0	0	0	0	0	0	0	0	0	0	0	0	0	0	0	0	0	0	0	0
866	A	G	0	0	0	0	0	0	0	0	0	0	0	0	0	0	0	0	0	0	0	0	0	0	0	0	0	0	0	0	0	0	0	0	0	0	0.021777	0.0250941	0.0508259	0.0279018	0	0	0	0	0	0	0	0.0614062	0.0653595
868	T	C	0	0	0	0	0	0	0	0	0	0	0	0	0	0	0	0	0	0	0	0	0	0	0.0187617	0.0193498	0	0	0	0	0	0	0	0	0	0	0	0	0	0	0	0	0	0	0	0	0	0	0
870	A	G	0	0	0	0	0	0	0	0	0	0	0	0	0	0	0	0	0	0	0	0	0	0	0.0187617	0.0193498	0.02331	0	0	0	0	0	0	0	0	0	0	0	0	0	0	0	0	0	0	0	0	0	0
871	A	G	0	0	0	0	0	0	0.294118	0.390625	0	0	0	0	0	0	0	0	0	0	0	0	0	0	0	0	0	0	0	0	0	0	0	0	0	0	0.021777	0.0250941	0.0508259	0.0279018	0	0	0	0	0	0	0	0	0
871	A	T	0	0	0	0	0	0	0	0	0	0	0	0	0	0	0	0	0	0	0	0	0	0	0	0	0	0	0	0	0	0	0	0	0	0	0	0	0	0	0	0	0	0	0	0.0605327	0.0823271	0.0614062	0
872	G	A	0	0	0	0	0	0	0	0	0	0	0	0	0	0	0	0	0	0.00930839	0.0102575	0	0	0	0	0	0	0	0	0	0	0	0	0	0	0	0	0	0	0	0	0	0	0	0	0	0	0	0
872	G	C	0	0	0	0	0	0	0	0	0	0	0	0	0	0	0	0	0	0	0	0.0121359	0.0148943	0	0	0	0	0	0	0	0	0	0	0	0	0	0	0	0	0	0	0	0	0	0	0	0	0	0
872	G	T	0	0	0	0	0	0	0	0	0	0	0	0	0	0	0	0	0	0	0.0102575	0.0121359	0	0	0.0187617	0.0193498	0.02331	0	0	0	0	0	0	0.0643294	0.0735294	0.0196618	0.021777	0	0	0	0.033036	0.10805	0.155314	0.179671	0.147667	0.0302663	0.0548847	0.0921093	0.0980392
872	GACCTTCTAGCACGTGCTGGTAAA	........................	0	0	0	0	0	0	0	0	0	0	0	0	0	0	0	0	0	0	0	0	0	0	0	0	0	0	0	0	0	0	0	0	0	0	0	0	0	0	0	0	0	0	0	0	0	0	0
873	A	G	0	0	0	0	0	0	0	0	0	0	0	0	0	0	0	0	0	0	0.0102575	0.0242718	0.0744713	0.0881057	0.0375235	0.0386997	0.04662	0.0269614	0.0279408	0	0	0	0	0	0	0	0	0	0	0	0	0	0	0	0	0	0	0	0
874	C	A	0	0	0	0	0	0	0	0	0	0	0	0	0	0	0	0	0	0	0	0.0121359	0.0148943	0.0176211	0	0	0	0	0	0	0	0	0	0	0	0	0	0	0	0	0	0	0	0	0	0	0	0	0
874	C	T	0	0	0	0	0	0	0	0	0	0	0	0	0	0	0.0161316	0.0101184	0.00873439	0	0	0	0	0.0528634	0.0750469	0.135449	0.0699301	0.0269614	0.0279408	0.0627746	0.0736648	0.0372578	0.0702494	0.0643294	0	0	0	0	0.025413	0.0279018	0.033036	0.0540249	0.0665631	0.0513347	0.0295334	0.090799	0.0548847	0	0
875	C	A	0	0	0	0	0	0	0	0	0	0	0	0	0	0	0	0.0101184	0.0262032	0.0186168	0	0	0	0	0	0	0	0	0	0	0	0	0	0	0	0	0	0	0	0	0	0	0	0	0	0	0	0	0
875	C	T	0	0	0	0	0	0	0	0	0	0	0	0	0	0	0.0322633	0.0303552	0.0349375	0.0279252	0.0205149	0.0364078	0.0148943	0.0528634	0.0375235	0	0	0.0808843	0.139704	0.125549	0	0.0372578	0.0702494	0.0643294	0.0980392	0.0983091	0.065331	0.0250941	0.025413	0	0	0	0	0.0256674	0.0295334	0.0302663	0.0548847	0.0614062	0
877	T	G	0	0	0	0	0	0	0	0	0	0	0	0	0	0	0	0	0	0	0	0	0	0	0	0	0	0	0	0	0	0	0	0	0	0	0	0	0	0	0	0	0	0	0	0	0	0	0
877	TC	AT	0	0	0	0	0	0	0	0	0	0	0	0	0	0	0	0	0	0	0	0	0	0	0	0	0	0	0	0	0	0	0	0	0	0	0	0	0	0	0	0	0	0	0	0	0	0	0
878	C	A	0	0	0	0	0	0	0	0	0	0	0	0	0	0.0340832	0.0161316	0	0	0	0	0	0	0	0	0	0	0	0	0	0	0	0	0	0	0	0	0	0	0	0	0	0	0	0	0	0	0	0
878	C	T	0	0	0	0	0	0	0	0	0	0	0	0	0	0	0	0	0	0	0	0	0	0	0	0	0	0	0	0	0	0	0	0	0	0	0	0	0	0	0	0	0	0.0513347	0.0590667	0	0	0	0
880	A	G	0	0	0	0	0	0	0	0	0	0	0	0	0	0	0	0	0	0	0	0	0	0	0	0	0	0	0	0	0	0	0	0	0	0	0	0	0	0	0	0	0	0	0	0	0	0	0
881	G	A	0	0	0	0	0	0	0	0	0	0	0	0	0	0	0	0	0	0	0	0	0	0	0.0187617	0.0193498	0	0.0539229	0.0558815	0	0	0	0	0	0	0	0	0	0	0	0	0	0	0	0	0	0	0	0
881	G	T	0	0	0	0	0	0	0	0	0	0	0	0	0	0	0	0	0	0	0	0	0	0	0	0	0	0	0	0	0	0	0.0351247	0.0321647	0	0	0	0	0	0	0	0	0	0	0	0	0	0	0
882	C	A	0	0	0	0	0	0	0	0	0	0	0	0	0	0	0	0	0	0	0	0	0	0	0	0	0	0	0	0	0	0	0	0	0.0245098	0.0196618	0	0	0	0	0	0	0	0	0	0	0	0	0
882	C	T	0	0	0	0	0	0	0	0	0	0	0	0	0	0	0	0	0	0.00930839	0.0205149	0.0121359	0.0148943	0	0	0	0	0	0	0	0	0	0.0351247	0.0643294	0.0980392	0.117971	0.087108	0.100376	0.228717	0.334821	0.297324	0.135062	0.133126	0.0770021	0.0590667	0.0605327	0.0274424	0.184219	0.294118
883	A	C	0	0	0	0	0	0	0	0	0	0	0	0	0	0	0	0	0	0	0	0.0121359	0.0148943	0	0	0	0	0	0	0	0	0	0	0	0	0	0	0	0	0	0	0	0	0	0	0	0	0	0
883	A	G	0	0	0	0	0	0	0	0	0	0	0	0	0	0	0	0	0	0	0	0	0	0	0	0	0	0	0	0	0	0	0	0	0	0	0	0	0	0	0	0	0	0	0	0	0	0	0
883	A	T	0	0	0	0	0	0	0	0	0	0	0	0	0	0	0	0	0	0	0	0	0	0	0	0	0	0	0	0	0	0	0	0	0	0	0	0	0	0	0	0	0	0	0	0	0	0	0
884	C	T	5	0	0	0	0	0	0	0	0	0	0.606061	1.0582	0.859788	0.681663	0.451686	0.323788	0.235828	0.223401	0.143604	0.0970874	0.0893655	0.15859	0.150094	0.638545	0.769231	0.107846	0.335289	0.439422	0.368324	0.223547	0.140499	0.0321647	0	0.0196618	0.043554	0.0250941	0	0	0.16518	0.162075	0.0221877	0.0513347	0.0295334	0.0302663	0.0274424	0.0921093	0.0980392
884	C	A	0	0	0	0	0	0	0	0	0	0	0	0	0	0	0	0.0101184	0.00873439	0	0	0	0	0	0	0	0	0	0	0	0	0	0	0	0	0	0	0	0	0	0	0	0	0	0	0	0	0	0
884	C	G	0	0	0	0	0	0	0	0	0	0	0	0	0	0	0	0	0	0	0	0	0	0	0	0	0	0	0	0	0.0368324	0.0372578	0.0351247	0	0	0	0	0	0	0	0	0	0	0	0	0	0	0	0
885	G	T	0	0	0	0	0	0	0	0	0	0	0	0	0	0.0340832	0.0161316	0	0	0	0	0	0	0	0.0187617	0.0773994	0.0932401	0	0.0279408	0.0313873	0	0	0.0351247	0.0321647	0	0	0	0	0	0	0	0	0	0	0	0	0	0	0
886	T	C	0	0	0	0	0	0	0	0	0	0	0	0	0	0	0	0	0	0	0	0	0	0	0	0.0193498	0.02331	0	0	0	0	0	0	0	0	0	0	0	0	0	0	0	0	0	0	0	0	0	0
888	C	T	0	0	0	0	0	0	0	0	0	0	0	0	0	0	0	0	0	0	0	0	0.0148943	0.0176211	0	0	0	0	0	0.0313873	0.0368324	0	0	0	0	0	0	0	0	0	0	0.0270124	0.0221877	0	0	0	0	0	0
889	T	C	0	0	0	0	0	0	0	0	0	0	0	0	0	0	0	0	0	0	0	0.0121359	0.0148943	0	0.0187617	0.0193498	0.02331	0	0	0	0	0	0	0	0	0	0	0	0	0	0	0	0	0	0	0	0	0	0
892	T	.	0	0	0	0	0	0	0	0	0	0	0	0	0	0	0	0	0	0	0	0	0	0	0	0	0	0	0	0	0	0	0	0	0	0	0	0	0	0	0	0	0	0	0	0	0	0	0
892	T	C	0	0	0	0	0	0	0	0	0	0	0	0	0	0	0	0	0.00873439	0.00930839	0	0	0	0	0	0	0	0	0	0	0	0	0	0	0	0	0	0	0	0	0	0	0	0	0	0	0	0	0
894	A	G	0	0	0	0	0	0	0	0	0	0	0	0	0	0	0	0	0	0	0	0	0	0	0	0	0	0	0	0	0	0	0	0	0	0	0.021777	0.0250941	0.0508259	0.0558036	0	0	0	0	0	0	0	0	0
895	A	G	0	0	0	0	0.458716	0.271003	0	0	0	0	0.606061	0.529101	0.198413	0.0681663	0.371028	0.475564	0.253297	0.0186168	0	0	0	0	0	0	0	0	0	0	0	0	0	0	0	0	0	0	0	0	0	0	0	0	0	0	0	0	0
896	.	T	0	0	0	0	0	0	0	0	0	0	0	0	0	0	0	0	0	0	0	0	0	0	0	0	0	0	0	0	0	0	0	0	0	0	0	0	0	0	0	0	0	0	0	0	0	0	0
897	C	T	0	0	0	0	0	0	0	0	0.485437	0.436681	0	0	0	0	0	0.0202368	0.0262032	0.00930839	0.0102575	0.0121359	0.0148943	0	0	0	0	0	0	0	0	0	0	0	0	0	0	0	0	0	0	0.0270124	0.0221877	0	0	0	0	0	0
898	T	C	0	0	0	0	0	0	0	0	0	0	0	0	0.198413	0.102249	0	0	0	0	0	0	0	0	0	0	0	0	0	0	0	0	0	0	0	0	0	0	0	0	0	0	0	0	0	0	0	0	0
900	C	T	0	0	0	0	0	0	0	0	0	0	0	0	0	0	0	0.0101184	0.0174688	0.0186168	0.0307724	0.0364078	0.0297885	0.0528634	0.0375235	0.0386997	0.0699301	0.0539229	0.0558815	0.125549	0.110497	0.149031	0.0702494	0.0321647	0.0490196	0.0589855	0.065331	0.0501882	0.025413	0.0279018	0	0	0	0.0513347	0.0590667	0.090799	0.0823271	0.0307031	0.0653595
901	A	T	0	0	0	0	0	0	0	0	0	0	0	0	0	0	0	0	0	0	0	0	0	0	0	0	0	0	0	0	0	0	0	0	0	0	0	0	0	0	0	0	0	0	0	0	0	0	0
902	T	C	0	0	0	0	0	0	0	0	0	0	0	0	0	0	0	0	0	0	0	0	0	0	0	0	0	0	0	0	0	0	0	0	0	0	0	0	0	0	0	0	0	0	0	0	0	0	0
903	G	A	0	0	0	0	0	0	0	0	0	0	0	0	0	0	0	0	0	0	0	0	0	0.0176211	0.0187617	0.0193498	0	0	0	0	0	0	0	0	0	0	0	0	0	0	0	0	0	0	0	0	0	0	0
903	G	T	0	0	0	0	0	0	0	0	0	0	0	0	0	0	0	0	0	0	0	0	0	0	0	0	0	0	0	0.0313873	0.0736648	0.0372578	0	0	0	0	0	0	0	0	0	0	0	0	0	0	0	0	0
904	C	T	35	0	0	0	0	0	0	0	0	0	0	0	0	0	0	0	0	0	0.0102575	0.0121359	0	0.0176211	0.0375235	0.0386997	0	0	0	0	0.0368324	0.0372578	0.0351247	0	0	0	0	0	0	0	0	0	0	0	0	0	0.0823271	0.122812	0.620915
905	A	G	0	0	0	0	0	0	0	0	0	0	0	0	0	0	0	0	0	0	0	0	0	0.0176211	0.0187617	0	0	0	0	0	0	0	0	0	0	0	0	0	0	0	0	0	0	0	0	0	0	0	0
905	A	T	0	0	0	0	0	0	0	0	0	0	0	0	0	0	0	0	0	0	0	0	0	0	0	0	0	0	0	0	0	0	0	0	0	0	0	0	0	0	0	0	0	0	0	0	0	0	0
906	C	T	0	0	0	0	0	0	0	0	0	0	0	0	0	0	0.0161316	0.0101184	0.00873439	0	0	0	0	0	0	0	0	0	0	0.0313873	0.0368324	0	0	0	0	0	0	0	0	0	0	0	0	0	0	0	0.0274424	0.0307031	0
907	T	C	0	0	0	0	0	0	0	0	0	0	0	0	0	0	0	0	0	0	0	0	0	0	0	0	0	0	0	0	0	0	0	0	0	0	0	0	0	0	0	0	0	0	0	0	0	0	0
907	T	G	0	0	0	0	0	0	0	0	0	0	0	0	0	0	0	0	0.00873439	0.00930839	0	0	0	0	0	0	0	0	0	0	0	0	0	0	0	0	0	0	0	0	0	0	0	0	0	0	0	0	0
910	G	A	0	0	0	0	0	0	0	0	0	0	0	0	0	0	0	0	0	0	0	0	0	0	0	0	0	0	0	0	0	0	0	0.0321647	0.0245098	0.0196618	0	0	0	0	0	0	0	0	0	0	0	0	0
910	G	T	0	0	0	0	0	0	0	0	0	0	0	0	0	0	0	0	0	0	0.0102575	0.0121359	0	0	0	0	0	0.0269614	0.0558815	0.0627746	0.0368324	0	0	0	0	0	0	0	0	0	0	0	0	0	0	0	0	0	0
910	GTC	AAA	0	0	0	0	0	0	0	0	0	0	0	0	0	0	0	0	0	0	0	0	0	0	0	0	0	0	0	0	0	0	0	0	0	0	0	0	0	0	0	0	0	0	0	0	0	0	0
911	T	C	0	0	0	0	0	0	0	0	0	0	0	0	0	0	0	0	0	0	0	0	0	0	0	0	0	0	0	0	0	0	0	0	0	0	0	0.0250941	0.025413	0	0	0	0	0	0	0	0	0	0
911	T	G	0	0	0	0	0	0	0	0	0	0	0	0	0	0	0	0	0	0	0	0	0	0	0	0	0	0	0	0	0	0	0	0	0	0	0	0	0	0	0	0	0	0	0	0	0	0	0
912	C	T	0	0	0	0	0	0	0	0	0	0	0	0	0	0	0	0	0	0	0	0	0	0	0	0.0193498	0.02331	0	0	0	0.0368324	0.0372578	0	0	0	0	0	0	0	0	0	0	0	0	0	0	0	0	0
913	C	T	0	0	0	0	0	0	0	0	0	0	0	0	0	0	0	0.0101184	0.00873439	0.0465419	0.0718022	0.109223	0.0744713	0.0176211	0.0562852	0.0773994	0.0932401	0.0808843	0.0279408	0	0	0	0	0.0321647	0.0245098	0	0	0	0.0762389	0.0837054	0	0	0	0	0	0.0302663	0.0823271	0.0614062	0
914	G	.	0	0	0	0	0	0	0	0	0	0	0	0	0.0661376	0.0340832	0	0	0	0	0	0	0	0	0	0	0	0	0	0	0	0	0	0	0	0	0	0	0	0	0	0	0	0	0	0	0	0	0
914	G	A	0	0	0	0	0	0	0	0	0	0	0	0	0	0	0	0	0.00873439	0.00930839	0	0	0	0	0	0	0	0	0	0	0	0	0	0	0	0	0	0	0	0	0	0	0	0	0	0	0	0	0.0326797
914	G	C	0	0	0	0	0	0	0	0	0	0	0	0	0	0	0	0	0	0	0	0	0	0	0	0	0	0	0	0	0	0.0372578	0.0351247	0	0	0	0	0	0	0	0	0	0	0	0	0	0	0	0
915	A	G	0	0	0	0	0	0	0	0	0	0	0	0.176367	0.0661376	0.0681663	0.0322633	0.0101184	0	0	0	0	0	0	0	0	0	0	0	0	0	0	0	0	0	0	0	0	0	0	0	0	0	0	0	0	0	0	0
916	A	G	0	0	0	0	0	0	0	0	0	0	0	0	0	0	0	0	0	0	0	0	0	0	0	0	0	0	0	0	0	0	0.0351247	0.0321647	0	0	0	0	0	0	0	0	0	0	0	0.0302663	0.0274424	0	0
918	A	T	0	0	0	0	0	0	0	0	0	0	0	0	0	0	0.0161316	0.0101184	0	0	0	0	0	0	0	0	0	0	0	0.0313873	0.0368324	0	0	0	0	0	0	0	0	0	0	0	0	0	0	0	0	0	0
919	A	G	0	0	0	0	0	0	0	0	0	0	0	0	0	0	0	0	0	0	0	0	0	0	0	0	0	0	0	0	0	0	0	0	0	0	0	0	0	0	0	0.0270124	0.0221877	0	0	0	0	0	0
920	C	T	50	0	0	0	0	0	0	0	0	0	0	0	0	0	0.0322633	0.0404735	0.0349375	0.0558503	0.0718022	0.157767	0.223414	0.0704846	0.0938086	0.0773994	0.0699301	0.0269614	0.0279408	0.0627746	0.0368324	0	0.0351247	0.0321647	0.0245098	0.0393236	0.043554	0.0250941	0.0508259	0.195312	0.297324	0.648298	1.13157	1.59138	1.65387	1.81598	1.26235	1.16672	1.63399
920	C	A	0	0	0	0	0	0	0	0	0	0	0	0	0	0	0	0	0	0	0	0	0	0	0	0	0	0.0269614	0.0279408	0	0	0	0	0	0	0	0	0	0	0	0	0	0	0	0.0295334	0.0302663	0	0	0
920	C	G	0	0	0	0	0	0	0	0	0	0	0	0	0	0	0	0	0	0	0	0	0	0	0	0	0	0	0	0	0	0	0	0	0	0	0	0	0	0	0	0	0	0	0	0	0	0	0
921	T	A	0	0	0	0	0	0	0	0	0	0.873362	0.606061	0.176367	0	0	0	0	0	0	0	0	0	0	0	0	0	0	0	0	0	0	0	0	0	0	0	0	0	0	0	0	0	0	0	0	0	0	0
922	G	A	0	0	0	0	0	0	0	0	0	0	0	0	0	0	0.0483949	0.141657	0.157219	0.130317	0.0615448	0.0364078	0.0148943	0.0528634	0.0375235	0	0	0	0	0	0.0368324	0.0372578	0.0351247	0	0	0	0	0	0	0	0	0	0	0.0256674	0.0295334	0	0	0.0307031	0.0326797
922	G	T	0	0	0	0	0	0	0	0	0	0	0	0	0	0	0	0	0	0	0	0	0	0	0	0.0193498	0.02331	0	0	0	0	0	0	0.0321647	0.0980392	0.117971	0.043554	0.0501882	0	0	0	0.0270124	0.0221877	0	0	0	0	0.0307031	0.0326797
923	G	T	0	0	0	0	0	0	0	0	0	0	0	0	0	0	0	0	0	0	0	0	0	0	0	0	0.02331	0.0269614	0	0	0	0	0	0	0	0	0	0	0	0	0	0	0	0	0	0	0	0	0
925	C	T	0	0	0	0	0	0	0	0	0	0	0	0	0	0	0	0.0303552	0.0262032	0	0	0	0	0.0176211	0.0187617	0.0193498	0	0	0	0	0	0.0372578	0.0351247	0	0.0245098	0.0196618	0	0	0	0	0	0	0	0	0	0	0	0	0
926	T	C	0	0	0	0	0	0	0	0	0	0	0	0	0	0	0	0	0	0	0	0	0	0	0	0	0	0	0	0	0	0	0	0	0	0	0	0	0	0	0	0	0	0	0	0	0	0.0307031	0.0326797
926	T	G	0	0	0	0	0	0	0	0	0	0	0	0	0	0	0	0	0	0	0	0	0	0	0	0	0	0	0	0	0	0	0.0351247	0.0321647	0.0245098	0	0	0	0	0	0	0	0	0	0	0	0	0	0
927	T	A	0	0	0	0	0	0	0	0	0	0	0	0	0	0	0	0	0	0	0	0	0	0	0	0	0	0	0	0	0.0368324	0.0372578	0.0351247	0	0	0	0	0	0	0	0	0	0	0	0	0	0	0	0
927	T	C	0	0	0	0	0	0	0	0	0	0	0	0	0	0	0	0	0	0	0	0	0	0	0	0	0	0	0	0	0	0	0	0	0	0	0	0	0	0	0	0	0	0	0	0	0	0	0
929	A	C	0	0	0	0	0	0	0	0	0	0	0	0	0	0	0	0	0	0	0	0	0	0	0	0	0	0	0	0	0	0	0	0	0	0	0	0	0	0	0	0	0	0	0	0	0	0	0
929	A	G	0	0	0	0	0	0	0	0	0	0	0	0	0	0.0340832	0.0161316	0.0101184	0	0.00930839	0.0205149	0.0121359	0.0297885	0.0352423	0.0187617	0.0193498	0	0	0	0	0	0	0	0	0	0.0196618	0.021777	0.0250941	0.025413	0.0279018	0.033036	0	0	0	0	0	0	0	0
931	T	A	0	0	0	0	0	0	0	0	0	0	0	0	0	0	0	0	0	0	0	0	0	0	0	0	0	0	0	0	0	0	0	0	0	0	0	0	0	0	0	0	0	0	0	0	0	0	0
931	T	C	0	0	0	0	0	0	0	0	0	0	0	0	0.0661376	0.0340832	0.0322633	0.0101184	0.00873439	0.0186168	0.0102575	0	0	0	0	0	0	0	0	0	0	0	0	0	0	0	0	0	0	0	0	0	0	0	0	0	0	0	0
931	T	G	0	0	0	0	0	0	0	0	0	0	0	0	0	0	0	0	0	0	0	0	0	0	0	0	0	0	0	0	0	0	0	0	0.0245098	0.0196618	0	0	0	0	0	0	0	0	0	0	0	0	0
932	G	A	0	0	0	0	0	0	0	0	0	0	0	0.176367	0.0661376	0.0340832	0	0	0	0	0	0	0	0	0	0	0	0	0	0	0	0	0	0	0	0	0	0	0	0	0	0	0	0	0	0	0	0	0
932	G	C	0	0	0	0	0	0	0	0	0	0	0	0	0	0	0	0	0	0	0	0	0	0	0	0	0	0	0	0	0	0	0	0	0	0	0	0.0250941	0.025413	0.0279018	0	0	0	0	0	0	0	0	0
932	G	T	0	0	0	0	0	0	0	0	0	0	0	0	0	0	0.0322633	0.0202368	0	0	0	0	0	0	0	0	0	0	0	0	0	0	0	0	0	0	0	0	0	0	0	0	0	0	0	0.0302663	0.0274424	0	0
933	A	G	0	0	0	0	0	0	0	0	0	0	0	0	0	0	0	0	0	0	0	0	0	0	0	0	0	0	0.0279408	0.0313873	0	0	0	0	0	0	0	0	0	0	0	0	0	0	0	0	0	0	0
934	C	A	0	0	0	0	0	0	0	0	0	0	0	0	0	0	0	0	0.00873439	0.00930839	0	0	0	0	0	0	0	0	0	0	0	0	0	0	0	0	0	0	0	0	0	0	0	0	0	0	0	0	0
934	C	T	0	0	0	0	0	0	0	0	0	0	0	0	0	0	0.0161316	0.0101184	0	0.0186168	0.0410298	0.0242718	0.0148943	0	0.0187617	0.0386997	0.02331	0.0269614	0.0558815	0.0627746	0.0368324	0	0.0702494	0.096494	0.0245098	0.0589855	0.065331	0	0.0508259	0.0558036	0	0	0.0443754	0.102669	0.0886001	0.121065	0.0548847	0.0307031	0.0326797
935	A	G	0	0	0	0	0	0	0	0	0	0	0	0	0	0	0	0	0	0	0	0	0	0	0	0	0	0	0	0	0	0	0	0	0	0	0.021777	0.0250941	0	0	0	0	0	0	0	0	0	0	0
936	C	A	0	0	0	0	0	0	0	0	0	0	0	0	0	0	0	0	0	0	0.0102575	0.0121359	0	0	0.0187617	0.0386997	0.02331	0	0	0	0	0	0	0	0	0	0	0	0	0	0	0	0	0	0	0	0	0	0
936	C	T	0	0	0	0	0	0	0	0	0	0	0	0	0	0	0.0483949	0.0404735	0.00873439	0	0	0.0121359	0.0297885	0.0881057	0.0562852	0.0386997	0.04662	0.107846	0.0838223	0	0	0.0372578	0.0351247	0.0321647	0.0245098	0.0196618	0.021777	0.0501882	0.0762389	0.0279018	0.132144	0.189087	0.0887508	0.0513347	0.118133	0.302663	0.246981	0.214922	0.490196
937	T	C	0	0	0	0	0	0	0	0	0	0	0	0	0	0	0	0	0	0.00930839	0.0102575	0.0242718	0.0148943	0	0	0	0	0	0	0	0	0	0	0	0	0	0	0.0250941	0.025413	0	0	0	0	0	0	0	0	0	0
939	A	G	0	0	0	0	0	0	0	0	0	0	0	0	0	0	0	0	0	0	0	0	0	0.0176211	0.0187617	0	0	0	0	0	0	0	0	0	0	0	0	0	0.0762389	0.0837054	0.066072	0.10805	0.0665631	0	0.0295334	0.0302663	0.0274424	0.0307031	0
940	G	A	0	0	0	0	0	0	0	0	0	0	0	0	0	0	0.0161316	0.0101184	0.00873439	0	0	0	0	0	0	0	0	0	0	0	0	0	0	0	0.0245098	0.0393236	0.065331	0.0501882	0.228717	0.47433	0.429468	0.405186	0.421566	0.205339	0.236267	0.121065	0.109769	0.276328	0.751634
941	A	G	0	0	0	0	0	0	0	0	0	0	0	0	0	0	0	0	0	0	0	0	0	0	0	0	0.02331	0.0269614	0.0279408	0	0	0	0	0.0643294	0.0490196	0.0196618	0	0	0	0	0	0	0	0	0	0	0	0	0
942	G	A	0	0	0	0	0	0	0	0	0	0	0	0	0	0	0.0161316	0.0202368	0.00873439	0.00930839	0.0102575	0.0121359	0.0148943	0.0176211	0.0187617	0.0193498	0.02331	0.0269614	0.0558815	0.0313873	0	0	0	0	0	0	0	0	0	0	0.033036	0.0540249	0.0665631	0.0513347	0	0	0	0.0307031	0.0326797
942	G	T	0	0	0	0	0	0	0	0	0	0	0	0	0	0	0	0	0	0	0	0	0	0	0	0	0	0	0	0	0	0	0	0	0	0	0	0	0	0	0	0	0	0	0	0	0	0	0
943	G	A	0	0	0	0	0	0	0	0	0	0	0	0	0	0	0	0	0	0.00930839	0.0102575	0.0121359	0	0	0.0187617	0.0193498	0	0	0	0	0	0.0372578	0.0351247	0	0	0	0	0	0	0	0	0	0	0	0	0	0	0	0
943	G	T	0	0	0	0	0	0	0	0	0	0	0	0	0	0	0	0	0	0	0	0	0	0	0	0	0	0	0	0	0	0	0	0	0	0	0	0	0	0	0	0	0	0	0	0	0	0	0
944	G	A	0	0	0	0	0	0	0	0	0	0	0	0	0	0	0	0	0	0.00930839	0.0102575	0	0	0	0	0	0.02331	0.0269614	0	0.0313873	0.0736648	0.0372578	0	0	0	0	0	0	0	0	0	0	0	0	0	0.0302663	0.0274424	0	0
945	G	T	0	0	0	0	0	0	0	0	0	0	0	0	0	0	0	0	0	0	0.0102575	0.0121359	0	0	0	0	0	0	0	0	0	0	0	0	0	0	0	0	0	0	0	0	0	0	0	0	0	0	0
946	T	A	0	0	0	0	0	0	0	0	0	0	0	0	0	0	0	0.0101184	0.00873439	0	0	0	0	0	0	0	0	0	0	0	0	0	0	0	0	0	0	0	0	0	0	0	0	0	0	0	0	0	0
946	T	C	0	0	0	0	0	0.271003	0.588235	0.390625	0	0	0	0	0	0	0	0	0	0	0	0	0	0	0	0	0	0	0	0	0	0	0	0	0	0	0	0	0	0	0	0	0	0	0	0	0	0	0
949	A	G	0	0	0	0	0	0	0	0	0	0	0	0	0	0	0	0	0	0	0.0102575	0.0121359	0.0148943	0	0	0	0	0	0	0.0313873	0.0368324	0	0	0	0	0.0196618	0.021777	0	0	0	0	0	0	0	0	0	0	0.0307031	0.0326797
950	T	C	0	0	0	0	0	0	0	0	0	0	0	0	0	0	0.0161316	0.0101184	0.00873439	0	0	0	0	0	0.0187617	0.135449	0.13986	0	0	0	0	0	0	0	0.0245098	0.0196618	0.021777	0	0	0	0	0	0	0	0	0	0	0	0
951	A	G	0	0	0	0	0	0	0	0	0	0	0	0	0	0	0	0	0	0	0	0	0	0	0	0	0	0	0	0	0	0	0	0	0	0	0	0	0	0	0	0	0	0	0	0	0	0	0
952	C	T	0	0	0	0	0	0	0	0	0	0	0	0	0	0	0	0	0	0	0	0	0	0	0	0	0	0	0	0	0	0	0	0	0	0	0	0	0	0	0	0	0	0.0256674	0.0295334	0.0302663	0.0274424	0	0
953	T	A	0	0	0	0	0	0	0	0	0	0	0	0	0	0	0	0	0	0	0	0	0	0	0	0	0	0	0	0	0	0	0	0	0	0	0	0	0	0	0	0	0	0	0	0	0	0	0
953	T	C	0	0	0	0	0	0	0	0	0	0	0	0	0	0	0.0161316	0.0101184	0	0	0	0	0	0	0	0	0	0	0	0	0	0	0	0	0	0	0	0	0	0	0	0	0	0	0	0	0	0	0
954	G	A	0	0	0	0	0	0	0	0	0	0	0	0	0	0	0	0	0	0	0	0	0	0	0	0	0	0	0	0	0	0	0.0351247	0.0321647	0	0	0	0	0	0	0	0	0	0	0	0	0	0	0
955	C	T	0	0	0	0	0	0	0	0	0	0	0	0	0	0	0	0	0	0.0279252	0.0410298	0.0242718	0.0148943	0	0	0.0193498	0.02331	0	0	0	0	0.0372578	0.0351247	0	0	0	0	0	0	0	0	0	0	0	0	0	0	0	0
956	T	A	0	0	0	0	0	0	0	0	0	0	0	0	0	0	0	0	0.00873439	0.00930839	0	0	0	0	0	0	0.02331	0.0269614	0.0279408	0	0	0	0	0	0	0	0	0	0	0	0	0	0	0	0	0	0	0	0
957	G	A	0	0	0	0	0	0	0	0	0	0	0	0	0	0	0	0.0404735	0.0611407	0.0372335	0.0102575	0	0	0	0	0	0	0	0	0	0	0	0	0	0	0	0	0	0	0	0	0	0	0	0	0	0	0	0
958	C	T	0	0	0	0	0	0	0	0	0	0	0	0	0	0	0.0161316	0.0202368	0.0349375	0.0465419	0.0410298	0.0485437	0.0446828	0.0176211	0	0	0.02331	0.0269614	0	0	0	0	0	0	0.0245098	0.0196618	0	0.0501882	0.0508259	0	0	0.0270124	0.0221877	0	0.0295334	0.121065	0.137212	0.122812	0.0326797
959	C	A	0	0	0	0	0	0	0	0	0	0	0	0	0	0	0	0	0.0174688	0.0186168	0.0205149	0	0	0	0	0	0	0	0	0	0	0	0	0	0	0	0	0	0	0	0	0	0	0	0	0	0.0274424	0.184219	0.261438
959	C	T	0	0	0	0	0	0	0	0	0	0	0	0.176367	0.0661376	0	0	0	0.00873439	0.00930839	0	0	0.0148943	0.0176211	0	0.0193498	0.02331	0.0269614	0.167645	0.156937	0	0.0745156	0.105374	0.0321647	0.0245098	0.0196618	0.043554	0.0250941	0	0	0	0	0	0	0	0	0	0	0
960	G	A	0	0	0	0	0	0	0	0	0	0	0	0	0	0	0.0322633	0.0202368	0.0349375	0.0465419	0.0205149	0.0121359	0.0148943	0	0	0	0	0	0	0	0	0	0	0.0321647	0.0245098	0	0.021777	0.0250941	0.025413	0	0	0	0	0	0	0	0	0	0
960	G	T	0	0	0	0	0	0	0	0	0	0	0	0	0	0	0	0	0	0	0	0	0	0	0	0	0	0	0	0	0	0	0	0	0	0	0	0	0	0	0	0	0.0221877	0.0256674	0.0295334	0.0302663	0	0	0
963	A	G	0	0	0	0	0	0	0	0	0	0	0	0	0	0.0340832	0.0483949	0.0303552	0.0174688	0	0	0	0	0	0	0	0	0	0	0	0	0	0	0	0	0	0	0	0	0	0	0	0	0	0	0	0	0	0
963	A	T	0	0	0	0	0	0	0	0	0	0	0	0	0	0	0	0	0	0	0	0	0.0148943	0.0176211	0	0	0	0	0	0	0	0	0	0	0	0	0	0	0	0	0	0	0	0	0	0	0	0	0
964	A	G	0	0	0	0	0	0	0	0	0	0	0	0	0	0	0	0	0	0.00930839	0.0102575	0	0	0	0	0	0	0	0	0	0	0	0	0	0	0	0	0	0	0	0.033036	0.0270124	0.0443754	0.0513347	0	0.0302663	0.0274424	0	0
965	C	T	0	0	0	0	0	0	0	0	0	0	0	0.176367	0.0661376	0	0	0	0	0	0	0	0	0	0	0	0	0	0	0	0	0	0	0	0	0	0	0	0	0	0	0	0	0	0	0	0	0	0
967	T	C	0	0	0	0	0	0	0	0	0	0	0	0	0	0	0	0	0	0	0	0	0	0	0.0187617	0.116099	0.11655	0.215692	0.419111	0.439422	0.184162	0.0745156	0.0351247	0.0321647	0	0	0	0	0	0	0	0	0	0	0	0	0	0	0
968	G	A	0	0	0	0	0	0	0	0	0	0	0	0	0	0	0	0	0	0	0	0	0	0	0	0	0	0	0.0279408	0.0313873	0.0368324	0.0372578	0	0	0	0	0	0	0	0	0	0	0	0	0	0	0	0	0
969	A	G	0	0	0	0	0	0	0	0	0	0	0	0	0	0	0	0	0	0	0	0.0121359	0.0148943	0	0	0	0	0	0	0	0	0	0	0	0	0	0	0	0	0	0	0	0	0	0	0	0	0	0
970	G	A	0	0	0	0	0	0	0	0	0	0	0	0	0	0	0	0	0	0	0	0	0.0148943	0.0176211	0.0187617	0.116099	0.11655	0.215692	0.419111	0.439422	0.220994	0.33532	0.316122	0.096494	0	0.0393236	0.043554	0	0	0	0	0	0	0	0	0	0	0	0.0653595
970	G	C	0	0	0	0	0	0	0	0	0	0	0	0	0	0	0	0	0	0	0	0	0	0	0	0	0	0	0	0	0	0	0	0	0	0	0	0	0	0	0	0	0	0	0	0	0	0	0
970	G	T	0	0	0	0	0	0	0	0	0	0	0	0	0	0	0	0	0	0	0	0	0	0	0	0	0	0	0	0	0	0	0	0	0	0	0	0	0	0	0	0	0	0	0	0	0	0	0
973	T	C	0	0	0	0	0	0	0	0	0	0.436681	0.30303	0	0	0	0	0	0	0	0	0	0	0	0	0	0	0	0	0	0	0	0	0	0.0490196	0.0393236	0.043554	0	0	0	0	0	0	0	0	0	0	0	0
976	A	G	0	0	0	0	0	0	0	0	0	0	0	0	0	0	0	0	0	0	0	0	0	0	0	0	0	0	0	0	0	0	0	0	0	0	0.021777	0.0501882	0.0508259	0	0	0	0	0	0	0	0	0	0
979	T	C	0	0	0	0	0	0	0	0	0	0	0	0	0	0	0	0	0	0	0.0102575	0.0121359	0	0	0	0	0	0.0269614	0.0279408	0	0	0	0	0	0	0	0	0	0	0	0	0	0	0	0	0	0	0	0
980	G	A	0	0	0	0	0	0	0	0	0	0	0	0	0	0	0	0	0	0	0	0	0	0	0	0	0	0	0	0	0	0	0	0	0	0	0	0	0	0	0	0	0	0	0	0	0	0	0
981	C	T	0	0	0	0	0	0	0	0	0	0	0	0	0	0	0	0	0	0	0	0	0.0148943	0.0704846	0.0562852	0.0580495	0	0	0	0	0	0	0	0.0321647	0.0245098	0	0	0	0	0	0.033036	0.0270124	0.0221877	0	0	0	0.0548847	0.0614062	0
982	T	A	0	0	0	0	0	0	0	0	0	0	0	0	0	0	0	0	0	0	0	0	0	0	0	0	0	0	0	0	0	0	0	0	0	0	0	0	0	0	0	0	0	0	0	0	0	0	0
983	T	G	0	0	0	0	0	0	0	0	0	0	0	0	0	0	0	0	0	0	0	0	0	0	0	0	0	0	0	0	0.0368324	0.0372578	0.0351247	0	0	0	0	0	0	0	0	0	0	0	0	0	0	0	0
986	T	C	0	0	0	0	0	0	0	0	0	0	0	0	0	0	0	0.0101184	0.00873439	0	0	0	0	0	0	0	0	0	0	0	0	0	0	0	0	0	0	0	0	0	0	0	0	0	0	0	0	0	0
988	C	T	0	0	0	0	0	0	0	0	0	0	0	0	0	0	0.0322633	0.0708287	0.0960783	0.102392	0.102575	0.109223	0.059577	0.0176211	0.0375235	0.0580495	0.04662	0.0539229	0.0279408	0.0313873	0.0368324	0	0	0	0	0.0196618	0.043554	0.0250941	0	0	0	0	0	0	0	0	0	0	0
990	C	T	0	0	0	0	0	0	0	0	0	0	0	0	0	0	0	0	0	0	0.0102575	0.0121359	0	0	0	0	0	0	0	0	0	0	0	0	0	0	0	0	0	0	0	0	0	0	0	0	0	0	0
991	G	A	0	0	0	0	0	0	0	0	0	0	0	0	0	0	0	0	0	0	0	0.0121359	0.0148943	0	0	0	0	0	0	0	0	0	0	0	0	0	0	0	0	0	0	0	0	0	0	0	0	0.0307031	0.0326797
991	G	T	0	0	0	0	0	0	0	0	0	0	0	0	0	0	0	0.0101184	0.00873439	0	0	0	0	0	0	0	0	0	0	0	0	0	0.0351247	0.0321647	0	0	0	0	0	0	0	0	0	0	0	0	0	0	0
991	GG	TA	0	0	0	0	0	0	0	0	0	0	0	0	0	0	0	0	0	0	0	0	0	0	0	0	0	0	0	0	0	0	0	0	0	0	0	0	0	0	0	0	0	0	0	0	0	0	0
992	G	A	0	0	0	0	0	0	0	0	0	0	0	0	0	0	0	0	0	0	0	0.0121359	0.0148943	0	0	0	0	0	0	0	0	0	0	0	0	0	0	0	0	0	0	0	0	0	0	0	0	0	0
994	A	G	0	0	0	0	0	0	0	0	0	0	0	0	0	0	0	0	0.0436719	0.0465419	0	0	0	0	0	0	0	0	0	0	0	0	0	0	0	0	0	0	0	0	0	0	0	0	0	0	0.0274424	0.0614062	0.0326797
995	C	T	0	0	0	0	0	0	0	0	0	0	0	0	0	0	0	0	0	0.00930839	0.0102575	0	0	0	0	0	0	0	0	0	0	0	0	0	0	0	0	0	0	0	0	0	0	0	0	0	0	0	0.0326797
997	T	C	0	0	0	0	0	0	0	0	0	0	0	0	0	0	0	0	0	0	0	0.0364078	0.0446828	0.0176211	0	0	0	0	0	0	0	0	0	0	0	0	0	0	0	0	0	0	0	0	0	0	0	0	0
998	T	G	0	0	0	0	0	0	0	0	0	0	0	0	0	0.0340832	0.0161316	0	0	0	0	0	0	0	0	0	0	0	0	0	0	0	0	0	0	0	0	0	0	0	0	0	0	0	0	0	0	0	0
999	C	T	0	0	0	0	0	0	0	0	0	0	0	0	0	0	0	0	0	0.00930839	0.0102575	0.0121359	0	0	0	0	0	0	0	0	0	0	0	0	0	0	0	0	0	0	0	0	0	0.0256674	0.0590667	0.090799	0.109769	0.0614062	0
1000	T	C	0	0	0	0	0	0	0	0	0	0	0	0	0	0	0	0	0	0	0	0	0	0	0	0	0	0	0	0	0	0	0	0	0	0	0	0	0	0	0	0	0	0	0	0	0	0	0
1001	G	A	0	0	0	0	0	0	0	0	0	0	0	0	0	0	0	0	0	0.00930839	0.0102575	0	0	0	0	0	0	0	0	0	0	0	0	0	0	0	0	0	0	0	0	0	0	0	0	0	0	0	0
1002	A	C	0	0	0	0	0	0	0	0	0	0	0	0	0	0	0	0	0	0	0	0	0	0	0	0	0	0	0	0	0	0	0	0	0	0	0	0	0	0.0279018	0.033036	0	0	0	0	0	0	0	0
1002	A	G	0	0	0	0	0	0	0	0	0	0	0	0	0	0	0	0	0	0	0	0	0	0	0	0	0	0	0	0	0	0	0	0	0	0.0393236	0.043554	0	0	0	0	0	0	0	0	0	0	0	0
1003	A	C	0	0	0	0	0	0	0	0	0	0	0	0	0	0	0	0	0	0	0	0	0	0	0	0	0	0	0	0	0	0	0	0	0	0	0	0	0	0	0	0	0	0	0	0	0	0	0
1003	A	T	0	0	0	0	0	0	0	0	0	0	0	0	0	0	0	0	0	0	0	0	0	0	0	0	0	0	0	0	0	0	0	0	0	0	0	0	0	0	0	0	0	0	0	0	0	0	0
1004	A	.	0	0	0	0	0	0	0	0	0	0	0	0	0	0	0	0	0	0	0	0	0	0	0	0	0	0	0	0	0.0368324	0.0372578	0	0	0	0	0	0	0	0	0	0	0	0	0	0	0	0	0
1004	A	G	0	0	0	0	0	0	0	0	0	0	0	0	0	0	0	0	0	0	0	0	0	0	0	0	0	0	0	0	0	0	0	0	0	0	0	0	0	0	0.033036	0.0270124	0.0221877	0	0	0	0	0	0
1005	A	G	0	0	0	0	0	0	0	0	0	0	0	0	0	0	0	0	0	0	0	0	0	0	0	0	0	0	0	0	0	0	0	0	0	0	0	0	0	0	0.033036	0.0270124	0.0221877	0.0256674	0	0	0.0274424	0.0307031	0
1006	G	A	0	0	0	0	0	0	0	0	0	0	0	0	0	0	0.0161316	0.0101184	0	0	0	0	0	0	0	0	0	0	0	0	0	0	0	0	0	0	0	0	0	0	0	0	0	0	0	0	0	0	0
1006	G	T	0	0	0	0	0	0	0	0	0	0	0	0	0	0	0	0	0	0	0	0	0	0	0	0	0	0	0	0	0	0	0	0	0	0.0196618	0.021777	0	0	0	0	0	0	0	0	0	0	0	0
1007	A	C	0	0	0	0	0	0	0	0	0	0	0	0	0	0	0	0	0	0	0	0	0	0	0	0	0	0	0	0	0	0	0	0	0.0245098	0.0196618	0	0	0	0	0	0	0	0	0	0	0	0	0
1008	G	T	0	0	0	0	0	0	0	0	0	0	0	0	0	0	0	0.0101184	0.00873439	0.00930839	0	0.0121359	0.0148943	0	0	0	0	0	0	0	0	0	0	0	0	0	0	0	0	0	0	0	0	0	0	0.0605327	0.0548847	0	0
1009	C	T	0	0	0	0	0	0	0	0	0	0	0	0	0	0	0	0	0	0	0	0	0	0.0176211	0.0187617	0.0193498	0	0.0269614	0.0558815	0.0313873	0	0	0	0	0	0	0	0	0	0.0279018	0.033036	0	0	0	0	0	0	0	0
1012	T	C	0	0	0	0	0	0	0	0	0	0	0	0	0	0	0	0	0	0	0	0	0	0	0	0	0	0	0	0	0	0	0	0	0	0	0	0	0	0	0	0	0	0	0	0	0	0	0
1014	A	G	0	0	0	0	0	0	0	0	0	0	0	0	0	0	0	0	0	0	0	0	0	0	0	0	0	0	0	0	0	0	0	0	0	0	0	0	0	0	0	0.0270124	0.0221877	0	0	0	0	0	0
1015	A	G	0	0	0	0	0	0	0	0	0	0	0	0	0	0	0	0.0202368	0.0174688	0	0.0102575	0.0121359	0.0148943	0.0176211	0	0	0	0	0	0	0	0	0	0	0	0	0	0	0	0	0	0	0	0	0	0	0	0	0
1017	T	C	0	0	0	0	0	0	0	0	0	0	0	0	0	0	0	0	0	0	0	0	0	0	0	0	0	0	0	0	0	0	0	0	0	0.0196618	0.021777	0	0	0	0	0	0	0	0	0	0	0	0
1018	G	A	0	0	0	0	0	0	0	0	0	0	0	0	0	0.0340832	0.0161316	0	0	0	0	0	0	0	0.0187617	0.0193498	0	0	0	0	0	0	0	0	0	0	0	0	0	0	0	0	0	0	0	0	0	0	0
1021	G	A	0	0	0	0	0	0	0	0	0	0	0	0	0	0	0	0	0	0	0	0	0	0	0	0	0	0	0	0	0	0	0	0	0	0	0	0	0	0	0	0	0.0221877	0.0256674	0	0	0	0	0
1022	A	G	0	0	0	0	0	0	0	0	0	0	0	0	0	0	0	0	0	0	0	0	0	0	0	0	0	0	0	0	0	0	0	0	0	0	0	0	0	0	0	0	0	0	0	0	0	0	0
1023	C	T	0	0	0	0	0	0	0	0	0	0	0	0	0	0	0	0	0	0	0	0	0	0	0	0	0	0	0	0	0	0	0	0	0	0	0	0	0	0	0	0	0	0	0	0	0	0	0
1025	C	T	0	0	0	0	0	0	0	0	0	0	0	0	0	0	0	0	0	0	0	0	0	0	0	0	0	0	0	0	0	0	0	0	0	0	0	0	0	0	0	0	0	0	0	0	0	0	0
1027	T	C	0	0	0	0	0	0	0	0	0	0	0	0	0	0	0	0	0	0	0	0	0	0	0	0	0	0	0	0	0	0	0	0	0	0	0	0	0.025413	0.0279018	0	0	0	0	0	0	0	0	0
1028	T	C	0	0	0	0	0	0	0	0	0	0	0	0	0	0	0.0161316	0.0101184	0	0	0	0	0	0	0	0	0	0	0	0	0	0	0	0	0	0	0	0	0	0	0	0	0	0	0	0	0	0	0
1030	T	C	0	0	0	0	0	0	0	0	0	0	0	0	0	0	0	0	0	0.00930839	0.0102575	0.0121359	0	0	0	0	0	0	0	0	0	0	0	0	0	0	0	0	0	0	0	0	0	0	0	0	0	0	0
1034	A	G	0	0	0	0	0	0	0	0	0	0	0	0	0	0	0	0	0.00873439	0.00930839	0	0	0	0	0	0	0	0	0	0	0	0	0	0	0	0	0	0	0	0.0279018	0.033036	0.0270124	0	0	0	0	0	0	0
1035	T	C	0	0	0	0	0	0	0	0	0	0	0	0	0	0	0	0	0	0	0	0	0	0	0	0	0	0	0	0	0	0	0	0	0	0	0	0	0	0	0	0	0	0	0	0	0	0	0
1036	T	C	0	0	0	0	0	0	0	0	0	0	0	0	0	0	0	0	0	0	0	0	0	0	0	0	0	0	0	0	0	0	0	0.0321647	0.0245098	0	0.021777	0.0250941	0	0	0	0	0	0	0	0	0	0	0
1040	T	C	0	0	0	0	0	0	0	0	0	0	0	0	0	0	0	0	0	0	0	0	0	0	0	0	0	0	0	0	0	0	0	0	0	0	0	0	0	0	0	0	0	0	0	0	0	0	0
1042	G	A	0	0	0	0	0	0	0	0	0	0	0	0	0	0	0	0	0	0	0	0	0.0148943	0.0176211	0	0.0773994	0.0932401	0.0808843	0.0279408	0.094162	0.0736648	0	0	0	0	0	0	0	0.0508259	0.0558036	0	0	0	0	0	0	0	0	0
1042	G	T	0	0	0	0	0	0	0	0	0	0	0	0	0	0	0	0	0	0	0	0	0	0	0	0	0	0	0	0	0	0	0	0	0	0	0	0	0	0	0	0	0	0	0	0.0302663	0.0274424	0	0
1043	G	A	0	0	0	0	0	0	0	0	0	0	0	0	0	0	0	0	0.00873439	0.00930839	0.0102575	0	0	0	0	0	0	0	0	0	0	0	0	0	0	0	0	0	0	0	0	0	0	0	0	0	0	0	0
1044	C	T	0	0	0	0	0	0	0	0	0	0	0	0	0	0	0	0	0	0.00930839	0.0205149	0.0121359	0	0	0	0	0	0	0	0	0	0	0	0	0	0	0	0	0	0	0	0	0	0	0	0	0	0	0
1045	A	G	0	0	0	0	0	0	0	0	0	0	0	0	0	0	0	0	0	0	0.0102575	0.0121359	0.0148943	0	0	0	0	0	0	0	0	0	0	0	0	0	0	0	0	0	0	0	0	0	0	0	0	0	0
1048	G	A	0	0	0	0	0	0	0	0	0	0	0	0	0	0	0	0	0	0	0	0	0	0	0	0	0	0	0	0	0	0	0	0	0	0	0	0	0	0	0	0	0	0	0	0	0	0	0
1048	G	T	0	0	0	0	0	0	0	0	0	0	0	0	0	0	0	0	0	0	0	0	0	0	0	0	0	0	0	0	0	0	0	0	0	0.0196618	0.021777	0	0	0	0	0	0	0	0	0	0	0	0
1055	G	T	0	0	0	0	0	0	0	0	0	0	0	0	0	0	0	0	0	0	0	0	0	0	0	0	0	0	0	0	0	0	0	0	0	0	0	0	0	0	0	0	0	0	0	0	0	0	0
1056	A	C	0	0	0	0	0	0	0	0	0	0	0	0	0	0	0	0	0	0	0	0	0	0	0	0	0	0	0	0	0	0	0	0	0	0	0	0	0	0	0	0	0	0	0	0	0	0	0
1057	C	T	10	0	0	0	0	0	0	0	0	0	0	0	0	0	0	0	0	0	0	0	0	0	0	0	0	0	0	0	0	0	0	0.128659	0.343137	0.491545	0.762195	1.63112	1.60102	0.641741	0.132144	0.0270124	0.0221877	0.0256674	0.0590667	0.0605327	0.0274424	0	0
1058	AC	GT	0	0	0	0	0	0	0	0	0	0	0	0	0	0	0	0	0	0	0	0	0	0	0	0	0	0	0	0	0	0	0	0	0	0	0	0.0250941	0.025413	0	0	0	0	0	0	0	0	0	0
1059	C	T	230	0	0	0	0	0	0	0	0	0	0.909091	2.29277	6.01852	15.4056	28.4885	31.2152	30.3171	27.739	28.7106	27.1966	24.3074	23.2775	21.5947	22.1556	23.1469	23.9148	25.5099	25.5179	26.3352	28.3532	29.2237	21.1644	15.2941	15.8081	19.8171	27.5784	25.6163	19.4475	11.5956	8.88709	7.78789	8.90657	8.59421	10.0787	8.91877	7.00031	8.0719
1059	C	A	0	0	0	0	0	0	0	0	0	0	0	0	0	0	0	0	0	0	0	0	0	0	0	0	0	0	0	0	0	0	0	0	0	0	0	0	0	0	0	0	0	0	0	0	0	0	0
1059	CC	AT	0	0	0	0	0	0	0	0	0	0	0	0	0	0	0	0	0	0	0	0	0	0	0	0	0	0	0	0	0	0	0	0	0	0	0	0	0	0	0	0	0	0	0	0	0	0	0
1059	CC	TT	0	0	0	0	0	0	0	0	0	0	0	0	0	0	0	0	0	0.00930839	0.0102575	0	0	0	0	0	0	0	0	0	0	0	0.0351247	0.0321647	0	0	0	0.0250941	0.025413	0.0558036	0.132144	0.0540249	0	0	0	0	0	0	0
1060	C	A	0	0	0	0	0	0	0	0	0	0	0	0.176367	0.0661376	0.0340832	0	0	0	0	0	0	0	0	0	0	0	0	0	0	0	0	0	0	0	0	0.021777	0.0501882	0.0508259	0	0	0	0	0	0	0	0	0	0
1060	C	T	0	0	0	0	0	0	0	0	0	0	0	0	0	0	0	0	0	0	0	0.0242718	0.0297885	0.0352423	0.0375235	0.0193498	0.0699301	0.0539229	0.167645	0.219711	0.184162	0.223547	0.421496	0.450306	0.318627	0.176956	0.065331	0.0250941	0.0508259	0.0558036	0	0	0	0	0.0590667	0.0605327	0.0274424	0.0307031	0
1061	T	C	0	0	0	0	0	0	0	0	0	0	0	0	0	0	0	0	0	0	0	0	0	0	0	0	0	0	0	0	0	0	0	0	0	0.0196618	0.021777	0	0	0	0	0	0	0	0	0	0	0	0
1063	C	T	0	0	0	0	0	0	0	0	0	0	0	0	0	0	0.0161316	0.0202368	0.0174688	0.00930839	0	0.0121359	0.0744713	0.0704846	0	0.0193498	0.04662	0.0539229	0.111763	0.094162	0.110497	0.260805	0.280998	0.128659	0.0490196	0.0393236	0.065331	0.0501882	0.025413	0.0279018	0.033036	0.189087	0.199689	0.154004	0.2658	0.151332	0.0548847	0.0614062	0.163399
1064	A	T	0	0	0	0	0	0	0	0	0	0	0	0	0	0	0	0	0	0	0	0	0	0	0	0	0	0	0	0	0	0	0	0	0	0	0	0	0	0	0	0	0	0	0	0	0	0	0
1065	A	C	0	0	0	0	0	0	0	0	0	0	0	0	0	0	0	0	0	0	0	0	0	0	0	0	0	0	0	0	0	0	0	0	0	0	0	0	0	0	0	0	0	0	0	0	0	0	0
1065	A	G	0	0	0	0	0	0	0	0	0	0	0	0	0	0	0	0	0	0	0	0	0	0	0	0	0	0	0	0	0	0	0	0	0	0	0	0	0	0	0	0	0.0665631	0.154004	0.147667	0.0605327	0	0	0
1065	AT	CA	0	0	0	0	0	0	0	0	0	0	0	0	0	0	0	0	0	0	0	0	0	0	0	0	0	0	0	0	0	0	0	0	0	0	0	0	0	0	0	0	0	0	0	0	0	0	0
1066	T	A	0	0	0	0	0	0	0	0	0	0	0	0	0	0	0	0	0	0	0	0	0	0	0	0	0	0	0	0	0	0	0	0	0.0245098	0.0196618	0	0	0	0	0	0	0	0	0	0	0	0	0
1066	T	C	0	0	0	0	0	0	0	0	0	0	0	0	0	0	0	0	0	0	0.0102575	0.0121359	0	0	0	0	0	0	0	0	0	0.0372578	0.0351247	0	0	0	0	0	0	0	0	0	0	0	0	0	0	0.0307031	0.0326797
1068	G	A	0	0	0	0	0	0	0	0	0	0	0	0	0	0	0.0161316	0.0202368	0.00873439	0	0	0	0	0	0	0	0	0	0.0279408	0.094162	0.0736648	0.0745156	0	0	0	0	0	0	0	0	0	0	0	0	0	0	0	0	0
1069	G	A	0	0	0	0	0	0	0	0	0	0	0	0	0	0	0	0	0	0	0	0	0	0	0	0	0.13986	0.269614	0.139704	0.0313873	0	0	0	0	0	0	0	0	0	0	0	0	0	0	0	0	0	0	0
1069	G	T	0	0	0	0	0	0	0	0	0	0	0	0	0	0	0	0	0	0	0	0	0	0	0	0.0193498	0.02331	0	0	0	0	0	0	0	0	0	0	0	0	0	0	0	0	0	0	0	0	0	0
1072	A	C	0	0	0	0	0	0	0	0	0	0	0	0	0	0	0	0.0101184	0.00873439	0	0	0	0	0	0	0	0	0	0	0	0	0	0	0	0	0	0	0	0	0	0	0	0	0	0	0	0	0	0
1072	A	G	0	0	0	0	0	0	0	0	0	0	0	0	0	0	0	0.0101184	0.00873439	0	0	0.0121359	0.0148943	0	0.0187617	0.0193498	0	0	0	0	0	0	0	0	0	0	0	0	0	0	0	0	0	0	0	0	0	0	0
1074	G	A	0	0	0	0	0	0	0	0	0	0	0	0	0	0	0	0	0	0	0	0	0	0	0	0	0	0	0	0	0	0	0	0	0	0	0	0	0	0	0	0	0	0	0	0	0	0	0
1075	T	C	0	0	0	0	0	0	0	0	0	0	0	0	0	0	0	0	0	0	0	0	0	0	0	0	0	0	0	0	0	0	0	0	0	0	0	0	0	0	0	0	0	0	0	0	0	0	0
1076	C	T	0	0	0	0	0	0	0	0	0	0	0	0	0	0.0340832	0.0806582	0.0708287	0.0960783	0.167551	0.174377	0.218447	0.282991	0.264317	0.281426	0.174149	0.04662	0.0539229	0.0838223	0.0313873	0.0368324	0.0372578	0	0	0	0	0	0	0	0	0	0	0	0	0.0295334	0.0302663	0	0	0
1077	C	A	0	0	0	0	0	0	0	0	0	0	0	0	0	0	0.0161316	0.0101184	0	0	0	0	0	0	0	0	0.02331	0.0269614	0	0	0	0	0	0	0	0	0	0	0	0	0	0	0	0	0	0	0	0	0
1077	C	T	0	0	0	0	0.458716	0.271003	0	0	0	0	0	0	0	0	0.0161316	0.0202368	0.0349375	0.0279252	0.0102575	0	0	0	0	0.0193498	0.02331	0.0269614	0.0279408	0.0313873	0	0	0	0	0	0	0	0	0	0	0	0	0	0	0	0	0.0274424	0.0614062	0.130719
1079	A	C	5	0	0	0	1.37615	0.813008	0	0	0	0	0	0	0	0.0340832	0.161316	0.192249	0.13975	0.0558503	0.0410298	0.0242718	0	0.0176211	0.0187617	0.0193498	0.02331	0	0	0	0	0	0	0	0	0	0	0	0	0	0	0	0	0	0	0	0	0	0
1079	A	G	0	0	0	0	0	0	0	0	0	0	0	0	0	0	0	0	0.0349375	0.0372335	0.0307724	0	0	0	0	0	0	0	0	0	0	0	0	0	0	0	0	0	0	0	0	0	0	0	0	0	0	0	0
1080	A	C	0	0	0	0	0	0	0	0	0	0	0	0	0	0	0	0	0	0	0	0	0	0	0	0	0	0	0	0	0	0	0.0351247	0.0321647	0.0245098	0	0	0	0	0	0	0	0	0	0	0	0	0	0
1080	A	G	0	0	0	0	0	0	0	0	0	0	0	0	0	0	0	0	0	0	0	0	0	0	0	0	0.02331	0.0269614	0	0	0	0	0	0	0	0	0	0	0	0	0	0	0	0	0	0	0	0	0
1080	ATT	...	0	0	0	0	0	0	0	0	0	0	0	0	0	0	0.0161316	0.0101184	0	0	0	0	0	0	0	0	0	0	0	0	0	0	0	0	0	0	0	0	0	0	0	0	0	0	0	0	0	0	0
1081	T	C	0	0	0	0	0	0	0	0	0	0	0	0	0	0	0	0	0	0	0	0	0	0	0	0	0	0	0	0	0	0	0	0	0	0	0	0	0	0	0	0	0	0	0	0	0	0	0
1085	G	A	0	0	0	0	0	0	0	0	0	0	0	0	0	0	0	0	0	0	0	0	0	0	0	0	0	0	0	0	0	0	0	0	0	0	0	0.0250941	0.025413	0	0	0	0	0	0	0	0	0	0
1085	G	T	0	0	0	0	0	0	0	0	0	0	0	0	0	0.0340832	0.0161316	0.0101184	0.00873439	0.00930839	0	0	0	0	0	0	0	0.0269614	0.0279408	0.0313873	0	0	0	0	0.0245098	0.0393236	0.021777	0	0	0	0	0	0.0221877	0.0513347	0.0295334	0.0302663	0	0	0
1086	T	C	0	0	0	0	0	0	0	0	0	0	0	0	0	0	0	0	0	0	0	0	0	0	0	0	0	0	0	0	0	0	0	0	0	0	0	0	0	0	0	0	0	0	0	0	0	0	0
1087	A	.	0	0	0	0	0	0	0.294118	0.390625	0	0	0	0	0	0	0	0	0	0	0	0	0	0	0	0	0	0	0	0	0	0	0	0	0	0	0	0	0	0	0	0	0	0	0	0	0	0	0
1087	A	C	0	0	0	0	0	0	0	0	0	0	0	0	0	0	0	0	0	0	0	0	0	0	0	0	0	0	0	0	0	0	0	0	0	0	0	0	0	0	0	0	0	0	0	0	0	0	0
1087	A	G	0	0	0	0	0	0	0	0	0	0	0	0	0	0.0340832	0.0161316	0.0303552	0.0262032	0.00930839	0	0	0	0	0	0	0	0	0	0	0	0	0	0	0.0245098	0.0196618	0	0	0	0	0	0	0	0	0	0	0	0	0
1088	T	.	0	0	0	0	0	0	0	0	0	0	0	0	0	0	0	0	0	0	0	0	0	0	0	0	0	0	0	0	0	0	0	0	0	0	0	0	0	0	0	0	0	0	0	0	0	0	0
1088	T	G	0	0	0	0	0	0	0	0	0	0	0	0	0	0	0	0	0	0	0	0	0	0	0	0	0	0	0	0	0	0	0	0	0	0	0	0	0	0	0	0	0	0	0	0	0	0	0
1090	T	C	0	0	0	0	0	0	0	0	0	0	0	0	0	0	0	0	0	0	0	0	0	0	0	0	0	0	0	0	0	0	0	0	0	0	0	0	0	0	0	0	0.0221877	0.0256674	0	0	0	0	0
1091	C	T	0	0	0	0	0	0	0	0	0	0	0	0	0	0	0	0	0	0	0	0.0121359	0.0297885	0.0176211	0	0	0	0	0	0	0	0	0.0351247	0.0321647	0	0	0	0	0	0	0	0	0	0.0256674	0.0295334	0.0302663	0	0	0
1093	C	T	0	0	0	0	0	0	0	0	0	0	0	0	0	0	0.0161316	0.0101184	0.00873439	0.00930839	0	0	0	0	0	0	0	0	0.0558815	0.094162	0.110497	0.0745156	0.0702494	0	0	0	0	0	0	0	0	0	0.0221877	0.0513347	0.0295334	0.0302663	0.0274424	0	0
1093	CT	AC	0	0	0	0	0	0	0	0	0	0	0	0	0	0	0	0	0	0	0	0	0	0	0	0	0	0	0	0	0	0	0	0	0	0	0	0	0	0	0	0	0	0	0	0	0	0	0
1094	.	C	0	0	0	0	0	0	0	0	0	0	0	0	0	0	0	0	0	0	0	0	0	0	0	0	0	0	0	0	0	0	0	0	0	0	0	0	0	0	0	0	0	0	0	0	0	0	0
1094	T	C	0	0	0	0	0	0	0	0	0	0	0	0	0	0	0	0	0	0	0	0	0	0	0	0.0193498	0.02331	0.0539229	0.0558815	0.0627746	0.0736648	0	0	0.0321647	0.0245098	0	0	0	0	0	0	0.0270124	0.0221877	0.0513347	0.0295334	0	0	0	0
1096	A	G	0	0	0	0	0	0	0	0	0	0	0	0	0	0	0	0	0.00873439	0.00930839	0.0102575	0.0121359	0.0446828	0.0528634	0.0938086	0.0580495	0.0699301	0.0539229	0.0279408	0.0313873	0	0	0	0	0	0	0	0	0	0	0	0	0	0	0	0	0	0	0
1096	A	T	0	0	0	0	0	0	0	0	0	0	0	0	0	0	0	0	0	0	0	0	0	0	0	0	0	0	0	0	0	0	0	0	0	0	0	0	0	0	0	0	0	0	0	0	0	0	0
1097	A	C	0	0	0	0	0	0	0	0	0	0	0	0	0	0	0	0.0101184	0.00873439	0	0	0	0	0	0	0	0	0	0	0	0	0	0	0	0	0	0	0	0	0	0	0	0	0	0	0	0	0	0
1097	A	G	0	0	0	0	0	0	0	0	0	0	0	0	0	0	0	0	0	0	0	0	0	0	0	0	0	0	0	0	0.0368324	0.0372578	0	0	0	0	0	0	0	0	0	0	0	0	0	0	0	0	0
1098	A	G	0	0	0	0	0	0	0	0	0	0	0	0	0	0	0	0.0202368	0.0174688	0.0186168	0	0	0	0	0	0	0	0	0	0	0	0	0	0.0321647	0.0245098	0	0	0	0	0	0	0	0	0	0	0	0	0	0
1099	T	C	0	0	0	0	0	0	0	0	0	0	0	0	0	0	0	0	0	0.00930839	0.0102575	0	0	0	0	0	0	0	0	0	0	0	0	0	0	0	0	0	0	0	0	0	0	0	0	0	0	0	0
1099	T	G	0	0	0	0	0	0	0	0	0	0	0	0	0	0	0	0	0	0	0	0	0	0	0	0	0	0	0	0	0	0	0	0	0	0.0196618	0.021777	0	0	0	0	0	0	0	0	0	0	0	0
1100	T	A	0	0	0	0	0	0	0	0	0	0	0	0	0	0	0	0	0	0	0	0	0	0	0	0	0	0	0	0	0	0.0372578	0.0351247	0	0	0	0	0	0	0	0	0	0	0	0	0	0	0	0
1100	T	G	0	0	0	0	0	0	0	0	0	0	0	0	0	0	0	0	0	0	0	0	0	0	0	0	0	0	0	0	0	0	0	0	0	0.0196618	0.021777	0.0250941	0	0	0	0	0	0	0	0	0	0	0
1100	TC	GT	0	0	0	0	0	0	0	0	0	0	0	0	0	0	0	0.0101184	0.00873439	0	0	0	0	0	0	0	0	0	0	0	0	0	0	0	0	0	0	0	0	0	0	0	0	0	0	0	0	0	0
1101	C	T	5	0	0	0	0	0	0	0.78125	1.45631	0.873362	0.606061	0.352734	0	0	0	0.0101184	0.0174688	0.0186168	0.0410298	0.0242718	0	0.105727	0.206379	0.154799	0.0932401	0.215692	0.586756	0.502197	0.184162	0.186289	0.210748	0.128659	0.0490196	0.0786473	0.087108	0.0501882	0.0508259	0.0558036	0.066072	0	0.0443754	0.0770021	0.0295334	0.0605327	0.0274424	0.0921093	0.0653595
1102	C	A	0	0	0	0	0	0	0	0	0	0	0	0	0	0	0	0	0	0	0	0	0	0	0	0	0	0	0	0	0	0	0	0	0	0	0	0	0	0	0	0	0	0	0	0	0	0	0
1102	C	T	0	0	0	0	0	0	0	0	0	0	0	0	0	0.0340832	0.0806582	0.0809471	0.0436719	0.00930839	0	0.0364078	0.0446828	0	0.0187617	0.0386997	0.0699301	0.0539229	0.0279408	0.0627746	0.0736648	0.0372578	0.0351247	0	0.0245098	0.0786473	0.130662	0.125471	0.0762389	0	0	0	0	0	0	0	0	0	0.0326797
1103	A	G	0	0	0	0	0	0	0	0	0	0	0	0	0	0	0	0	0	0	0	0	0	0.229075	0.281426	0.0386997	0	0	0	0	0	0	0	0	0	0	0.021777	0.0250941	0.025413	0	0.033036	0.0270124	0	0	0	0	0	0	0
1103	A	T	0	0	0	0	0	0	0	0	0	0	0	0	0	0	0	0	0	0	0	0	0	0	0	0	0.02331	0.0269614	0.0558815	0.0627746	0.0736648	0	0	0.0643294	0.0490196	0.0196618	0	0.0250941	0.0508259	0.0558036	0	0	0	0	0	0	0	0	0
1104	T	C	0	0	0	0	0	0	0	0	0	0	0	0	0	0	0	0	0	0	0	0	0	0	0	0	0	0	0	0	0	0	0	0	0	0	0	0	0	0	0	0	0	0	0	0	0	0	0
1104	TA	CT	0	0	0	0	0	0	0	0	0	0	0	0	0	0	0	0	0	0	0	0	0	0	0	0	0	0	0	0	0	0	0	0	0	0	0	0	0	0	0	0	0	0	0	0	0	0	0
1105	A	G	0	0	0	0	0	0	0	0	0	0	0	0	0	0	0	0	0	0	0	0	0	0	0	0	0	0	0	0	0	0	0	0	0	0	0	0	0	0	0	0	0	0	0	0	0	0	0
1106	A	G	0	0	0	0	0	0	0	0	0	0	0	0	0	0	0	0	0	0	0	0	0	0	0	0	0	0	0	0	0	0	0	0	0	0	0	0	0	0	0	0	0	0	0	0	0	0	0
1106	A	T	0	0	0	0	0	0	0	0	0	0	0	0	0	0	0	0.0101184	0.00873439	0	0	0	0	0	0	0	0	0	0	0	0	0	0	0	0	0	0	0	0	0	0	0	0	0	0	0	0	0	0
1107	T	C	0	0	0	0	0	0	0	0	0	0	0	0	0	0	0	0	0	0	0.0102575	0.0121359	0.0148943	0	0	0	0	0.0269614	0.139704	0.125549	0.110497	0	0	0.0643294	0.0490196	0	0	0	0	0	0	0	0	0	0	0	0	0.0307031	0.0326797
1108	C	T	0	0	0	0	0	0	0	0	0	0	0	0	0	0	0	0	0	0	0	0	0	0.0176211	0.0187617	0.0193498	0	0	0	0	0	0	0.0351247	0.096494	0.0490196	0.0196618	0.021777	0.0250941	0	0	0	0	0	0	0	0.0302663	0.0274424	0	0
1110	A	C	0	0	0	0	0	0	0	0	0	0	0	0	0	0	0	0	0	0	0	0	0	0	0	0	0	0	0	0	0	0	0	0	0.0245098	0.0196618	0	0	0	0	0	0	0	0	0	0	0	0	0
1111	G	A	0	0	0	0	0	0	0	0	0	0	0	0	0	0	0	0	0	0.00930839	0.0102575	0	0	0	0	0	0	0	0	0	0	0	0	0	0.0245098	0.0196618	0	0.0501882	0.0762389	0.0279018	0	0	0	0	0	0	0	0	0
1112	A	G	0	0	0	0	0	0	0	0	0	0	0	0	0	0	0	0	0	0	0.0102575	0.0121359	0	0	0	0	0	0	0	0	0	0	0	0	0	0	0	0	0	0	0	0	0	0	0	0	0	0	0
1113	C	T	0	0	0	0	0	0	0	0	0	0	0	0	0	0	0	0	0.00873439	0.00930839	0	0	0	0	0	0	0	0	0	0	0	0	0	0.0643294	0.0490196	0	0	0	0.025413	0.0279018	0.033036	0.0270124	0	0	0.0295334	0.090799	0.0823271	0.0921093	0.0326797
1114	T	A	0	0	0	0	0	0	0	0	0	0	0	0	0	0	0	0	0	0	0	0	0	0	0	0	0	0	0	0	0	0	0	0	0	0	0	0	0	0	0	0	0	0	0	0.0302663	0.0274424	0	0
1114	T	C	0	0	0	0	0	0	0	0	0	0	0	0	0	0	0	0	0	0	0	0	0	0	0	0	0	0	0	0	0	0	0	0	0	0	0	0.0501882	0.0508259	0	0	0	0	0	0	0	0	0	0
1115	A	G	0	0	0	0	0	0	0	0	0	0	0	0	0	0	0	0.0101184	0.00873439	0.00930839	0	0	0	0	0	0	0	0	0	0	0	0	0	0	0	0	0	0	0	0	0	0	0	0	0	0	0	0	0
1116	T	C	0	0	0	0	0	0	0	0	0	0	0	0	0	0	0	0	0	0	0	0	0	0	0	0	0	0	0	0	0	0	0	0	0	0	0	0	0	0	0	0	0	0	0	0	0	0	0
1116	T	G	0	0	0	0	0	0	0	0	0	0	0	0	0	0	0	0	0	0	0	0.0121359	0.0148943	0	0	0	0	0	0	0	0	0	0	0	0	0	0	0	0	0	0	0	0	0	0	0	0	0	0
1117	T	C	0	0	0	0	0	0	0	0	0	0	0	0	0	0	0	0	0	0	0	0.0121359	0.0148943	0	0	0	0	0	0.0558815	0.0627746	0	0	0	0	0	0	0	0	0	0	0	0	0	0	0.0886001	0.090799	0	0	0
1119	A	C	0	0	0	0	0	0	0	0	0	0	0	0	0	0	0	0.0101184	0.00873439	0	0	0	0	0	0	0	0	0	0	0	0	0	0	0	0	0	0	0	0	0	0	0	0	0	0	0	0	0	0
1120	A	G	0	0	0	0	0	0	0	0	0	0	0	0	0	0	0	0	0	0	0	0	0	0	0	0	0	0	0	0	0	0	0	0	0	0	0	0	0	0	0	0	0	0	0	0	0	0	0
1121	C	T	0	0	0	0	0	0	0	0	0	0	0	0	0	0	0	0	0	0	0	0	0	0	0.0187617	0.0193498	0	0	0	0	0	0	0.0351247	0.0321647	0.0245098	0	0	0	0	0	0	0	0	0	0	0	0.0274424	0.0307031	0.0326797
1123	A	G	0	0	0	0	0	0	0	0	0	0	0	0	0	0	0	0.0101184	0.0262032	0.0186168	0	0	0	0	0	0	0	0	0	0.0313873	0.0368324	0	0	0	0	0	0	0	0	0	0	0	0.0221877	0.0256674	0	0	0	0	0
1123	A	T	0	0	0	0	0	0	0	0	0	0	0	0	0	0	0	0	0	0	0	0	0	0	0	0	0	0	0	0	0	0	0	0	0	0	0	0	0	0	0.033036	0.0270124	0	0	0	0	0	0	0
1124	A	C	0	0	0	0	0	0	0	0	0	0	0	0	0	0	0	0.0101184	0.00873439	0.00930839	0	0	0	0	0	0	0	0	0	0	0	0	0	0	0	0.0196618	0.021777	0	0	0	0	0	0	0	0	0	0	0	0
1124	A	G	0	0	0	0	0	0	0	0	0	0	0	0	0	0	0	0	0	0	0	0	0	0	0	0	0	0	0	0	0	0.0372578	0.0351247	0.0321647	0	0	0	0.0250941	0.025413	0.0279018	0	0	0	0	0	0	0	0	0
1125	G	A	0	0	0	0	0	0	0	0	0	0	0	0	0	0.0340832	0.0161316	0.0101184	0.00873439	0	0	0.0364078	0.059577	0.0176211	0	0	0	0.0269614	0.0279408	0	0	0	0	0	0	0	0	0	0	0	0	0	0	0	0	0	0	0	0
1125	G	T	0	0	0	0	0	0	0	0	0	0	0	0	0	0	0	0	0	0	0	0	0	0	0	0	0	0	0	0	0	0	0	0.0321647	0.0245098	0	0	0	0	0	0	0	0	0	0	0	0	0	0
1126	G	A	0	0	0	0	0	0	0	0	0	0	0	0	0	0	0	0	0	0	0	0	0	0	0	0	0	0	0	0	0	0	0	0	0	0	0	0	0	0	0.066072	0.0540249	0.0443754	0	0	0	0	0	0
1126	G	T	0	0	0	0	0	0	0	0	0	0	0	0	0	0	0.0161316	0.0101184	0	0.0186168	0.0307724	0.0121359	0	0	0	0	0.04662	0.0539229	0.0279408	0	0	0	0	0	0	0	0	0	0	0	0	0	0	0	0.118133	0.151332	0.192097	0.0921093	0
1127	G	T	0	0	0	0	0	0	0	0	0	0	0	0	0	0	0	0	0	0	0	0	0	0	0	0	0	0	0	0.0313873	0.0368324	0.0372578	0	0	0	0	0	0	0	0	0	0	0	0	0	0	0	0	0
1132	A	C	0	0	0	0	0	0	0	0	0	0	0	0	0	0	0	0	0	0	0	0	0	0	0	0	0	0	0	0	0	0	0	0	0	0	0	0	0	0	0	0	0	0	0	0	0	0	0.0326797
1132	A	G	0	0	0	0	0	0	0	0	0	0	0	0	0	0	0	0	0	0	0	0	0	0	0	0	0	0	0	0.0313873	0.0368324	0	0	0	0	0	0	0	0	0	0	0	0	0	0	0	0	0	0
1133	A	T	0	0	0	0	0	0	0	0	0	0	0	0	0	0	0	0	0	0	0	0.0121359	0.0148943	0	0	0	0	0	0	0	0	0	0	0	0	0	0	0	0	0	0	0	0	0	0	0	0	0	0
1134	A	G	0	0	0	0	0	0	0	0	0	0	0	0	0	0	0	0	0	0	0	0	0	0	0	0	0	0	0	0	0	0	0	0	0	0	0	0	0	0	0	0	0	0	0	0	0	0	0
1134	A	T	0	0	0	0	0	0	0	0	0	0	0	0	0	0	0	0.0101184	0.00873439	0	0	0	0	0	0	0	0	0	0	0	0	0	0	0	0	0	0	0	0	0	0	0	0	0	0	0	0	0	0
1135	G	A	0	0	0	0	0	0	0	0	0	0	0	0	0	0	0	0	0	0	0	0	0	0	0	0	0	0	0	0	0	0	0	0	0.0245098	0.0196618	0	0	0	0	0	0	0	0	0	0	0	0	0
1135	G	T	0	0	0	0	0	0	0	0	0	0	0	0	0	0	0	0	0.00873439	0.00930839	0	0	0.0148943	0.0176211	0.0187617	0.0386997	0.04662	0	0	0.0313873	0.184162	0.186289	0.0351247	0	0	0.0393236	0.087108	0.100376	0	0.0279018	0.033036	0	0	0.0256674	0.0590667	0.0302663	0.0548847	0.0614062	0.0653595
1139	A	G	0	0	0	0	0	0	0	0	0	0	0	0	0	0	0	0	0	0	0	0	0	0	0	0	0	0	0	0	0	0	0	0	0	0	0	0	0	0	0	0.0270124	0.0443754	0.0256674	0	0	0	0	0
1140	A	C	0	0	0	0	0	0	0	0	0	0	0	0	0	0	0.0483949	0.0505919	0.0436719	0.00930839	0	0	0	0	0	0	0	0	0	0	0	0	0	0	0	0	0	0	0	0	0	0	0	0	0	0	0	0	0
1141	G	A	0	0	0	0	0	0	0	0	0	0	0	0	0	0	0	0	0	0	0	0	0	0	0	0	0	0	0	0	0	0	0	0	0	0	0	0	0	0	0	0	0	0	0	0	0	0	0
1141	G	T	0	0	0	0	0	0	0	0	0	0	0	0	0	0	0	0	0	0	0	0	0.0148943	0.0176211	0.0187617	0	0.02331	0.0269614	0	0	0.0368324	0.0745156	0.140499	0.192988	0.269608	0.452222	0.544425	0.326223	0.101652	0.0558036	0.033036	0	0	0	0	0	0	0	0
1142	C	T	0	0	0	0	0	0	0	0	0	0	0	0	0	0	0	0	0.00873439	0.0558503	0.0512873	0.0121359	0.0297885	0.0176211	0.0375235	0.0193498	0	0	0	0	0	0	0	0	0	0	0	0	0	0	0	0	0	0	0	0	0	0	0
1145	G	A	0	0	0	0	0	0	0	0	0	0	0	0	0	0	0	0	0.00873439	0.00930839	0	0.0121359	0.0148943	0	0	0	0	0	0	0	0	0	0	0	0	0	0	0	0	0	0	0	0	0	0	0	0	0	0
1146	A	G	0	0	0	0	0	0	0	0	0	0	0	0	0	0	0	0	0	0	0	0	0	0	0	0	0	0	0	0	0	0	0	0	0	0	0	0	0	0	0	0.0270124	0.0221877	0	0	0	0.0274424	0.0307031	0.0653595
1147	T	A	0	0	0	0	0	0	0	0	0	0	0	0	0	0	0	0	0	0	0	0	0	0	0	0	0	0	0	0	0	0	0	0	0	0	0	0	0	0	0	0	0	0	0	0	0	0	0.0326797
1147	T	C	0	0	0	0	0	0	0	0	0	0	0	0	0	0	0	0	0	0	0	0	0	0	0	0	0	0	0	0	0	0	0	0	0	0	0	0	0.025413	0.0279018	0	0	0	0	0	0	0	0	0
1147	T	G	0	0	0	0	0	0	0	0	0	0	0	0	0	0	0	0	0	0	0	0	0	0	0	0	0	0	0	0	0	0	0	0	0	0	0	0	0	0	0	0	0	0	0	0	0	0	0
1148	G	A	0	0	0	0	0	0	0	0	0	0	0	0	0	0	0	0	0	0.00930839	0.0102575	0	0	0	0	0	0	0	0	0	0	0	0	0	0	0	0	0	0	0	0	0	0	0	0	0	0	0	0
1148	G	T	0	0	0	0	0	0	0	0	0	0	0	0	0	0.0340832	0.0161316	0.0505919	0.0524063	0.0744671	0.0820597	0.0849515	0.059577	0.0528634	0.0562852	0.0193498	0.02331	0.0539229	0.0279408	0	0	0.0745156	0.140499	0.0643294	0	0.0393236	0.043554	0.0250941	0.025413	0.0279018	0	0.0270124	0.0221877	0.0256674	0	0	0	0	0
1149	G	A	0	0	0	0	0	0	0	0	0	0	0	0	0	0	0.0161316	0.0101184	0	0	0	0	0	0	0	0.0773994	0.0932401	0	0	0	0	0	0	0	0	0	0	0	0	0	0	0	0	0	0	0	0	0	0
1149	G	T	0	0	0	0	0	0	0	0	0	0.436681	0.909091	0.529101	0.0661376	0	0.0161316	0.0101184	0	0	0	0	0	0	0	0	0	0	0	0.0313873	0.0368324	0.0372578	0	0	0	0	0	0	0	0	0	0	0	0	0	0	0	0	0
1150	C	T	0	0	0	0	0	0.271003	0.588235	0.390625	0	0	0	0	0	0	0	0.0101184	0.0349375	0.0279252	0.0512873	0.0849515	0.059577	0.0352423	0.0187617	0	0.0699301	0.0808843	0	0.125549	0.14733	0.0372578	0.105374	0.0643294	0.0735294	0.0983091	0.174216	0.276035	0.152478	0.0279018	0.16518	0.324149	0.465942	0.38501	0.206734	0.33293	0.46652	0.429843	0.294118
1154	A	G	0	0	0	0	0	0	0	0	0	0	0	0	0	0	0	0	0	0	0	0	0	0	0	0	0	0	0	0	0	0	0	0	0	0.0196618	0.043554	0.0501882	0.025413	0	0	0	0	0	0	0	0	0	0
1155	T	A	0	0	0	0	0	0	0	0	0	0	0	0	0	0	0	0	0	0	0	0	0	0	0.0187617	0.0193498	0	0	0	0	0	0	0	0	0	0	0	0	0	0	0	0	0	0	0	0	0	0	0
1155	T	C	0	0	0	0	0	0	0	0	0	0	0	0	0	0	0	0	0	0.00930839	0.0102575	0.0121359	0	0	0	0	0	0	0	0	0	0	0	0	0	0	0	0	0	0	0	0	0	0	0	0	0	0	0
1156	G	A	0	0	0	0	0	0	0	0	0	0	0	0	0	0	0	0.0101184	0.00873439	0	0	0	0	0	0	0	0	0	0	0	0	0	0	0	0	0	0	0	0	0	0	0	0	0	0	0	0	0	0
1156	G	T	0	0	0	0	0	0	0	0	0	0	0	0	0	0	0	0.0101184	0.00873439	0	0	0	0	0	0	0	0	0	0	0	0	0	0	0	0	0	0	0	0	0	0	0	0	0	0	0	0	0	0
1157	G	A	0	0	0	0	0	0	0	0	0	0	0	0	0	0	0	0	0	0	0	0	0	0	0	0	0	0	0	0	0	0	0	0	0	0	0	0	0	0	0	0	0	0	0	0.0302663	0.0274424	0	0
1157	G	T	0	0	0	0	0	0	0	0	0	0	0	0	0	0	0	0	0	0	0	0	0	0	0	0	0	0	0	0	0	0	0	0	0	0.0196618	0.021777	0	0	0	0	0	0	0	0	0	0	0	0
1158	G	A	0	0	0	0	0	0	0	0	0	0	0	0	0	0	0	0	0	0	0	0	0	0	0	0.0193498	0.02331	0	0	0	0	0	0	0	0	0.0196618	0.021777	0	0	0	0	0	0	0	0	0	0	0	0
1158	G	T	0	0	0	0	0	0	0	0	0	0	0	0	0	0	0	0	0	0	0	0	0	0	0	0	0	0	0	0	0	0	0	0	0	0	0	0	0	0	0	0	0.0221877	0.0256674	0.0295334	0	0	0	0
1159	T	A	0	0	0	0	0	0	0	0	0	0	0	0	0	0	0	0	0	0	0	0	0	0	0	0	0	0	0	0	0	0	0	0	0	0	0	0	0	0	0	0.0270124	0.0221877	0	0	0	0	0	0
1159	T	C	0	0	0	0	0	0	0	0	0	0	0	0	0	0	0	0	0	0	0	0	0	0	0	0	0	0	0	0	0	0	0	0	0	0	0	0.0250941	0.025413	0.0279018	0	0	0	0	0	0	0	0	0
1161	G	A	0	0	0	0	0	0	0	0	0	0	0	0	0	0	0	0	0	0	0	0	0.0148943	0.0176211	0	0	0	0	0	0	0.0368324	0.0372578	0	0	0	0	0	0	0	0	0	0	0	0	0	0	0	0	0
1162	A	G	0	0	0	0	0	0	0	0	0	0	0	0	0	0	0	0	0	0	0	0	0	0	0	0	0	0	0	0	0	0	0	0	0	0	0	0	0	0.0279018	0.033036	0.0270124	0	0	0	0	0	0	0
1163	A	T	155	0	0	0	0	0	0	0	0	0	0	0	0	0	0	0.0101184	0.00873439	0	0	0.0121359	0.0148943	0.0528634	0.0562852	0.251548	0.32634	0.431383	0.502934	0.564972	1.28913	1.37854	1.40499	1.73689	1.34804	1.76956	2.89634	7.20201	13.4689	25.7254	43.1781	46.0562	50.0998	53.0544	47.1943	37.2579	29.3085	25.2379	23.7255
1163	A	G	0	0	0	0	0	0	0	0	0	0	0	0	0	0	0	0	0	0	0	0	0	0	0	0	0	0.0269614	0.0279408	0	0	0	0.0351247	0.0321647	0.0245098	0.0393236	0.065331	0.0250941	0	0	0	0	0	0	0	0	0	0	0
1165	T	C	0	0	0	0	0	0	0	0	0	0	0	0	0	0	0	0	0	0	0.0307724	0.0364078	0.0148943	0	0	0	0	0	0	0	0	0	0	0	0	0	0	0	0	0	0	0	0	0	0	0	0	0	0
1166	C	G	0	0	0	0	0	0	0	0	0	0	0	0	0	0	0	0	0	0	0	0	0	0	0	0	0	0	0	0	0	0	0	0	0	0	0	0	0	0	0	0	0	0	0	0	0	0	0
1167	G	A	0	0	0	0	0	0	0	0	0	0	0	0	0	0	0	0	0	0	0	0	0	0	0	0	0	0	0	0	0	0	0	0	0	0	0	0	0	0	0	0	0	0	0	0	0	0	0
1168	A	G	0	0	0	0	0	0	0	0	0	0	0	0	0	0	0	0	0	0	0	0	0	0	0	0	0	0	0	0	0	0	0	0	0	0	0	0	0	0	0	0	0	0	0	0	0.0274424	0.0614062	0.0326797
1169	T	C	0	0	0	0	0	0	0	0	0	0	0	0	0	0	0	0	0	0	0	0	0	0	0	0	0	0	0	0	0	0	0	0.0321647	0.0245098	0	0	0	0	0	0	0	0	0	0	0	0	0	0
1170	C	T	0	0	0	0	0	0	0	0	0	0	0.30303	0.176367	0.0661376	0	0.0161316	0.0303552	0.0436719	0.0465419	0.0512873	0.109223	0.0893655	0.0704846	0.168856	0.193498	0.18648	0.269614	0.307348	0.47081	0.552486	0.298063	0.175623	0.096494	0.196078	0.275265	0.370209	0.326223	0.25413	0.139509	0.264288	0.270124	0.110939	0.154004	0.206734	0.302663	0.356751	0.214922	0.0653595
1171	T	C	0	0	0	0	0	0	0	0	0	0	0	0	0	0	0	0	0	0	0	0	0	0	0	0	0	0	0	0	0	0	0	0	0	0	0.021777	0.0250941	0.025413	0.0279018	0.033036	0	0	0	0	0	0	0	0
1172	G	A	0	0	0	0	0	0	0	0	0	0	0	0	0	0	0	0	0.00873439	0.00930839	0	0	0	0	0	0	0	0	0	0	0	0	0	0	0	0	0	0	0	0	0	0.0270124	0.0221877	0	0	0	0	0	0
1174	C	G	0	0	0	0	0	0	0	0	0	0	0	0	0	0	0	0	0	0.0186168	0.0205149	0.0242718	0	0	0	0	0	0	0	0	0	0	0	0	0	0	0	0	0	0	0	0	0	0	0	0	0	0	0
1174	C	T	0	0	0	0	0	0	0	0	0	0	0	0	0	0	0	0	0	0	0	0	0	0	0.0187617	0.0193498	0	0	0	0	0	0	0	0	0	0	0	0	0	0	0	0	0	0	0.0295334	0.0302663	0.0548847	0.0614062	0
1177	T	C	0	0	0	0	0	0	0	0	0	0	0	0	0	0	0	0	0	0	0	0.0121359	0.0148943	0.0352423	0.0375235	0.0193498	0.02331	0.0269614	0	0	0	0	0	0	0	0	0.021777	0.0250941	0	0	0	0	0	0	0	0	0	0	0
1178	C	T	0	0	0	0	0	0	0	0	0	0	0	0	0	0	0	0	0.00873439	0.00930839	0	0	0	0	0	0	0	0	0.0279408	0.094162	0.0736648	0.0745156	0.0702494	0	0.0245098	0.0196618	0	0	0.025413	0.0279018	0	0	0	0	0	0	0	0	0
1179	C	T	0	0	0	0	0	0	0	0	0	0	0	0	0	0	0.0161316	0.0101184	0.00873439	0	0	0	0	0	0	0	0	0	0	0	0	0	0	0	0	0	0	0	0	0	0	0	0	0	0	0	0	0	0
1180	A	T	0	0	0	0	0	0	0	0	0	0	0	0	0	0	0	0	0	0	0	0	0.0148943	0.0176211	0	0	0	0	0	0	0	0	0	0	0	0	0	0	0	0	0	0	0	0	0	0	0	0	0
1181	G	A	0	0	0	0	0	0	0	0	0	0	0	0	0	0	0	0	0	0	0	0	0	0	0	0	0	0	0	0	0	0	0	0	0	0	0	0	0	0	0	0	0	0	0	0	0	0	0
1181	G	T	0	0	0	0	0	0	0	0	0	0	0	0	0	0	0	0	0.00873439	0.0279252	0.0307724	0.0364078	0.0297885	0.0352423	0.0187617	0	0.04662	0.0539229	0.0279408	0	0	0	0	0.096494	0.122549	0.0983091	0.065331	0.0501882	0.101652	0.111607	0.231252	0.189087	0.155314	0.256674	0.206734	0.0302663	0.0548847	0.184219	0.130719
1183	T	A	0	0	0	0	0	0	0	0	0	0	0	0	0	0	0	0	0	0	0	0	0	0	0	0	0	0	0	0	0	0	0	0	0	0	0	0.0250941	0.025413	0.0279018	0	0	0	0	0	0	0	0	0
1183	T	C	0	0	0	0	0	0	0	0	0	0	0	0	0	0	0	0	0	0	0	0	0	0	0	0	0	0	0	0	0	0	0	0	0	0	0	0	0	0	0	0	0	0	0	0	0	0	0
1184	G	A	0	0	0	0	0	0	0	0	0	0	0	0	0	0	0	0	0	0	0	0	0	0	0	0	0	0	0	0	0	0	0	0	0	0	0	0	0	0	0	0	0	0	0	0	0	0	0
1185	C	T	0	0	0	0	0	0	0	0	0	0	0.30303	0.176367	0.0661376	0	0.0161316	0.0101184	0.00873439	0	0.0102575	0.0242718	0.0297885	0.0176211	0.0187617	0.0193498	0.04662	0.0269614	0	0.0313873	0.0368324	0	0	0	0.0245098	0.0196618	0	0	0	0	0.033036	0.0540249	0.0221877	0.0513347	0.0590667	0.0302663	0.0823271	0.0921093	0
1186	G	A	5	0	0	0	0	0	0	0	0	0	0	0	0	0	0.0161316	0.0404735	0.0349375	0.0279252	0.0205149	0.0121359	0	0.0176211	0.0375235	0.0193498	0	0	0	0.0627746	0.14733	0.111773	0.0351247	0	0	0	0	0	0	0	0	0.0270124	0.443754	1.00103	0.649734	0.121065	0.0823271	0.0307031	0.0326797
1186	G	C	0	0	0	0	0	0	0	0	0	0	0	0	0	0	0	0	0.00873439	0.00930839	0	0	0	0	0	0	0	0	0	0	0	0	0	0	0	0	0	0	0	0	0	0	0	0	0	0	0	0	0
1186	G	T	0	0	0	0	0	0	0	0	0	0	0	0	0	0	0	0	0	0	0	0	0	0	0	0	0	0	0	0	0	0	0	0	0	0	0	0	0	0	0	0	0	0	0	0	0	0	0
1187	T	C	0	0	0	0	0	0	0	0	0	0	0	0	0	0	0	0	0	0	0	0	0	0	0	0	0	0	0	0	0	0	0	0	0	0	0	0	0.025413	0.0279018	0.033036	0	0	0	0	0	0	0	0
1187	T	G	0	0	0	0	0	0	0	0	0	0	0	0	0	0	0	0	0	0	0	0	0	0	0	0	0	0	0	0	0	0	0	0.0321647	0.0490196	0.0393236	0.021777	0	0	0	0	0	0	0	0	0	0	0	0
1188	C	T	0	0	0	0	0	0	0	0	0	0	0	0	0	0	0	0	0	0	0	0	0.0148943	0.0352423	0.0187617	0.0193498	0.02331	0	0	0	0.0736648	0.298063	0.280998	0	0	0.0393236	0.043554	0.0501882	0.0508259	0.0279018	0.033036	0	0	0	0	0	0	0	0
1189	A	G	0	0	0	0	0	0	0	0	0	0	0	0	0	0	0	0	0	0	0	0	0.0297885	0.0352423	0.0375235	0.0580495	0.04662	0	0	0	0	0	0	0	0	0	0	0	0	0	0	0	0	0	0	0	0	0	0
1190	C	G	0	0	0	0	0	0	0	0	0	0	0	0	0	0	0	0	0	0	0	0	0	0	0	0	0	0	0	0	0	0	0	0	0.0245098	0.0196618	0.021777	0	0	0	0	0	0	0	0	0	0	0	0
1190	C	T	0	0	0	0	0	0.542005	0.882353	0.390625	0	0	0	0	0.132275	0.0681663	0	0	0.0262032	0.0279252	0.0205149	0.0606796	0.10426	0.193833	0.262664	0.212848	0.11655	0.107846	0.0279408	0.0313873	0.0368324	0.0372578	0.0351247	0.096494	0.0980392	0.275265	0.283101	0.0752823	0.0508259	0.0558036	0	0	0.0887508	0.282341	0.383934	0.302663	0.0823271	0.0307031	0.0326797
1191	C	T	15	0	0	0	0	0	0	0	0	0	0	0	0	0	0.0967898	0.0708287	0.0436719	0.0744671	0.0923172	0.0606796	0.0148943	0.0704846	0.243902	0.290248	0.18648	0.18873	0.0279408	0.0313873	0.184162	0.298063	0.386372	0.321647	0.294118	0.314589	0.152439	0.150565	0.228717	0.30692	0.16518	0.0540249	0.110939	0.231006	0.295334	0.393462	0.493963	0.368437	0.0980392
1191	C	A	0	0	0	0	0	0	0	0	0	0	0	0	0	0	0.0161316	0.0202368	0.00873439	0	0	0	0	0	0	0	0	0	0	0	0	0	0	0	0	0	0	0	0	0	0	0	0	0	0	0	0	0	0
1192	A	T	0	0	0	0	0	0	0	0	0	0	0	0	0	0	0	0	0	0	0	0	0	0	0	0	0	0	0	0	0	0	0	0	0	0	0	0	0	0	0	0	0	0	0	0	0	0	0
1193	A	G	0	0	0	0	0	0	0	0	0	0	0	0	0	0	0	0	0	0	0	0	0.0148943	0.0176211	0	0	0	0	0	0	0	0	0	0	0	0	0	0	0	0	0	0	0	0	0	0	0	0	0
1194	A	G	0	0	0	0	0	0	0	0	0	0	0	0	0	0	0	0	0	0	0	0	0	0	0	0	0	0	0	0	0	0	0	0	0	0	0	0	0.0508259	0.0558036	0	0	0	0	0	0	0	0	0
1194	A	T	0	0	0	0	0	0	0	0	0	0	0	0	0	0	0	0	0	0	0	0	0	0	0	0	0	0	0	0	0	0	0	0	0	0	0	0	0	0	0	0	0	0	0	0	0	0	0
1195	T	C	0	0	0	0	0	0	0	0	0	0	0	0	0	0	0	0	0	0	0.0102575	0.0121359	0	0	0	0	0	0	0	0.0313873	0.0368324	0.0372578	0.0351247	0	0	0	0	0	0	0	0	0	0	0	0	0	0	0	0
1198	A	G	0	0	0	0	0	0	0	0	0	0	0	0	0	0	0	0.0101184	0.0174688	0.0186168	0.0410298	0.0606796	0.0297885	0	0	0	0	0	0	0	0	0	0	0	0	0	0	0	0	0	0	0	0	0	0	0	0	0	0
1201	C	T	0	0	0	0	0	0	0	0	0	0	0	0	0	0	0	0	0	0	0	0	0	0.0176211	0.0187617	0	0	0	0	0	0	0	0.0702494	0.0643294	0	0	0	0	0	0.0279018	0.033036	0.0540249	0.0443754	0	0	0	0	0.0307031	0.0326797
1202	A	G	0	0	0	0	0	0	0	0	0	0	0	0	0	0	0	0	0	0	0	0	0	0	0	0	0	0.0269614	0.0279408	0.0313873	0	0	0	0	0	0	0	0	0.025413	0.279018	0.429468	0.216099	0.133126	0.128337	0.206734	0.635593	0.411636	0.0307031	0
1202	A	T	0	0	0	0	0	0	0	0	0	0	0	0	0	0	0	0	0	0	0	0	0	0	0	0	0	0	0	0	0	0	0	0	0	0	0	0	0	0.0279018	0.033036	0	0	0	0	0	0	0	0
1203	A	G	0	0	0	0	0	0	0	0	0	0	0	0	0	0	0	0	0	0	0	0	0	0	0	0	0	0	0	0	0	0	0	0	0	0.0196618	0.021777	0	0	0	0	0	0	0	0	0	0	0	0
1204	C	T	0	0	0	0	0	0	0	0	0	0	0	0	0	0	0	0	0	0.0186168	0.0307724	0.0242718	0	0	0.0187617	0.154799	0.30303	0.323537	0.251467	0.125549	0.184162	0.260805	0.140499	0.128659	0.0980392	0.0983091	0.152439	0.100376	0	0	0	0	0	0	0	0	0	0	0
1205	C	A	0	0	0	0	0	0	0	0	0	0	0	0	0	0	0	0	0	0	0	0	0	0.0176211	0.0187617	0.0193498	0	0	0	0	0	0	0	0	0	0	0	0	0.025413	0.0279018	0	0	0	0	0	0	0	0	0
1205	CA	TG	0	0	0	0	0	0	0	0	0	0	0	0	0	0	0	0	0	0	0	0	0	0	0	0	0	0	0	0	0	0	0	0	0	0	0.021777	0.0250941	0	0	0	0	0	0	0	0	0	0	0
1205	CAA	TGG	0	0	0	0	0	0	0	0	0	0	0	0	0	0	0	0	0	0	0	0.0121359	0.0148943	0	0	0	0	0	0	0	0	0	0	0	0	0	0	0	0	0	0	0	0	0	0	0	0	0	0
1206	A	C	0	0	0	0	0	0	0	0	0	0	0	0	0	0	0	0	0	0	0	0	0	0	0	0	0	0	0	0	0	0	0	0	0	0	0	0	0	0	0	0	0	0	0	0	0	0	0
1207	A	G	0	0	0	0	0	0	0	0	0	0	0	0	0	0	0	0	0	0	0	0	0	0	0	0	0	0	0	0	0	0	0	0	0.0490196	0.0589855	0.021777	0	0	0	0	0	0	0	0	0	0	0	0
1208	A	G	0	0	0	0	0	0	0	0	0	0	0	0	0	0	0	0	0	0	0	0	0	0	0	0	0	0	0.0279408	0.0313873	0	0	0	0	0	0	0	0	0	0	0.033036	0.0270124	0	0	0	0	0	0	0
1209	T	C	0	0	0	0	0	0	0	0	0	0	0	0	0.0661376	0.0340832	0	0	0	0	0	0	0	0	0	0.0193498	0.11655	0.161769	0.111763	0	0	0	0	0	0	0	0	0	0	0	0	0	0.0221877	0.0256674	0	0	0	0	0
1210	G	T	55	0	0	0	0	0	0	0	0	0	0	0	0	0	0	0	0	0.0279252	0.0307724	0.0242718	0	0	0	0	0.02331	0.0269614	0	0	0	0	0	0	0.0735294	0.0589855	0	0	0	0	0	0	0	0	0.0590667	0.090799	0.356751	0.798281	0.816993
1210	G	A	0	0	0	0	0	0	0	0	0	0	0	0	0	0	0	0.0101184	0.00873439	0	0	0	0	0	0	0	0	0	0	0	0	0	0	0	0	0	0	0	0	0	0	0	0	0	0	0	0	0	0
1210	G	C	0	0	0	0	0	0	0	0	0	0	0	0	0	0	0.0161316	0.0101184	0	0	0	0	0	0	0	0	0	0	0	0	0	0	0	0	0	0	0	0	0	0	0	0	0	0	0	0	0	0	0
1211	T	A	0	0	0	0	0	0	0	0	0	0	0	0	0	0	0	0	0	0	0	0	0	0	0	0.0193498	0.02331	0	0	0	0	0	0	0	0	0	0	0	0	0	0	0	0	0	0	0	0	0	0
1211	T	C	0	0	0	0	0	0	0	0	0	0	0	0	0	0	0	0	0	0	0	0	0	0	0	0	0	0	0	0	0	0	0	0	0	0	0	0	0	0	0	0	0	0	0	0	0	0.0307031	0.0326797
1211	T	G	0	0	0	0	0	0	0	0	0	0	0	0	0	0	0	0	0.00873439	0.0279252	0.133347	0.133495	0.0148943	0.0176211	0.0187617	0	0	0	0	0	0	0	0	0	0	0	0	0	0	0	0	0	0	0	0	0	0	0	0
1211	TG	CA	0	0	0	0	0	0	0	0	0	0	0	0	0	0	0	0	0	0	0	0	0	0	0	0	0	0	0	0	0	0	0	0	0	0	0	0	0	0	0	0	0	0	0	0	0	0	0
1212	G	C	0	0	0	0	0	0	0	0	0	0	0	0	0	0	0	0	0	0.00930839	0.0102575	0	0	0	0	0	0.04662	0.0539229	0	0	0	0	0	0	0	0	0	0	0	0	0	0	0	0	0	0	0	0	0
1212	G	T	0	0	0	0	0	0	0	0	0	0	0	0	0	0	0	0	0	0	0	0	0	0	0	0	0	0	0	0	0	0	0	0	0	0	0	0	0	0	0	0	0	0	0	0	0	0	0
1213	C	T	0	0	0	0	0	0	0	0	0	0	0	0	0	0	0.0161316	0.0101184	0	0.00930839	0.0102575	0.0606796	0.0893655	0.0352423	0.0187617	0	0	0	0.0279408	0.0313873	0.0368324	0	0	0.0321647	0.0245098	0.0393236	0.043554	0	0	0	0	0	0.0443754	0.0513347	0	0	0.0274424	0.0307031	0.0326797
1214	C	A	0	0	0	0	0	0	0	0	0	0	0	0	0	0	0	0	0	0	0	0	0	0	0	0	0	0	0	0	0	0	0	0	0	0.0393236	0.130662	0.100376	0.025413	0.0279018	0	0	0	0	0	0	0	0	0
1214	C	T	0	0	0	0	0	0	0	0	0	0	0	0	0	0	0	0	0	0	0	0	0	0	0.0187617	0.0193498	0	0	0	0	0	0	0	0	0	0	0	0	0	0	0	0	0	0	0	0.0302663	0.0274424	0	0
1215	T	C	0	0	0	0	0	0	0	0	0	0	0	0	0	0	0	0	0	0	0	0	0	0	0	0	0	0	0	0	0	0.0372578	0.0351247	0	0	0	0	0	0	0	0	0	0	0	0	0	0	0	0
1216	T	C	0	0	0	0	0	0	0	0	0	0	0	0	0	0	0	0	0	0	0	0	0	0	0	0	0	0	0	0	0	0	0	0	0	0	0	0	0	0	0	0	0	0	0	0	0	0	0
1216	T	G	0	0	0	0	0	0	0	0	0	0	0	0	0	0	0	0	0	0	0	0	0	0	0	0	0	0	0	0	0	0	0	0	0	0	0	0	0	0	0	0	0	0	0	0	0	0	0
1218	C	T	0	0	0	0	0	0	0.294118	0.390625	0	0	0.30303	0.176367	0	0	0.0645265	0.0708287	0.0524063	0.0186168	0.0102575	0.0485437	0.0893655	0.0704846	0.0938086	0.174149	0.11655	0.0808843	0.139704	0.156937	0.184162	0.111773	0.175623	0.225153	0.196078	0.64884	0.783972	0.301129	0.0508259	0	0.033036	0.0540249	0.0443754	0.0513347	0.0886001	0.211864	0.246981	0.153516	0
1219	A	G	0	0	0	0	0	0	0	0	0	0	0	0	0	0	0	0	0	0	0	0	0	0	0	0	0	0	0	0	0	0	0	0	0	0	0	0	0	0	0	0	0	0	0	0	0	0	0
1221	C	T	0	0	0	0	0	0	0	0	0	0	0	0	0	0	0	0.0101184	0.00873439	0	0	0	0	0	0	0	0	0	0.111763	0.188324	0.184162	0.149031	0.0702494	0.0321647	0	0	0	0	0	0	0	0	0	0	0	0	0	0	0
1222	T	C	0	0	0	0	0	0	0	0	0	0	0	0	0	0	0	0	0	0.00930839	0.0102575	0	0	0	0	0	0	0	0	0	0	0	0	0	0	0	0	0	0	0	0	0	0	0	0	0	0	0	0
1222	T	G	0	0	0	0	0	0	0	0	0	0	0	0	0	0	0	0.0101184	0.00873439	0	0	0	0	0	0	0	0	0	0	0	0	0	0	0	0	0	0	0	0	0	0	0	0	0	0	0	0	0	0
1223	C	T	0	0	0	0	0	0	0	0	0	0	0	0	0	0	0.0161316	0.0101184	0	0	0.0205149	0.0485437	0.059577	0.0352423	0	0	0	0	0	0	0	0	0	0	0	0	0	0.0250941	0.025413	0.0279018	0	0	0	0	0	0	0	0	0
1225	C	A	0	0	0	0	0	0	0	0	0	0	0	0	0	0	0	0.0101184	0.00873439	0	0	0	0	0	0	0	0	0	0	0	0	0	0	0	0	0	0	0	0	0	0	0	0	0	0	0	0	0	0
1225	C	T	0	0	0	0	0	0	0	0	0	0	0	0	0	0	0	0	0	0	0.0102575	0.0121359	0	0	0	0	0	0	0	0	0	0	0	0	0	0.0196618	0.021777	0.0501882	0.0508259	0.0279018	0.033036	0	0	0	0	0	0	0	0
1226	A	C	0	0	0	0	0	0	0	0.390625	0.485437	0	0	0	0	0	0	0	0	0	0	0	0	0	0	0	0	0	0	0	0	0	0	0	0	0	0	0	0	0	0	0	0	0	0	0	0	0	0
1227	T	C	0	0	0	0	0	0	0	0	0	0	0	0	0	0	0	0	0	0	0	0	0	0	0	0.0773994	0.0932401	0	0	0	0	0	0	0	0	0	0	0	0	0	0	0	0	0	0	0	0	0	0
1228	G	A	0	0	0	0	0	0	0	0	0	0	0	0	0	0	0	0	0	0	0	0	0	0	0	0.0580495	0.0932401	0.0539229	0.0279408	0	0	0	0	0	0	0	0	0	0	0	0	0	0	0	0	0	0	0	0
1228	G	T	0	0	0	0	0	0	0	0	0	0	0	0	0	0	0	0	0	0	0	0	0	0	0	0	0	0	0	0	0	0	0	0	0	0	0	0.0250941	0.025413	0.0279018	0	0	0	0	0	0	0	0	0
1229	A	G	0	0	0	0	0	0	0	0	0	0	0	0	0	0	0	0	0	0	0	0	0	0	0	0	0	0	0	0	0	0	0	0	0	0	0	0	0.025413	0.0279018	0	0	0	0	0	0	0	0	0
1230	A	G	0	0	0	0	0	0	0	0	0	0	0	0	0	0	0.0161316	0.0101184	0.0349375	0.0279252	0.0205149	0.0242718	0.059577	0.0528634	0	0	0	0	0	0	0	0	0	0	0	0	0	0	0	0	0	0	0.0221877	0.0256674	0	0	0	0	0
1231	G	T	0	0	0	0	0	0	0	0	0	0	0	0	0	0	0	0.0101184	0.00873439	0	0	0	0	0	0	0	0	0	0	0	0	0	0	0	0	0	0	0	0	0	0	0	0	0	0	0	0	0	0
1234	T	C	0	0	0	0	0	0	0	0	0	0	0	0	0	0	0	0	0	0	0	0	0	0	0.0375235	0.0386997	0	0	0	0	0	0	0	0	0	0	0	0	0	0	0	0	0	0	0	0	0	0	0
1235	G	A	0	0	0	0	0	0	0	0	0	0	0	0	0	0	0	0	0	0	0	0	0	0	0	0	0	0	0	0	0	0	0	0	0	0	0	0	0	0	0	0	0	0	0	0	0	0	0
1236	A	G	5	0	0	0	0	0	0	0	0	0	0	0	0	0	0	0	0	0	0	0	0	0	0	0	0	0	0.0279408	0.0627746	0.0736648	0.0372578	0	0	0	0	0	0	0	0	0	0	0	0.0256674	0.0295334	0.090799	0.0823271	0	0.0326797
1237	T	A	0	0	0	0	0	0	0	0	0	0	0	0	0	0	0	0	0	0	0	0	0	0	0	0	0	0	0	0	0	0	0	0	0	0	0	0	0	0	0	0	0	0	0	0	0	0	0
1237	T	C	0	0	0	0	0	0	0	0	0	0	0	0	0	0	0	0	0	0.00930839	0.0205149	0.0121359	0	0	0	0	0	0	0	0	0	0	0	0	0	0	0	0	0	0	0	0	0	0	0	0	0	0	0
1238	C	A	0	0	0	0	0	0	0	0	0	0	0	0	0	0	0	0.0101184	0.00873439	0	0	0	0	0	0	0	0	0	0	0	0	0	0	0	0	0	0	0	0	0	0	0	0	0	0	0	0	0	0
1238	C	T	0	0	0	0	0	0	0	0	0	0	0	0	0	0	0.145185	0.121421	0.0873439	0.0372335	0.0205149	0.0242718	0.0148943	0.0176211	0	0	0	0	0	0	0	0	0	0.0321647	0.0245098	0.0196618	0.043554	0.100376	0.152478	0.0837054	0.033036	0	0	0	0.0295334	0.0302663	0.0274424	0.0307031	0
1239	A	G	0	0	0	0	0	0	0	0	0	0	0	0	0	0	0	0	0	0	0	0	0	0	0	0	0	0	0	0	0	0	0	0	0	0	0	0	0	0	0	0	0	0	0	0	0	0	0
1243	T	C	0	0	0	0	0	0	0	0	0	0	0	0	0	0	0	0	0	0.00930839	0.0102575	0.0121359	0	0	0	0	0	0	0	0.125549	0.14733	0	0	0	0	0	0	0	0	0	0	0	0	0	0	0	0	0	0
1244	G	A	0	0	0	0	0	0	0	0	0	0	0	0	0	0	0	0	0	0.00930839	0.0102575	0.0121359	0.0148943	0	0	0	0	0	0	0	0	0	0	0	0	0	0	0	0	0	0	0	0	0	0	0	0	0	0
1244	G	T	0	0	0	0	0	0	0	0	0	0	0.30303	0.176367	0	0	0	0	0	0	0	0	0	0	0	0	0	0	0	0	0	0	0	0	0	0	0	0	0	0	0	0	0	0	0	0	0	0	0
1245	G	A	0	0	0	0	0	0	0	0	0	0	0	0	0	0	0	0	0.00873439	0.00930839	0	0	0	0	0	0	0	0	0	0	0	0	0	0	0.0245098	0.0196618	0	0	0	0	0	0	0.0221877	0.0256674	0	0	0	0	0
1246	T	C	0	0	0	0	0	0	0	0	0	0	0	0	0	0	0	0	0	0	0	0	0	0	0	0	0	0	0	0	0	0	0.0351247	0.0321647	0	0	0	0	0	0	0	0	0	0	0	0	0	0	0
1248	A	C	0	0	0	0	0	0	0	0	0	0	0	0	0	0	0	0	0	0	0	0	0	0	0	0	0	0	0	0	0	0	0	0	0	0	0	0	0	0	0	0	0	0	0	0	0	0	0
1249	A	G	0	0	0	0	0	0	0	0	0	0	0	0	0	0	0	0	0	0	0	0	0	0	0	0	0	0	0	0	0	0	0	0	0	0	0	0	0	0	0	0	0	0	0	0	0	0	0
1250	A	G	0	0	0	0	0	0	0	0	0	0	0	0	0	0	0	0	0	0	0	0	0	0	0	0	0	0	0	0	0	0	0	0	0	0	0	0	0	0	0	0	0	0	0	0	0	0	0
1251	C	A	0	0	0	0	0	0	0	0	0	0	0	0	0	0	0	0	0	0	0	0	0	0	0	0	0	0	0	0.0313873	0.0368324	0.0372578	0	0	0	0	0	0	0	0	0	0	0	0	0	0	0	0	0
1251	C	T	0	0	0	0	0	0	0	0	0	0	0	0	0	0	0	0	0	0	0	0	0	0.0176211	0.0187617	0	0.02331	0.0269614	0.0279408	0	0	0	0	0	0	0	0	0	0	0	0	0	0	0	0	0	0	0	0
1252	T	G	0	0	0	0	0	0	0	0	0	0	0	0	0	0	0	0	0	0.00930839	0.0102575	0	0	0	0	0	0	0	0	0	0	0	0	0	0	0	0	0	0	0	0	0	0	0	0	0	0	0	0
1255	A	G	0	0	0	0	0	0	0	0	0	0	0	0	0	0	0	0	0	0	0	0	0	0	0	0	0	0	0.0279408	0.094162	0.110497	0.409836	0.386372	0.128659	0.0735294	0.0196618	0.021777	0	0	0	0	0	0.0665631	0.0770021	0	0.090799	0.0823271	0	0.0326797
1260	A	T	0	0	0	0	0	0	0	0	0	0	0	0	0	0	0	0	0	0	0.0102575	0.0242718	0.0297885	0	0	0	0	0	0	0	0	0	0	0	0	0	0	0	0	0	0	0	0	0	0	0	0	0	0
1261	G	A	0	0	0	0	0	0	0	0	0	0	0	0	0	0	0	0	0	0	0	0	0	0	0	0	0	0	0	0	0	0	0	0	0	0	0	0	0	0.0279018	0.033036	0	0	0	0	0	0	0	0
1261	G	T	0	0	0	0	0	0	0	0	0	0	0	0	0	0	0	0	0	0	0	0	0	0	0	0	0	0	0	0	0	0	0	0	0	0	0	0	0	0.0558036	0.066072	0	0	0	0	0	0	0	0
1262	A	G	0	0	0	0	0	0	0	0	0	0	0	0	0	0	0	0	0	0.00930839	0.0205149	0.0242718	0	0	0	0	0	0	0	0	0.0368324	0.0372578	0	0	0	0	0	0	0	0	0	0	0	0	0	0.0302663	0.0274424	0	0
1262	AC	CT	0	0	0	0	0	0	0	0	0	0	0	0	0	0	0	0	0	0	0	0	0	0	0	0	0.02331	0.0269614	0	0	0	0	0	0	0	0	0	0	0	0	0	0	0	0	0	0	0	0	0
1263	C	A	0	0	0	0	0	0	0	0	0	0	0	0	0	0	0	0	0	0	0	0	0	0	0	0	0	0	0	0	0	0	0	0	0	0	0	0	0	0	0	0	0	0	0	0	0	0	0
1263	C	T	0	0	0	0	0	0	0	0	0	0	0	0	0	0	0.0161316	0.0101184	0.00873439	0	0	0.0364078	0.0446828	0	0	0	0	0.0269614	0.0558815	0.0313873	0.0736648	0.0372578	0.0351247	0	0	0	0.021777	0.0250941	0.0508259	0.0279018	0.033036	0.0810373	0.0665631	0.0770021	0.0590667	0	0.192097	0.245625	0.196078
1264	G	A	0	0	0	0	0	0	0	0	0	0	0	0	0	0	0	0	0.00873439	0.0186168	0.0102575	0	0.0148943	0.0176211	0	0	0	0	0	0	0	0	0	0	0	0.0196618	0.021777	0	0	0	0	0	0	0	0	0	0.0274424	0.0307031	0
1264	G	T	0	0	0	0	0	0	0	0	0	0	0	0	0.0661376	0.0340832	0	0	0	0.0186168	0.0205149	0	0.0148943	0.0176211	0.0375235	0.0193498	0	0	0	0	0	0	0	0	0	0	0	0	0	0	0.066072	0.0540249	0.0221877	0.0256674	0.0295334	0.0302663	0	0	0
1265	G	A	0	0	0	0	0.458716	0.271003	0.294118	0	0	0	0	0	0	0	0	0	0	0	0	0	0	0	0	0.0193498	0.02331	0	0	0	0	0	0	0	0	0	0	0	0	0	0	0	0	0	0	0	0	0	0
1266	G	T	0	0	0	0	0	0	0	0	0	0	0	0	0	0	0	0	0	0	0	0	0	0	0	0	0	0	0	0	0	0	0	0	0	0	0	0	0	0	0	0	0	0	0	0	0.0548847	0.0614062	0
1267	C	T	0	0	0	0	0	0	0	0	0	0	0	0	0	0.0340832	0.0161316	0.0101184	0.0611407	0.0558503	0.0102575	0.0121359	0	0	0	0	0	0	0	0.0313873	0.0368324	0.0372578	0.0351247	0	0.0490196	0.0393236	0	0	0	0	0	0.0810373	0.110939	0.0770021	0.0590667	0.0302663	0.0274424	0	0
1268	G	A	0	0	0	0	0	0	0	0	0	0	0	0	0	0	0	0	0	0	0.0102575	0.0121359	0	0	0	0	0	0	0	0	0	0	0	0	0	0.0196618	0.021777	0.0250941	0.025413	0	0	0	0	0	0	0	0	0	0
1269	A	G	0	0	0	0	0	0	0	0	0	0	0	0	0	0	0	0.0101184	0.00873439	0	0	0	0	0	0	0	0	0	0	0	0	0.0372578	0.0351247	0	0	0	0	0	0	0	0	0	0	0	0	0	0	0	0
1270	T	C	0	0	0	0	0	0	0	0	0	0	0	0	0	0	0.0161316	0.0202368	0.00873439	0	0	0	0.0148943	0.0176211	0	0	0	0	0	0	0	0	0	0	0	0	0	0	0	0	0	0	0	0	0	0	0	0	0
1273	TG	CC	0	0	0	0	0	0	0	0	0	0	0	0	0	0	0	0	0	0	0	0	0	0	0	0	0	0	0	0	0	0	0	0	0	0	0	0	0	0	0	0	0	0	0	0	0	0	0
1274	G	A	0	0	0	0	0	0	0	0	0	0	0	0	0	0	0	0	0	0	0	0	0	0	0	0	0	0	0	0	0	0	0.0351247	0.0321647	0	0	0	0	0	0	0	0	0	0	0	0	0	0	0
1274	G	C	0	0	0	0	0	0	0	0	0	0	0	0	0	0	0	0	0	0	0	0	0	0	0	0	0	0	0	0	0	0	0	0	0	0	0	0	0	0	0	0	0	0	0	0	0	0	0
1274	G	T	0	0	0	0	0	0	0	0	0	0	0	0	0	0	0	0	0.0349375	0.0372335	0.0102575	0.0121359	0.0148943	0.0176211	0.0187617	0.0193498	0	0.0269614	0.0279408	0.094162	0.0736648	0	0	0	0	0	0.021777	0.0250941	0	0	0	0	0	0	0	0	0	0	0
1275	T	C	0	0	0	0	0	0	0	0	0	0	0	0	0	0	0	0	0	0	0	0	0	0	0	0	0	0	0	0	0	0	0	0	0	0	0	0	0	0	0	0	0	0	0	0	0.0274424	0.0307031	0
1278	A	G	0	0	0	0	0	0	0	0	0	0	0	0	0	0	0.0161316	0.0101184	0.00873439	0	0	0	0	0	0	0	0.02331	0.0269614	0	0	0	0	0	0	0	0	0	0	0	0	0	0	0	0	0	0	0	0	0
1279	A	G	0	0	0	0	0	0	0	0	0	0	0	0	0	0	0	0	0	0	0	0.0121359	0.0148943	0	0	0	0	0	0	0	0	0	0	0	0	0	0	0	0	0	0	0	0	0	0	0	0	0	0
1280	G	A	0	0	0	0	0	0	0	0	0	0	0	0	0	0	0	0	0	0	0	0	0	0	0	0	0	0	0	0	0	0	0	0	0	0	0	0.0250941	0.025413	0.0279018	0	0	0	0	0	0	0	0	0
1281	C	A	0	0	0	0	0	0	0	0	0	0	0	0	0	0	0	0	0	0	0	0	0	0	0	0	0.02331	0.0269614	0	0	0	0	0	0	0	0	0	0	0	0	0	0	0	0	0	0	0	0	0
1281	C	T	0	0	0	0	0	0	0	0	0	0	0	0	0	0	0	0	0	0.0186168	0.0512873	0.0606796	0.0148943	0	0.0562852	0.174149	0.2331	0.0539229	0.0279408	0.0313873	0	0	0	0	0	0	0	0	0	0	0	0	0	0	0	0	0	0	0
1282	C	T	0	0	0	0	0	0	0	0	0	0	0	0	0	0	0	0	0	0	0.0102575	0.0121359	0	0	0	0	0	0	0	0	0	0	0	0	0	0.0196618	0.043554	0.0250941	0	0	0	0	0	0	0	0	0	0	0
1284	C	T	0	0	0	0	0	0	0	0	0	0	0	0	0	0	0	0	0	0	0.0102575	0.0121359	0	0	0	0	0	0	0	0	0	0	0	0	0.0245098	0.0196618	0	0	0	0	0	0	0	0	0	0	0	0	0
1285	T	A	0	0	0	0	0	0	0	0	0	0	0	0	0	0	0	0	0	0	0	0	0	0	0	0	0	0	0	0	0	0	0	0	0	0	0	0.0250941	0.025413	0	0	0	0	0	0	0	0	0	0
1288	C	T	0	0	0	0	0	0	0	0	0	0	0	0	0.0661376	0.0340832	0	0	0.00873439	0.0372335	0.0615448	0.0728155	0.0744713	0.0352423	0.0750469	0.154799	0.2331	0.215692	0	0	0.0736648	0.111773	0.316122	0.257317	0.0980392	0.0983091	0.130662	0.376412	0.635324	0.558036	0.132144	0.216099	0.266252	0.205339	0.561134	0.544794	0.192097	0.122812	0.261438
1290	.	A	0	0	0	0	0	0	0	0	0	0	0	0	0	0	0	0	0.00873439	0.00930839	0	0	0	0	0	0	0	0	0	0	0	0	0	0	0	0	0	0	0	0	0	0	0	0	0	0	0	0	0
1291	A	G	0	0	0	0	0	0	0	0	0	0	0	0	0	0	0	0	0	0	0	0	0	0	0	0	0	0	0	0	0	0	0	0	0	0	0	0	0	0	0	0	0	0	0	0	0	0	0
1292	T	C	0	0	0	0	0	0	0	0	0	0	0	0	0	0	0	0	0	0	0	0	0	0	0	0	0	0	0	0	0	0	0	0	0	0	0	0	0	0	0	0.0540249	0.0443754	0	0	0	0	0	0
1294	T	C	0	0	0	0	0	0	0	0	0	0	0	0	0	0	0	0.0101184	0.0174688	0.00930839	0.0205149	0.0242718	0.0148943	0	0.0375235	0.0386997	0	0	0	0	0	0	0	0	0	0	0	0	0	0	0	0	0.0221877	0.0256674	0	0	0	0	0
1296	G	T	0	0	0	0	0	0	0	0	0	0	0	0	0	0	0	0	0	0	0.0102575	0.0121359	0.0148943	0	0	0	0	0	0	0	0	0	0	0	0	0	0	0	0	0	0	0	0	0	0	0	0	0	0
1297	T	C	0	0	0	0	0	0	0	0	0	0	0	0	0	0	0	0	0	0	0	0	0	0	0	0	0	0	0	0	0	0	0	0	0	0	0	0	0	0	0	0	0	0	0	0	0	0	0
1298	G	A	0	0	0	0	0	0	0	0	0	0	0	0	0	0	0	0	0	0	0	0	0	0	0	0	0	0	0	0	0	0	0	0	0.0245098	0.0196618	0	0.351317	0.609911	0.502232	0.066072	0.0540249	0.110939	0.128337	0.0886001	0.0302663	0.0274424	0	0.0653595
1299	G	A	0	0	0	0	0	0	0	0	0	0	0	0	0	0	0	0	0	0	0	0	0	0	0	0	0	0	0	0	0	0	0	0	0	0	0	0	0	0	0	0	0	0	0	0	0	0	0
1299	G	T	0	0	0	0	0	0	0	0	0	0	0	0	0	0	0	0	0	0	0	0	0	0	0	0.0193498	0.02331	0	0	0	0	0	0	0	0	0	0	0	0	0	0	0	0	0	0	0	0	0	0
1300	C	T	0	0	0	0	0	0	0	0	0	0	0	0	0	0	0	0	0	0	0	0	0.0148943	0.0176211	0	0	0	0	0	0	0	0	0	0	0	0	0	0	0	0	0	0	0	0	0	0	0	0	0
1301	A	G	0	0	0	0	0	0	0	0	0	0	0	0	0	0	0	0	0	0	0	0	0	0	0	0	0	0	0	0	0	0	0	0	0	0	0	0	0	0	0	0	0	0	0	0	0	0	0
1302	C	T	0	0	0	0	0	0	0	0	0	0	0	0	0.0661376	0.443081	0.387159	0.293433	0.393047	0.679512	0.56416	0.145631	0.059577	0.0528634	0.0187617	0.116099	0.13986	0.0269614	0.0838223	0.0627746	0.0736648	0.0372578	0	0	0	0.0393236	0.043554	0.0501882	0.025413	0.0279018	0	0	0	0.0256674	0.0590667	0.0605327	0.0274424	0	0
1303	T	C	0	0	0	0	0	0	0	0	0	0	0	0	0	0	0.0161316	0.0101184	0.0174688	0.0186168	0.0205149	0.0121359	0	0	0	0	0	0	0	0	0	0	0	0	0	0	0	0	0	0	0	0	0	0	0	0	0	0	0
1304	G	A	0	0	0	0	0	0	0	0	0	0	0	0	0	0	0.0161316	0.0101184	0	0	0	0	0	0	0	0	0	0	0	0	0	0	0	0	0	0	0	0	0	0	0	0	0	0	0	0	0	0	0
1305	A	C	0	0	0	0	0	0	0	0	0	0	0	0	0	0	0	0	0.00873439	0.00930839	0	0	0	0	0	0	0	0	0	0	0	0	0	0	0	0	0	0	0	0	0	0	0	0	0	0	0	0	0
1305	A	G	0	0	0	0	0	0	0	0	0	0	0	0	0	0	0	0	0	0	0	0	0	0	0	0	0	0	0	0	0	0	0.0351247	0.0321647	0	0	0	0	0.025413	0.0279018	0	0	0	0	0	0	0	0	0
1305	A	T	0	0	0	0	0	0	0	0	0	0	0	0	0.0661376	0.0340832	0	0	0	0	0	0	0	0	0	0	0	0	0	0	0	0.0372578	0.0351247	0	0	0	0	0	0	0	0	0	0	0	0	0	0	0	0
1306	G	A	0	0	0	0	0	0	0	0	0	0	0	0	0	0	0	0	0	0	0	0	0	0	0	0	0	0	0	0	0	0	0	0	0	0	0	0	0.025413	0.0279018	0	0	0	0	0	0	0	0	0
1306	G	C	0	0	0	0	0	0	0	0	0	0	0	0	0	0	0	0	0	0	0	0	0	0	0	0	0	0	0	0	0	0	0	0	0	0	0	0	0	0	0	0	0	0	0	0	0	0	0
1306	G	T	0	0	0	0	0	0	0	0	0	0	0	0	0.0661376	0.102249	0.0322633	0	0	0	0.0102575	0.0121359	0	0	0	0.0193498	0.02331	0.0539229	0.0279408	0	0	0	0	0.0643294	0.0490196	0	0.021777	0.0250941	0	0.0558036	0.066072	0	0.0221877	0.0256674	0	0	0	0	0
1307	A	G	0	0	0	0	0	0	0	0	0	0	0	0	0	0	0	0	0	0	0	0	0	0	0	0	0	0	0	0	0	0	0	0	0	0.0196618	0.021777	0	0	0	0	0	0	0	0	0	0	0	0
1308	A	C	0	0	0	0	0	0	0	0	0	0	0	0	0	0	0	0	0	0	0	0	0	0	0	0	0	0	0	0	0	0	0.0351247	0.0321647	0	0	0	0	0	0	0	0	0	0	0	0	0	0	0
1308	A	G	0	0	0	0	0	0	0	0	0	0	0	0	0	0.0340832	0.0161316	0.0202368	0.00873439	0	0	0	0	0	0	0	0	0	0	0	0	0	0	0	0	0	0	0	0	0	0	0	0	0	0	0	0	0	0
1309	.TT	CAA	0	0	0	0	0	0	0	0	0	0	0	0	0	0	0	0	0	0	0	0	0	0	0	0	0	0	0	0	0	0	0	0	0	0	0	0	0	0	0	0	0	0	0	0	0	0	0
1309	T	C	0	0	0	0	0	0	0	0	0	0	0	0	0	0	0	0	0	0	0	0	0	0	0	0	0	0	0	0.0313873	0.0368324	0	0	0	0	0	0	0	0	0	0	0	0	0	0	0	0	0	0
1312	G	T	0	0	0	0	0	0	0	0	0	0	0	0	0	0	0	0	0	0	0	0	0	0	0	0	0	0	0	0	0	0	0	0	0	0	0	0	0	0.111607	0.132144	0.0270124	0	0.0513347	0.0590667	0	0	0	0
1312	GACTA	.....	0	0	0	0	0	0	0	0	0	0	0	0	0	0	0	0	0	0	0	0	0	0	0	0	0	0	0	0	0	0	0	0	0	0	0	0	0	0	0	0	0	0	0	0	0	0	0
1313	A	G	0	0	0	0	0	0	0	0	0	0	0	0	0	0	0	0	0	0	0	0	0	0	0	0	0	0	0	0	0	0	0	0	0	0	0	0	0	0	0	0	0	0	0	0	0	0	0.196078
1313	A	T	0	0	0	0	0	0	0	0	0	0	0	0	0	0	0	0	0	0	0	0	0	0	0	0	0	0	0	0	0	0	0	0	0	0	0	0	0	0	0	0	0	0	0	0	0	0	0
1314	C	T	0	0	0	0	0	0	0	0	0	0	0	0	0	0	0	0.0101184	0.0262032	0.0465419	0.0615448	0.169903	0.253202	0.281938	0.150094	0.232198	0.32634	0.18873	0.0558815	0.0627746	0.0736648	0.0372578	0	0.353812	0.318627	0.137633	0.065331	0.0250941	0.0508259	0.0837054	0.033036	0	0	0.0256674	0.0295334	0	0	0.0307031	0.0326797
1315	T	.	0	0	0	0	0	0	0	0	0	0	0	0	0	0	0	0	0	0	0	0	0	0	0	0	0	0	0	0	0	0	0	0	0	0	0	0	0	0	0	0	0	0	0	0	0	0	0
1316	A	G	0	0	0	0	0	0	0	0	0	0	0	0	0	0	0	0	0	0	0	0	0	0	0	0	0	0	0	0	0	0	0	0	0	0	0	0	0	0	0	0	0	0	0	0	0	0	0
1317	A	G	0	0	0	0	0	0	0	0	0	0	0	0	0	0	0	0	0	0	0	0	0	0	0	0	0	0	0	0	0	0	0	0	0	0	0	0	0.025413	0.0279018	0.033036	0	0	0	0.2658	0.484262	0.493963	0.307031	0.130719
1319	G	A	0	0	0	0	0	0	0	0	0	0	0	0	0	0	0.0483949	0.0708287	0.0786095	0.0465419	0.0410298	0.0364078	0.0297885	0	0	0	0	0	0	0	0	0	0	0	0	0	0	0	0	0	0	0	0	0.0256674	0.0295334	0	0	0	0
1319	G	C	0	0	0	0	0	0	0	0	0	0	0	0	0	0	0	0	0	0	0	0	0	0	0	0	0	0	0	0	0	0	0	0.0321647	0.0245098	0	0	0	0	0	0	0	0	0	0	0	0	0	0
1321	A	C	0	0	0	0	0	0	0	0	0	0	0	0	0	0	0.0645265	0.131539	0.0960783	0.00930839	0.0102575	0	0	0	0	0	0	0	0	0	0	0	0	0	0	0	0	0	0	0	0	0	0	0	0	0	0	0	0
1321	A	G	0	0	0	0	0	0	0	0	0	0	0	0	0	0	0	0	0	0	0	0	0	0	0	0	0	0	0	0	0	0	0	0	0	0	0	0	0	0	0	0	0	0	0	0	0	0	0
1321	A	T	0	0	0	0	0	0	0	0	0	0	0	0	0	0	0	0	0	0	0	0	0	0	0	0	0	0	0	0	0	0	0	0	0	0	0	0	0	0	0	0	0	0	0	0	0	0	0
1322	G	A	0	0	0	0	0	0	0	0	0	0	0	0	0	0	0	0	0	0	0	0	0.0148943	0.0176211	0.0187617	0.0193498	0.02331	0	0	0	0	0	0	0	0	0	0	0	0	0	0	0	0	0	0	0	0	0	0
1322	G	T	0	0	0	0	0	0	0	0	0	0	0	0	0	0	0	0	0	0	0	0	0	0	0	0.0193498	0.02331	0	0	0	0	0	0	0	0	0	0	0	0	0	0	0	0	0	0	0	0	0	0
1323	G	A	0	0	0	0	0	0	0	0	0	0	0	0	0	0	0	0	0	0	0	0	0	0	0	0	0	0	0	0	0	0	0	0	0	0	0	0	0	0	0	0.0270124	0.0221877	0	0	0	0	0	0
1323	G	T	0	0	0	0	0	0	0	0	0	0	0	0	0	0	0	0	0	0	0.0102575	0.0121359	0	0	0	0.0773994	0.0932401	0	0	0	0	0	0	0	0.0245098	0.0196618	0	0.0250941	0.025413	0	0	0	0	0	0	0	0	0	0
1324	T	C	0	0	0	0	0	0	0	0	0	0	0	0	0	0	0	0	0	0	0	0	0	0	0	0	0	0	0	0	0	0	0	0	0	0	0	0	0	0	0	0	0	0	0	0	0	0.0307031	0.0326797
1324	TG	AC	0	0	0	0	0	0	0	0	0	0	0	0	0	0	0	0	0	0	0	0	0	0	0	0	0	0	0	0	0	0	0	0	0	0	0	0	0	0	0	0	0	0	0	0	0	0	0
1325	G	A	0	0	0	0	0	0	0	0	0	0	0	0	0	0	0	0	0	0	0	0	0	0	0	0	0	0	0	0	0.0368324	0.0372578	0	0	0	0	0	0	0	0	0	0	0	0	0	0	0	0	0
1325	G	T	0	0	0	0	0	0	0	0	0	0	0	0	0	0	0	0	0	0	0	0	0	0	0	0	0	0	0	0	0	0	0	0	0	0	0	0	0	0	0	0	0	0	0.0295334	0.0302663	0.0274424	0	0
1326	C	T	0	0	0	0	0	0	0	0	0	0	0	0.352734	0.132275	0	0	0	0	0	0	0	0.0297885	0.0528634	0.0187617	0	0	0	0	0	0	0	0	0	0	0	0	0	0	0	0	0	0	0.0256674	0.0295334	0	0	0	0
1327	C	T	0	0	0	0	0	0	0	0	0	0	0	0	0	0	0	0	0	0	0	0	0	0	0	0	0	0	0	0	0	0	0	0	0	0	0	0	0	0	0	0	0	0.0513347	0.0590667	0.0302663	0	0	0
1329	C	A	0	0	0	0	0	0	0	0	0	0	0	0	0	0	0	0	0	0	0	0	0	0	0	0	0	0	0	0	0	0	0	0	0	0	0	0.0250941	0.025413	0	0	0	0	0	0	0	0	0	0
1329	C	T	0	0	0	0	0	0	0	0	0	0	0	0	0	0	0	0	0.00873439	0.00930839	0	0	0	0	0	0	0	0	0	0	0	0	0	0	0	0	0	0	0	0	0	0	0	0	0	0	0	0	0
1330	T	A	0	0	0	0	0	0	0	0	0	0	0	0	0	0	0	0	0	0	0	0	0	0	0	0	0	0	0	0	0	0	0	0	0	0	0	0	0.025413	0.0279018	0	0	0	0	0	0	0	0	0
1330	T	C	0	0	0	0	0	0	0	0	0	0	0	0	0	0	0	0	0	0	0	0	0	0	0	0	0	0	0	0	0	0	0	0	0	0	0	0	0	0	0	0	0	0	0	0	0	0	0
1331	A	G	0	0	0	0	0	0	0	0	0	0	0	0	0	0	0.0322633	0.0202368	0	0.00930839	0.0102575	0.0121359	0	0	0	0	0	0	0	0	0	0	0	0	0	0	0	0	0	0	0	0	0	0	0	0	0	0	0
1333	T	A	0	0	0	0	0	0	0	0	0	0	0	0	0	0	0	0	0	0	0	0	0	0.0176211	0.0375235	0.0580495	0.04662	0.0808843	0.0279408	0	0	0	0	0	0	0	0	0	0	0	0	0	0	0	0	0	0	0	0
1333	T	C	0	0	0	0	0	0	0	0	0	0	0	0	0	0	0	0	0	0	0	0	0	0	0	0	0	0	0	0	0	0	0	0	0	0	0	0	0	0.0279018	0.033036	0	0	0	0	0	0	0	0
1333	TT	AA	0	0	0	0	0	0	0	0	0	0	0	0	0	0	0	0	0	0.00930839	0.0102575	0.0121359	0	0	0	0	0	0	0	0	0	0	0	0	0	0	0	0	0.025413	0.0279018	0	0	0	0	0	0	0	0	0
1334	T	A	0	0	0	0	0	0	0	0	0	0	0	0	0	0	0	0	0	0	0	0	0	0	0	0	0	0	0	0	0	0	0	0	0	0	0	0	0	0	0.033036	0.0270124	0	0	0	0	0	0	0
1335	G	C	0	0	0	0	0	0	0	0	0	0	0	0	0	0	0	0	0	0	0	0	0	0	0	0	0	0	0	0	0	0	0	0	0.0245098	0.0196618	0	0	0	0	0	0	0	0	0	0	0	0	0
1336	T	C	0	0	0	0	0	0	0	0	0	0	0	0	0	0	0	0	0	0	0	0	0	0	0	0.0193498	0.04662	0.0269614	0.0279408	0	0	0	0	0	0	0	0.021777	0.0250941	0.0508259	0.0279018	0	0	0	0	0	0	0	0.0614062	0.0653595
1339	T	C	0	0	0	0	0	0	0	0	0	0	0	0	0	0	0	0.0101184	0.00873439	0.00930839	0.0102575	0	0	0	0	0	0	0	0	0	0	0	0	0	0	0	0	0	0	0	0	0	0	0	0	0	0	0	0
1340	T	A	0	0	0	0	0	0	0	0	0	0	0	0	0	0	0	0	0	0	0	0	0	0	0	0	0	0.0269614	0.0279408	0	0	0	0	0	0	0	0	0	0	0	0	0	0	0	0	0	0	0	0
1340	T	C	0	0	0	0	0	0	0	0	0	0	0	0	0	0	0	0	0	0	0	0	0	0	0	0	0	0	0	0	0	0	0	0	0	0	0	0	0	0	0	0	0	0	0	0	0	0	0
1342	C	T	10	0	0	1.66667	0.458716	0.542005	0.882353	1.17188	0.970874	0	0	0	0	0	0.0322633	0.0202368	0.00873439	0.00930839	0.0102575	0.0121359	0.0148943	0.0176211	0.0375235	0.0193498	0.04662	0.0269614	0.0558815	0.0313873	0.0368324	0.0372578	0	0	0.0245098	0.0196618	0	0.0250941	0.025413	0	0	0	0	0	0	0.181598	0.219539	0.153516	0.0980392
1342	C	A	0	0	0	0	0	0	0	0	0	0.436681	0.30303	0.176367	0	0	0	0	0	0	0	0	0	0	0	0	0	0	0	0	0	0	0	0	0	0	0	0	0	0	0	0	0	0	0	0	0	0	0
1343	T	C	0	0	0	0	0	0	0	0	0	0	0	0	0	0	0	0	0	0	0	0	0	0	0	0	0	0	0	0	0	0	0	0	0	0	0	0	0	0	0	0	0	0	0	0	0	0	0
1343	T	G	0	0	0	0	0	0	0	0	0	0	0	0	0	0	0	0	0	0	0	0	0	0	0	0	0	0	0	0	0	0	0	0	0	0	0	0.0250941	0.025413	0	0	0	0	0	0	0	0	0	0
1344	T	C	25	0	0	0	0	0	0	0	0	0	0	0	0	0	0	0	0	0	0.0102575	0.0121359	0	0	0	0	0	0	0	0	0	0	0	0	0	0	0	0	0	0	0	0	0	0	0	0	0	0	0
1345	A	G	0	0	0	0	0	0	0	0	0	0	0	0	0	0	0	0	0	0	0	0	0	0	0	0	0	0	0	0	0	0	0	0	0	0	0	0	0	0	0	0	0	0	0	0	0	0	0
1345	A	T	0	0	0	0	0	0	0	0	0	0	0	0	0	0	0	0	0	0	0	0	0	0	0	0	0	0	0	0	0	0	0	0	0	0	0	0	0	0	0	0	0	0	0	0	0	0	0
1346	C	A	0	0	0	0	0	0	0	0	0	0	0	0	0	0	0	0	0	0.00930839	0.0102575	0	0	0	0.0187617	0.0193498	0	0	0	0	0	0	0	0	0	0	0	0	0.025413	0.0279018	0	0	0	0	0	0	0	0	0
1346	C	T	0	0	0	0	0	0	0	0	0	0	0	0	0	0	0	0	0	0.00930839	0.0205149	0.0242718	0	0.0176211	0.0187617	0	0	0	0.0279408	0.0627746	0.0368324	0.0372578	0	0	0	0	0	0.0250941	0.025413	0	0	0	0	0	0	0	0	0	0
1347	C	T	0	0	0	0	0	0	0	0	0	0	0	0	0	0	0	0.0101184	0.0174688	0.0186168	0.0102575	0.0242718	0.0148943	0	0	0	0	0	0	0.0313873	0.0368324	0	0.0351247	0.0321647	0	0	0	0	0	0	0.033036	0.0540249	0.0443754	0.0256674	0.0886001	0.121065	0.0548847	0	0
1347	CC	TT	0	0	0	0	0	0	0	0	0	0	0	0	0	0	0	0	0	0	0	0	0	0	0	0	0	0	0	0	0	0	0	0	0	0	0	0	0	0	0	0	0	0	0	0	0	0	0
1348	C	A	0	0	0	0	0	0	0	0	0	0	0	0	0	0	0	0	0	0	0	0.0121359	0.0446828	0.0352423	0	0	0	0	0	0	0	0	0	0	0	0	0	0	0	0	0	0	0	0.0513347	0.0590667	0	0	0	0
1348	C	T	0	0	0	0	0	0	0	0	0	0	0	0	0.0661376	0.0340832	0	0	0.00873439	0.00930839	0.0102575	0.0121359	0	0.0704846	0.0938086	0.0193498	0.04662	0.0269614	0	0.0313873	0.220994	0.260805	0.105374	0.128659	0.220588	0.117971	0.021777	0.125471	0.177891	0.0837054	0.033036	0.0810373	0.0665631	0	0.206734	0.393462	0.164654	0	0
1349	C	A	0	0	0	0	0	0	0	0	0	0	0	0	0	0	0	0	0	0	0	0	0	0	0	0	0	0	0	0	0.0368324	0.0372578	0	0	0	0	0	0	0	0	0	0	0	0	0	0.0302663	0.0274424	0	0
1350	A	G	0	0	0	0	0	0	0	0	0	0	0	0	0	0	0	0	0	0	0	0	0	0	0	0	0	0	0	0	0	0	0	0.0321647	0.0245098	0	0	0	0	0	0	0	0	0	0	0	0	0	0
1350	A	T	0	0	0	0	0	0	0	0	0	0	0	0	0	0	0.0322633	0.0404735	0.0349375	0.0372335	0.0410298	0.0364078	0	0	0	0	0	0.0269614	0.0558815	0.0627746	0.0368324	0	0.0351247	0.0321647	0	0	0	0	0	0	0	0	0	0	0	0	0	0	0
1351	A	G	0	0	0	0	0	0	0	0	0	0	0	0	0	0	0	0	0	0	0	0	0	0	0	0	0	0	0	0	0	0	0	0.0321647	0.0245098	0	0	0	0	0	0	0	0	0	0	0	0	0	0
1354	T	C	0	0	0	0	0	0	0	0	0	0	0	0	0	0	0	0	0	0	0	0	0	0	0	0	0	0	0	0	0	0	0	0	0	0	0	0	0	0	0	0	0	0	0.0295334	0.0302663	0.0274424	0.0307031	0
1355	G	T	0	0	0	0	0	0	0	0	0	0	0	0	0	0	0.0161316	0.0303552	0.0524063	0.0465419	0.0410298	0.0364078	0.0148943	0	0	0	0	0	0	0	0	0	0	0	0	0	0	0	0	0	0	0	0	0	0	0	0	0	0
1357	T	G	0	0	0	0	0	0	0	0	0	0	0	0	0	0	0	0	0	0	0	0.0121359	0.0148943	0	0	0	0	0	0	0	0	0	0	0	0	0	0.021777	0.0250941	0	0	0	0.0270124	0.0221877	0.0256674	0	0	0	0	0
1358	G	A	0	0	0	0	0	0	0	0	0	0	0	0	0	0	0	0	0	0	0	0	0	0	0	0	0	0	0	0	0	0	0	0	0	0	0	0	0	0	0	0	0	0	0	0	0	0	0
1358	G	T	0	0	0	0	0	0	0	0	0	0	0	0	0	0	0	0	0	0	0	0	0	0	0	0	0	0	0	0	0	0	0	0	0	0	0	0	0	0	0	0	0	0	0	0	0	0	0
1359	T	C	0	0	0	0	0	0	0	0	0	0	0	0	0	0	0	0.0101184	0.00873439	0	0	0	0	0	0	0	0	0	0	0	0	0	0	0	0	0	0	0	0	0	0	0	0	0	0	0	0	0	0.0326797
1360	T	A	0	0	0	0	0	0	0	0	0	0	0	0	0	0	0	0	0	0	0	0	0	0	0	0	0	0	0	0	0	0	0	0	0	0	0	0	0	0	0	0	0	0	0	0	0	0	0
1361	G	A	0	0	0	0	0	0	0	0	0	0	0	0	0	0	0	0	0	0	0	0	0	0	0	0	0	0	0	0	0	0	0	0	0	0	0	0	0	0	0	0	0	0.0256674	0.0295334	0	0	0	0
1363	T	A	0	0	0	0	0	0	0	0	0	0	0	0	0	0	0	0	0	0	0	0	0	0	0	0	0	0	0	0	0	0	0	0	0	0	0	0	0	0	0	0	0	0	0	0	0	0	0
1363	T	C	0	0	0	0	0	0	0	0	0	0	0	0	0	0	0	0	0	0	0	0	0	0	0	0	0	0	0	0	0	0	0	0	0	0	0	0	0	0	0	0	0	0	0	0	0	0	0
1365	A	C	0	0	0	0	0	0	0	0	0	0	0	0	0	0	0	0	0	0	0	0	0	0	0	0	0	0	0	0	0	0	0	0	0	0.0196618	0.021777	0	0	0	0	0	0	0	0	0	0	0	0
1366	A	G	0	0	0	0	0	0	0	0	0	0	0	0	0	0	0	0	0	0	0	0	0	0	0	0	0	0	0	0	0	0	0	0	0	0	0	0	0	0	0	0	0	0	0	0	0	0	0
1367	A	C	0	0	0	0	0	0	0	0	0	0	0	0	0	0	0	0	0	0	0.0102575	0.0121359	0	0	0	0	0	0	0	0	0	0	0	0	0	0	0	0	0	0	0	0	0	0	0	0	0	0	0
1367	A	G	0	0	0	0	0	0	0	0	0	0	0	0	0	0	0	0	0	0	0	0	0	0	0	0	0	0	0	0	0	0	0	0.0321647	0.0245098	0.0196618	0	0	0	0	0	0	0	0	0	0	0	0	0
1368	T	C	0	0	0	0	0	0	0	0	0	0	0	0	0	0.0340832	0.0483949	0.0910655	0.0873439	0.0651587	0.102575	0.0849515	0.0148943	0.0176211	0	0	0	0	0.0279408	0.0313873	0.0736648	0.0745156	0	0	0	0	0	0	0	0	0	0	0	0	0	0	0	0	0
1369	T	C	0	0	0	0	0	0	0	0	0	0	0	0	0	0	0	0	0	0	0	0	0	0	0	0	0	0	0	0	0	0	0	0	0	0	0	0	0	0	0	0	0	0	0	0	0	0	0
1371	A	G	0	0	0	0	0	0	0	0	0	0	0	0	0	0	0	0	0	0	0	0	0	0	0	0	0	0	0	0	0	0	0	0	0	0	0	0	0	0	0	0	0	0	0	0	0.0274424	0.0307031	0.0326797
1371	A	T	0	0	0	0	0	0	0	0	0	0	0	0	0	0	0	0	0	0	0	0	0	0	0	0	0	0	0	0	0	0	0	0	0	0	0	0	0	0	0	0	0	0	0	0	0	0	0
1372	T	C	0	0	0	0	0	0	0	0	0	0	0	0	0	0	0	0	0.00873439	0.00930839	0	0	0	0	0	0	0	0	0	0	0	0	0	0	0	0	0	0	0	0	0	0	0	0	0	0	0	0	0
1376	C	T	0	0	0	0	0	0	0	0	0	0	0	0	0.132275	0.0681663	0.0161316	0	0	0	0	0.0121359	0.0148943	0	0	0.0193498	0.02331	0.0269614	0.0279408	0.0313873	0	0	0	0	0.0490196	0.0393236	0	0	0	0.0279018	0.033036	0	0	0	0	0	0.0548847	0.0614062	0
1377	C	T	0	0	0	0	0	0	0	0	0	0	0	0	0	0	0	0	0	0.0279252	0.0410298	0.0364078	0.0148943	0	0	0.0386997	0.18648	0.215692	0.0558815	0	0	0	0.280998	0.578964	0.318627	0.117971	0.087108	0.0501882	0	0	0	0	0	0	0	0	0	0	0
1379	G	A	0	0	0	0	0	0	0	0	0	0	0	0	0	0	0	0	0	0	0	0	0	0	0	0	0	0	0	0	0	0	0	0	0	0	0	0	0	0	0	0	0	0	0	0	0	0	0
1380	C	T	0	0	0	0	0	0	0	0	0	0	0	0	0	0.0340832	0.0483949	0.0505919	0.0349375	0.0372335	0.0307724	0.0242718	0.0148943	0	0.0187617	0.386997	0.4662	0.18873	0.167645	0	0	0.0372578	0.386372	0.611129	0.269608	0.255604	0.370209	0.276035	0.203304	0.641741	0.726792	0.594273	0.0665631	0	0	0.090799	0.109769	0.245625	0.228758
1381	A	G	0	0	0	0	0	0	0	0	0	0	0	0	0	0	0	0	0	0.00930839	0.0102575	0	0	0	0	0	0	0	0	0	0	0	0	0	0	0	0	0	0	0	0	0	0	0	0	0	0	0	0
1381	A	T	0	0	0	0	0	0	0	0	0	0	0	0	0	0	0	0	0	0	0	0	0	0	0	0	0	0	0	0	0	0	0	0	0	0	0	0	0	0	0.033036	0.0270124	0.0443754	0.0256674	0	0	0	0	0
1385	C	T	10	0	0	0	0	0	0	0	0	0	0.30303	0.176367	0	0.0340832	0.0322633	0.0101184	0.00873439	0.0186168	0.0205149	0.0242718	0.0148943	0.0176211	0.0187617	0	0.02331	0.0539229	0.0279408	0	0.0368324	0.0372578	0	0.0643294	0.0980392	0.294927	0.391986	0.526976	0.43202	0.558036	1.02412	1.0805	0.798757	0.667351	0.826934	0.817191	0.356751	0.39914	0.294118
1386	A	G	0	0	0	0	0	0	0	0	0	0	0	0	0	0	0	0	0	0	0	0	0	0	0.0187617	0.0193498	0	0	0	0	0	0	0	0	0	0	0.021777	0.0250941	0	0	0	0	0	0	0	0	0	0	0
1387	C	T	0	0	0	0	0	0	0	0	0	0	0	0	0	0	0.177448	0.151776	0.104813	0.0930839	0.0512873	0.0606796	0.10426	0.0881057	0.0375235	0	0	0	0.0838223	0.094162	0	0	0	0	0.0490196	0.0786473	0.130662	0.150565	0.152478	0.111607	0	0	0.0443754	0.0513347	0.0590667	0.0302663	0.0274424	0.0614062	0.0653595
1388	A	G	0	0	0	0	0	0	0	0	0	0	0	0	0	0	0	0	0	0	0	0	0	0	0	0	0	0	0	0	0	0	0	0	0	0	0	0	0	0.0279018	0.033036	0	0	0	0	0	0	0	0
1389	A	G	0	0	0	0	0	0	0	0	0	0	0	0	0	0	0	0	0	0	0	0	0	0	0	0.0193498	0.04662	0.0269614	0.0558815	0.0627746	0	0.0372578	0.0351247	0	0.0245098	0.0196618	0	0	0	0	0	0	0	0	0	0	0	0	0
1390	T	G	0	0	0	0	0	0	0	0	0	0	0	0	0	0	0	0	0	0	0	0	0	0	0	0	0	0	0	0	0.0368324	0.0372578	0	0.0643294	0.0490196	0	0	0	0.0508259	0.0558036	0	0	0	0	0	0	0	0	0
1390	TT	CC	0	0	0	0	0	0	0	0	0	0	0	0	0	0	0	0	0	0	0	0	0	0	0	0	0	0	0	0	0	0	0	0	0	0	0	0	0	0	0	0	0	0	0	0	0	0	0
1391	T	C	0	0	0	0	0	0	0	0	0	0	0	0	0	0	0	0	0	0	0	0	0	0	0	0	0	0	0	0	0	0	0	0	0	0	0	0	0	0	0	0	0	0	0	0	0	0	0
1391	T	G	0	0	0	0	0	0	0	0	0	0	0	0.176367	0.0661376	0	0	0	0	0	0	0	0	0	0	0	0	0	0	0	0	0	0	0	0	0	0	0	0	0	0	0	0	0	0	0	0	0	0
1392	C	T	0	0	0	0	0	0	0	0	0	0	0	0	0	0.0681663	0.0322633	0.0101184	0.00873439	0.0372335	0.0307724	0.0121359	0.0297885	0.0704846	0.0562852	0.0193498	0	0.0269614	0.0279408	0	0	0	0.0351247	0.0321647	0	0	0	0	0	0.0279018	0.033036	0	0.0221877	0.0770021	0.0590667	0	0.0274424	0.0307031	0.0326797
1393	A	G	0	0	0	0	0	0	0	0	0	0	0	0	0	0	0	0	0	0	0	0	0	0	0	0.0193498	0.02331	0.0269614	0	0	0	0	0	0	0	0	0	0	0	0	0	0	0	0	0	0	0	0	0
1394	G	A	0	0	0	0	0	0	0	0	0	0	0	0	0	0	0	0	0	0	0	0	0	0	0	0	0	0	0.0279408	0.0313873	0	0	0	0	0	0	0	0	0	0	0	0	0	0	0	0	0	0	0
1394	G	T	0	0	0	0	0	0	0	0	0	0	0	0	0	0	0	0	0	0	0	0	0	0	0	0	0	0	0	0	0	0	0	0	0	0	0	0.0250941	0.025413	0.0279018	0	0	0	0	0	0	0	0	0
1395	A	C	0	0	0	0	0	0	0	0	0	0	0	0	0	0	0	0	0	0	0	0	0	0	0	0	0	0	0	0	0	0	0	0	0	0	0	0	0	0	0	0	0.0221877	0.0256674	0	0	0	0	0
1397	G	A	55	0	0	3.33333	2.29358	2.16802	2.05882	1.17188	2.42718	0.873362	3.0303	6.70194	5.02646	2.45399	1.17761	0.890418	0.646345	0.456111	0.379526	0.315534	0.327674	0.299559	0.150094	0.638545	0.885781	0.296576	0.307348	0.188324	0.0368324	0.0745156	0.105374	0.0321647	0.0245098	0.0983091	0.130662	0.125471	0.025413	0	0.16518	0.189087	0.0443754	0.0256674	0	0	0	0	0.0326797
1399	A	C	0	0	0	0	0	0	0	0	0	0	0	0	0	0	0	0	0	0	0	0	0	0	0	0	0	0	0	0	0	0	0	0	0	0	0	0	0	0	0	0	0	0	0	0	0	0	0
1399	A	G	0	0	0	0	0	0	0	0	0	0	0	0	0	0	0	0	0.00873439	0.0279252	0.0307724	0.0364078	0.0297885	0	0	0	0	0	0	0	0	0	0	0	0	0.0196618	0.021777	0	0	0	0	0	0	0	0	0	0	0	0
1399	A	T	0	0	0	0	0	0	0	0	0	0	0	0	0	0	0	0	0.00873439	0.00930839	0	0	0	0	0	0	0	0	0	0	0	0	0	0	0	0	0	0	0	0	0	0	0	0	0	0	0	0	0
1400	G	A	0	0	0	0	0	0	0	0	0	0	0	0	0	0	0	0	0	0	0	0	0	0	0	0	0	0	0.0279408	0.0313873	0	0	0	0	0	0	0	0	0	0	0	0	0	0	0	0	0	0.0307031	0.0326797
1401	G	A	0	0	0	0	0	0	0	0	0	0	0	0	0	0	0.0322633	0.0404735	0.0174688	0.0651587	0.12309	0.109223	0.20852	0.281938	0.450281	0.541796	0.815851	0.916689	0.642638	0.439422	0.220994	0.0745156	0.175623	0.418141	0.318627	0.334251	0.326655	0.0250941	0	0	0	0	0	0	0	0	0	0	0
1403	C	T	0	0	0	0	0	0	0	0	0	0	0	0	0	0	0	0.0101184	0.00873439	0	0	0	0	0	0	0	0.0699301	0.107846	0.111763	0.0627746	0.0368324	0	0	0.0321647	0.0245098	0.0196618	0	0	0	0	0	0	0	0	0	0	0	0	0
1404	C	A	0	0	0	0	0	0	0	0	0	0	0	0	0	0	0	0	0	0	0	0	0	0	0	0	0	0	0	0	0	0	0	0	0	0	0	0	0.025413	0.0279018	0.033036	0	0	0	0	0	0	0	0
1404	C	T	0	0	0	0	0	0	0	0	0.485437	0.436681	0	0	0	0	0	0	0.00873439	0.0186168	0.0102575	0.0121359	0	0	0	0	0	0	0	0	0.14733	0.149031	0.175623	0.0321647	0.0245098	0.0393236	0.021777	0	0.025413	0.0279018	0	0	0	0	0	0.0302663	0.0274424	0	0
1405	T	A	0	0	0	0	0	0	0	0	0	0	0	0	0	0	0	0	0	0	0	0	0	0	0	0	0	0	0	0	0	0	0	0	0	0	0	0	0	0	0	0	0	0	0	0	0	0	0
1405	T	C	0	0	0	0	0	0	0.294118	0.390625	0	0	0	0	0	0	0	0	0	0	0	0	0	0	0	0	0	0	0	0	0	0	0	0	0	0	0	0	0	0	0	0	0	0	0	0	0	0	0
1407	A	C	0	0	0	0	0	0	0	0	0	0	0	0	0	0	0	0	0	0	0	0	0	0	0	0	0	0	0	0	0	0	0	0	0	0	0	0	0	0	0	0	0	0	0	0	0.0274424	0.0307031	0
1407	A	G	0	0	0	0	0	0	0	0	0	0	0	0	0	0	0	0	0	0	0	0	0	0	0	0	0	0	0	0	0	0	0	0	0	0	0	0	0	0	0	0	0.0221877	0.0770021	0.147667	0.0605327	0	0	0
1408	G	A	0	0	0	0	0	0	0	0	0	0	0	0	0	0	0	0	0	0	0	0	0.0148943	0.0176211	0.0187617	0	0	0	0	0	0	0	0	0	0	0	0	0	0	0	0	0.0270124	0.0221877	0	0	0	0	0	0
1408	G	T	0	0	0	0	0	0	0	0	0	0	0	0	0	0	0	0	0	0	0	0	0	0	0	0	0	0	0	0	0	0	0	0	0	0	0	0.0752823	0.0762389	0	0	0	0	0	0	0	0	0	0
1409	C	T	0	0	0	0	0	0	0	0	0	0	0	0	0	0	0	0	0	0	0	0	0	0	0	0	0	0	0	0	0	0	0	0	0	0	0	0	0	0	0	0	0	0	0	0	0	0	0
1411	T	C	0	0	0	0	0	0	0	0	0	0	0	0	0	0	0	0	0	0	0	0	0	0	0	0	0	0	0	0	0	0	0	0	0	0	0	0	0	0	0	0	0	0	0	0	0	0	0
1412	A	G	0	0	0	0	0	0	0	0	0	0	0	0	0	0	0	0.0202368	0.0174688	0.0279252	0.0102575	0	0	0	0	0	0	0	0	0	0	0	0	0	0	0	0	0	0	0	0	0	0	0	0	0	0	0	0
1413	G	A	0	0	0	0	0	0	0	0	0	0	0	0	0	0	0	0	0	0	0	0	0	0	0	0	0	0	0.0558815	0.125549	0.14733	0	0	0	0	0	0	0	0	0	0	0	0	0	0	0.0302663	0.0274424	0	0
1413	G	T	0	0	0	0	0	0	0	0	0	0	0	0	0	0	0	0	0	0	0	0	0	0	0	0	0	0	0	0	0	0.0372578	0.0351247	0.0321647	0	0	0	0	0	0	0	0	0	0	0	0	0	0	0
1415	C	T	0	0	0	0	0	0	0	0	0	0	0	0	0	0	0	0	0.00873439	0.0372335	0.0410298	0.0121359	0	0	0	0	0	0	0	0	0	0	0	0	0.122549	0.137633	0.130662	0.0250941	0.0508259	0.139509	0.16518	0.0270124	0	0	0	0	0.0274424	0.0307031	0
1417	T	A	0	0	0	0	0	0	0	0	0	0	0	0	0	0	0	0	0	0	0.0102575	0.0121359	0	0	0	0	0	0	0	0	0	0	0	0	0	0	0	0	0	0	0	0	0	0	0	0	0	0	0
1417	T	C	0	0	0	0	0	0	0	0	0	0	0	0	0	0	0	0	0	0	0	0	0	0	0	0	0	0	0	0.0313873	0.0368324	0.0372578	0.0351247	0	0	0	0	0	0	0	0	0	0	0	0	0	0	0	0
1417	T	G	0	0	0	0	0	0	0	0	0	0	0	0	0	0	0	0	0	0	0	0	0	0	0	0.0193498	0.02331	0	0	0	0	0	0	0	0	0	0	0	0	0	0	0	0	0	0	0	0	0	0
1418	G	A	0	0	0	0	0	0	0	0	0	0	0	0	0	0	0	0	0	0	0	0	0	0	0	0	0	0	0	0	0	0	0	0	0	0	0	0	0	0	0	0	0	0	0	0	0	0	0
1419	C	T	30	0	0	0	0	0	0	0	0	0	0	0	0.0661376	0.0681663	0.0322633	0.0101184	0	0.00930839	0.0102575	0.0121359	0.0297885	0.0176211	0	0	0.02331	0.0269614	0.0279408	0	0.0368324	0.0372578	0	0.096494	1.17647	1.57295	1.50261	1.02886	0.584498	0.362723	0.066072	0.0810373	0.177502	0.436345	0.738334	1.05932	1.01537	0.767578	0.392157
1420	C	T	10	0	0	0	0	0	0	0	0	0	0	0	0	0	0	0.0303552	0.0611407	0.148934	0.153862	0.0728155	0.10426	0.475771	0.637899	0.406347	0.512821	0.808843	0.670578	1.22411	1.62063	0.968703	0.456621	0.160823	0.122549	0.157295	0.261324	0.652447	0.609911	0.502232	0.231252	0.189087	0.0221877	0	0.0295334	0.121065	0.0823271	0.0307031	0
1420	C	A	0	0	0	0	0	0	0	0	0	0	0	0	0	0	0	0	0	0	0	0	0	0	0	0	0	0	0	0	0	0	0	0	0	0	0	0	0	0	0	0	0	0	0	0	0	0	0
1421	G	A	0	0	0	0	0	0	0	0	0	0	0	0	0	0	0	0	0.00873439	0.00930839	0	0	0.0148943	0.0176211	0.0187617	0	0.02331	0.0269614	0.0279408	0	0	0	0	0.0321647	0.0245098	0	0	0	0	0	0	0	0	0	0	0	0	0	0
1422	A	C	0	0	0	0	0	0	0	0	0	0	0	0	0	0	0	0	0	0	0	0	0.0148943	0.0176211	0.0187617	0	0	0	0	0	0	0	0	0	0	0	0	0	0	0	0	0	0	0	0	0	0	0	0
1422	A	G	0	0	0	0	0	0	0	0	0	0	0	0	0	0	0	0	0	0	0	0	0	0	0.0187617	0.0193498	0	0	0	0	0	0	0	0	0	0	0	0	0	0	0	0	0	0	0	0	0	0	0
1423	A	C	0	0	0	0	0	0	0	0	0	0	0	0	0	0	0	0	0	0	0	0	0	0	0	0	0.02331	0.0269614	0	0	0	0	0	0	0	0	0	0	0	0	0	0	0	0	0	0	0	0	0
1423	A	G	0	0	0	0	0	0	0	0	0	0	0	0	0	0	0	0	0	0	0	0	0	0	0	0	0	0	0	0	0	0	0	0	0	0	0	0	0	0	0	0	0	0	0	0	0	0	0
1425	A	G	0	0	0	0	0	0	0	0	0	0	0	0	0	0	0	0	0	0	0	0	0	0	0	0	0	0	0	0	0	0	0	0	0	0	0	0	0.025413	0.0279018	0	0	0	0	0	0	0	0	0
1425	ACC	...	0	0	0	0	0	0	0	0	0	0	0	0	0	0	0	0	0	0	0	0	0	0	0	0	0	0	0	0	0	0	0	0	0	0	0	0	0	0	0	0	0	0	0	0	0	0	0
1426	C	T	0	0	0	0	0	0	0	0	0	0	0	0	0	0	0.0483949	0.0303552	0.0524063	0.0558503	0	0.0121359	0.0297885	0.0528634	0.0375235	0.0386997	0.04662	0	0	0	0	0.0372578	0.0702494	0.096494	0.0490196	0.0589855	0.021777	0	0	0	0.033036	0.0810373	0.0665631	0.0513347	0	0	0	0	0.0326797
1427	.	C	0	0	0	0	0	0	0	0	0	0	0	0	0	0	0	0	0	0	0	0	0	0	0	0	0	0	0	0	0	0	0	0	0	0	0	0	0	0	0	0	0	0	0	0	0	0	0.0326797
1427	C	T	0	0	0	0	0	0	0	0	0	0	0	0	0	0.0340832	0.0645265	0.0910655	0.0786095	0.0465419	0.0512873	0.109223	0.193625	0.176211	0.150094	0.135449	0.04662	0	0.0558815	0.094162	0.0368324	0.0372578	0	0	0.0245098	0.0393236	0.021777	0	0.101652	0.167411	0.16518	0.270124	0.244065	0.0770021	0.147667	0.181598	0.0548847	0.0614062	0.0980392
1429	T	C	0	0	0	0	0	0	0	0	0	0	0	0	0	0	0	0	0	0	0	0	0	0	0	0	0	0	0	0	0	0	0	0	0	0	0	0	0	0	0	0	0	0	0	0	0	0	0
1430	A	G	0	0	0	0	0	0.271003	0.294118	0.390625	0.485437	0.436681	0.30303	0.176367	0.0661376	0	0	0	0	0	0	0	0	0	0	0.0193498	0.02331	0	0	0	0	0	0	0	0	0	0	0	0	0	0	0	0	0	0	0	0	0	0
1431	A	C	0	0	0	0	0	0	0	0	0	0	0	0	0	0	0	0	0	0	0	0	0	0	0	0	0	0	0	0	0	0	0	0	0	0	0	0	0	0	0	0	0	0	0	0.0302663	0.0274424	0.0614062	0.0653595
1431	ATG	...	0	0	0	0	0	0	0	0	0	0	0	0	0.0661376	0.0340832	0.0161316	0	0	0.00930839	0.0102575	0	0	0	0	0	0	0	0	0	0	0	0	0	0	0	0	0.0250941	0.025413	0	0	0	0	0	0	0	0	0	0
1432	T	C	0	0	0	0	0	0	0	0	0	0	0	0	0	0	0	0	0	0	0	0	0	0	0	0	0	0	0	0	0	0	0	0	0	0	0	0	0	0	0	0	0.0443754	0.128337	0.2658	0.33293	0.329308	0.0921093	0.0326797
1434	A	C	0	0	0	0	0	0	0	0	0	0	0	0	0	0	0	0	0	0	0	0	0	0	0	0	0	0	0	0	0	0	0	0	0	0	0	0	0	0	0	0	0	0	0	0	0	0	0
1435	A	C	0	0	0	0	0	0	0	0	0	0	0	0	0	0	0	0	0	0	0	0	0	0	0	0	0	0	0	0	0	0	0	0	0	0	0	0	0	0	0	0	0	0	0	0	0	0	0
1435	A	G	0	0	0	0	0	0	0	0	0	0	0	0	0	0	0	0	0	0	0	0	0	0	0	0	0	0	0	0	0	0	0	0	0	0	0	0	0	0	0	0	0	0	0	0	0	0	0
1436	T	C	0	0	0	0	0	0	0	0	0	0	0	0	0	0	0	0	0	0	0	0	0	0	0	0	0	0	0	0	0	0	0	0	0	0	0	0	0	0	0	0	0	0	0	0	0	0	0
1437	C	T	0	0	0	0	0	0	0	0	0	0	0	0	0.0661376	0.0340832	0	0	0.0174688	0.0651587	0.112832	0.0970874	0.178731	0.317181	0.318949	0.251548	0.2331	0.296576	0.167645	0.125549	0.110497	0.0745156	0.210748	0.353812	0.563725	0.629178	0.65331	0.526976	0.711563	0.613839	0.396432	0.540249	0.554693	0.359343	0.295334	0.33293	0.356751	0.276328	0.196078
1438	T	A	0	0	0	0	0	0	0	0	0	0	0	0	0	0	0	0	0	0	0	0	0	0	0	0	0	0	0	0	0	0	0.0351247	0.0321647	0.0245098	0	0	0	0.025413	0.0279018	0	0	0	0	0	0	0	0	0
1438	T	C	0	0	0	0	0	0	0	0	0	0	0	0	0	0	0	0	0	0	0	0	0	0	0	0.0193498	0.02331	0	0	0	0	0	0	0	0	0	0	0	0	0	0	0	0	0	0.0295334	0.0302663	0	0	0
1438	T	G	0	0	0	0	0	0	0	0	0	0	0	0	0	0	0	0	0	0	0	0	0	0	0	0	0	0	0	0	0	0	0.105374	0.160823	0.318627	0.275265	0.283101	0.401506	0.279543	0.167411	0.033036	0	0	0	0	0.151332	0.164654	0.0307031	0
1439	G	A	0	0	0	0	0	0	0	0	0	0	0	0	0	0	0	0	0	0.0651587	0.0718022	0.0849515	0	0	0	0	0	0	0	0	0	0	0	0	0	0.0196618	0.043554	0.0250941	0	0.0279018	0.033036	0	0	0	0	0	0	0	0
1439	G	C	0	0	0	0	0	0	0	0	0	0	0	0	0	0	0	0	0	0	0	0	0	0	0	0	0	0	0	0	0	0	0	0	0	0	0	0	0	0	0	0	0	0	0	0	0	0	0
1439	G	T	0	0	0	0	0	0	0	0	0	0	0	0	0	0	0	0	0	0.0186168	0.0205149	0	0	0	0	0	0.02331	0.0269614	0.0558815	0.0313873	0	0.0745156	0.105374	0.0643294	0.0735294	0.0393236	0.021777	0	0.025413	0.0279018	0.066072	0.0270124	0.0221877	0.0256674	0	0	0	0.0307031	0.0980392
1440	G	A	50	0	0	0	0	0	0	0	0	0	0.30303	1.23457	1.45503	2.07907	1.64543	1.40646	1.53725	1.50796	1.17961	0.752427	0.625559	0.61674	0.694184	0.541796	0.32634	0.242653	0.251467	0.282486	0.184162	0.186289	0.105374	0.0321647	0.0245098	0.0393236	0.021777	0	0	0	0.033036	0.0270124	0.0221877	0	0	0	0	0	0
1440	G	T	0	0	0	0	0	0	0	0	0	0	0	0	0	0	0	0	0	0	0	0	0	0	0	0	0	0	0	0	0	0	0	0	0	0	0.021777	0.0250941	0.025413	0.0279018	0	0	0	0	0	0	0	0	0
1440	GC	AT	0	0	0	0	0	0	0	0	0	0	0	0	0	0	0	0	0	0	0	0	0	0	0	0	0	0	0	0	0	0	0	0	0	0	0	0	0	0	0	0	0	0	0	0	0	0	0
1441	C	T	20	0	0	0	0	0	0	0	0	0	0	0	0	0	0.0161316	0.0202368	0.0262032	0.00930839	0	0.0606796	0.0744713	0.0528634	0.168856	0.212848	0.18648	0.458345	1.00587	1.7263	1.54696	1.04322	0.491746	0.418141	0.122549	0.117971	0.130662	0.0501882	0.025413	0	0	0.0270124	0.0443754	0.0770021	0.147667	0.0605327	0.0548847	0.0307031	0.0326797
1441	CT	TA	0	0	0	0	0	0	0	0	0	0	0	0	0	0	0	0	0	0	0	0	0	0	0	0	0	0	0	0	0	0	0	0	0	0	0	0	0	0	0	0	0	0	0	0	0	0	0
1441	CT	TC	0	0	0	0	0	0	0	0	0	0	0	0	0	0	0	0	0	0	0	0	0	0	0	0	0	0	0	0	0	0	0	0	0	0	0	0	0	0	0	0	0	0	0	0	0	0	0
1442	T	C	0	0	0	0	0	0	0	0	0	0	0	0	0	0	0	0	0	0	0	0	0	0	0	0	0	0	0	0	0	0	0	0	0.0245098	0.117971	0.152439	0.0250941	0	0	0.033036	0.0270124	0	0	0	0	0	0	0
1444	G	A	0	0	0	0	0	0	0	0	0	0	0	0	0	0	0	0	0	0	0	0	0	0	0	0	0	0	0	0	0	0	0	0	0	0	0	0	0	0	0	0	0	0	0	0	0	0	0
1444	G	T	0	0	0	0	0	0	0	0	0	0	0	0	0	0	0	0	0	0	0	0	0	0	0	0	0	0	0	0	0	0	0	0	0	0	0	0	0	0	0	0	0	0	0	0	0	0	0
1445	A	G	0	0	0	0	0	0	0	0	0	0	0	0	0	0	0	0	0	0	0	0	0	0	0	0	0	0	0	0	0	0	0	0	0	0.0196618	0.021777	0.0250941	0	0.0279018	0.033036	0	0	0	0	0	0	0	0
1447	A	G	0	0	0	0	0	0	0	0	0	0	0	0	0	0	0	0	0	0	0	0	0	0	0	0	0	0	0	0	0	0	0	0	0	0	0	0	0	0	0	0	0	0	0	0	0	0	0
1448	A	C	0	0	0	0	0	0	0	0	0	0	0	0	0	0	0	0	0	0	0	0	0	0	0	0	0	0	0	0	0	0	0	0	0	0	0	0	0	0	0	0	0	0	0	0	0	0	0
1449	C	T	0	0	0	0	0	0	0	0	0	0	0	0	0	0	0	0	0	0	0	0	0	0	0	0	0	0	0	0	0	0	0	0.0321647	0.0735294	0.0786473	0.043554	0	0	0	0.066072	0.0540249	0.0443754	0	0	0	0	0	0
1450	C	A	0	0	0	0	0	0	0	0	0	0	0	0	0	0	0	0	0	0	0	0	0	0	0	0	0.02331	0.0269614	0	0	0	0	0	0	0	0	0	0	0	0	0	0	0	0	0	0	0	0	0
1450	C	T	0	0	0	0	0	0	0	0	0	0	0	0	0	0	0	0.0101184	0.00873439	0	0	0	0	0	0	0	0	0	0	0	0	0.0372578	0.0351247	0	0	0	0	0	0	0.0279018	0.066072	0.0540249	0.0221877	0.0513347	0.0590667	0.0302663	0.0823271	0.0921093	0
1452	T	C	0	0	0	0	0	0	0	0	0	0	0	0	0	0	0	0	0.00873439	0.00930839	0	0	0	0	0	0	0	0	0	0	0	0	0	0	0	0	0	0	0	0	0	0	0	0	0	0	0	0	0
1452	T	G	0	0	0	0	0	0	0	0	0	0	0	0	0	0	0	0	0.00873439	0.00930839	0.0102575	0	0	0	0	0	0	0	0	0	0	0	0	0	0	0	0	0	0	0	0	0	0	0	0	0	0	0	0
1454	C	T	0	0	0	0	0	0	0	0	0	0	0	0	0	0	0	0	0	0	0	0	0	0	0	0	0	0.0269614	0.0279408	0	0.0368324	0.0372578	0	0	0	0.0196618	0.021777	0.0250941	0.025413	0.0558036	0.033036	0.0270124	0.0221877	0.0256674	0	0	0	0	0
1455	T	C	0	0	0	0	0	0	0	0	0	0	0	0	0	0	0	0.0101184	0.0174688	0.00930839	0	0	0	0	0	0	0	0	0	0	0.0368324	0.0372578	0	0	0	0	0	0	0	0	0	0	0	0	0	0	0	0	0
1455	T	G	0	0	0	0	0	0	0	0	0	0	0	0	0	0	0	0	0	0	0	0	0	0	0	0	0	0	0.0279408	0.0313873	0	0	0	0	0	0	0	0	0	0	0	0	0	0	0	0	0	0	0
1456	T	C	0	0	0	0	0	0	0	0	0	0	0	0	0	0	0	0	0	0	0	0	0	0	0	0	0	0	0	0	0	0	0	0	0	0	0	0	0	0	0	0	0	0	0	0	0	0.0307031	0.0326797
1457	C	G	0	0	0	0	0	0	0	0	0	0	0	0	0	0	0	0	0	0	0	0.0121359	0.0148943	0	0	0	0	0	0	0	0	0	0	0	0	0	0	0	0	0	0	0	0	0	0	0	0	0	0
1457	C	T	0	0	0	0	0	0	0	0	0	0	0	0	0	0	0.0645265	0.222604	0.393047	0.335102	0.184634	0.194175	0.193625	0.229075	0.262664	0.541796	0.699301	0.593152	0.530875	0.533584	0.0736648	0.409836	0.491746	0.48247	0.171569	0.137633	0.108885	0.0501882	0.152478	0.195312	0.264288	0.216099	0.177502	0.0770021	0.0590667	0.121065	0.164654	0.184219	0.0980392
1458	G	A	0	0	0	0	0	0	0	0	0	0	0	0	0	0	0	0	0	0	0	0	0	0	0	0	0	0	0	0	0	0	0	0	0	0	0	0	0	0	0	0.0270124	0.0221877	0	0	0	0	0	0
1458	G	T	0	0	0	0	0	0	0	0	0	0	0.30303	0.176367	0	0	0	0	0	0	0	0	0.0148943	0.0176211	0.0187617	0	0	0	0	0	0	0	0	0	0	0	0	0	0	0	0	0	0	0	0	0	0	0	0
1461	A	G	0	0	0	0	0	0	0	0	0	0	0	0	0	0.0681663	0.0483949	0.0303552	0.0349375	0.0651587	0.0923172	0.0970874	0.0893655	0.0704846	0.0750469	0.0773994	0.04662	0.0539229	0.0838223	0.125549	0.0736648	0	0	0	0	0	0	0	0	0	0	0	0	0	0	0	0	0	0
1462	G	A	0	0	0	0	0	0	0	0	0	0	0	0	0	0	0	0	0	0	0	0	0	0	0	0	0	0	0	0	0	0	0	0.0321647	0.0245098	0.0196618	0.021777	0	0	0.0558036	0.066072	0.0270124	0	0	0	0	0	0	0
1462	G	T	0	0	0	0	0	0	0	0	0	0	0	0	0	0	0	0	0	0	0	0	0	0.0176211	0.0187617	0.0193498	0.02331	0.0269614	0	0	0	0	0	0	0	0	0	0	0	0	0	0.0270124	0.0221877	0	0	0	0	0	0
1463	G	A	0	0	0	0	0	0	0	0	0	0	0	0	0	0	0	0	0.00873439	0.0372335	0.0410298	0.0364078	0.0446828	0.0352423	0.0187617	0.0580495	0.04662	0	0.0279408	0.0313873	0	0	0.0351247	0.0321647	0	0.0196618	0.152439	0.200753	0.203304	0.0279018	0.033036	0.0540249	0.0221877	0	0.0590667	0.090799	0.0274424	0	0
1463	G	T	0	0	0	0	0	0	0	0	0	0	0	0	0	0	0	0	0	0	0	0	0	0	0	0	0	0	0	0	0.0368324	0.0372578	0	0	0	0	0	0	0	0	0	0	0	0	0	0	0	0	0
1464	G	A	15	0	0	0	0	0	0	0	0	0	0	0	0	0	0	0	0	0	0	0	0	0	0	0	0	0	0	0	0	0	0	0	0	0	0.021777	0.0250941	0.025413	0.111607	0.132144	0.0540249	0.0665631	0.128337	0.413467	0.968523	0.905598	0.798281	0.816993
1464	G	C	0	0	0	0	0	0	0	0	0	0	0	0	0	0	0	0	0	0	0	0	0	0	0	0	0	0	0	0	0	0	0	0	0	0	0	0	0	0	0	0	0	0	0	0.0302663	0.0274424	0.0307031	0.0326797
1465	T	C	0	0	0	0	0	0	0	0	0	0	0	0	0	0	0	0	0	0	0	0	0	0	0	0	0	0.0269614	0.0558815	0.0313873	0	0	0	0	0	0	0	0	0	0	0	0	0	0	0	0	0	0	0
1466	G	A	0	0	0	0	0	0	0	0	0	0	0	0	0	0	0	0	0	0	0	0	0	0	0	0	0	0	0	0	0	0.0372578	0.0351247	0	0	0.0196618	0.021777	0.0250941	0	0	0.033036	0.0270124	0.0221877	0	0	0	0	0	0
1466	G	T	0	0	0	0	0	0	0	0	0	0	0	0	0	0	0	0	0	0	0.0102575	0.0121359	0	0	0	0	0	0	0	0	0	0	0	0	0	0	0	0	0	0	0	0	0	0	0	0	0	0	0
1467	G	A	0	0	0	0	0	0	0	0	0	0	0	0	0.132275	0.0681663	0	0.0101184	0.00873439	0.00930839	0.0102575	0	0	0	0	0	0	0	0	0	0	0	0	0	0	0	0	0	0	0	0	0	0	0	0	0	0	0	0
1468	T	C	0	0	0	0	0	0	0	0	0	0	0	0	0	0	0	0	0	0	0	0	0	0	0	0	0	0	0	0	0	0	0	0	0	0	0	0	0	0	0	0	0	0	0	0	0	0	0
1468	T	G	0	0	0	0	0	0	0	0	0	0	0	0	0	0	0	0	0	0	0	0	0	0	0	0	0	0	0	0	0	0	0	0	0	0	0	0	0	0	0	0	0	0	0	0	0	0	0
1469	C	T	0	0	0	0	0	0	0	0	0	0	0	0	0	0	0.0322633	0.0404735	0.0349375	0.0558503	0.0512873	0.0606796	0.0744713	0.105727	0.0750469	0.0967492	0.13986	0.107846	0.111763	0.0627746	0	0	0	0.128659	0.0980392	0.0393236	0.043554	0.0752823	0.0508259	0.0558036	0.033036	0	0.0221877	0.0256674	0.0295334	0.0302663	0	0.122812	0.130719
1470	G	A	0	0	0	0	0	0	0	0	0	0	0	0	0	0	0	0.0202368	0.0174688	0	0	0	0	0	0.0187617	0.0386997	0.02331	0.0269614	0	0	0	0	0	0	0	0	0	0	0	0	0.033036	0.0270124	0.0221877	0.0513347	0.0295334	0.0605327	0.0548847	0	0.0326797
1470	G	T	0	0	0	0	0	0	0	0	0	0	0	0	0	0	0	0	0	0	0	0	0	0.0176211	0.0187617	0	0	0	0	0	0	0	0	0	0	0	0	0	0	0	0	0	0	0	0	0	0	0	0
1471	C	G	0	0	0	0	0	0	0	0	0	0	0	0	0	0	0	0	0	0	0	0	0	0	0.0187617	0.0193498	0	0	0	0	0	0	0	0	0	0	0	0	0	0	0	0	0	0	0	0	0	0	0
1471	C	T	0	0	0	0	0	0	0	0	0	0	0	0	0	0	0	0.0101184	0.0262032	0.0372335	0.0205149	0	0.0148943	0.0704846	0.0562852	0	0	0	0	0	0.0368324	0.0372578	0.140499	0.225153	0.147059	0.0589855	0.021777	0.0250941	0	0.0279018	0.066072	0.0270124	0	0.0256674	0.0295334	0.121065	0.0823271	0.0921093	0.0980392
1472	A	T	0	0	0	0	0	0	0	0	0	0	0	0	0	0	0	0	0	0	0	0	0	0	0	0	0	0	0	0	0	0	0	0	0	0	0	0	0	0	0	0	0	0	0	0	0	0	0.326797
1473	C	A	0	0	0	0	0	0	0	0	0	0	0	0	0	0	0	0	0	0.00930839	0.0102575	0	0	0	0	0	0	0	0	0	0	0	0	0	0	0	0	0	0	0	0	0.0270124	0.0221877	0	0	0	0	0	0
1473	C	T	0	0	0	0	0	0	0	0	0	0	0	0	0	0	0.0161316	0.0202368	0.0524063	0.0558503	0.0615448	0.0364078	0.0148943	0	0.0187617	0.0193498	0.04662	0.134807	0.111763	0.188324	0.14733	0.149031	0.0351247	0.0321647	0.0490196	0.0589855	0.108885	0.175659	0.177891	0.111607	0.033036	0	0	0	0	0	0.0274424	0.0307031	0.0326797
1474	T	C	0	0	0	0	0	0	0	0	0	0	0	0	0	0	0	0	0	0	0	0	0	0	0	0	0	0	0	0	0	0	0	0	0	0	0	0	0	0	0	0	0	0	0	0	0	0	0
1475	A	C	0	0	0	0	0	0	0	0	0	0	0	0	0	0	0	0.0101184	0.00873439	0	0	0	0	0	0	0	0	0	0	0	0	0	0	0	0	0	0	0	0	0	0	0	0	0	0	0	0	0	0
1475	A	G	0	0	0	0	0	0	0	0	0	0	0	0	0	0	0	0	0	0	0	0	0	0	0	0	0	0	0	0	0	0	0	0	0	0	0	0	0	0	0	0	0	0	0	0	0	0	0
1476	T	C	0	0	0	0	0	0	0	0	0	0	0	0	0	0	0	0	0	0	0	0	0	0	0	0	0	0	0	0	0	0	0	0	0	0	0	0	0	0	0	0	0	0	0	0	0	0	0
1476	T	G	0	0	0	0	0	0	0	0	0	0	0	0	0	0	0.0161316	0.0101184	0	0	0	0	0	0	0	0	0	0	0	0	0	0	0	0	0	0	0	0	0	0	0	0	0	0	0	0	0	0	0
1476	TT	AA	0	0	0	0	0	0	0	0	0	0	0	0	0	0	0	0	0	0	0	0	0	0	0	0	0	0	0	0	0	0	0	0	0	0	0	0	0	0	0	0	0	0	0	0	0	0	0
1477	T	A	0	0	0	0	0	0	0	0	0	0	0	0	0	0	0	0.0101184	0.00873439	0.00930839	0.0102575	0.0121359	0.0148943	0	0	0	0	0	0	0	0	0	0	0	0.0245098	0.0196618	0	0	0	0	0	0	0	0	0	0	0	0	0
1477	T	C	0	0	0	0	0	0	0	0	0	0	0	0	0	0	0	0	0	0.00930839	0.0102575	0	0	0	0	0	0	0	0	0	0	0	0	0	0	0	0	0	0	0	0	0	0	0	0	0	0	0	0
1478	G	A	0	0	0	0	0	0	0	0	0	0	0	0	0	0	0	0	0	0	0	0	0	0	0	0.135449	0.16317	0.0269614	0	0	0	0	0	0	0	0	0	0	0	0	0	0	0	0	0	0	0	0	0
1478	G	T	0	0	0	0	0	0	0	0	0	0	0	0	0	0	0	0	0	0	0	0	0	0	0	0	0	0	0	0	0	0	0	0	0	0	0	0	0	0	0	0	0	0	0	0	0	0	0
1479	C	A	0	0	0	0	0	0	0	0	0	0	0	0	0	0	0	0	0	0	0	0	0	0	0	0	0	0	0	0	0	0	0	0	0	0.0589855	0.065331	0	0	0	0	0.0540249	0.0665631	0.0513347	0.0295334	0	0	0	0
1479	C	T	0	0	0	0	0	0	0	0	0	0	0	0	0	0	0	0	0	0	0	0	0	0	0	0	0	0	0	0	0	0	0	0	0	0	0	0	0	0	0	0	0	0	0	0	0	0	0
1480	C	A	0	0	0	0	0	0	0	0	0	0	0	0	0	0	0	0	0	0	0.0102575	0.0121359	0	0	0	0	0	0	0	0	0	0	0	0	0	0	0	0	0	0	0	0	0	0	0	0	0	0	0
1480	C	T	0	0	0	0	0	0	0	0	0	0	0	0	0	0	0	0	0	0	0	0	0	0	0.0375235	0.0386997	0	0	0	0	0	0	0.0351247	0.0321647	0	0	0	0	0.025413	0.0279018	0.033036	0.10805	0.110939	0.154004	0.0590667	0.0302663	0	0	0
1482	T	A	0	0	0	0	0	0	0	0	0	0	0	0	0	0	0	0	0	0	0	0	0	0	0	0	0	0	0	0	0	0	0	0	0	0	0	0	0	0	0	0	0	0	0	0	0	0	0
1482	T	C	0	0	0	0	0	0	0	0	0	0	0	0	0	0	0	0	0	0	0	0	0	0	0	0	0	0	0	0	0	0	0	0	0	0	0	0	0	0	0	0	0	0	0	0	0	0	0
1483	T	A	0	0	0	0	0	0	0	0	0	0	0	0	0	0	0.0161316	0.0101184	0	0	0.0102575	0.0121359	0	0	0	0	0	0	0	0	0	0	0	0	0	0	0	0	0	0	0	0	0	0	0	0	0	0	0
1483	T	C	0	0	0	0	0	0	0	0	0	0	0	0	0.132275	0.0681663	0.0322633	0	0	0	0	0	0	0	0.0187617	0.0193498	0	0	0	0	0	0	0	0	0	0	0	0.0250941	0.025413	0	0	0	0	0	0	0	0	0	0
1486	A	C	0	0	0	0	0	0	0	0	0	0	0	0	0	0	0	0	0	0	0	0	0	0	0	0	0	0	0	0	0	0	0	0	0	0	0.043554	0.0501882	0	0	0	0	0	0	0	0	0.0274424	0.0307031	0
1486	A	T	0	0	0	0	0	0	0	0	0	0	0	0	0	0	0	0	0	0	0	0	0	0	0	0	0	0	0	0	0	0	0	0	0	0	0	0	0	0	0	0	0	0	0	0	0	0	0
1487	G	A	0	0	0	0	0	0	0	0	0	0	0	0	0.26455	0.136333	0.0483949	0	0.00873439	0.00930839	0.0102575	0.0121359	0	0	0	0	0	0	0	0	0	0	0	0	0	0	0	0	0	0	0	0	0	0	0.0590667	0.090799	0.0548847	0.0307031	0
1489	C	A	0	0	0	0	0	0	0	0	0	0	0	0	0	0	0	0	0	0	0	0	0	0	0	0	0	0	0	0	0	0	0	0	0.0490196	0.0393236	0	0	0	0	0	0	0	0	0	0	0	0	0
1489	C	T	0	0	0	0	0	0	0	0	0	0	0	0	0	0	0	0.0202368	0.0262032	0.00930839	0	0.0121359	0.0148943	0	0	0.0193498	0.02331	0.0269614	0	0	0	0.0372578	0.0351247	0	0.0245098	0.0196618	0.043554	0.0501882	0	0	0	0	0	0	0	0	0	0.0307031	0.0980392
1490	T	A	0	0	0	0	0	0	0	0	0	0	0	0	0	0	0	0	0	0	0	0	0	0.0176211	0.0187617	0	0.02331	0.0269614	0.0279408	0	0	0	0	0	0.0245098	0.0196618	0	0	0	0	0	0	0	0	0	0	0	0	0
1493	G	A	0	0	0	0	0	0	0	0	0	0	0	0	0	0	0	0	0	0	0.0102575	0.0121359	0	0	0	0	0	0	0	0	0	0	0	0	0	0	0	0	0	0	0.033036	0.0270124	0.0221877	0	0	0	0	0	0
1494	T	C	0	0	0	0	0	0	0	0	0	0	0	0	0	0	0	0	0	0	0	0	0	0	0	0	0	0	0	0	0	0	0	0	0	0	0	0	0	0	0	0	0	0	0	0	0	0	0
1495	G	C	0	0	0	0	0	0	0	0	0	0	0	0	0	0	0	0	0	0	0	0	0	0	0	0	0	0	0	0	0	0	0	0	0	0	0	0	0	0	0	0	0	0	0	0	0	0	0
1495	G	T	0	0	0	0	0	0	0.294118	0.390625	0	0	0	0	0	0	0	0	0	0	0	0	0	0	0.0187617	0.0193498	0	0	0.0558815	0.0627746	0.0368324	0.186289	0.140499	0.0321647	0	0.0196618	0.087108	0.200753	0.177891	0.111607	0	0	0.0221877	0.128337	0.1772	0.211864	0.301866	0.122812	0
1496	T	C	0	0	0	0	0	0	0	0	0	0	0	0	0	0	0	0	0	0	0	0	0	0	0	0	0	0	0	0	0	0	0	0	0	0	0	0	0	0	0	0	0	0	0	0	0	0	0
1498	C	T	0	0	0	0	0	0	0	0	0	0	0	0	0	0	0	0	0	0	0	0	0	0	0	0	0	0	0.0279408	0.0313873	0	0.0372578	0.0351247	0.0321647	0	0.0196618	0.021777	0	0	0	0	0	0.0221877	0.0256674	0.0295334	0.0605327	0.0274424	0	0
1499	T	G	0	0	0	0	0	0	0	0	0	0	0	0	0	0	0	0	0	0	0	0	0	0	0	0.0193498	0.02331	0	0	0	0	0	0	0	0	0	0	0	0	0	0	0	0	0.0256674	0.0295334	0	0	0	0
1500	C	A	0	0	0	0	0	0	0	0	0	0	0	0	0	0	0	0	0	0	0	0	0	0	0	0	0	0	0	0	0	0	0.0351247	0.0321647	0.0245098	0	0	0	0	0	0	0	0	0	0	0	0	0	0
1500	C	T	0	0	0	0	0	0	0	0	0	0	0	0	0	0	0	0	0	0	0	0	0	0	0	0	0	0	0	0	0	0	0.0702494	0.0643294	0	0	0	0	0	0	0	0	0	0	0	0	0	0	0
1501	T	C	0	0	0	0	0	0	0	0	0	0	0	0	0	0	0	0	0	0	0	0	0	0	0	0	0	0	0	0	0.0368324	0.0372578	0	0	0	0	0	0	0	0	0	0	0	0	0	0	0	0	0
1501	T	G	0	0	0	0	0	0	0	0	0	0	0	0	0	0	0	0	0	0	0	0.0121359	0.0148943	0	0	0	0	0	0	0	0	0	0	0	0	0	0	0	0	0	0	0	0	0	0	0	0	0	0
1505	G	A	0	0	0	0	0	0	0	0	0	0	0	0	0	0	0	0.0101184	0.00873439	0.00930839	0.0102575	0	0	0	0	0	0	0	0	0	0	0	0	0	0	0	0	0	0	0	0	0	0	0	0	0	0	0	0
1507	T	C	0	0	0	0	0	0	0	0	0	0	0	0	0	0	0	0	0	0	0	0	0	0	0	0	0	0	0	0	0	0	0	0	0	0	0.021777	0.0250941	0.025413	0.0279018	0	0	0	0	0	0	0	0	0
1507	T	G	0	0	0	0	0	0	0	0	0	0	0	0	0	0	0	0	0	0	0	0	0	0	0	0	0	0	0	0	0	0	0	0	0	0	0	0	0	0	0	0	0	0	0	0	0	0	0
1508	G	A	0	0	0	0	0	0	0	0	0	0	0	0	0	0	0	0.0101184	0.00873439	0	0.0102575	0.0121359	0	0	0	0	0	0	0	0	0	0	0	0	0	0	0	0	0	0	0	0	0	0	0	0	0	0	0
1510	T	C	0	0	0	0	0	0	0	0	0	0	0	0	0	0	0	0.0202368	0.0174688	0	0	0	0	0	0	0	0	0	0	0	0	0	0	0	0	0	0	0	0	0	0	0	0	0	0	0	0	0	0
1513	C	T	60	0	0	0	0	0	0	0	0	0	0	0	0	0	0	0.0101184	0.00873439	0	0	0	0	0	0	0	0	0	0	0	0	0.0372578	0.0351247	0	0	0	0	0	0	0	0	0	0	0	0	0.0302663	0.0823271	0.245625	0.751634
1514	C	A	0	0	0	0	0	0	0	0	0	0	0	0	0	0	0	0	0	0	0.0102575	0.0121359	0	0	0	0	0	0	0	0	0	0	0	0	0	0	0	0	0	0	0	0	0	0	0	0	0	0	0
1514	C	T	0	0	0	0	0	0	0	0	0	0	0	0	0.132275	0.102249	0.0161316	0	0	0.0744671	0.102575	0.0485437	0.0148943	0.0176211	0.0375235	0.0386997	0.16317	0.215692	0.195585	0.345261	0.257827	0.149031	0.0351247	0	0	0.0196618	0.043554	0.0501882	0.0508259	0.0837054	0.198216	0.270124	0.221877	0.539014	0.502067	0.211864	0.192097	0.122812	0.0326797
1515	A	G	0	0	0	0	0	0	0	0	0	0	0	0	0.330688	0.681663	0.758187	0.789234	0.611407	0.651587	0.56416	0.376214	0.134048	0.140969	0.131332	0.0386997	0	0	0	0.0313873	0.0368324	0	0	0.0321647	0.0245098	0	0	0	0	0	0	0	0	0	0.0295334	0.0302663	0	0	0
1516	T	C	0	0	0	0	0	0	0	0	0	0	0	0	0	0	0.0161316	0.0101184	0.00873439	0	0	0	0	0	0	0	0	0	0	0	0	0	0	0	0	0	0	0	0	0	0	0	0	0	0	0	0	0	0
1517	A	G	0	0	0	0	0	0	0	0	0	0	0	0	0	0	0	0	0	0	0	0	0	0	0	0	0	0	0	0	0	0	0	0	0.0245098	0.0196618	0	0	0	0	0	0	0	0	0	0	0	0	0
1518	ACA	...	0	0	0	0	0	0	0	0	0	0	0	0	0	0	0	0	0	0	0	0	0	0	0	0	0	0	0.0279408	0.0313873	0	0	0	0	0	0	0	0	0	0	0	0	0	0	0	0	0	0	0
1519	C	A	0	0	0	0	0	0	0	0	0	0	0	0	0	0	0	0	0	0	0	0	0	0	0	0	0	0	0	0	0	0	0	0	0	0	0	0	0	0	0	0	0	0	0	0	0	0	0
1519	C	T	0	0	0	0	0	0	0	0	0	0	0	0	0	0	0	0.0101184	0.00873439	0	0	0	0.0148943	0.0176211	0	0.0193498	0.02331	0	0	0	0	0	0.0351247	0.0321647	0	0	0	0	0	0	0	0	0	0	0	0	0	0.0614062	0.0653595
1522	G	A	0	0	0	0	0	0	0	0	0	0	0	0	0	0	0	0	0	0	0	0	0	0	0	0	0	0	0	0	0	0	0	0	0	0	0	0	0	0	0	0	0	0	0	0	0	0	0
1522	G	T	0	0	0	0	0	0	0	0	0	0	0	0	0	0	0	0	0	0	0	0	0	0	0	0	0	0	0	0	0	0	0	0	0	0	0	0	0	0	0	0	0	0	0	0	0	0	0
1523	T	A	0	0	0	0	0	0	0	0	0	0	0	0	0	0	0	0	0	0.00930839	0.0102575	0	0	0	0	0	0	0	0	0	0	0	0	0	0	0	0	0	0	0	0	0	0	0	0	0	0	0	0
1524	G	A	0	0	0	0	0	0	0	0	0	0	0	0	0	0	0	0.0101184	0.00873439	0.0186168	0.0205149	0	0	0	0	0	0	0	0	0	0	0	0	0	0	0	0	0	0	0	0	0	0	0	0.0295334	0.0302663	0	0	0
1525	T	C	0	0	0	0	0	0	0	0	0	0	0	0	0	0	0	0	0	0	0.0102575	0.0121359	0	0	0	0	0	0	0	0	0	0	0	0	0	0	0	0	0	0	0	0	0	0	0	0	0	0	0
1526	G	T	0	0	0	0	0	0	0	0	0	0	0	0	0	0	0	0	0	0	0	0	0	0	0	0	0	0	0	0	0	0	0	0	0	0	0	0.0501882	0.0508259	0	0	0	0	0	0	0	0	0	0
1527	C	A	0	0	0	0	0	0	0	0	0	0	0	0	0	0	0	0	0	0	0	0	0	0	0	0	0	0	0	0	0	0	0	0	0	0.0393236	0.043554	0.0501882	0	0	0	0	0	0	0	0	0	0	0
1528	C	T	0	0	0	0	0	0	0	0	0	0	0	0	0	0	0	0	0	0	0	0	0	0	0	0	0	0	0	0	0.0368324	0.0372578	0	0	0.0490196	0.0983091	0.21777	0.150565	0.0762389	0.0279018	0.033036	0.0270124	0.0443754	0.0513347	0.0295334	0	0	0	0
1531	T	C	0	0	0	0	0	0	0	0	0	0	0	0	0	0	0	0	0	0	0	0	0	0	0.0187617	0.0193498	0.02331	0	0	0	0	0	0	0	0	0	0	0	0	0	0	0	0	0	0	0	0	0	0
1535	G	A	0	0	0	0	0	0	0	0	0	0	0	0	0	0	0	0	0	0	0	0	0	0	0	0	0	0	0	0	0	0	0	0	0	0	0	0	0	0	0	0	0	0	0	0	0.0274424	0.0307031	0
1536	T	C	0	0	0	0	0	0	0	0	0	0	0	0	0	0	0	0	0	0	0	0	0	0	0	0	0	0	0	0	0	0	0	0	0	0	0	0.0250941	0.0508259	0.0279018	0	0	0	0	0	0	0	0	0
1537	T	A	0	0	0	0	0	0	0	0	0	0	0	0	0	0	0	0	0	0	0	0	0	0	0	0	0	0	0	0	0	0	0	0	0	0	0	0	0	0	0	0	0	0	0	0	0	0	0
1537	T	C	0	0	0	0	0	0	0	0	0	0	0	0	0	0	0	0	0.0349375	0.0744671	0.0718022	0.0728155	0.0744713	0.105727	0.0938086	0.0193498	0.02331	0	0	0.0313873	0.220994	0.33532	0.351247	0.353812	0.367647	0.0983091	0	0	0	0	0	0	0	0	0	0	0	0	0
1537	T	G	0	0	0	0	0	0	0	0	0	0	0	0	0	0	0	0	0	0	0	0	0	0	0	0	0	0	0	0	0	0	0	0	0	0	0	0	0	0	0	0	0	0	0	0	0	0	0
1540	A	T	0	0	0	0	0	0	0	0	0	0	0	0	0	0	0	0	0	0	0	0	0	0	0	0	0	0	0	0	0	0	0	0	0	0	0	0	0	0	0	0	0	0	0	0	0	0	0
1541	C	T	0	0	0	0	0	0	0	0	0	0	0	0	0	0	0	0	0	0	0	0	0	0.0176211	0.0562852	0.0967492	0.04662	0	0	0	0	0	0	0	0	0	0	0	0	0	0	0	0	0	0	0	0	0	0
1542	G	A	0	0	0	0	0	0	0	0	0	0	0	0	0	0	0	0	0	0	0	0	0	0	0	0	0	0	0	0	0	0	0	0	0	0	0	0	0	0	0	0	0	0	0	0	0	0	0
1542	G	T	0	0	0	0	0	0	0	0	0	0	0	0	0	0	0.0161316	0.0101184	0.00873439	0	0	0	0	0	0	0	0	0	0	0	0	0	0	0	0	0	0	0	0	0	0	0	0	0	0	0	0	0	0
1543	T	A	0	0	0	0	0	0	0	0	0	0	0	0	0	0	0	0	0	0	0	0	0	0	0	0	0	0	0	0	0	0	0	0	0	0	0	0	0	0	0	0	0	0	0	0	0	0.0307031	0.0326797
1543	T	C	0	0	0	0	0	0	0	0	0	0	0	0	0	0	0	0	0	0	0	0	0	0	0	0	0	0	0	0	0	0	0	0	0	0	0	0	0	0	0	0	0	0	0	0	0.0274424	0.0614062	0.0326797
1544	G	T	0	0	0	0	0	0	0	0	0	0	0	0	0	0	0	0	0	0	0	0	0	0	0	0	0	0	0	0	0	0	0	0	0	0	0	0	0	0	0	0	0	0	0	0	0	0	0
1545	C	T	0	0	0	0	0	0	0	0	0	0	0	0	0	0.0340832	0.0322633	0.0202368	0.00873439	0.0372335	0.0410298	0	0	0	0	0	0	0	0	0	0	0	0.0351247	0.096494	0.0735294	0.0393236	0.195993	0.351317	0.203304	0.111607	0.033036	0	0	0	0	0	0.0274424	0.0921093	0.0653595
1547	A	.	0	0	0	0	0	0	0	0	0	0	0	0	0	0	0	0	0	0	0	0	0	0	0	0	0	0	0	0	0	0	0	0	0	0	0	0	0	0	0	0	0	0	0	0	0	0	0
1547	A	G	0	0	0	0	0	0	0	0	0	0	0	0	0.0661376	0.0340832	0.0161316	0.0101184	0.0349375	0.0465419	0.0205149	0.0121359	0.0744713	0.105727	0.0375235	0.0193498	0	0	0	0	0	0	0	0	0	0	0.021777	0.0501882	0.0508259	0.0558036	0	0.0540249	0.0443754	0.0256674	0	0	0	0.0307031	0.0326797
1548	G	A	0	0	0	0	0.458716	0.271003	0	0	0	0	0	0	0	0	0	0	0	0	0	0	0	0	0	0	0	0	0	0	0	0	0	0	0	0	0	0	0	0	0	0	0	0	0	0	0	0	0.0980392
1549	.	T	0	0	0	0	0	0	0	0	0	0	0	0	0	0	0	0	0	0	0	0	0	0	0	0	0	0	0	0	0	0	0	0	0	0	0	0	0	0	0	0	0	0	0	0	0	0	0
1549	C	T	0	0	0	0	0	0	0	0	0	0	0.30303	0.176367	0	0	0	0	0	0.00930839	0.0102575	0	0	0	0.0375235	0.0386997	0	0	0	0	0	0	0	0	0	0.0589855	0.065331	0.125471	0.0508259	0.0279018	0.033036	0	0	0	0	0.0605327	0.0823271	0.0614062	0
1550	G	A	0	0	0	0	0	0	0	0	0	0	0	0	0	0	0	0	0	0	0	0	0	0	0	0	0	0	0	0	0	0	0	0	0	0	0	0	0.025413	0.0279018	0	0	0	0.0256674	0.0295334	0.0302663	0.0274424	0	0
1551	C	T	0	0	0	0	0	0	0	0	0	0	0	0	0	0	0	0	0	0.00930839	0.0307724	0.0242718	0	0	0.0187617	0.0193498	0	0	0	0	0	0	0	0	0	0	0	0.0250941	0.025413	0	0.033036	0.0540249	0.0443754	0	0	0	0	0	0
1552	T	A	0	0	0	0	0	0	0	0	0	0	0	0	0	0	0	0	0	0	0	0	0	0	0	0	0	0	0	0	0	0	0	0	0	0	0	0	0	0	0	0	0	0	0	0	0	0	0
1552	T	C	0	0	0	0	0	0	0	0	0	0	0	0	0	0	0	0	0	0	0	0	0	0	0	0	0	0	0	0	0	0	0	0	0	0	0	0	0	0	0	0	0	0	0	0	0	0.0614062	0.0653595
1554	A	G	0	0	0	0	0	0	0	0	0	0	0	0	0	0	0	0	0	0	0	0	0	0	0	0	0	0	0	0	0	0	0	0	0	0	0	0	0	0	0	0.0270124	0.0221877	0	0	0	0	0	0
1555	C	A	0	0	0	0	0	0	0	0.390625	0.485437	0	0	0	0	0	0	0	0	0	0	0	0	0	0	0	0	0	0	0	0	0	0	0	0	0	0	0	0	0	0	0	0	0	0	0	0	0	0
1555	C	T	0	0	0	0	0	0	0	0	0	0	0	0	0	0	0	0.0101184	0.00873439	0.00930839	0	0	0	0	0	0	0	0	0.195585	0.345261	0.257827	0.0745156	0.0351247	0	0	0	0	0	0	0	0	0	0	0	0	0	0	0	0
1556	A	C	0	0	0	0	0	0	0	0	0	0	0	0	0	0	0	0	0	0	0	0	0	0	0	0	0	0	0	0	0	0	0	0	0	0	0	0	0	0	0	0	0	0	0	0	0	0	0
1556	A	G	0	0	0	0	0	0	0	0	0	0	0	0	0	0	0	0	0	0	0	0	0	0	0	0	0	0	0	0	0	0	0	0	0	0	0	0.0250941	0.0508259	0.0279018	0	0	0	0	0	0	0	0	0
1558	A	G	0	0	0	0	0	0	0	0	0	0	0	0	0	0	0	0	0	0	0	0	0.0148943	0.0176211	0.0187617	0.0386997	0.02331	0.0269614	0	0	0	0.0372578	0.0702494	0.0321647	0	0	0	0.0250941	0.025413	0.111607	0.16518	0.0810373	0.0443754	0.0256674	0	0	0	0	0
1559	G	T	0	0	0	0	0	0	0	0	0	0	0	0	0	0	0	0	0	0	0	0	0	0	0	0	0.02331	0.0539229	0.0279408	0	0	0	0	0	0	0	0	0	0	0	0	0	0	0	0	0	0	0	0
1560	G	T	0	0	0	0	0	0	0	0	0	0	0	0	0	0	0	0	0	0	0	0	0	0	0	0	0	0	0.0279408	0.0313873	0	0	0	0	0	0	0	0	0	0	0	0	0	0	0	0	0	0	0
1561	T	A	0	0	0	0	0	0	0	0	0	0	0	0	0	0	0	0	0	0	0	0	0	0	0	0	0	0	0	0	0	0	0	0	0	0	0	0	0	0	0	0	0	0	0	0	0	0	0
1562	T	C	0	0	0	0	0	0	0	0	0	0	0	0	0	0	0	0	0	0	0	0	0	0	0	0	0	0	0	0	0	0	0	0	0	0	0	0	0	0.0279018	0.099108	0.135062	0.0887508	0.0513347	0.0590667	0.0302663	0.0274424	0	0.0326797
1563	G	A	0	0	0	0	0	0	0	0	0	0	0	0	0	0	0	0	0	0.00930839	0.0102575	0.0121359	0	0	0	0.0193498	0.02331	0	0	0	0	0	0	0	0	0	0	0	0	0	0	0	0	0	0	0	0	0	0
1563	G	T	0	0	0	0	0	0	0	0	0	0	0	0	0	0	0	0	0	0	0	0	0	0	0	0	0	0	0	0	0	0.0372578	0.0351247	0.0321647	0	0	0	0	0	0	0	0	0	0	0	0	0	0	0
1564	T	C	0	0	0	0	0	0	0	0	0	0	0	0	0	0	0	0	0	0	0	0	0	0	0.0187617	0.0193498	0	0	0	0	0	0	0	0	0	0	0	0	0	0	0	0	0	0	0.0295334	0.0302663	0	0	0
1565	A	G	0	0	0	0	0	0	0	0	0	0	0	0	0	0	0	0	0	0	0	0	0	0	0	0	0	0	0	0	0.0368324	0.0372578	0	0	0	0	0	0	0	0	0	0	0	0	0	0	0	0	0
1566	A	C	0	0	0	0	0	0	0.294118	0.390625	0	0	0	0	0	0	0	0	0	0	0	0	0	0	0	0	0	0	0	0	0	0	0	0	0	0	0	0	0	0	0	0	0	0	0	0	0	0	0
1566	A	G	0	0	0	0	0	0	0	0	0	0	0	0	0	0	0	0	0	0	0	0	0	0	0	0	0	0	0	0	0	0	0	0	0	0	0	0	0	0	0	0	0	0	0.0295334	0.0302663	0	0	0
1567	C	A	0	0	0	0	0	0	0	0	0	0	0	0	0	0	0	0	0	0	0	0	0	0	0	0	0	0	0	0	0	0	0	0	0	0	0	0	0	0	0	0	0	0	0	0	0	0	0
1567	C	T	0	0	0	0	0	0	0	0	0	0	0	0	0	0	0.0161316	0.0101184	0	0.00930839	0.0102575	0	0	0.0176211	0.0187617	0	0.04662	0.0539229	0	0	0	0	0	0	0	0	0	0.0250941	0.025413	0.0279018	0	0	0	0	0	0	0	0	0
1568	C	A	0	0	0	0	0	0	0	0	0	0	0	0	0	0	0	0	0.00873439	0.00930839	0.0102575	0	0	0	0	0	0	0	0	0	0	0	0	0	0	0	0	0	0	0	0	0	0	0	0	0	0	0	0
1568	C	T	0	0	0	0	0	0	0	0	0	0	0	0	0	0	0	0	0.00873439	0.0186168	0.0205149	0.0364078	0.0297885	0.0352423	0.0375235	0.0386997	0	0	0	0	0	0	0	0	0	0	0	0	0	0	0	0	0	0	0	0	0	0	0
1570	T	C	0	0	0	0	0	0	0	0	0	0	0	0	0	0.272665	0.145185	0.0505919	0.0349375	0.0186168	0.0615448	0.0606796	0.0148943	0.0176211	0	0	0.0699301	0.0808843	0	0	0	0	0	0	0	0	0	0	0.025413	0.0279018	0.066072	0.0540249	0.0221877	0	0	0	0	0	0
1572	C	T	0	0	0	0	0	0	0	0	0	0	0	0	0	0	0	0	0	0.00930839	0.0102575	0.0121359	0.0297885	0.0704846	0.0938086	0.0386997	0.0699301	0.107846	0.0558815	0.0627746	0.0368324	0	0	0	0	0.0393236	0.043554	0	0	0.0279018	0.033036	0	0	0.0513347	0.0590667	0.33293	0.356751	0.0921093	0.0980392
1573	A	G	0	0	0	0	0	0	0	0	0	0	0	0	0	0	0	0	0	0	0	0	0	0	0.0187617	0.0193498	0	0.0539229	0.0558815	0	0	0	0	0	0	0	0	0	0	0	0	0	0	0	0	0	0	0	0
1574	G	A	0	0	0	0	0	0	0	0	0	0	0	0	0	0	0	0	0	0	0	0	0	0	0	0	0	0	0	0	0	0	0	0	0	0	0	0	0	0	0	0	0	0	0	0	0	0	0
1576	T	A	0	0	0	0	0	0	0	0	0	0	0	0	0	0	0	0	0	0	0	0	0	0	0	0	0	0	0	0	0	0	0	0	0	0	0	0	0	0	0	0	0	0	0	0	0	0	0
1576	T	C	0	0	0	0	0	0	0	0	0	0	0	0	0	0	0	0	0	0	0	0	0	0	0	0	0	0.0269614	0.139704	0.125549	0.331492	0.298063	0.280998	0.128659	0.0735294	0	0	0	0	0	0	0	0	0	0	0	0	0	0
1577	G	.	0	0	0	0	0	0	0	0	0	0	0	0	0	0	0.0161316	0.0101184	0	0	0	0	0	0	0	0	0	0	0	0	0	0	0	0	0	0	0	0	0	0	0	0	0	0	0	0	0	0	0
1577	G	A	0	0	0	0	0	0	0	0	0	0	0	0	0	0	0	0	0	0	0	0	0	0	0	0	0	0	0	0	0	0	0	0	0	0	0	0	0	0	0	0	0	0.0256674	0.0295334	0.0302663	0	0	0
1577	G	T	0	0	0	0	0	0	0	0	0	0	0	0	0	0	0	0	0	0	0	0	0	0	0	0.0193498	0.02331	0	0	0	0	0	0	0	0	0	0	0	0	0	0	0	0	0	0	0	0	0	0
1579	T	A	0	0	0	0	0	0	0	0	0	0	0	0	0	0	0	0	0	0	0	0	0	0	0	0	0	0	0	0	0	0	0	0	0	0	0	0	0	0	0	0	0	0	0	0	0	0	0
1579	T	C	0	0	0	0	0	0	0	0	0	0	0	0	0	0	0	0	0	0	0	0	0	0	0	0	0	0	0	0	0	0	0	0	0	0	0	0	0	0	0	0	0	0	0	0	0	0	0
1580	G	A	0	0	0	0	0	0	0	0	0	0	0	0	0	0	0	0	0	0	0.0102575	0.0364078	0.0893655	0.105727	0.11257	0	0	0	0	0	0	0	0	0	0	0	0.065331	0.100376	0.0508259	0.0279018	0	0	0	0	0	0.0605327	0.0548847	0.0307031	0.0326797
1580	G	T	0	0	0	0	0	0	0	0	0	0	0	0	0	0	0	0	0	0	0	0	0	0	0	0	0	0	0	0.0313873	0.0368324	0	0	0	0.0245098	0.0196618	0	0	0	0	0	0	0	0	0	0	0	0	0
1580	GTT	...	0	0	0	0	0	0	0	0	0	0	0	0	0	0	0	0	0	0	0	0	0	0	0	0	0	0	0	0	0	0	0	0	0	0	0	0	0	0	0	0	0	0	0	0	0	0	0
1581	T	C	0	0	0	0	0	0	0	0	0	0	0	0	0	0	0	0	0	0	0	0	0	0	0	0	0	0	0	0	0	0	0	0	0	0	0.087108	0.150565	0.228717	0.0837054	0	0	0.0221877	0.0256674	0	0	0.0274424	0.0307031	0.0326797
1582	T	A	0	0	0	0	0	0	0	0	0	0	0	0	0	0	0	0	0	0	0	0	0	0	0	0	0	0	0	0	0	0	0	0	0	0	0	0	0	0	0	0	0	0	0	0	0	0	0.0326797
1582	T	C	0	0	0	0	0	0	0	0	0	0	0	0	0	0	0	0	0	0	0.0102575	0.0121359	0	0	0	0	0	0	0	0	0	0	0	0	0	0	0	0	0	0	0	0	0	0	0	0	0	0.0307031	0.0326797
1582	T	G	0	0	0	0	0	0	0	0	0	0	0	0	0	0	0	0	0	0	0	0	0	0	0	0	0	0	0	0	0	0	0	0	0	0	0	0	0	0	0	0	0	0	0	0	0	0	0
1583	G	A	0	0	0	0	0	0	0	0	0	0	0	0	0	0	0	0	0.00873439	0.00930839	0.0102575	0	0	0	0	0	0	0	0	0	0	0	0	0	0	0	0	0	0	0	0	0	0	0	0	0	0	0	0
1584	G	A	0	0	0	0	0	0	0	0	0	0	0	0	0	0	0	0	0	0	0	0	0.0148943	0.0176211	0.0187617	0	0.04662	0.0539229	0.0279408	0	0	0	0	0	0	0	0	0	0	0	0	0	0	0	0	0	0	0	0
1584	GAGAAG	......	0	0	0	0	0	0	0	0	0	0	0	0	0	0	0	0	0	0	0	0	0	0	0	0	0	0	0	0	0	0	0	0	0	0.0196618	0.021777	0	0	0	0	0	0	0	0	0	0	0	0
1585	A	T	0	0	0	0	0	0	0	0	0	0	0	0	0	0	0	0	0	0	0	0	0	0	0	0	0	0	0	0	0	0	0	0	0.0245098	0.0196618	0	0.0752823	0.0762389	0	0	0	0	0	0	0	0	0	0
1587	A	G	0	0	0	0	0	0	0	0	0	0	0	0	0	0	0.0806582	0.0809471	0.0436719	0.00930839	0.0205149	0.0364078	0.0446828	0	0.0562852	0.0580495	0.02331	0.0539229	0.0558815	0	0.0736648	0.0745156	0	0	0	0	0	0	0	0	0	0	0	0	0	0	0	0	0
1588	A	G	0	0	0	0	0	0	0	0	0	0	0	0	0	0	0	0	0	0	0	0	0	0	0.0375235	0.0386997	0	0	0	0	0	0	0	0	0	0.0196618	0.021777	0	0	0	0	0	0	0	0	0	0	0	0
1589	G	A	0	0	0	0	0	0	0	0	0	0	0	0	0	0	0	0.0101184	0.00873439	0.00930839	0.0102575	0.0242718	0.0446828	0.0528634	0.0187617	0.0386997	0.0699301	0.0539229	0	0	0	0	0	0	0	0	0	0	0	0	0.033036	0.0270124	0	0	0	0	0	0	0
1589	G	T	0	0	0	0	0	0	0	0	0	0	0	0	0	0	0	0	0	0	0	0	0	0	0	0	0	0	0	0	0	0	0	0	0	0	0	0	0	0	0	0	0	0	0	0	0	0	0
1590	G	A	0	0	0	0	0	0	0	0	0	0	0	0	0	0	0	0.0101184	0.00873439	0	0	0	0	0	0	0	0.02331	0.0269614	0	0	0	0	0	0	0	0	0	0	0.025413	0.0279018	0.033036	0	0	0	0.0295334	0.0302663	0	0	0
1590	G	T	0	0	0	0	0	0	0	0	0	0	0	0	0	0	0	0	0	0	0	0	0	0	0	0	0	0	0.167645	0.533584	0.773481	0.298063	0	0	0	0	0.021777	0.0250941	0.025413	0	0	0	0	0	0	0	0	0	0
1591	T	C	0	0	0	0	0	0	0	0	0	0	0	0	0	0	0	0	0	0	0	0	0	0	0	0	0	0	0	0	0	0	0	0	0	0	0.021777	0.0752823	0.0508259	0.0279018	0	0	0	0	0.0590667	0.211864	0.301866	0.122812	0
1592	T	C	0	0	0	0	0	0	0	0	0	0	0	0	0	0	0	0.0101184	0.00873439	0.00930839	0.0102575	0.0121359	0	0	0.0187617	0.0193498	0.0699301	0.0539229	0	0	0	0	0	0	0	0	0	0.0250941	0.025413	0.0558036	0.066072	0.0810373	0.0665631	0.102669	0.0590667	0.0302663	0.164654	0.184219	0.0980392
1592	T	G	0	0	0	0	0	0	0	0	0	0	0	0	0	0	0	0	0	0	0	0	0	0	0	0	0	0	0	0	0	0	0	0	0	0	0	0	0	0	0	0	0	0	0	0	0	0	0
1593	C	T	0	0	0	0	0	0	0	0	0	0	0	0	0	0	0	0.0202368	0.0262032	0.0279252	0.0512873	0.0485437	0.0297885	0.0352423	0.0562852	0.0967492	0.0932401	0.0539229	0	0.219711	0.478821	0.372578	0.210748	0.128659	0.0245098	0.0786473	0.108885	0.451694	0.508259	0.334821	0.132144	0.0810373	0.110939	0.102669	0.118133	0	0.0548847	0.0614062	0.130719
1594	C	T	30	0	0	0	0	0	0	0	0	0	0	0	0.0661376	0.102249	0.19358	0.222604	0.21836	0.242018	0.287209	0.364078	0.417039	0.352423	0.43152	0.599845	0.675991	0.781882	0.614697	1.31827	3.75691	3.57675	1.12399	0.450306	0.269608	0.353913	0.348432	0.376412	0.584498	0.530134	0.561612	0.351162	0.28844	0.179671	0.886001	0.938257	1.09769	1.47375	0.555556
1595	G	A	0	0	0	0	0	0	0	0	0	0	0.606061	0.352734	0.132275	0.102249	0.0483949	0	0	0	0	0	0	0	0	0.0386997	0.04662	0	0	0	0	0	0	0	0	0	0	0	0.0508259	0.0558036	0	0	0	0	0	0	0	0	0
1598	G	A	0	0	0	0	0	0	0	0	0	0	0	0	0	0.0340832	0.0161316	0.0303552	0.0349375	0.0186168	0.0205149	0.0121359	0	0.0176211	0.0187617	0.0193498	0	0.0269614	0.0279408	0	0	0	0	0	0	0	0	0	0	0	0.066072	0.0540249	0	0	0.0590667	0.0605327	0.0823271	0.0307031	0
1598	G	C	0	0	0	0	0	0	0	0	0	0	0	0	0	0	0	0	0	0	0.0102575	0.0121359	0	0	0	0	0	0	0	0	0	0	0	0	0	0	0	0	0	0	0	0	0	0	0	0	0	0	0
1598	G	T	0	0	0	0	0	0	0	0	0	0	0	0	0	0	0	0	0	0	0	0	0	0	0	0	0	0	0	0	0	0	0	0	0	0.0393236	0.065331	0.0250941	0	0	0	0	0	0	0	0	0.0274424	0.0307031	0.0326797
1598	GGTCTT	......	0	0	0	0	0	0	0	0	0	0	0	0	0	0	0	0	0	0	0	0.0242718	0.0297885	0	0.0187617	0.0193498	0	0	0	0	0	0	0.0351247	0.0643294	0.0735294	0.0393236	0	0	0	0.0279018	0.033036	0	0.0221877	0.0256674	0	0	0.0548847	0.0614062	0.0326797
1599	G	T	0	0	0	0	0	0	0	0	0	0	0	0	0	0	0	0	0.00873439	0.00930839	0.0102575	0.0364078	0.0446828	0	0	0	0	0	0.0558815	0.0627746	0	0	0.0351247	0.0643294	0.0735294	0.0196618	0.043554	0.0250941	0.025413	0	0	0.0540249	0.110939	0.0770021	0	0	0.0274424	0.0307031	0.0326797
1600	T	C	0	0	0	0	0	0	0	0	0	0	0	0	0	0	0	0	0.00873439	0.00930839	0	0	0	0	0	0	0	0	0	0	0	0	0	0	0	0	0	0	0	0	0	0	0	0	0	0	0	0	0
1601	C	A	0	0	0	0	0	0	0	0	0	0	0	0	0	0	0.0161316	0.0101184	0	0	0	0	0	0	0	0	0	0	0	0	0	0	0	0	0.0245098	0.0196618	0.065331	0.0752823	0.025413	0	0	0	0	0	0	0	0.0274424	0.0307031	0
1601	C	T	0	0	0	0	0	0	0	0	0	0	0	0	0	0	0	0	0	0	0	0	0	0	0	0	0.02331	0.0269614	0	0.0313873	0.0736648	0.0745156	0	0	0	0	0	0	0	0.0558036	0.099108	0.0270124	0	0.0256674	0.0295334	0.0302663	0	0	0.0653595
1602	TTA	...	0	0	0	0	0	0	0	0	0	0	0	0	0	0	0	0	0	0	0	0	0	0	0	0	0	0.0269614	0.0279408	0	0	0	0	0	0	0	0	0	0	0	0	0	0	0	0	0	0	0	0
1603	T	A	0	0	0	0	0	0	0	0	0	0	0	0	0	0	0	0	0	0	0	0	0	0	0	0	0	0	0	0	0	0	0	0	0	0	0	0	0	0	0	0	0	0	0	0	0	0	0
1603	T	C	0	0	0	0	0	0	0	0	0	0	0	0	0	0	0	0	0	0	0	0	0	0	0	0	0	0	0	0	0	0	0	0	0	0	0	0	0	0	0	0	0	0	0	0	0	0	0
1603	T	G	0	0	0	0	0	0	0	0	0	0	0	0	0	0	0	0	0	0	0	0	0	0	0	0	0	0	0	0	0	0	0	0	0	0	0	0.0501882	0.0762389	0.0558036	0	0	0	0	0	0	0	0	0
1603	TAA	...	0	0	0	0	0	0	0	0	0	0	0	0	0	0	0.0161316	0.0101184	0	0	0	0	0	0	0	0	0	0	0	0	0	0	0	0	0	0	0	0	0	0	0	0	0	0	0	0	0	0	0
1603	TAATGACAACCTTCT	...............	0	0	0	0	0	0	0	0	0	0	0	0	0	0	0	0.0101184	0.00873439	0	0	0	0	0	0	0	0	0	0	0	0.0368324	0.0372578	0	0	0	0	0	0	0	0	0	0	0	0	0	0	0	0	0
1605	ATG	...	80	0	0	0	0	0	0.294118	2.34375	2.91262	0	0	1.0582	2.91005	3.57873	2.27456	1.86178	2.02638	2.18747	1.55913	1.0801	1.13196	1.11013	1.38837	1.48994	1.18881	0.781882	0.558815	0.188324	0.184162	0.186289	0.175623	0.321647	0.245098	0.157295	0.261324	0.250941	0.177891	0.279018	0.33036	0	0.0221877	0.0256674	0.0295334	0.090799	0.0823271	0.0921093	0
1605	A	C	0	0	0	0	0	0	0	0	0	0	0	0	0	0	0	0	0	0	0	0	0	0	0	0	0	0	0	0	0	0	0	0	0	0.0196618	0.021777	0	0	0	0	0	0	0	0	0	0	0	0
1605	A	G	0	0	0	0	0	0	0	0	0	0	0	0	0	0	0	0	0	0	0	0	0	0	0	0	0	0	0	0	0	0	0	0	0	0	0	0	0	0	0	0	0	0	0	0	0.0274424	0.0307031	0
1605	AT	..	0	0	0	0	0	0	0	0	0	0	0	0	0	0	0	0	0	0	0	0	0.0148943	0.0176211	0	0	0	0	0	0	0	0	0	0	0	0	0	0	0	0	0	0	0	0	0	0	0	0	0
1606	T	C	0	0	0	0	0	0	0	0	0	0	0	0	0.0661376	0.238582	0.145185	0.0303552	0.0262032	0.0279252	0	0	0.0297885	0.0352423	0	0	0	0	0	0	0	0	0	0	0	0	0.021777	0.0250941	0	0	0	0	0	0.0513347	0.0590667	0	0	0	0
1607	G	A	0	0	0	0	0	0	0	0	0	0	0	0	0	0	0	0	0	0	0	0	0	0	0	0	0	0	0	0	0	0.0372578	0.0351247	0	0	0	0	0	0	0	0	0	0	0	0	0	0	0	0
1608	A	G	0	0	0	0	0	0	0	0	0	0	0	0	0	0	0	0	0	0	0	0	0	0	0	0	0	0	0	0	0	0	0	0	0	0	0	0	0	0	0	0	0	0	0	0	0	0	0
1609	C	T	0	0	0	0	0	0	0	0	0	0	0	0	0	0	0	0.0101184	0.0174688	0.00930839	0	0.0121359	0.0297885	0.0176211	0	0	0	0	0	0	0	0	0	0	0	0	0	0	0	0	0.033036	0.0540249	0.0221877	0.0256674	0	0	0	0	0
1610	A	G	0	0	0	0	0	0	0	0	0	0	0	0	0	0	0	0	0	0.00930839	0.0102575	0	0	0	0	0	0	0	0	0	0	0	0	0	0	0	0	0	0.025413	0.0279018	0.033036	0.0270124	0	0	0	0	0	0	0
1612	C	T	0	0	0	0	0	0	0	0	0	0	0	0	0	0	0	0	0	0	0	0	0	0	0	0	0	0	0	0	0	0	0	0	0	0	0	0	0	0	0	0	0	0	0	0	0	0	0
[truncated: 26,229 more rows]
[truncated: 13 more columns]
