# Supplementary material for: Comparative Genomics Reveals Early Emergence and Biased Spatiotemporal Distribution of SARS-CoV-2
Source: Mol Biol Evol. 2021 Feb 19;38(6):2547–65. doi: 10.1093/molbev/msab049 (PMC7928790; doi:10.1093/molbev/msab049)
Supplement: msab049_Supplementary_Data [file msab049_supplementary_data.zip › Table_S4.xls]

## Sheet: Sheet1
Prevalence of Genetic variants within the 22 SARS-CoV-2 haplogroups.
A
a	haplogroup
b	List of the variants that are completely fixed (> 90% frequency) in one haplogroup
Haplogroup a	List of completely fixed variants b
HG1
HG2	8782_C|T	28144_T|C
HG3	8782_C|T	28144_T|C	18060_C|T	17858_A|G	17747_C|T
HG4	9477_T|A	8782_C|T	28863_C|T	28657_C|T	28144_T|C	25979_G|T	14805_C|T
HG5	241_C|T	3037_C|T	14408_C|T	23403_A|G	28881_GGG|AAC
HG6	241_C|T	3037_C|T	10097_G|A	14408_C|T	23403_A|G	23731_C|T	28881_GGG|AAC
HG7	241_C|T	1059_C|T	3037_C|T	14408_C|T	23403_A|G	25563_G|T
HG8	241_C|T	1059_C|T	3037_C|T	11916_C|T	14408_C|T	23403_A|G	25563_G|T
HG9	11083_G|T	14805_C|T	26144_G|T
HG10	2480_A|G	2558_C|T	11083_G|T	14805_C|T	26144_G|T
HG11	1397_G|A	11083_G|T	28688_T|C	29742_G|T
HG12	6312_C|A	11083_G|T	13730_C|T	23929_C|T	28311_C|T
HG13	241_C|T	3037_C|T	14408_C|T	20268_A|G	23403_A|G
HG14	241_C|T	3037_C|T	14408_C|T	18877_C|T	23403_A|G	25563_G|T
HG15	241_C|T	1163_A|T	3037_C|T	7540_T|C	14408_C|T	16647_G|T	18555_C|T	22992_G|A	23403_A|G	23401_G|A	28881_GGG|AAC
HG16	241_C|T	3037_C|T	14408_C|T	17104_C|T	20268_A|G	22879_C|A	23403_A|G
HG17	241_C|T	3037_C|T	4543_C|T	9526_G|T	14408_C|T	17019_G|T	18877_C|T	22992_G|A	23403_A|G	25563_G|T	25710_C|T	26735_C|T
HG18	241_C|T	445_T|C	3037_C|T	6286_C|T	14408_C|T	21255_G|C	22227_C|T	23403_A|G	26801_C|G	28932_C|T	29645_G|T
HG19	241_C|T	1059_C|T	3037_C|T	14408_C|T	23403_A|G	25563_G|T	27964_C|T
HG20	241_C|T	3037_C|T	14408_C|T	21637_C|T	23403_A|G	28169_A|G	28881_GGG|AAC
HG21	204_G|T	241_C|T	445_T|C	3037_C|T	6286_C|T	14408_C|T	21255_G|C	22227_C|T	23403_A|G	26801_C|G	27944_C|T	28932_C|T	29645_G|T
HG22	241_C|T	1163_A|T	3037_C|T	3256_T|C	5622_C|T	14202_G|T	14408_C|T	19542_G|T	19718_C|T	22388_C|T	23403_A|G	26060_C|T	28881_GGG|AAC	29227_G|T	29466_C|T
B prevalence of the 82 variants that reach complete fixation in at least one haplogroup, in all the 22 SARS-CoV-2 haplogroups
a	genetic variant
b onwards	haplogroup: HG1 to HG22
Variant a	HG1	HG2	HG3	HG4	HG5	HG6	HG7	HG8	HG9	HG10	HG11	HG12	HG13	HG14	HG15	HG16	HG17	HG18	HG19	HG20	HG21	HG22
204_G|T	0	0	0	0	0.000577685	0.01792	0.000821074	0.000634921	0.000533333	0	0	0.00112108	0.000194326	0	0.000283166	0.000956938	0.000985222	0.000684463	0	0.00055371	0.847528	0
241_C|T	0.0020284	0.00625434	0.00142653	0.00175131	0.996039	0.99904	0.997263	0.996825	0.00266667	0.00682594	0.014245	0.00784753	0.996696	0.98529	0.999575	1	0.99803	1	0.998945	0.999446	1	0.999351
445_T|C	0	0	0	0	2.75088e-05	0	0	0	0	0	0	0	0	0	0	0	0	0.997947	0	0	0.99941	0
1059_C|T	0.00040568	0.00138985	0	0	0.000632702	0.00032	0.842148	0.99746	0	0	0.019943	0.00112108	0.000388651	0.000544811	0	0	0	0.000342231	0.996045	0.00055371	0.000147601	0
1163_A|T	0	0	0	0	0.0116087	0	0	0	0	0	0	0	0	0.000544811	1	0	0	0	0	0	0	1
1397_G|A	0	0	0	0	0	0	6.84229e-05	0.000634921	0	0.00113766	1	0.00112108	0	0	0	0	0	0	0	0	0	0
2480_A|G	0	0	0	0	0	0	6.84229e-05	0	0	1	0	0	0	0	0	0	0	0	0	0	0	0
2558_C|T	0	0	0	0	2.75088e-05	0	0.000273691	0	0.0314667	0.997725	0	0	0	0	0	0	0	0	0	0	0	0
3037_C|T	0	0.00416956	0.00142653	0	0.996947	0.99968	0.997332	0.99619	0.000533333	0	0	0.0044843	0.997085	0.989376	1	1	1	1	0.999473	1	1	1
3256_T|C	0	0	0	0	8.25264e-05	0.00032	0.000136846	0	0	0	0	0	0	0	0	0	0	0	0.000263644	0	0.000147601	1
4002_C|T	0	0	0	0	0.00046765	0.53888	0.000273691	0	0	0	0	0	0.000388651	0	0.000566332	0	0.000985222	0	0	0.00055371	0.00398524	0.000648929
4543_C|T	0	0.000694927	0.000475511	0	0.00068772	0	0.000342114	0	0.00106667	0	0	0.00112108	0	0.00217924	0	0.000956938	0.966502	0.00308008	0	0	0	0
5622_C|T	0	0	0.000475511	0	0.000495158	0	0.000342114	0.000634921	0.00106667	0	0	0	0.00116595	0.000817216	0	0	0.000985222	0	0	0	0	0.992213
6286_C|T	0	0	0.000951022	0	0.000605194	0	0.000205269	0	0.000533333	0	0	0	0.000971628	0.00245165	0	0	0	0.97399	0	0.00276855	0.993653	0.00324465
6312_C|A	0.00040568	0	0	0	0.00206316	0	0	0	0	0	0	0.983184	0.000194326	0	0	0	0	0	0	0	0	0
7540_T|C	0	0	0	0	0	0	0	0	0	0	0	0	0	0	0.999717	0	0	0	0	0	0	0
8683_C|T	0	0.00138985	0	0	0.00151298	0.00064	0.000342114	0	0	0	0	0	0.00893898	0.000817216	0	0	0	0	0.00158186	0.678848	0.000147601	0
8782_C|T	0	0.960389	0.989539	0.989492	0.000495158	0	0.000273691	0	0.0016	0	0	0	0.000582977	0.00681013	0	0	0	0	0.000527287	0	0	0
9477_T|A	0	0.00277971	0	0.991243	0	0	0	0	0	0	0	0	0	0	0	0	0	0	0	0	0	0
9526_G|T	0	0	0	0	0.00022007	0.00032	6.84229e-05	0.000634921	0	0	0	0	0.000777303	0.000544811	0	0	0.999015	0	0.000263644	0	0	0
10097_G|A	0	0.000694927	0	0	0.000605194	0.97824	0	0	0	0	0	0	0	0	0	0	0	0	0	0	0	0
10319_C|T	0	0	0	0	0.000110035	0.00032	0	0	0.000533333	0	0.002849	0.00112108	0.000194326	0	0	0	0	0	0.446349	0	0	0
11083_G|T	0	0.0159833	0.0142653	0.0105079	0.0229423	0.05888	0.0379063	0.0285714	0.9264	0.964733	0.91453	0.946188	0.060241	0.031599	0.00736231	0.0842105	0.0256158	0.0106092	0.0163459	0.013289	0.015941	0.669046
11916_C|T	0	0	0	0	0.000715229	0	0	0.99873	0	0	0	0	0.00155461	0.00108962	0	0	0	0	0.00237279	0	0	0
13536_C|T	0	0	0	0	0.00148548	0.53856	0.000889497	0.0031746	0.000533333	0.00113766	0	0	0.000582977	0.000544811	0.000141583	0.000956938	0	0	0.000263644	0	0	0
13730_C|T	0.00121704	0.000694927	0	0	0.00302597	0.01088	0.00184742	0	0.000533333	0	0	0.986547	0	0.00599292	0	0	0	0	0.000790931	0	0.000147601	0
14202_G|T	0	0	0	0	0.000275088	0.00032	0	0	0	0	0	0	0	0	0	0	0	0.000342231	0	0	0	1
14408_C|T	0	0.00138985	0.00142653	0	0.995984	0.99872	0.990352	0.998095	0.000533333	0	0	0.00336323	0.994559	0.988559	1	1	1	0.999658	0.999473	1	1	1
14805_C|T	0	0	0.000475511	0.996497	0.0021732	0	0.000684229	0.00190476	0.789333	0.998862	0	0	0.000194326	0	0.000283166	0	0	0.028063	0.0796204	0	0	0.000648929
15406_G|T	0.00040568	0	0	0	0.000522667	0	6.84229e-05	0	0	0	0	0	0	0.000272405	0	0	0	0	0.00131822	0.679956	0	0
16647_G|T	0.00040568	0	0	0	0.000302597	0.00032	0.000547383	0.00126984	0	0	0	0	0.000194326	0.00108962	0.999717	0.000956938	0	0	0	0	0	0
17019_G|T	0	0.000694927	0	0	0.000825264	0	0.000615806	0	0	0	0	0	0.000582977	0	0	0.00191388	0.965517	0	0.000527287	0	0.000295203	0
17104_C|T	0.000811359	0.00347464	0.00380409	0.00175131	0.000247579	0	0.000684229	0.000634921	0.0016	0	0	0	0.0112709	0.000817216	0	0.911005	0.00295567	0	0.00949117	0	0.000442804	0
17247_T|C	0	0	0	0	2.75088e-05	0	0	0	0.442667	0	0	0	0	0	0	0	0	0	0	0	0	0
17747_C|T	0	0	0.948645	0	0.000495158	0.00064	0.000205269	0	0.00213333	0	0	0	0	0	0.000283166	0	0.000985222	0.00102669	0	0	0	0
17858_A|G	0	0	0.985735	0	5.50176e-05	0	6.84229e-05	0	0.000533333	0	0	0	0	0	0	0	0	0	0	0	0	0
18060_C|T	0.00040568	0	0.992867	0	0.00129291	0.00032	0.00116319	0	0.000533333	0	0	0	0.00116595	0	0	0	0	0	0.000263644	0.00055371	0	0
18028_G|T	0	0	0	0	0.00022007	0.00032	6.84229e-05	0	0	0.00113766	0	0	0.000582977	0	0	0.589474	0	0	0	0	0	0
18555_C|T	0.00040568	0	0	0	0.000715229	0	0.00287376	0.00698413	0	0.00113766	0	0	0	0.00354127	0.999575	0.000956938	0	0.00479124	0.000263644	0.00332226	0.000738007	0
18877_C|T	0.000811359	0.00277971	0.000475511	0	0.000605194	0	0.000136846	0	0	0.00113766	0	0.00112108	0.000777303	0.964315	0	0.000956938	0.994089	0.000342231	0.000790931	0	0	0
18998_C|T	0	0	0	0	2.75088e-05	0	0	0.389841	0	0	0	0	0	0	0	0	0	0	0	0	0	0
19542_G|T	0	0.000694927	0	0	0.00132042	0	0.000752651	0	0.00106667	0	0.002849	0	0.00213758	0	0	0	0	0	0.00158186	0	0	1
19718_C|T	0	0	0.000475511	0	0.00883033	0.00384	0.00047896	0.000634921	0	0	0	0	0.00116595	0.000544811	0	0	0	0	0.000263644	0	0.000147601	1
20268_A|G	0	0.000694927	0	0	0.00022007	0	0.000547383	0	0	0	0	0	0.978818	0	0	0.900478	0	0	0	0	0	0
21255_G|C	0	0	0.00475511	0	0.00154049	0	0.000205269	0	0.0016	0.00113766	0	0	0.000194326	0.000817216	0.00396432	0	0	0.982546	0.000527287	0	0.99941	0
21614_C|T	0	0.000694927	0.00713267	0.00175131	0.00275088	0.00832	6.84229e-05	0	0.000533333	0	0	0.00112108	0.0427517	0.00463089	0	0	0	0	0.000527287	0.00221484	0.693137	0
21637_C|T	0.00040568	0	0	0	0.000165053	0	0.000136846	0	0	0	0	0	0	0.000272405	0	0	0	0	0.00105457	0.998893	0.000295203	0
21765_TACATG|......	0	0	0	0	0.000275088	0.00064	6.84229e-05	0	0.000533333	0	0	0.00224215	0	0	0	0.573206	0.00197044	0	0	0	0	0
22227_C|T	0	0	0	0.00700525	0.000577685	0.00064	0.00157373	0.00380952	0.00106667	0.00113766	0	0	0.000777303	0.0049033	0.00226533	0	0.000985222	0.985284	0	0.0852713	0.999557	0.000648929
22388_C|T	0.00040568	0	0	0	0.00110035	0.00032	0.000752651	0	0	0	0.002849	0	0.00155461	0	0	0	0	0.000342231	0.000790931	0	0.000295203	0.996106
22879_C|A	0	0	0	0	0	0	0	0	0	0	0	0	0	0	0	0.990431	0	0	0	0	0	0
22992_G|A	0	0	0	0	0.00178807	0	0.000205269	0.00190476	0.000533333	0	0	0	0.000971628	0.000544811	0.998443	0	0.953695	0.000342231	0	0.0160576	0	0
23401_G|A	0	0	0	0	0	0	0	0	0	0	0	0	0	0	0.999434	0	0	0	0	0	0	0
23403_A|G	0	0.0111188	0.00285307	0	0.995544	0.99968	0.998016	0.99619	0.0016	0.00227531	0.00854701	0.00672646	0.997862	0.979842	0.999858	1	0.988177	0.999658	1	1	0.999852	1
23731_C|T	0	0	0	0	0.00022007	0.99616	0.000136846	0	0	0	0	0	0	0	0	0	0	0	0	0	0	0
23929_C|T	0	0	0	0	0.000605194	0.00032	0.000547383	0	0	0	0	0.96861	0	0.000817216	0.000283166	0.000956938	0.000985222	0.000684463	0	0	0.000295203	0.00129786
24910_T|C	0	0	0	0	0.000110035	0	0	0	0	0	0	0	0.000388651	0	0	0.590431	0	0	0	0	0	0
25563_G|T	0.000811359	0.000694927	0.000475511	0	0.00132042	0	0.996579	0.994921	0.0016	0	0	0.00224215	0	0.983656	0	0	0.97931	0	0.994463	0	0	0
25710_C|T	0.000811359	0	0	0	0.00132042	0	0.000547383	0.000634921	0	0	0	0	0.00116595	0.0122582	0.000141583	0	0.982266	0	0.00131822	0	0	0
25979_G|T	0	0.000694927	0	0.975482	2.75088e-05	0	0	0	0	0	0	0	0	0	0	0	0	0	0	0	0	0
26060_C|T	0	0	0	0	0.000825264	0	0.000821074	0	0	0	0	0	0.000388651	0.00299646	0	0	0	0.000684463	0.00738202	0	0	0.999351
26144_G|T	0	0.00208478	0	0	0.000110035	0	0	0.00190476	0.891733	0.997725	0	0	0	0.000272405	0	0	0	0	0	0	0	0
26735_C|T	0.000811359	0.00208478	0.000951022	0.00175131	0.000522667	0	6.84229e-05	0.00126984	0.00586667	0.00910125	0.002849	0.00112108	0.00563545	0.620267	0	0.000956938	0.980296	0	0.00210915	0	0.00118081	0
26801_C|G	0	0	0	0	0.000165053	0	0	0	0	0.00227531	0	0	0	0	0	0	0	0.986653	0	0	0.998376	0
27944_C|T	0.00040568	0	0	0	0.000330106	0	0.000273691	0	0	0	0	0	0	0.00108962	0	0	0	0	0.000527287	0	0.998376	0
27964_C|T	0	0	0.000475511	0	2.75088e-05	0	0	0	0	0	0.0655271	0	0	0	0	0	0.00985222	0.000342231	0.9942	0	0	0
28169_A|G	0	0	0	0	5.50176e-05	0	0.000205269	0	0	0	0	0	0	0	0	0	0	0	0	0.996678	0	0
28311_C|T	0	0	0.000475511	0.278459	0.000742738	0	0.000615806	0.00126984	0.00266667	0	0	0.980942	0.000388651	0.00980659	0	0	0	0	0.000790931	0	0.000147601	0
28657_C|T	0.0020284	0.00138985	0.000951022	0.994746	0.000962808	0	0.000615806	0.00190476	0.000533333	0	0	0	0	0.00108962	0.00113266	0	0	0.202943	0.00500923	0	0.000295203	0.000648929
28688_T|C	0	0	0	0	0.000110035	0	6.84229e-05	0	0	0	0.948718	0	0	0	0	0	0	0	0	0	0	0
28854_C|T	0.0547667	0.000694927	0	0	0.000357614	0.00032	0.0343483	0.00444444	0.0048	0.00113766	0.002849	0	0.505635	0.403432	0	0	0.000985222	0	0.00474558	0	0	0
28863_C|T	0.00040568	0	0	0.989492	2.75088e-05	0	6.84229e-05	0.00380952	0	0.00113766	0	0	0.000194326	0	0.000141583	0	0	0	0	0.00166113	0	0.000648929
28144_T|C	0	0.986796	0.997147	0.996497	0.000110035	0	0.000410537	0	0	0	0	0	0.000777303	0.000544811	0	0	0	0	0	0	0	0.00129786
28881_GGG|AAC	0	0.000694927	0.000475511	0	0.718062	0.99872	0.000547383	0.00190476	0	0	0	0.00112108	0	0.00299646	0.992638	0	0.00197044	0	0.00316372	0.990587	0.000147601	1
28932_C|T	0	0	0	0.00175131	0.000522667	0	0.000410537	0	0	0	0.00854701	0	0	0.000272405	0.000141583	0	0	0.986311	0.000527287	0	0.999114	0
29227_G|T	0	0	0	0	0.00143046	0	0.000205269	0	0.000533333	0	0	0	0.000194326	0.000544811	0	0	0.000985222	0	0.000527287	0	0.000147601	1
29466_C|T	0.00040568	0	0	0	0.000412632	0.00032	0.00116319	0	0.000533333	0	0	0	0.000388651	0.000272405	0	0	0.00295567	0	0	0	0.000147601	0.999351
29540_G|A	0	0	0	0	0.000247579	0	0	0.382857	0	0	0	0	0.000194326	0.000544811	0	0	0	0	0	0	0	0
29645_G|T	0.000811359	0.000694927	0	0	0.00151298	0	0.000410537	0.000634921	0	0	0	0	0.000388651	0.000817216	0	0	0.00197044	0.984942	0.00105457	0	0.999557	0
29742_G|T	0.00121704	0.00625434	0	0	0.00140295	0.00032	0.00095792	0.0209524	0.00213333	0.00568828	0.991453	0	0.00233191	0.000817216	0	0	0	0.000684463	0.0018455	0.00055371	0.000295203	0
