# Supplementary material for: Comparative Genomics Reveals Early Emergence and Biased Spatiotemporal Distribution of SARS-CoV-2
Source: Mol Biol Evol. 2021 Feb 19;38(6):2547–65. doi: 10.1093/molbev/msab049 (PMC7928790; doi:10.1093/molbev/msab049)
Supplement: msab049_Supplementary_Data [file msab049_supplementary_data.zip › Table_S5.xls]

## Sheet: Table_S5_sel
Supplementary Table S5. List of variants under selection according to FEL and MEME
S5 (A)	Positive selection according to 2 methods (A)
S5 (B)	Positive selection according to 1 method (B)
S5 (C )	Negative selection
a	genomic position
b	reference allele
c	alternative allele
d	selection according to FEL
e	selection according to MEME
f	type of selection
Positive selection according to 2 methods (A)							Positive selection according to 1 method (B)							Negative selection (C)
Pos a	Ref b	Alt c	FEL d	MEME e	KIND f		Pos a	Ref b	Alt c	FEL d	MEME e	KIND f		Pos a	Ref b	Alt c	KIND f
374	G	A	fel:true	meme:true	kind:positive		449	C	T	fel:true	meme:false	kind:positive		361	A	G	kind:negative
375	A	G	fel:true	meme:true	kind:positive		450	C	T	fel:true	meme:false	kind:positive		404	A	T	kind:negative
376	G	T	fel:true	meme:true	kind:positive		450	C	A	fel:true	meme:false	kind:positive		518	A	G	kind:negative
376	G	C	fel:true	meme:true	kind:positive		451	T	C	fel:true	meme:false	kind:positive		520	G	T	kind:negative
376	G	A	fel:true	meme:true	kind:positive		614	G	T	fel:true	meme:false	kind:positive		806	G	A	kind:negative
809	T	C	fel:true	meme:true	kind:positive		614	G	A	fel:true	meme:false	kind:positive		807	C	T	kind:negative
809	T	A	fel:true	meme:true	kind:positive		615	C	T	fel:true	meme:false	kind:positive		808	A	T	kind:negative
810	A	G	fel:true	meme:true	kind:positive		615	C	A	fel:true	meme:false	kind:positive		823	C	T	kind:negative
811	C	T	fel:true	meme:true	kind:positive		629	C	T	fel:true	meme:false	kind:positive		894	A	G	kind:negative
811	C	G	fel:true	meme:true	kind:positive		629	C	A	fel:true	meme:false	kind:positive		895	A	G	kind:negative
860	G	A	fel:true	meme:true	kind:positive		630	T	G	fel:true	meme:false	kind:positive		1121	C	T	kind:negative
861	A	T	fel:true	meme:true	kind:positive		631	T	C	fel:true	meme:false	kind:positive		1123	A	T	kind:negative
861	A	G	fel:true	meme:true	kind:positive		710	C	T	fel:true	meme:false	kind:positive		1605	A	G	kind:negative
862	G	T	fel:true	meme:true	kind:positive		710	C	A	fel:true	meme:false	kind:positive		1606	T	C	kind:negative
862	G	A	fel:true	meme:true	kind:positive		711	T	C	fel:true	meme:false	kind:positive		1682	A	G	kind:negative
875	C	T	fel:true	meme:true	kind:positive		711	T	A	fel:true	meme:false	kind:positive		1683	T	G	kind:negative
875	C	A	fel:true	meme:true	kind:positive		712	T	G	fel:true	meme:false	kind:positive		1684	C	T	kind:negative
877	T	G	fel:true	meme:true	kind:positive		712	T	C	fel:true	meme:false	kind:positive		1715	A	G	kind:negative
884	C	T	fel:true	meme:true	kind:positive		712	T	A	fel:true	meme:false	kind:positive		1716	C	T	kind:negative
884	C	G	fel:true	meme:true	kind:positive		1172	G	A	fel:true	meme:false	kind:positive		1717	A	G	kind:negative
884	C	A	fel:true	meme:true	kind:positive		1174	C	T	fel:true	meme:false	kind:positive		1727	G	T	kind:negative
885	G	T	fel:true	meme:true	kind:positive		1174	C	G	fel:true	meme:false	kind:positive		1728	T	C	kind:negative
886	T	C	fel:true	meme:true	kind:positive		1400	G	A	fel:true	meme:false	kind:positive		1729	G	T	kind:negative
1059	C	T	fel:true	meme:true	kind:positive		1401	G	A	fel:true	meme:false	kind:positive		2160	A	G	kind:negative
1059	C	A	fel:true	meme:true	kind:positive		1943	C	T	fel:true	meme:false	kind:positive		2161	A	G	kind:negative
1060	C	T	fel:true	meme:true	kind:positive		1944	G	T	fel:true	meme:false	kind:positive		2416	C	T	kind:negative
1060	C	A	fel:true	meme:true	kind:positive		1944	G	A	fel:true	meme:false	kind:positive		2697	A	T	kind:negative
1301	A	G	fel:true	meme:true	kind:positive		1945	T	G	fel:true	meme:false	kind:positive		2698	T	C	kind:negative
1302	C	T	fel:true	meme:true	kind:positive		1945	T	C	fel:true	meme:false	kind:positive		2755	G	T	kind:negative
1303	T	C	fel:true	meme:true	kind:positive		2219	A	G	fel:true	meme:false	kind:positive		2780	G	T	kind:negative
1439	G	T	fel:true	meme:true	kind:positive		2220	T	G	fel:true	meme:false	kind:positive		2782	G	T	kind:negative
1439	G	C	fel:true	meme:true	kind:positive		2221	C	T	fel:true	meme:false	kind:positive		2836	C	T	kind:negative
1439	G	A	fel:true	meme:true	kind:positive		2221	C	A	fel:true	meme:false	kind:positive		2948	A	G	kind:negative
1440	G	T	fel:true	meme:true	kind:positive		2447	G	T	fel:true	meme:false	kind:positive		2950	T	G	kind:negative
1440	G	A	fel:true	meme:true	kind:positive		2447	G	A	fel:true	meme:false	kind:positive		3037	C	T	kind:negative
1441	C	T	fel:true	meme:true	kind:positive		2448	G	T	fel:true	meme:false	kind:positive		3443	G	A	kind:negative
1457	C	T	fel:true	meme:true	kind:positive		2448	G	A	fel:true	meme:false	kind:positive		3445	A	G	kind:negative
1457	C	G	fel:true	meme:true	kind:positive		2449	C	T	fel:true	meme:false	kind:positive		3464	C	T	kind:negative
1458	G	T	fel:true	meme:true	kind:positive		2786	A	G	fel:true	meme:false	kind:positive		3466	T	C	kind:negative
1458	G	A	fel:true	meme:true	kind:positive		2787	T	C	fel:true	meme:false	kind:positive		3578	T	C	kind:negative
1707	C	T	fel:true	meme:true	kind:positive		2788	C	T	fel:true	meme:false	kind:positive		3579	T	C	kind:negative
1707	C	A	fel:true	meme:true	kind:positive		2939	C	T	fel:true	meme:false	kind:positive		3580	A	G	kind:negative
1708	T	C	fel:true	meme:true	kind:positive		2939	C	A	fel:true	meme:false	kind:positive		3608	C	T	kind:negative
1708	T	A	fel:true	meme:true	kind:positive		2940	C	T	fel:true	meme:false	kind:positive		3610	T	C	kind:negative
1757	G	A	fel:true	meme:true	kind:positive		2941	A	G	fel:true	meme:false	kind:positive		3632	A	G	kind:negative
1758	C	T	fel:true	meme:true	kind:positive		3260	A	G	fel:true	meme:false	kind:positive		3633	A	T	kind:negative
1759	A	T	fel:true	meme:true	kind:positive		3261	C	T	fel:true	meme:false	kind:positive		3634	C	T	kind:negative
1759	A	G	fel:true	meme:true	kind:positive		3261	C	A	fel:true	meme:false	kind:positive		3783	T	C	kind:negative
1782	G	T	fel:true	meme:true	kind:positive		3262	A	G	fel:true	meme:false	kind:positive		3784	C	T	kind:negative
1782	G	A	fel:true	meme:true	kind:positive		3263	A	G	fel:true	meme:false	kind:positive		3959	A	G	kind:negative
1783	T	C	fel:true	meme:true	kind:positive		3264	C	T	fel:true	meme:false	kind:positive		3960	T	C	kind:negative
2036	G	T	fel:true	meme:true	kind:positive		3264	C	G	fel:true	meme:false	kind:positive		3961	C	T	kind:negative
2036	G	A	fel:true	meme:true	kind:positive		3265	T	C	fel:true	meme:false	kind:positive		3992	C	T	kind:negative
2037	C	T	fel:true	meme:true	kind:positive		3563	G	T	fel:true	meme:false	kind:positive		3993	T	C	kind:negative
2038	T	A	fel:true	meme:true	kind:positive		3563	G	A	fel:true	meme:false	kind:positive		3994	G	T	kind:negative
2189	C	T	fel:true	meme:true	kind:positive		3564	G	T	fel:true	meme:false	kind:positive		4014	C	T	kind:negative
2189	C	A	fel:true	meme:true	kind:positive		3692	G	T	fel:true	meme:false	kind:positive		4015	A	T	kind:negative
2190	T	A	fel:true	meme:true	kind:positive		3692	G	C	fel:true	meme:false	kind:positive		4082	G	C	kind:negative
2246	G	T	fel:true	meme:true	kind:positive		3692	G	A	fel:true	meme:false	kind:positive		4084	C	T	kind:negative
2246	G	A	fel:true	meme:true	kind:positive		3694	T	C	fel:true	meme:false	kind:positive		4160	G	T	kind:negative
2945	G	T	fel:true	meme:true	kind:positive		3768	C	T	fel:true	meme:false	kind:positive		4162	G	T	kind:negative
2945	G	A	fel:true	meme:true	kind:positive		3768	C	A	fel:true	meme:false	kind:positive		4171	T	C	kind:negative
2946	G	A	fel:true	meme:true	kind:positive		3769	T	A	fel:true	meme:false	kind:positive		4205	G	A	kind:negative
2947	C	T	fel:true	meme:true	kind:positive		3869	A	G	fel:true	meme:false	kind:positive		4206	C	T	kind:negative
3371	G	T	fel:true	meme:true	kind:positive		3869	A	C	fel:true	meme:false	kind:positive		4207	G	T	kind:negative
3371	G	A	fel:true	meme:true	kind:positive		3870	A	G	fel:true	meme:false	kind:positive		4255	G	T	kind:negative
3372	A	G	fel:true	meme:true	kind:positive		3871	G	T	fel:true	meme:false	kind:positive		4289	G	T	kind:negative
3373	C	T	fel:true	meme:true	kind:positive		3871	G	A	fel:true	meme:false	kind:positive		4290	C	T	kind:negative
3373	C	A	fel:true	meme:true	kind:positive		4148	G	T	fel:true	meme:false	kind:positive		4291	A	T	kind:negative
3546	A	T	fel:true	meme:true	kind:positive		4148	G	A	fel:true	meme:false	kind:positive		4298	G	T	kind:negative
3546	A	G	fel:true	meme:true	kind:positive		4149	T	C	fel:true	meme:false	kind:positive		4300	G	T	kind:negative
3546	A	C	fel:true	meme:true	kind:positive		5055	C	T	fel:true	meme:false	kind:positive		4328	A	G	kind:negative
3547	T	C	fel:true	meme:true	kind:positive		5056	T	C	fel:true	meme:false	kind:positive		4330	T	C	kind:negative
3737	C	T	fel:true	meme:true	kind:positive		5177	A	G	fel:true	meme:false	kind:positive		4330	T	A	kind:negative
3737	C	A	fel:true	meme:true	kind:positive		5178	C	T	fel:true	meme:false	kind:positive		4370	G	A	kind:negative
3738	C	T	fel:true	meme:true	kind:positive		5178	C	A	fel:true	meme:false	kind:positive		4372	A	T	kind:negative
3738	C	A	fel:true	meme:true	kind:positive		5179	T	G	fel:true	meme:false	kind:positive		4442	G	T	kind:negative
4002	C	T	fel:true	meme:true	kind:positive		5179	T	C	fel:true	meme:false	kind:positive		4444	G	T	kind:negative
4003	T	C	fel:true	meme:true	kind:positive		5179	T	A	fel:true	meme:false	kind:positive		4508	G	T	kind:negative
4754	C	T	fel:true	meme:true	kind:positive		5423	A	G	fel:true	meme:false	kind:positive		4510	G	T	kind:negative
4754	C	A	fel:true	meme:true	kind:positive		5425	G	T	fel:true	meme:false	kind:positive		4540	C	T	kind:negative
4755	C	T	fel:true	meme:true	kind:positive		5425	G	A	fel:true	meme:false	kind:positive		4565	C	T	kind:negative
4756	T	C	fel:true	meme:true	kind:positive		5730	C	T	fel:true	meme:false	kind:positive		4567	T	C	kind:negative
4756	T	A	fel:true	meme:true	kind:positive		5731	T	G	fel:true	meme:false	kind:positive		4577	C	T	kind:negative
5736	C	T	fel:true	meme:true	kind:positive		5731	T	C	fel:true	meme:false	kind:positive		4579	T	C	kind:negative
6026	C	T	fel:true	meme:true	kind:positive		5784	C	T	fel:true	meme:false	kind:positive		4649	G	T	kind:negative
6027	C	T	fel:true	meme:true	kind:positive		5785	T	A	fel:true	meme:false	kind:positive		4651	T	G	kind:negative
6027	C	A	fel:true	meme:true	kind:positive		5825	A	G	fel:true	meme:false	kind:positive		4719	C	T	kind:negative
6028	A	T	fel:true	meme:true	kind:positive		5826	C	T	fel:true	meme:false	kind:positive		4720	G	T	kind:negative
6028	A	G	fel:true	meme:true	kind:positive		5826	C	A	fel:true	meme:false	kind:positive		4746	C	T	kind:negative
6311	A	G	fel:true	meme:true	kind:positive		5827	A	G	fel:true	meme:false	kind:positive		4747	T	C	kind:negative
6311	A	C	fel:true	meme:true	kind:positive		5907	C	T	fel:true	meme:false	kind:positive		4949	T	C	kind:negative
6312	C	T	fel:true	meme:true	kind:positive		5907	C	A	fel:true	meme:false	kind:positive		4950	T	C	kind:negative
6312	C	G	fel:true	meme:true	kind:positive		5908	T	C	fel:true	meme:false	kind:positive		4951	G	T	kind:negative
6312	C	A	fel:true	meme:true	kind:positive		5908	T	A	fel:true	meme:false	kind:positive		5102	C	T	kind:negative
6313	A	T	fel:true	meme:true	kind:positive		6359	G	T	fel:true	meme:false	kind:positive		5104	T	C	kind:negative
6313	A	G	fel:true	meme:true	kind:positive		6359	G	A	fel:true	meme:false	kind:positive		5180	G	A	kind:negative
6366	A	T	fel:true	meme:true	kind:positive		6360	A	G	fel:true	meme:false	kind:positive		5182	T	C	kind:negative
6366	A	G	fel:true	meme:true	kind:positive		6361	C	T	fel:true	meme:false	kind:positive		5496	G	T	kind:negative
6367	G	T	fel:true	meme:true	kind:positive		6762	C	T	fel:true	meme:false	kind:positive		5496	G	A	kind:negative
8371	G	T	fel:true	meme:true	kind:positive		6884	G	T	fel:true	meme:false	kind:positive		5497	C	T	kind:negative
8371	G	C	fel:true	meme:true	kind:positive		6884	G	A	fel:true	meme:false	kind:positive		5521	T	C	kind:negative
8371	G	A	fel:true	meme:true	kind:positive		6885	G	A	fel:true	meme:false	kind:positive		5558	G	T	kind:negative
8828	G	A	fel:true	meme:true	kind:positive		7754	A	C	fel:true	meme:false	kind:positive		5558	G	A	kind:negative
8829	C	T	fel:true	meme:true	kind:positive		7755	A	G	fel:true	meme:false	kind:positive		5560	A	T	kind:negative
8830	T	A	fel:true	meme:true	kind:positive		7756	G	T	fel:true	meme:false	kind:positive		5560	A	G	kind:negative
8885	T	C	fel:true	meme:true	kind:positive		7756	G	A	fel:true	meme:false	kind:positive		5560	A	C	kind:negative
8885	T	A	fel:true	meme:true	kind:positive		7797	A	G	fel:true	meme:false	kind:positive		5607	A	T	kind:negative
8886	T	C	fel:true	meme:true	kind:positive		7798	G	T	fel:true	meme:false	kind:positive		5607	A	G	kind:negative
8886	T	A	fel:true	meme:true	kind:positive		7798	G	C	fel:true	meme:false	kind:positive		5608	A	G	kind:negative
8887	A	G	fel:true	meme:true	kind:positive		7798	G	A	fel:true	meme:false	kind:positive		5628	C	T	kind:negative
8887	A	C	fel:true	meme:true	kind:positive		8888	C	T	fel:true	meme:false	kind:positive		5629	G	T	kind:negative
9095	G	T	fel:true	meme:true	kind:positive		8888	C	G	fel:true	meme:false	kind:positive		5665	G	A	kind:negative
9096	C	T	fel:true	meme:true	kind:positive		8889	G	C	fel:true	meme:false	kind:positive		5869	C	T	kind:negative
9097	T	G	fel:true	meme:true	kind:positive		8889	G	A	fel:true	meme:false	kind:positive		5985	T	A	kind:negative
9097	T	A	fel:true	meme:true	kind:positive		8890	C	T	fel:true	meme:false	kind:positive		5986	C	T	kind:negative
9479	G	T	fel:true	meme:true	kind:positive		9050	C	T	fel:true	meme:false	kind:positive		6011	C	T	kind:negative
9479	G	A	fel:true	meme:true	kind:positive		9051	C	T	fel:true	meme:false	kind:positive		6013	A	T	kind:negative
9480	G	T	fel:true	meme:true	kind:positive		9051	C	A	fel:true	meme:false	kind:positive		6039	T	C	kind:negative
9481	T	C	fel:true	meme:true	kind:positive		9052	A	T	fel:true	meme:false	kind:positive		6040	C	T	kind:negative
9534	C	T	fel:true	meme:true	kind:positive		9052	A	G	fel:true	meme:false	kind:positive		6178	T	C	kind:negative
9534	C	A	fel:true	meme:true	kind:positive		9267	G	A	fel:true	meme:false	kind:positive		6317	C	T	kind:negative
9535	T	C	fel:true	meme:true	kind:positive		9491	C	T	fel:true	meme:false	kind:positive		6318	C	T	kind:negative
9743	T	C	fel:true	meme:true	kind:positive		9492	A	C	fel:true	meme:false	kind:positive		6319	A	G	kind:negative
9744	A	G	fel:true	meme:true	kind:positive		9968	G	T	fel:true	meme:false	kind:positive		6461	G	T	kind:negative
9745	C	T	fel:true	meme:true	kind:positive		9968	G	A	fel:true	meme:false	kind:positive		6463	G	T	kind:negative
9890	G	T	fel:true	meme:true	kind:positive		9969	C	T	fel:true	meme:false	kind:positive		6465	A	C	kind:negative
9890	G	A	fel:true	meme:true	kind:positive		9970	A	T	fel:true	meme:false	kind:positive		6466	A	G	kind:negative
9891	C	T	fel:true	meme:true	kind:positive		9970	A	G	fel:true	meme:false	kind:positive		6611	G	A	kind:negative
9892	T	G	fel:true	meme:true	kind:positive		9970	A	C	fel:true	meme:false	kind:positive		6612	T	C	kind:negative
9892	T	C	fel:true	meme:true	kind:positive		12311	G	T	fel:true	meme:false	kind:positive		6613	A	G	kind:negative
10202	C	T	fel:true	meme:true	kind:positive		12311	G	A	fel:true	meme:false	kind:positive		6614	T	C	kind:negative
10203	T	A	fel:true	meme:true	kind:positive		12312	C	T	fel:true	meme:false	kind:positive		6615	T	C	kind:negative
10204	T	C	fel:true	meme:true	kind:positive		12313	T	C	fel:true	meme:false	kind:positive		6616	A	G	kind:negative
10323	A	G	fel:true	meme:true	kind:positive		12313	T	A	fel:true	meme:false	kind:positive		6851	A	C	kind:negative
10324	G	T	fel:true	meme:true	kind:positive		12455	C	T	fel:true	meme:false	kind:positive		6852	C	T	kind:negative
10324	G	A	fel:true	meme:true	kind:positive		12457	T	C	fel:true	meme:false	kind:positive		6853	T	C	kind:negative
10376	C	T	fel:true	meme:true	kind:positive		12457	T	A	fel:true	meme:false	kind:positive		6925	A	T	kind:negative
10376	C	A	fel:true	meme:true	kind:positive		12458	A	G	fel:true	meme:false	kind:positive		6925	A	G	kind:negative
10377	C	T	fel:true	meme:true	kind:positive		12459	C	T	fel:true	meme:false	kind:positive		6964	T	C	kind:negative
10378	A	T	fel:true	meme:true	kind:positive		12460	A	T	fel:true	meme:false	kind:positive		7001	T	G	kind:negative
10378	A	G	fel:true	meme:true	kind:positive		12460	A	G	fel:true	meme:false	kind:positive		7002	C	T	kind:negative
10378	A	C	fel:true	meme:true	kind:positive		12672	C	T	fel:true	meme:false	kind:positive		7003	A	G	kind:negative
10712	C	T	fel:true	meme:true	kind:positive		12673	T	C	fel:true	meme:false	kind:positive		7289	G	T	kind:negative
10714	C	T	fel:true	meme:true	kind:positive		13711	A	G	fel:true	meme:false	kind:positive		7290	G	A	kind:negative
10796	G	T	fel:true	meme:true	kind:positive		13712	A	G	fel:true	meme:false	kind:positive		7291	A	T	kind:negative
10797	A	C	fel:true	meme:true	kind:positive		13713	G	T	fel:true	meme:false	kind:positive		7340	A	G	kind:negative
10798	C	T	fel:true	meme:true	kind:positive		13713	G	A	fel:true	meme:false	kind:positive		7341	T	G	kind:negative
10798	C	A	fel:true	meme:true	kind:positive		13765	G	C	fel:true	meme:false	kind:positive		7342	T	C	kind:negative
11534	G	A	fel:true	meme:true	kind:positive		13766	A	T	fel:true	meme:false	kind:positive		7401	C	T	kind:negative
11535	G	T	fel:true	meme:true	kind:positive		13766	A	G	fel:true	meme:false	kind:positive		7402	T	C	kind:negative
11535	G	A	fel:true	meme:true	kind:positive		14125	A	G	fel:true	meme:false	kind:positive		7423	C	T	kind:negative
11595	A	G	fel:true	meme:true	kind:positive		14126	G	T	fel:true	meme:false	kind:positive		7438	T	C	kind:negative
11596	G	T	fel:true	meme:true	kind:positive		14126	G	C	fel:true	meme:false	kind:positive		7468	A	T	kind:negative
11596	G	A	fel:true	meme:true	kind:positive		14126	G	A	fel:true	meme:false	kind:positive		7482	C	T	kind:negative
13730	C	T	fel:true	meme:true	kind:positive		14127	T	C	fel:true	meme:false	kind:positive		7483	A	G	kind:negative
13731	T	A	fel:true	meme:true	kind:positive		14290	G	T	fel:true	meme:false	kind:positive		7526	G	A	kind:negative
13993	G	T	fel:true	meme:true	kind:positive		14290	G	A	fel:true	meme:false	kind:positive		7527	T	C	kind:negative
13994	C	T	fel:true	meme:true	kind:positive		14291	A	C	fel:true	meme:false	kind:positive		7528	C	T	kind:negative
13995	T	C	fel:true	meme:true	kind:positive		14292	C	T	fel:true	meme:false	kind:positive		7673	G	C	kind:negative
13995	T	A	fel:true	meme:true	kind:positive		14323	C	T	fel:true	meme:false	kind:positive		7675	G	T	kind:negative
14407	C	T	fel:true	meme:true	kind:positive		14325	C	T	fel:true	meme:false	kind:positive		7703	C	T	kind:negative
14407	C	A	fel:true	meme:true	kind:positive		14692	G	A	fel:true	meme:false	kind:positive		7704	C	T	kind:negative
14408	C	T	fel:true	meme:true	kind:positive		14694	C	T	fel:true	meme:false	kind:positive		7705	A	T	kind:negative
14408	C	A	fel:true	meme:true	kind:positive		14694	C	A	fel:true	meme:false	kind:positive		7764	C	T	kind:negative
14409	T	A	fel:true	meme:true	kind:positive		15672	G	T	fel:true	meme:false	kind:positive		7765	C	T	kind:negative
14425	C	T	fel:true	meme:true	kind:positive		15672	G	A	fel:true	meme:false	kind:positive		7787	G	T	kind:negative
14425	C	A	fel:true	meme:true	kind:positive		16468	C	T	fel:true	meme:false	kind:positive		7788	C	T	kind:negative
14785	G	T	fel:true	meme:true	kind:positive		16469	C	T	fel:true	meme:false	kind:positive		7789	T	C	kind:negative
14785	G	A	fel:true	meme:true	kind:positive		16470	C	T	fel:true	meme:false	kind:positive		7834	C	T	kind:negative
14786	C	T	fel:true	meme:true	kind:positive		16912	G	T	fel:true	meme:false	kind:positive		7874	C	A	kind:negative
14787	T	C	fel:true	meme:true	kind:positive		16914	G	T	fel:true	meme:false	kind:positive		7875	C	T	kind:negative
14787	T	A	fel:true	meme:true	kind:positive		16914	G	A	fel:true	meme:false	kind:positive		7876	T	C	kind:negative
15910	G	T	fel:true	meme:true	kind:positive		17074	C	T	fel:true	meme:false	kind:positive		7876	T	A	kind:negative
15910	G	C	fel:true	meme:true	kind:positive		17074	C	A	fel:true	meme:false	kind:positive		7919	T	G	kind:negative
15911	A	T	fel:true	meme:true	kind:positive		17075	T	A	fel:true	meme:false	kind:positive		7921	A	G	kind:negative
15911	A	G	fel:true	meme:true	kind:positive		17076	C	T	fel:true	meme:false	kind:positive		7935	C	T	kind:negative
16204	G	C	fel:true	meme:true	kind:positive		17076	C	A	fel:true	meme:false	kind:positive		7936	G	T	kind:negative
16206	G	T	fel:true	meme:true	kind:positive		18115	C	T	fel:true	meme:false	kind:positive		7988	G	A	kind:negative
16206	G	A	fel:true	meme:true	kind:positive		18117	C	T	fel:true	meme:false	kind:positive		7989	C	T	kind:negative
16257	T	C	fel:true	meme:true	kind:positive		19655	A	G	fel:true	meme:false	kind:positive		7990	A	T	kind:negative
16456	T	G	fel:true	meme:true	kind:positive		19656	G	T	fel:true	meme:false	kind:positive		8135	G	A	kind:negative
16456	T	C	fel:true	meme:true	kind:positive		19656	G	A	fel:true	meme:false	kind:positive		8137	G	T	kind:negative
16456	T	A	fel:true	meme:true	kind:positive		19735	G	T	fel:true	meme:false	kind:positive		8156	T	G	kind:negative
16457	C	T	fel:true	meme:true	kind:positive		19736	A	G	fel:true	meme:false	kind:positive		8157	C	T	kind:negative
16549	G	T	fel:true	meme:true	kind:positive		20486	A	C	fel:true	meme:false	kind:positive		8158	T	C	kind:negative
16549	G	A	fel:true	meme:true	kind:positive		20487	G	T	fel:true	meme:false	kind:positive		8177	C	T	kind:negative
16550	A	G	fel:true	meme:true	kind:positive		20487	G	A	fel:true	meme:false	kind:positive		8178	G	A	kind:negative
16550	A	C	fel:true	meme:true	kind:positive		20662	A	G	fel:true	meme:false	kind:positive		8179	G	T	kind:negative
16551	C	T	fel:true	meme:true	kind:positive		20663	G	T	fel:true	meme:false	kind:positive		8252	A	G	kind:negative
16852	G	T	fel:true	meme:true	kind:positive		20663	G	A	fel:true	meme:false	kind:positive		8254	A	T	kind:negative
16852	G	A	fel:true	meme:true	kind:positive		20664	T	C	fel:true	meme:false	kind:positive		8290	C	T	kind:negative
16853	G	T	fel:true	meme:true	kind:positive		20989	T	C	fel:true	meme:false	kind:positive		8293	C	T	kind:negative
16854	T	A	fel:true	meme:true	kind:positive		20989	T	A	fel:true	meme:false	kind:positive		8296	T	C	kind:negative
16957	G	T	fel:true	meme:true	kind:positive		20991	G	T	fel:true	meme:false	kind:positive		8356	T	G	kind:negative
16957	G	A	fel:true	meme:true	kind:positive		20991	G	C	fel:true	meme:false	kind:positive		8372	G	A	kind:negative
16958	T	C	fel:true	meme:true	kind:positive		20991	G	A	fel:true	meme:false	kind:positive		8374	A	G	kind:negative
16959	G	A	fel:true	meme:true	kind:positive		21647	A	G	fel:true	meme:false	kind:positive		8651	A	C	kind:negative
16984	A	G	fel:true	meme:true	kind:positive		21648	C	T	fel:true	meme:false	kind:positive		8653	G	T	kind:negative
16985	C	T	fel:true	meme:true	kind:positive		21649	T	C	fel:true	meme:false	kind:positive		8780	A	G	kind:negative
17062	A	C	fel:true	meme:true	kind:positive		22294	A	T	fel:true	meme:false	kind:positive		8782	C	T	kind:negative
17063	A	G	fel:true	meme:true	kind:positive		22294	A	G	fel:true	meme:false	kind:positive		8820	C	A	kind:negative
17064	G	T	fel:true	meme:true	kind:positive		25135	G	T	fel:true	meme:false	kind:positive		8821	A	G	kind:negative
17064	G	A	fel:true	meme:true	kind:positive		25135	G	C	fel:true	meme:false	kind:positive		9223	C	T	kind:negative
17104	C	T	fel:true	meme:true	kind:positive		25135	G	A	fel:true	meme:false	kind:positive		9524	A	G	kind:negative
17105	A	G	fel:true	meme:true	kind:positive		28098	T	G	fel:true	meme:false	kind:positive		9526	G	T	kind:negative
17106	T	C	fel:true	meme:true	kind:positive		28098	T	C	fel:true	meme:false	kind:positive		10947	G	A	kind:negative
17125	C	T	fel:true	meme:true	kind:positive		28098	T	A	fel:true	meme:false	kind:positive		10948	A	G	kind:negative
17125	C	A	fel:true	meme:true	kind:positive		28099	C	T	fel:true	meme:false	kind:positive		11190	C	T	kind:negative
17126	T	C	fel:true	meme:true	kind:positive		28100	A	G	fel:true	meme:false	kind:positive		11191	T	G	kind:negative
17127	C	T	fel:true	meme:true	kind:positive		28144	T	C	fel:true	meme:false	kind:positive		11504	G	A	kind:negative
17127	C	G	fel:true	meme:true	kind:positive		28145	A	C	fel:true	meme:false	kind:positive		11505	T	C	kind:negative
17127	C	A	fel:true	meme:true	kind:positive		28313	C	T	fel:true	meme:false	kind:positive		11506	A	G	kind:negative
17143	C	T	fel:true	meme:true	kind:positive		28313	C	G	fel:true	meme:false	kind:positive		11605	G	T	kind:negative
17144	G	A	fel:true	meme:true	kind:positive		28314	G	T	fel:true	meme:false	kind:positive		11736	A	G	kind:negative
17145	C	T	fel:true	meme:true	kind:positive		28314	G	A	fel:true	meme:false	kind:positive		11737	T	C	kind:negative
17145	C	G	fel:true	meme:true	kind:positive		28315	C	T	fel:true	meme:false	kind:positive		11849	A	G	kind:negative
17744	A	G	fel:true	meme:true	kind:positive		28370	A	G	fel:true	meme:false	kind:positive		11851	G	T	kind:negative
17745	C	T	fel:true	meme:true	kind:positive		28371	G	T	fel:true	meme:false	kind:positive		12026	A	T	kind:negative
17746	C	T	fel:true	meme:true	kind:positive		28371	G	A	fel:true	meme:false	kind:positive		12027	T	C	kind:negative
17747	C	T	fel:true	meme:true	kind:positive		28372	T	C	fel:true	meme:false	kind:positive		12028	G	T	kind:negative
17748	T	G	fel:true	meme:true	kind:positive		29067	C	T	fel:true	meme:false	kind:positive		12373	G	T	kind:negative
17748	T	C	fel:true	meme:true	kind:positive		29068	T	C	fel:true	meme:false	kind:positive		12551	T	A	kind:negative
17748	T	A	fel:true	meme:true	kind:positive									13534	T	C	kind:negative
17749	G	T	fel:true	meme:true	kind:positive									13536	C	T	kind:negative
17749	G	A	fel:true	meme:true	kind:positive									13575	T	C	kind:negative
17750	C	T	fel:true	meme:true	kind:positive									13960	G	A	kind:negative
17751	T	G	fel:true	meme:true	kind:positive									13962	A	G	kind:negative
17751	T	C	fel:true	meme:true	kind:positive									14131	G	A	kind:negative
18862	A	C	fel:true	meme:true	kind:positive									14133	T	C	kind:negative
18863	T	C	fel:true	meme:true	kind:positive									14185	A	G	kind:negative
18864	C	T	fel:true	meme:true	kind:positive									14186	G	A	kind:negative
19072	G	T	fel:true	meme:true	kind:positive									14187	G	A	kind:negative
19073	A	G	fel:true	meme:true	kind:positive									14343	T	C	kind:negative
19073	A	C	fel:true	meme:true	kind:positive									14343	T	A	kind:negative
19074	T	C	fel:true	meme:true	kind:positive									14724	C	T	kind:negative
19074	T	A	fel:true	meme:true	kind:positive									14803	T	G	kind:negative
19402	C	T	fel:true	meme:true	kind:positive									14805	C	T	kind:negative
19403	A	G	fel:true	meme:true	kind:positive									14831	G	T	kind:negative
19404	T	C	fel:true	meme:true	kind:positive									14832	T	C	kind:negative
19404	T	A	fel:true	meme:true	kind:positive									14854	G	T	kind:negative
19480	G	T	fel:true	meme:true	kind:positive									14856	A	T	kind:negative
19480	G	A	fel:true	meme:true	kind:positive									14940	A	G	kind:negative
19481	G	T	fel:true	meme:true	kind:positive									15033	A	T	kind:negative
19482	T	G	fel:true	meme:true	kind:positive									15064	A	C	kind:negative
19543	A	G	fel:true	meme:true	kind:positive									15225	T	C	kind:negative
19543	A	C	fel:true	meme:true	kind:positive									15302	A	G	kind:negative
19545	C	T	fel:true	meme:true	kind:positive									15303	A	G	kind:negative
19675	C	A	fel:true	meme:true	kind:positive									15324	C	T	kind:negative
19676	A	G	fel:true	meme:true	kind:positive									15426	A	T	kind:negative
19677	G	T	fel:true	meme:true	kind:positive									15477	A	T	kind:negative
19677	G	C	fel:true	meme:true	kind:positive									15543	G	T	kind:negative
19677	G	A	fel:true	meme:true	kind:positive									15543	G	A	kind:negative
20059	A	T	fel:true	meme:true	kind:positive									15988	A	G	kind:negative
20059	A	G	fel:true	meme:true	kind:positive									15989	C	T	kind:negative
20060	G	T	fel:true	meme:true	kind:positive									15990	A	G	kind:negative
20060	G	A	fel:true	meme:true	kind:positive									16219	C	A	kind:negative
20401	T	G	fel:true	meme:true	kind:positive									16220	C	T	kind:negative
20401	T	C	fel:true	meme:true	kind:positive									16221	G	T	kind:negative
20402	C	T	fel:true	meme:true	kind:positive									16240	G	A	kind:negative
20403	A	G	fel:true	meme:true	kind:positive									16242	T	G	kind:negative
21034	C	T	fel:true	meme:true	kind:positive									16242	T	C	kind:negative
21034	C	G	fel:true	meme:true	kind:positive									16275	A	G	kind:negative
21036	C	T	fel:true	meme:true	kind:positive									16306	T	C	kind:negative
21295	G	T	fel:true	meme:true	kind:positive									16308	C	T	kind:negative
21295	G	A	fel:true	meme:true	kind:positive									16521	T	C	kind:negative
21296	G	A	fel:true	meme:true	kind:positive									16887	C	T	kind:negative
21297	C	T	fel:true	meme:true	kind:positive									17245	C	T	kind:negative
21304	C	T	fel:true	meme:true	kind:positive									17247	T	G	kind:negative
21304	C	A	fel:true	meme:true	kind:positive									17367	A	T	kind:negative
21305	G	A	fel:true	meme:true	kind:positive									17454	T	C	kind:negative
21306	C	T	fel:true	meme:true	kind:positive									17521	A	G	kind:negative
21575	C	T	fel:true	meme:true	kind:positive									17523	G	T	kind:negative
21575	C	A	fel:true	meme:true	kind:positive									17523	G	C	kind:negative
21638	C	T	fel:true	meme:true	kind:positive									17835	T	G	kind:negative
21638	C	A	fel:true	meme:true	kind:positive									17835	T	C	kind:negative
21639	C	T	fel:true	meme:true	kind:positive									17835	T	A	kind:negative
21639	C	G	fel:true	meme:true	kind:positive									17841	A	G	kind:negative
21639	C	A	fel:true	meme:true	kind:positive									17844	A	T	kind:negative
21640	T	C	fel:true	meme:true	kind:positive									18060	C	T	kind:negative
21640	T	A	fel:true	meme:true	kind:positive									18877	C	T	kind:negative
21983	T	G	fel:true	meme:true	kind:positive									18879	A	G	kind:negative
21985	G	T	fel:true	meme:true	kind:positive									18982	A	T	kind:negative
21985	G	A	fel:true	meme:true	kind:positive									18984	G	T	kind:negative
21986	G	T	fel:true	meme:true	kind:positive									19096	G	T	kind:negative
21986	G	A	fel:true	meme:true	kind:positive									19096	G	A	kind:negative
21987	G	T	fel:true	meme:true	kind:positive									19097	C	T	kind:negative
21987	G	C	fel:true	meme:true	kind:positive									19098	A	C	kind:negative
21987	G	A	fel:true	meme:true	kind:positive									19308	A	G	kind:negative
21988	T	C	fel:true	meme:true	kind:positive									19390	C	T	kind:negative
23402	G	A	fel:true	meme:true	kind:positive									19391	C	T	kind:negative
23403	A	G	fel:true	meme:true	kind:positive									19391	C	G	kind:negative
23403	A	C	fel:true	meme:true	kind:positive									19392	A	T	kind:negative
23585	C	A	fel:true	meme:true	kind:positive									19522	C	T	kind:negative
23586	A	G	fel:true	meme:true	kind:positive									19524	C	A	kind:negative
23587	G	T	fel:true	meme:true	kind:positive									19837	A	G	kind:negative
23587	G	C	fel:true	meme:true	kind:positive									19838	A	C	kind:negative
23587	G	A	fel:true	meme:true	kind:positive									19839	T	C	kind:negative
24095	G	T	fel:true	meme:true	kind:positive									20268	A	G	kind:negative
24095	G	A	fel:true	meme:true	kind:positive									21590	C	T	kind:negative
24096	C	T	fel:true	meme:true	kind:positive									21592	A	G	kind:negative
24096	C	A	fel:true	meme:true	kind:positive									21656	T	C	kind:negative
24097	T	C	fel:true	meme:true	kind:positive									21656	T	A	kind:negative
24098	G	T	fel:true	meme:true	kind:positive									21657	T	C	kind:negative
24099	C	T	fel:true	meme:true	kind:positive									21657	T	A	kind:negative
24099	C	G	fel:true	meme:true	kind:positive									21658	C	T	kind:negative
24368	G	T	fel:true	meme:true	kind:positive									21658	C	G	kind:negative
24368	G	C	fel:true	meme:true	kind:positive									21745	T	C	kind:negative
24368	G	A	fel:true	meme:true	kind:positive									21770	G	T	kind:negative
24369	A	T	fel:true	meme:true	kind:positive									21771	T	C	kind:negative
24369	A	G	fel:true	meme:true	kind:positive									21772	C	T	kind:negative
24370	C	T	fel:true	meme:true	kind:positive									21806	C	T	kind:negative
24370	C	A	fel:true	meme:true	kind:positive									21807	C	A	kind:negative
24642	C	T	fel:true	meme:true	kind:positive									21808	T	C	kind:negative
24642	C	G	fel:true	meme:true	kind:positive									21859	C	T	kind:negative
24643	T	A	fel:true	meme:true	kind:positive									21859	C	A	kind:negative
28280	G	T	fel:true	meme:true	kind:positive									21951	T	C	kind:negative
28280	G	A	fel:true	meme:true	kind:positive									21952	C	T	kind:negative
28281	A	G	fel:true	meme:true	kind:positive									21952	C	G	kind:negative
28282	T	C	fel:true	meme:true	kind:positive									21952	C	A	kind:negative
28282	T	A	fel:true	meme:true	kind:positive									22019	A	G	kind:negative
28310	C	T	fel:true	meme:true	kind:positive									22020	T	C	kind:negative
28310	C	A	fel:true	meme:true	kind:positive									22021	G	T	kind:negative
28311	C	T	fel:true	meme:true	kind:positive									22118	T	G	kind:negative
28311	C	G	fel:true	meme:true	kind:positive									22119	T	C	kind:negative
28311	C	A	fel:true	meme:true	kind:positive									22120	C	T	kind:negative
28312	C	T	fel:true	meme:true	kind:positive									22331	G	A	kind:negative
28325	G	T	fel:true	meme:true	kind:positive									22333	T	C	kind:negative
28325	G	A	fel:true	meme:true	kind:positive									22361	G	T	kind:negative
28326	G	T	fel:true	meme:true	kind:positive									22363	G	T	kind:negative
28326	G	C	fel:true	meme:true	kind:positive									22367	T	C	kind:negative
28327	T	C	fel:true	meme:true	kind:positive									22368	A	G	kind:negative
28331	C	T	fel:true	meme:true	kind:positive									22369	T	C	kind:negative
28332	C	T	fel:true	meme:true	kind:positive									22372	T	A	kind:negative
28332	C	A	fel:true	meme:true	kind:positive									22376	C	T	kind:negative
28333	C	T	fel:true	meme:true	kind:positive									22376	C	A	kind:negative
28333	C	A	fel:true	meme:true	kind:positive									22377	C	T	kind:negative
28337	G	T	fel:true	meme:true	kind:positive									22378	T	C	kind:negative
28337	G	C	fel:true	meme:true	kind:positive									22432	C	T	kind:negative
28337	G	A	fel:true	meme:true	kind:positive									22432	C	G	kind:negative
28338	A	G	fel:true	meme:true	kind:positive									22444	C	T	kind:negative
28339	T	C	fel:true	meme:true	kind:positive									22449	T	A	kind:negative
28339	T	A	fel:true	meme:true	kind:positive									22450	C	T	kind:negative
28511	C	T	fel:true	meme:true	kind:positive									22466	A	G	kind:negative
28511	C	A	fel:true	meme:true	kind:positive									22468	G	A	kind:negative
28512	C	T	fel:true	meme:true	kind:positive									22478	T	C	kind:negative
28512	C	G	fel:true	meme:true	kind:positive									22480	C	A	kind:negative
28512	C	A	fel:true	meme:true	kind:positive									22676	G	A	kind:negative
28513	A	T	fel:true	meme:true	kind:positive									22677	C	T	kind:negative
28628	G	T	fel:true	meme:true	kind:positive									22678	A	T	kind:negative
28628	G	C	fel:true	meme:true	kind:positive									22680	C	T	kind:negative
28628	G	A	fel:true	meme:true	kind:positive									22681	A	T	kind:negative
28629	C	T	fel:true	meme:true	kind:positive									22681	A	G	kind:negative
28630	T	G	fel:true	meme:true	kind:positive									22729	T	G	kind:negative
28630	T	C	fel:true	meme:true	kind:positive									22729	T	C	kind:negative
28724	C	T	fel:true	meme:true	kind:positive									22799	G	A	kind:negative
28724	C	A	fel:true	meme:true	kind:positive									22800	G	T	kind:negative
28725	C	T	fel:true	meme:true	kind:positive									22801	G	T	kind:negative
28725	C	A	fel:true	meme:true	kind:positive									22801	G	C	kind:negative
28826	C	T	fel:true	meme:true	kind:positive									22801	G	A	kind:negative
28827	G	T	fel:true	meme:true	kind:positive									22846	T	C	kind:negative
28827	G	C	fel:true	meme:true	kind:positive									22893	A	G	kind:negative
28827	G	A	fel:true	meme:true	kind:positive									22894	G	T	kind:negative
28828	T	C	fel:true	meme:true	kind:positive									22894	G	A	kind:negative
28877	A	T	fel:true	meme:true	kind:positive									22922	A	C	kind:negative
28877	A	G	fel:true	meme:true	kind:positive									22924	A	G	kind:negative
28878	G	T	fel:true	meme:true	kind:positive									23185	C	T	kind:negative
28878	G	A	fel:true	meme:true	kind:positive									23285	G	T	kind:negative
28879	T	C	fel:true	meme:true	kind:positive									23286	C	T	kind:negative
28879	T	A	fel:true	meme:true	kind:positive									23287	T	G	kind:negative
28887	C	T	fel:true	meme:true	kind:positive									23354	A	G	kind:negative
28888	T	C	fel:true	meme:true	kind:positive									23356	A	T	kind:negative
28888	T	A	fel:true	meme:true	kind:positive									23369	A	C	kind:negative
28895	G	T	fel:true	meme:true	kind:positive									23370	A	T	kind:negative
28895	G	C	fel:true	meme:true	kind:positive									23371	T	C	kind:negative
28896	C	T	fel:true	meme:true	kind:positive									23371	T	A	kind:negative
28896	C	G	fel:true	meme:true	kind:positive									23420	G	A	kind:negative
28897	T	C	fel:true	meme:true	kind:positive									23422	C	T	kind:negative
28897	T	A	fel:true	meme:true	kind:positive									23422	C	A	kind:negative
28985	G	T	fel:true	meme:true	kind:positive									23555	C	T	kind:negative
28985	G	A	fel:true	meme:true	kind:positive									23557	C	T	kind:negative
28986	G	T	fel:true	meme:true	kind:positive									23568	G	C	kind:negative
28987	C	T	fel:true	meme:true	kind:positive									23569	T	C	kind:negative
29012	A	G	fel:true	meme:true	kind:positive									23569	T	A	kind:negative
29012	A	C	fel:true	meme:true	kind:positive									23707	C	T	kind:negative
29013	C	T	fel:true	meme:true	kind:positive									23726	G	A	kind:negative
29013	C	A	fel:true	meme:true	kind:positive									23727	T	C	kind:negative
29014	T	C	fel:true	meme:true	kind:positive									23728	T	G	kind:negative
29249	C	T	fel:true	meme:true	kind:positive									23730	C	T	kind:negative
29249	C	A	fel:true	meme:true	kind:positive									23731	C	T	kind:negative
29250	C	T	fel:true	meme:true	kind:positive									23732	A	G	kind:negative
29250	C	G	fel:true	meme:true	kind:positive									23733	C	T	kind:negative
29250	C	A	fel:true	meme:true	kind:positive									23733	C	A	kind:negative
29402	G	T	fel:true	meme:true	kind:positive									23734	A	T	kind:negative
29402	G	C	fel:true	meme:true	kind:positive									23734	A	G	kind:negative
29403	A	G	fel:true	meme:true	kind:positive									23754	T	C	kind:negative
29403	A	C	fel:true	meme:true	kind:positive									23755	G	T	kind:negative
29404	T	C	fel:true	meme:true	kind:positive									23755	G	C	kind:negative
														23854	C	T	kind:negative
														23927	T	G	kind:negative
														23929	C	T	kind:negative
														23990	T	C	kind:negative
														23991	C	T	kind:negative
														23992	A	T	kind:negative
														24010	A	G	kind:negative
														24010	A	C	kind:negative
														24023	C	T	kind:negative
														24023	C	G	kind:negative
														24023	C	A	kind:negative
														24024	T	A	kind:negative
														24025	A	T	kind:negative
														24032	A	T	kind:negative
														24034	C	T	kind:negative
														24230	G	A	kind:negative
														24232	A	T	kind:negative
														24232	A	G	kind:negative
														24357	G	T	kind:negative
														24357	G	A	kind:negative
														24358	C	T	kind:negative
														24358	C	A	kind:negative
														24364	T	G	kind:negative
														24364	T	C	kind:negative
														24364	T	A	kind:negative
														24367	A	G	kind:negative
														24367	A	C	kind:negative
														24371	T	G	kind:negative
														24371	T	A	kind:negative
														24372	C	T	kind:negative
														24373	A	G	kind:negative
														24563	C	T	kind:negative
														24565	T	G	kind:negative
														24565	T	C	kind:negative
														24565	T	A	kind:negative
														24619	A	G	kind:negative
														24650	T	G	kind:negative
														24651	C	T	kind:negative
														24652	A	T	kind:negative
														24666	G	T	kind:negative
														24667	A	G	kind:negative
														24669	A	T	kind:negative
														24670	A	G	kind:negative
														24694	A	T	kind:negative
														24694	A	C	kind:negative
														24740	G	T	kind:negative
														24740	G	A	kind:negative
														24742	A	T	kind:negative
														24742	A	G	kind:negative
														24792	C	T	kind:negative
														24793	T	G	kind:negative
														24793	T	A	kind:negative
														24832	T	C	kind:negative
														24832	T	A	kind:negative
														24861	C	A	kind:negative
														24862	A	T	kind:negative
														24862	A	G	kind:negative
														24982	T	C	kind:negative
														25006	C	T	kind:negative
														25035	A	G	kind:negative
														25036	T	C	kind:negative
														25104	A	G	kind:negative
														25105	A	G	kind:negative
														25207	C	T	kind:negative
														25250	G	T	kind:negative
														25250	G	A	kind:negative
														25251	T	A	kind:negative
														25252	G	T	kind:negative
														25252	G	C	kind:negative
														25252	G	A	kind:negative
														25296	A	G	kind:negative
														25297	G	T	kind:negative
														25297	G	A	kind:negative
														25380	C	T	kind:negative
														25381	A	G	kind:negative
														25381	A	C	kind:negative
														26330	T	G	kind:negative
														26330	T	C	kind:negative
														26331	T	C	kind:negative
														26356	C	T	kind:negative
														26356	C	G	kind:negative
														26356	C	A	kind:negative
														26358	A	T	kind:negative
														26358	A	G	kind:negative
														26374	T	U	kind:negative
														26374	T	C	kind:negative
														26375	G	A	kind:negative
														26376	C	T	kind:negative
														26435	A	G	kind:negative
														26435	A	C	kind:negative
														26436	T	C	kind:negative
														26548	C	T	kind:negative
														26549	C	T	kind:negative
														26611	C	T	kind:negative
														26612	A	T	kind:negative
														26612	A	G	kind:negative
														26679	T	C	kind:negative
														26680	T	C	kind:negative
														26681	C	T	kind:negative
														26727	G	T	kind:negative
														26728	C	T	kind:negative
														26729	T	C	kind:negative
														26735	C	T	kind:negative
														26758	G	T	kind:negative
														26759	A	T	kind:negative
														26759	A	G	kind:negative
														26759	A	C	kind:negative
														26799	C	T	kind:negative
														26801	C	T	kind:negative
														26801	C	G	kind:negative
														26801	C	A	kind:negative
														26840	G	T	kind:negative
														26840	G	A	kind:negative
														26871	A	C	kind:negative
														26873	C	T	kind:negative
														26880	C	T	kind:negative
														26882	C	T	kind:negative
														26882	C	G	kind:negative
														26945	A	T	kind:negative
														26945	A	G	kind:negative
														26951	G	T	kind:negative
														26951	G	C	kind:negative
														26951	G	A	kind:negative
														27038	A	T	kind:negative
														27038	A	G	kind:negative
														27076	A	G	kind:negative
														27077	G	T	kind:negative
														27077	G	A	kind:negative
														27083	A	G	kind:negative
														27083	A	C	kind:negative
														27203	T	C	kind:negative
														27204	G	T	kind:negative
														27220	T	C	kind:negative
														27221	T	C	kind:negative
														27221	T	A	kind:negative
														27222	T	G	kind:negative
														27222	T	C	kind:negative
														27235	G	A	kind:negative
														27236	C	T	kind:negative
														27236	C	A	kind:negative
														27237	A	T	kind:negative
														27237	A	G	kind:negative
														27265	T	C	kind:negative
														27267	T	C	kind:negative
														27354	A	G	kind:negative
														27373	A	T	kind:negative
														27373	A	G	kind:negative
														27373	A	C	kind:negative
														27374	T	C	kind:negative
														27375	G	T	kind:negative
														27375	G	A	kind:negative
														27382	G	T	kind:negative
														27382	G	C	kind:negative
														27382	G	A	kind:negative
														27383	A	G	kind:negative
														27384	T	C	kind:negative
														27900	T	C	kind:negative
														27900	T	A	kind:negative
														27901	T	C	kind:negative
														27902	T	C	kind:negative
														27928	C	T	kind:negative
														27928	C	A	kind:negative
														27929	T	C	kind:negative
														27929	T	A	kind:negative
														27948	G	T	kind:negative
														27948	G	C	kind:negative
														27950	A	G	kind:negative
														27950	A	C	kind:negative
														27981	C	T	kind:negative
														27981	C	A	kind:negative
														27982	C	T	kind:negative
														27982	C	A	kind:negative
														27983	A	T	kind:negative
														27983	A	C	kind:negative
														27996	G	T	kind:negative
														27996	G	A	kind:negative
														27997	A	T	kind:negative
														27998	C	T	kind:negative
														27998	C	A	kind:negative
														27999	C	T	kind:negative
														27999	C	A	kind:negative
														28000	C	T	kind:negative
														28001	G	T	kind:negative
														28001	G	C	kind:negative
														28001	G	A	kind:negative
														28025	A	G	kind:negative
														28026	T	C	kind:negative
														28027	G	T	kind:negative
														28027	G	C	kind:negative
														28027	G	A	kind:negative
														28028	G	T	kind:negative
														28040	A	C	kind:negative
														28242	G	T	kind:negative
														28242	G	C	kind:negative
														28244	T	C	kind:negative
														28245	T	G	kind:negative
														28245	T	C	kind:negative
														28247	A	G	kind:negative
														28295	A	T	kind:negative
														28296	A	T	kind:negative
														28296	A	G	kind:negative
														28296	A	C	kind:negative
														28297	T	C	kind:negative
														28394	C	A	kind:negative
														28395	G	T	kind:negative
														28395	G	C	kind:negative
														28395	G	A	kind:negative
														28396	G	T	kind:negative
														28396	G	A	kind:negative
														28432	C	T	kind:negative
														28492	A	T	kind:negative
														28492	A	G	kind:negative
														28603	C	T	kind:negative
														28688	T	G	kind:negative
														28688	T	C	kind:negative
														28689	T	C	kind:negative
														28690	G	T	kind:negative
														28690	G	C	kind:negative
														28690	G	A	kind:negative
														28742	A	G	kind:negative
														28743	T	C	kind:negative
														28744	C	T	kind:negative
														28748	C	T	kind:negative
														28750	A	G	kind:negative
														28760	C	A	kind:negative
														28761	A	T	kind:negative
														28761	A	G	kind:negative
														28761	A	C	kind:negative
														28762	A	G	kind:negative
														28763	G	A	kind:negative
														28764	G	T	kind:negative
														28765	A	T	kind:negative
														28765	A	G	kind:negative
														28790	G	A	kind:negative
														28791	C	T	kind:negative
														28792	A	T	kind:negative
														28792	A	G	kind:negative
														28901	A	G	kind:negative
														28902	T	C	kind:negative
														28902	T	A	kind:negative
														28903	G	T	kind:negative
														28903	G	C	kind:negative
														28903	G	A	kind:negative
														28973	A	T	kind:negative
														28973	A	G	kind:negative
														28973	A	C	kind:negative
														28975	G	T	kind:negative
														28975	G	M	kind:negative
														28975	G	C	kind:negative
														28975	G	A	kind:negative
														29044	G	A	kind:negative
														29076	A	T	kind:negative
														29077	C	T	kind:negative
														29095	C	T	kind:negative
														29100	G	T	kind:negative
														29100	G	A	kind:negative
														29101	A	G	kind:negative
														29144	C	T	kind:negative
														29146	A	T	kind:negative
														29167	C	T	kind:negative
														29177	C	T	kind:negative
														29179	G	T	kind:negative
														29179	G	A	kind:negative
														29188	A	T	kind:negative
														29192	T	C	kind:negative
														29194	T	C	kind:negative
														29194	T	A	kind:negative
														29211	C	T	kind:negative
														29212	G	T	kind:negative
														29212	G	C	kind:negative
														29212	G	A	kind:negative
														29218	C	T	kind:negative
														29218	C	G	kind:negative
														29227	G	T	kind:negative
														29227	G	A	kind:negative
														29240	G	A	kind:negative
														29241	A	T	kind:negative
														29242	A	T	kind:negative
														29242	A	G	kind:negative
														29270	T	C	kind:negative
														29271	A	T	kind:negative
														29272	C	T	kind:negative
														29282	A	T	kind:negative
														29284	C	T	kind:negative
														29311	C	T	kind:negative
														29353	C	T	kind:negative
														29360	T	G	kind:negative
														29361	T	C	kind:negative
														29362	C	T	kind:negative
														29362	C	A	kind:negative
														29424	A	T	kind:negative
														29424	A	G	kind:negative
														29425	G	T	kind:negative
