# Supplementary material for: Comparative Genomics Reveals Early Emergence and Biased Spatiotemporal Distribution of SARS-CoV-2
Source: Mol Biol Evol. 2021 Feb 19;38(6):2547–65. doi: 10.1093/molbev/msab049 (PMC7928790; doi:10.1093/molbev/msab049)
Supplement: msab049_Supplementary_Data [file msab049_supplementary_data.zip › Table_S6.xls]

## Sheet: Sheet1
Supplementary Table S6: Allele frequency of the 82 high frequency polymorphic sites in the 4 macro-haplogroups of genomes defined in this study.
Distinct macro-haplogroups are indicated by headings. Variable sites are reported on the columns. Rows report time intervals “T_” indicates time expressed in days, with time 0= 26th December 2019, i.e., the collection date of the reference genome
MHG1
	204_G|T	241_C|T	445_T|C	1059_C|T	1163_A|T	1397_G|A	2480_A|G	2558_C|T	3037_C|T	3256_T|C	4002_C|T	4543_C|T	5622_C|T	6286_C|T	6312_C|A	7540_T|C	8683_C|T	8782_C|T	9526_G|T	9477_T|A	10097_G|A	11083_G|T	10319_C|T	11916_C|T	13536_C|T	13730_C|T	14202_G|T	14408_C|T	14805_C|T	15406_G|T	16647_G|T	17019_G|T	17104_C|T	17247_T|C	17747_C|T	17858_A|G	18028_G|T	18060_C|T	18555_C|T	18877_C|T	18998_C|T	19542_G|T	19718_C|T	20268_A|G	21255_G|C	21614_C|T	21637_C|T	21765_TACATG|......	22227_C|T
T_-10	0	0	0	0	0	0	0	0	0	0	0	0	0	0	0	0	0	0	0	0	0	0	0	0	0	0	0	0	0	0	0	0	0	0	0	0	0	0	0	0	0	0	0	0	0	0	0	0	0
T_0	0	0	0	0	0	0	0	0	0	0	0	0	0	0	0	0	0	0	0	0	0	0	0	0	0	0	0	0	0	0	0	0	0	0	0	0	0	0	0	0	0	0	0	0	0	0	0	0	0
T_10	0	0	0	0	0	0	0	0	0	0	0	0	0	0	0	0	0	0	0	0	0	0	0	0	0	0	0	0	0	0	0	0	0	0	0	0	0	0	0	0	0	0	0	0	0	0	0	0	0
T_20	0	0	0	0	0	0	0	0	0	0	0	0	0	0	0	0	0	0	0	0	0	0	0	0	0	0	0	0	0	0	0	0	0	0	0	0	0	0	0	0	0	0	0	0	0	0	0	0	0
T_30	0	0	0	0	0	0	0	0	0	0	0	0	0	0	0	0	0	0	0	0	0	0	0	0	0	0	0	0	0	0	0	0	0	0	0	0	0	0	0	0	0	0	0	0	0	0	0	0	0
T_40	0	0	0	0	0	0	0	0	0	0	0	0	0	0	0	0	0	0	0	0	0	0	0	0	0	0	0	0	0	0	0	0	0	0	0	0	0	0	0	0	0	0	0	0	0	0	0	0	0
T_50	0	0	0	0	0	0	0	0	0	0	0	0	0	0	0	0	0	0	0	0	0	0	0	0	0	0	0	0	0	0	0	0	0	0	0	0	0	0	0	0	0	0	0	0	0	0	0	0	0
T_60	0	0	0	0	0	0	0	0	0	0	0	0	0	0	0	0	0	0	0	0	0	0	0	0	0	0	0	0	0	0	0	0	0	0	0	0	0	0	0	0	0	0	0	0	0	0	0	0	0
T_70	0	0.00184162	0	0	0	0	0	0	0	0	0	0	0	0	0	0	0	0	0	0	0	0	0	0	0	0	0	0	0	0	0	0	0.00184162	0	0	0	0	0	0	0	0	0	0	0	0	0	0	0	0
T_80	0	0.00227531	0	0.00113766	0	0	0	0	0	0	0	0	0	0	0	0	0	0	0	0	0	0	0	0	0	0	0	0	0	0	0	0	0.00113766	0	0	0	0	0	0	0	0	0	0	0	0	0	0	0	0
T_90	0	0.0020339	0	0.000677966	0	0	0	0	0	0	0	0	0	0	0	0	0	0	0	0	0	0	0	0	0	0.000677966	0	0	0	0	0	0	0.000677966	0	0	0	0	0	0	0.00135593	0	0	0	0	0	0	0	0	0
T_100	0	0.00216333	0	0.000540833	0	0	0	0	0	0	0	0	0	0	0.000540833	0	0	0	0	0	0	0	0	0	0	0.000540833	0	0	0	0	0.000540833	0	0.000540833	0	0	0	0	0	0	0.00108167	0	0	0	0	0	0	0	0	0
T_110	0	0.00187793	0	0.000469484	0	0	0	0	0	0	0	0	0	0	0.000469484	0	0	0	0	0	0	0	0	0	0	0.000938967	0	0	0	0	0.000469484	0	0.000469484	0	0	0	0	0	0.000469484	0.000938967	0	0	0	0	0	0	0.000469484	0	0
T_120	0	0.00175979	0	0.000439947	0	0	0	0	0	0	0	0	0	0	0.000439947	0	0	0	0	0	0	0	0	0	0	0.000879894	0	0	0	0.000439947	0.000439947	0	0.000439947	0	0	0	0	0	0.000439947	0.000879894	0	0	0	0	0	0	0.000439947	0	0
T_130	0	0.00170213	0	0.000425532	0	0	0	0	0	0	0	0	0	0	0.000425532	0	0	0	0	0	0	0	0	0	0	0.000851064	0	0	0	0.000425532	0.000425532	0	0.000425532	0	0	0	0	0.000425532	0.000425532	0.000851064	0	0	0	0	0	0	0.000425532	0	0
T_140	0	0.00167504	0	0.00041876	0	0	0	0	0	0	0	0	0	0	0.00041876	0	0	0	0	0	0	0	0	0	0	0.000837521	0	0	0	0.00041876	0.00041876	0	0.00041876	0	0	0	0	0.00041876	0.00041876	0.000837521	0	0	0	0	0	0	0.00041876	0	0
T_150	0	0.00166736	0	0.00041684	0	0	0	0	0	0	0	0	0	0	0.00041684	0	0	0	0	0	0	0	0	0	0	0.000833681	0	0	0	0.00041684	0.00041684	0	0.00041684	0	0	0	0	0.00041684	0.00041684	0.000833681	0	0	0	0	0	0	0.00041684	0	0
T_160	0	0.00206441	0	0.000412882	0	0	0	0	0	0	0	0	0	0	0.000412882	0	0	0	0	0	0	0	0	0	0	0.00123865	0	0	0	0.000412882	0.000412882	0	0.000412882	0	0	0	0	0.000412882	0.000412882	0.000825764	0	0	0	0	0	0	0.000412882	0	0
T_170	0	0.00205423	0	0.000410846	0	0	0	0	0	0	0	0	0	0	0.000410846	0	0	0	0	0	0	0	0	0	0	0.00123254	0	0	0	0.000410846	0.000410846	0	0.000410846	0	0	0	0	0.000410846	0.000410846	0.000821693	0	0	0	0	0	0	0.000410846	0	0
T_180	0	0.00204666	0	0.000409333	0	0	0	0	0	0	0	0	0	0	0.000409333	0	0	0	0	0	0	0	0	0	0	0.001228	0	0	0	0.000409333	0.000409333	0	0.000409333	0	0	0	0	0.000409333	0.000409333	0.000818666	0	0	0	0	0	0	0.000409333	0	0
T_190	0	0.00204583	0	0.000409165	0	0	0	0	0	0	0	0	0	0	0.000409165	0	0	0	0	0	0	0	0	0	0	0.0012275	0	0	0	0.000409165	0.000409165	0	0.000409165	0	0	0	0	0.000409165	0.000409165	0.000818331	0	0	0	0	0	0	0.000409165	0	0
T_200	0	0.00203749	0	0.000407498	0	0	0	0	0	0	0	0	0	0	0.000407498	0	0	0	0	0	0	0	0	0	0	0.00122249	0	0	0	0.000407498	0.000407498	0	0.000407498	0	0	0	0	0.000407498	0.000407498	0.000814996	0	0	0	0	0	0	0.000407498	0	0
T_210	0	0.00203666	0	0.000407332	0	0	0	0	0	0	0	0	0	0	0.000407332	0	0	0	0	0	0	0	0	0	0	0.001222	0	0	0	0.000407332	0.000407332	0	0.000407332	0	0	0	0	0.000407332	0.000407332	0.000814664	0	0	0	0	0	0	0.000407332	0	0
T_220	0	0.00203583	0	0.000407166	0	0	0	0	0	0	0	0	0	0	0.000407166	0	0	0	0	0	0	0	0	0	0	0.0012215	0	0	0	0.000407166	0.000407166	0	0.000814332	0	0	0	0	0.000407166	0.000407166	0.000814332	0	0	0	0	0	0	0.000407166	0	0
T_230	0	0.00203087	0	0.000406174	0	0	0	0	0	0	0	0	0	0	0.000406174	0	0	0	0	0	0	0	0	0	0	0.00121852	0	0	0	0.000406174	0.000406174	0	0.000812348	0	0	0	0	0.000406174	0.000406174	0.000812348	0	0	0	0	0	0	0.000406174	0	0
T_240	0	0.00203087	0	0.000406174	0	0	0	0	0	0	0	0	0	0	0.000406174	0	0	0	0	0	0	0	0	0	0	0.00121852	0	0	0	0.000406174	0.000406174	0	0.000812348	0	0	0	0	0.000406174	0.000406174	0.000812348	0	0	0	0	0	0	0.000406174	0	0
T_250	0	0.00203004	0	0.000406009	0	0	0	0	0	0	0	0	0	0	0.000406009	0	0	0	0	0	0	0	0	0	0	0.00121803	0	0	0	0.000406009	0.000406009	0	0.000812018	0	0	0	0	0.000406009	0.000406009	0.000812018	0	0	0	0	0	0	0.000406009	0	0
T_260	0	0.00202922	0	0.000405844	0	0	0	0	0	0	0	0	0	0	0.000405844	0	0	0	0	0	0	0	0	0	0	0.00121753	0	0	0	0.000405844	0.000405844	0	0.000811688	0	0	0	0	0.000405844	0.000405844	0.000811688	0	0	0	0	0	0	0.000405844	0	0
T_270	0	0.00202922	0	0.000405844	0	0	0	0	0	0	0	0	0	0	0.000405844	0	0	0	0	0	0	0	0	0	0	0.00121753	0	0	0	0.000405844	0.000405844	0	0.000811688	0	0	0	0	0.000405844	0.000405844	0.000811688	0	0	0	0	0	0	0.000405844	0	0
T_280	0	0.0020284	0	0.00040568	0	0	0	0	0	0	0	0	0	0	0.00040568	0	0	0	0	0	0	0	0	0	0	0.00121704	0	0	0	0.00040568	0.00040568	0	0.000811359	0	0	0	0	0.00040568	0.00040568	0.000811359	0	0	0	0	0	0	0.00040568	0	0
T_290	0	0.0020284	0	0.00040568	0	0	0	0	0	0	0	0	0	0	0.00040568	0	0	0	0	0	0	0	0	0	0	0.00121704	0	0	0	0.00040568	0.00040568	0	0.000811359	0	0	0	0	0.00040568	0.00040568	0.000811359	0	0	0	0	0	0	0.00040568	0	0
T_300	0	0.0020284	0	0.00040568	0	0	0	0	0	0	0	0	0	0	0.00040568	0	0	0	0	0	0	0	0	0	0	0.00121704	0	0	0	0.00040568	0.00040568	0	0.000811359	0	0	0	0	0.00040568	0.00040568	0.000811359	0	0	0	0	0	0	0.00040568	0	0
MHG2
	204_G|T	241_C|T	445_T|C	1059_C|T	1163_A|T	1397_G|A	2480_A|G	2558_C|T	3037_C|T	3256_T|C	4002_C|T	4543_C|T	5622_C|T	6286_C|T	6312_C|A	7540_T|C	8683_C|T	8782_C|T	9526_G|T	9477_T|A	10097_G|A	11083_G|T	10319_C|T	11916_C|T	13536_C|T	13730_C|T	14202_G|T	14408_C|T	14805_C|T	15406_G|T	16647_G|T	17019_G|T	17104_C|T	17247_T|C	17747_C|T	17858_A|G	18028_G|T	18060_C|T	18555_C|T	18877_C|T	18998_C|T	19542_G|T	19718_C|T	20268_A|G	21255_G|C	21614_C|T	21637_C|T	21765_TACATG|......	22227_C|T
T_-10	0	0	0	0	0	0	0	0	0	0	0	0	0	0	0	0	0	0	0	0	0	0	0	0	0	0	0	0	0	0	0	0	0	0	0	0	0	0	0	0	0	0	0	0	0	0	0	0	0
T_0	0	0	0	0	0	0	0	0	0	0	0	0	0	0	0	0	0	0	0	0	0	0	0	0	0	0	0	0	0	0	0	0	0	0	0	0	0	0	0	0	0	0	0	0	0	0	0	0	0
T_10	0	0	0	0	0	0	0	0	0	0	0	0	0	0	0	0	0	0	0	0	0	0	0	0	0	0	0	0	0	0	0	0	0	0	0	0	0	0	0	0	0	0	0	0	0	0	0	0	0
T_20	0	0	0	0	0	0	0	0	0	0	0	0	0	0	0	0	0	0.9	0	0	0	0	0	0	0	0	0	0	0	0	0	0	0	0	0	0	0	0	0	0	0	0	0	0	0	0	0	0	0
T_30	0	0	0	0	0	0	0	0	0	0	0	0	0	0	0	0	0	0.972222	0	0	0	0.0416667	0	0	0	0	0	0	0	0	0	0	0	0	0	0	0	0.111111	0	0	0	0	0	0	0	0	0	0	0
T_40	0	0	0	0	0	0	0	0	0	0	0	0	0	0	0	0	0	0.907104	0	0.00546448	0	0.0163934	0	0	0	0.00546448	0	0	0	0	0	0	0.0163934	0	0	0	0	0.0874317	0	0	0	0	0	0	0	0	0	0	0
T_50	0	0	0	0	0	0	0	0	0	0	0	0	0	0	0	0	0	0.90795	0	0.0041841	0	0.0334728	0	0	0	0.0041841	0	0	0	0	0	0	0.0125523	0	0	0	0	0.0753138	0	0	0	0	0	0	0	0	0	0	0
T_60	0	0	0	0	0	0	0	0	0	0	0	0	0	0	0	0	0	0.891304	0	0.00362319	0	0.0289855	0	0	0	0.00362319	0	0	0	0	0	0	0.0144928	0	0.0289855	0.0289855	0	0.0978261	0	0	0	0	0	0	0	0	0	0	0
T_70	0	0.0017452	0	0	0	0	0	0	0.0034904	0	0	0	0.0017452	0	0	0	0	0.930192	0	0.0907504	0	0.0157068	0	0	0	0.0017452	0	0	0.0907504	0	0	0	0.008726	0	0.291449	0.300175	0	0.331588	0	0	0	0	0	0	0	0	0	0	0
T_80	0	0.00279525	0	0	0	0	0	0	0.00209644	0	0	0	0.000698812	0.000698812	0	0	0	0.960168	0	0.137666	0	0.0153739	0	0	0	0.000698812	0	0	0.139064	0	0	0	0.00349406	0	0.447939	0.46471	0	0.47659	0	0.00139762	0	0	0	0.000698812	0.00209644	0.00209644	0	0	0.000698812
T_90	0	0.00266059	0	0	0	0	0	0	0.00114025	0	0	0.000380084	0.000380084	0.000380084	0	0	0	0.973394	0	0.152414	0	0.0144432	0	0	0	0.000380084	0	0.000760167	0.152794	0	0	0	0.0022805	0	0.466363	0.481946	0	0.487647	0	0.000760167	0	0	0.000380084	0.000380084	0.00266059	0.00494109	0	0	0.00152033
T_100	0	0.00244648	0	0	0	0	0	0	0.000917431	0	0	0.000611621	0.00030581	0.000611621	0	0	0.000611621	0.977064	0	0.146483	0	0.0143731	0	0	0	0.00030581	0	0.000917431	0.146789	0	0	0	0.0030581	0	0.48104	0.496942	0	0.501835	0	0.00122324	0	0	0.00030581	0.00030581	0.0030581	0.00489297	0	0	0.00122324
T_110	0	0.00255682	0	0	0	0	0	0	0.000852273	0	0	0.000568182	0.000284091	0.000568182	0	0	0.000568182	0.978693	0	0.148295	0	0.0147727	0	0	0	0.000284091	0	0.000852273	0.14858	0	0	0	0.003125	0	0.477557	0.494034	0	0.49858	0	0.00113636	0	0.000284091	0.000284091	0.000284091	0.00284091	0.00454545	0	0	0.00113636
T_120	0	0.00241676	0	0.000268528	0	0	0	0	0.000805585	0	0	0.000537057	0.000268528	0.000537057	0	0	0.000537057	0.979592	0	0.149033	0	0.0139635	0	0	0	0.000268528	0	0.000805585	0.149302	0	0	0	0.0037594	0	0.474758	0.494898	0	0.499194	0	0.00107411	0	0.000268528	0.000268528	0.000268528	0.00268528	0.00429646	0	0	0.00107411
T_130	0	0.00286608	0	0.000521105	0	0	0	0	0.00104221	0	0	0.000521105	0.000260552	0.000521105	0	0	0.000521105	0.979416	0	0.14643	0.000260552	0.0140698	0	0	0	0.000260552	0	0.000781657	0.146691	0	0	0	0.00364773	0	0.48098	0.500521	0	0.50469	0	0.00104221	0	0.000260552	0.000260552	0.000260552	0.00260552	0.00416884	0	0	0.00104221
T_140	0	0.0030722	0	0.000512033	0	0	0	0	0.00102407	0	0	0.000512033	0.000256016	0.000512033	0	0	0.000512033	0.979263	0	0.144649	0.000256016	0.0140809	0	0	0	0.000256016	0	0.000768049	0.144905	0	0	0	0.00358423	0	0.481823	0.501536	0	0.505376	0	0.00102407	0	0.000256016	0.000256016	0.000256016	0.00256016	0.00435228	0	0	0.00102407
T_150	0	0.00303107	0	0.000505178	0	0	0	0	0.00101036	0	0	0.000505178	0.000252589	0.000505178	0	0	0.000505178	0.979288	0	0.143218	0.000252589	0.0138924	0	0	0	0.000252589	0	0.000757767	0.143218	0	0	0	0.00353625	0	0.48194	0.501389	0	0.505431	0	0.00101036	0	0.000252589	0.000252589	0.000252589	0.00252589	0.00429401	0	0	0.00101036
T_160	0	0.00323705	0	0.000498008	0	0	0	0	0.00149402	0	0	0.000498008	0.000249004	0.000498008	0	0	0.000498008	0.979084	0	0.141434	0.000249004	0.0136952	0	0	0	0.000249004	0	0.00124502	0.141434	0	0	0	0.00348606	0	0.48257	0.501992	0	0.505478	0	0.000996016	0	0.000249004	0.000249004	0.000249004	0.00249004	0.00423307	0	0	0.000996016
T_170	0	0.00320513	0	0.000493097	0	0	0	0	0.00197239	0	0	0.000493097	0.000246548	0.000493097	0	0	0.000493097	0.97929	0	0.140286	0.000246548	0.0140533	0	0	0	0.000246548	0	0.00123274	0.140286	0	0	0	0.00345168	0	0.484467	0.503698	0	0.50715	0	0.00123274	0	0.000246548	0.000246548	0.000246548	0.00246548	0.00419132	0	0	0.000986193
T_180	0	0.00317771	0	0.000488878	0	0	0	0	0.00219995	0	0	0.000488878	0.000244439	0.000488878	0	0	0.000488878	0.979467	0	0.139086	0.000244439	0.0141775	0	0	0	0.000244439	0	0.0012222	0.139086	0	0	0	0.00342215	0	0.486678	0.505744	0	0.509411	0	0.0012222	0	0.000244439	0.000244439	0.000244439	0.00244439	0.00415546	0	0	0.000977756
T_190	0	0.00317538	0	0.00048852	0	0	0	0	0.00219834	0	0	0.00048852	0.00024426	0.00048852	0	0	0.00048852	0.979482	0	0.138984	0.00024426	0.0141671	0	0	0	0.00024426	0	0.0012213	0.138984	0	0	0	0.00341964	0	0.486566	0.505618	0	0.509282	0	0.0012213	0	0.00024426	0.00024426	0.00024426	0.0024426	0.00415242	0	0	0.00097704
T_200	0	0.00317228	0	0.000488043	0	0	0	0	0.00219619	0	0	0.000488043	0.000244021	0.000488043	0	0	0.000488043	0.979502	0	0.139092	0.000244021	0.0141532	0	0	0	0.000244021	0	0.00122011	0.139092	0	0	0	0.0034163	0	0.486091	0.505124	0	0.508785	0	0.00122011	0	0.000244021	0.000244021	0.000244021	0.00244021	0.00414837	0	0	0.000976086
T_210	0	0.00316764	0	0.000487329	0	0	0	0	0.00219298	0	0	0.000487329	0.000243665	0.000487329	0	0	0.000487329	0.979532	0	0.138889	0.000243665	0.0141326	0	0	0	0.000243665	0	0.00121832	0.138889	0	0	0.000243665	0.00341131	0	0.485867	0.504873	0	0.508528	0	0.00121832	0	0.000243665	0.000243665	0.000243665	0.00243665	0.0041423	0	0	0.000974659
T_220	0	0.00316764	0	0.000487329	0	0	0	0	0.00219298	0	0	0.000487329	0.000243665	0.000487329	0	0	0.000487329	0.979532	0	0.138889	0.000243665	0.0141326	0	0	0	0.000243665	0	0.00121832	0.138889	0	0	0.000243665	0.00341131	0	0.485867	0.504873	0	0.508528	0	0.00121832	0	0.000243665	0.000243665	0.000243665	0.00243665	0.0041423	0	0	0.000974659
T_230	0	0.0031661	0	0.000487092	0	0	0	0	0.00219191	0	0	0.000487092	0.000243546	0.000487092	0	0	0.000487092	0.979299	0	0.138821	0.000243546	0.0141257	0	0	0	0.000243546	0	0.00121773	0.138821	0	0	0.000243546	0.00340964	0	0.485631	0.504627	0	0.508281	0	0.00121773	0	0.000243546	0.000243546	0.000243546	0.00243546	0.00414028	0	0	0.000974184
T_240	0	0.00316533	0	0.000486973	0	0	0	0	0.00219138	0	0	0.000486973	0.000243487	0.000486973	0	0	0.000486973	0.979304	0	0.138787	0.000243487	0.0141222	0	0	0	0.000243487	0	0.00121743	0.138787	0	0	0.000243487	0.00340881	0	0.485756	0.504748	0	0.5084	0	0.00121743	0	0.000243487	0.000243487	0.000243487	0.00243487	0.00413927	0	0	0.000973947
T_250	0	0.00316225	0	0.0004865	0	0	0	0	0.00218925	0	0	0.0004865	0.00024325	0.0004865	0	0	0.0004865	0.979324	0	0.138652	0.00024325	0.0143517	0	0	0	0.00024325	0	0.00121625	0.138652	0	0	0.00024325	0.0034055	0	0.485283	0.504257	0	0.507906	0	0.00121625	0	0.00024325	0.00024325	0.00024325	0.0024325	0.00413525	0	0	0.000972999
T_260	0	0.00316071	0	0.000486263	0	0	0	0	0.00218818	0	0	0.000486263	0.000243132	0.000486263	0	0	0.000486263	0.979334	0	0.138585	0.000243132	0.0143448	0	0	0	0.000243132	0	0.00121566	0.138585	0	0	0.000243132	0.00340384	0	0.485047	0.504012	0	0.507659	0	0.00121566	0	0.000243132	0.000243132	0.000243132	0.00243132	0.00413324	0	0	0.000972526
T_270	0	0.00316071	0	0.000486263	0	0	0	0	0.00218818	0	0	0.000486263	0.000243132	0.000486263	0	0	0.000486263	0.979334	0	0.138585	0.000243132	0.0143448	0	0	0	0.000243132	0	0.00121566	0.138585	0	0	0.000243132	0.00340384	0	0.485047	0.504012	0	0.507659	0	0.00121566	0	0.000243132	0.000243132	0.000243132	0.00243132	0.00413324	0	0	0.000972526
T_280	0	0.00316071	0	0.000486263	0	0	0	0	0.00218818	0	0	0.000486263	0.000243132	0.000486263	0	0	0.000486263	0.979334	0	0.138585	0.000243132	0.0143448	0	0	0	0.000243132	0	0.00121566	0.138585	0	0	0.000243132	0.00340384	0	0.485047	0.504012	0	0.507659	0	0.00121566	0	0.000243132	0.000243132	0.000243132	0.00243132	0.00413324	0	0	0.000972526
T_290	0	0.00316071	0	0.000486263	0	0	0	0	0.00218818	0	0	0.000486263	0.000243132	0.000486263	0	0	0.000486263	0.979334	0	0.138585	0.000243132	0.0143448	0	0	0	0.000243132	0	0.00121566	0.138585	0	0	0.000243132	0.00340384	0	0.485047	0.504012	0	0.507659	0	0.00121566	0	0.000243132	0.000243132	0.000243132	0.00243132	0.00413324	0	0	0.000972526
T_300	0	0.00316071	0	0.000486263	0	0	0	0	0.00218818	0	0	0.000486263	0.000243132	0.000486263	0	0	0.000486263	0.979334	0	0.138585	0.000243132	0.0143448	0	0	0	0.000243132	0	0.00121566	0.138585	0	0	0.000243132	0.00340384	0	0.485047	0.504012	0	0.507659	0	0.00121566	0	0.000243132	0.000243132	0.000243132	0.00243132	0.00413324	0	0	0.000972526
MHG3
	204_G|T	241_C|T	445_T|C	1059_C|T	1163_A|T	1397_G|A	2480_A|G	2558_C|T	3037_C|T	3256_T|C	4002_C|T	4543_C|T	5622_C|T	6286_C|T	6312_C|A	7540_T|C	8683_C|T	8782_C|T	9526_G|T	9477_T|A	10097_G|A	11083_G|T	10319_C|T	11916_C|T	13536_C|T	13730_C|T	14202_G|T	14408_C|T	14805_C|T	15406_G|T	16647_G|T	17019_G|T	17104_C|T	17247_T|C	17747_C|T	17858_A|G	18028_G|T	18060_C|T	18555_C|T	18877_C|T	18998_C|T	19542_G|T	19718_C|T	20268_A|G	21255_G|C	21614_C|T	21637_C|T	21765_TACATG|......	22227_C|T
T_-10	0	0	0	0	0	0	0	0	0	0	0	0	0	0	0	0	0	0	0	0	0	0	0	0	0	0	0	0	0	0	0	0	0	0	0	0	0	0	0	0	0	0	0	0	0	0	0	0	0
T_0	0	0	0	0	0	0	0	0	0	0	0	0	0	0	0	0	0	0	0	0	0	0	0	0	0	0	0	0	0	0	0	0	0	0	0	0	0	0	0	0	0	0	0	0	0	0	0	0	0
T_10	0	0	0	0	0	0	0	0	0	0	0	0	0	0	0	0	0	0	0	0	0	0	0	0	0	0	0	0	0	0	0	0	0	0	0	0	0	0	0	0	0	0	0	0	0	0	0	0	0
T_20	0	0	0	0	0	0	0	0	0	0	0	0	0	0	0	0	0	0	0	0	0	0	0	0	0	0	0	0	0	0	0	0	0	0	0	0	0	0	0	0	0	0	0	0	0	0	0	0	0
T_30	0	0	0	0	0	0	0	0	0	0	0	0	0	0	0	0	0	0	0	0	0	0	0	0	0	0	0	0	0	0	0	0	0	0	0	0	0	0	0	0	0	0	0	0	0	0	0	0	0
T_40	0	0.578947	0	0	0	0	0	0	0.947368	0	0	0	0	0	0	0	0	0	0	0	0	0	0	0	0	0	0	0.157895	0	0	0	0	0	0	0	0	0	0	0	0.105263	0	0	0	0.0526316	0	0	0	0	0
T_50	0	0.733333	0	0	0	0	0	0	0.933333	0	0	0	0	0	0	0	0	0	0	0	0	0	0	0	0	0	0	0.266667	0	0	0	0	0	0	0	0	0	0	0.0333333	0.233333	0	0	0	0.0333333	0	0	0	0	0
T_60	0	0.852459	0	0.0327869	0	0	0	0	0.967213	0	0	0	0	0	0	0	0	0	0	0	0	0.0163934	0	0	0	0	0	0.622951	0	0	0	0	0	0	0	0	0	0	0.0163934	0.229508	0	0	0	0.0163934	0	0	0	0	0
T_70	0	0.983918	0	0.0979532	0	0	0	0	0.994152	0	0.00730994	0	0	0	0	0	0	0.0102339	0	0	0.00877193	0.00584795	0	0.00146199	0.00877193	0	0	0.964912	0.00146199	0	0	0	0	0	0	0	0	0	0.00146199	0.0409357	0.00146199	0	0	0.0307018	0	0	0	0	0
T_80	0.000508259	0.993901	0	0.347649	0	0	0	0	0.992122	0	0.00736976	0.000508259	0	0.000762389	0	0	0	0.00228717	0.00025413	0	0.00965693	0.00559085	0.0132147	0.0142313	0.00762389	0.00025413	0	0.990343	0.00025413	0	0.00025413	0	0.000762389	0	0	0	0	0.000508259	0.00025413	0.0388818	0.0101652	0.00025413	0.00025413	0.0541296	0	0.00025413	0	0	0
T_90	0.000776464	0.995859	0	0.391252	8.62738e-05	0	0	0	0.993961	8.62738e-05	0.00543525	0.000258821	0	0.000517643	8.62738e-05	8.62738e-05	8.62738e-05	0.000949012	8.62738e-05	0	0.0160469	0.0103529	0.00949012	0.0194116	0.0056078	0.000603917	0	0.992926	0.000258821	0	0.000258821	8.62738e-05	0.00129411	0	0	0	0	0.000431369	0.000172548	0.0340782	0.0139764	0.000776464	0.000603917	0.0700544	0	0.000258821	0	0	8.62738e-05
T_100	0.000474383	0.996627	0	0.379665	5.27093e-05	0.000105419	0	0	0.995045	5.27093e-05	0.00722117	0.000263546	0.000105419	0.000527093	0.000158128	5.27093e-05	0.000105419	0.00068522	5.27093e-05	0	0.0188699	0.0146005	0.00885515	0.0202404	0.0073793	0.00142315	0	0.994518	0.000158128	0	0.000210837	5.27093e-05	0.00142315	0	0.000158128	0	0	0.000896057	0.000263546	0.0371073	0.0146532	0.000948767	0.000843348	0.0692073	0	0.000790639	0	5.27093e-05	0.000105419
T_110	0.00037298	0.996809	0	0.36034	8.28844e-05	8.28844e-05	0	0	0.9954	4.14422e-05	0.00762536	0.000248653	0.000165769	0.000745959	0.000497306	4.14422e-05	0.000207211	0.000621633	4.14422e-05	0	0.020804	0.0148777	0.00895151	0.0193535	0.00791546	0.00190634	0	0.99482	0.000704517	0	0.000290095	4.14422e-05	0.00182346	0	0.000165769	0	0	0.000828844	0.000414422	0.0366349	0.0138002	0.000994613	0.00095317	0.0687526	4.14422e-05	0.00120182	0	4.14422e-05	0.000331538
T_120	0.000350005	0.99692	0	0.342095	0.000175003	7.00011e-05	0	7.00011e-05	0.995415	3.50005e-05	0.00763011	0.000280004	0.000245004	0.000630009	0.000490007	3.50005e-05	0.000175003	0.000980015	0.000105002	0	0.0234504	0.0152602	0.00850513	0.0184103	0.00822512	0.00231003	0	0.995065	0.00108502	3.50005e-05	0.000350005	0.000140002	0.00220503	3.50005e-05	0.000140002	0	0.000105002	0.000770012	0.000560008	0.0374506	0.0130202	0.00108502	0.000910014	0.0727661	0.000210003	0.00154002	0.000105002	3.50005e-05	0.000385006
T_130	0.000342903	0.996852	0	0.332928	0.000561115	6.23461e-05	0	9.35191e-05	0.995729	3.1173e-05	0.00882197	0.000374076	0.000249384	0.000623461	0.000935191	3.1173e-05	0.000249384	0.00102871	0.000155865	0	0.0264971	0.0162723	0.00882197	0.0180492	0.00941426	0.00280557	0	0.994856	0.0011534	6.23461e-05	0.000374076	0.000124692	0.00215094	3.1173e-05	0.000124692	0	0.000155865	0.000810499	0.000654634	0.0393404	0.0126563	0.000997537	0.000966364	0.0755323	0.000436423	0.00158983	0.000187038	6.23461e-05	0.000467596
T_140	0.000340977	0.996846	0	0.326684	0.000994516	5.68295e-05	0	0.000113659	0.995851	2.84147e-05	0.00966101	0.000454636	0.000255733	0.000568295	0.00105135	2.84147e-05	0.000284147	0.00102293	0.000227318	0	0.0308016	0.0164237	0.00937686	0.0194925	0.0103714	0.0026994	0	0.994914	0.00113659	8.52442e-05	0.000426221	0.000113659	0.00210269	2.84147e-05	0.000142074	0	0.000170488	0.000852442	0.000653539	0.0399227	0.0122468	0.00102293	0.00105135	0.0765493	0.000710369	0.00170488	0.000198903	5.68295e-05	0.000426221
T_150	0.000319404	0.996753	0	0.322997	0.00183657	5.3234e-05	0	0.000106468	0.995928	5.3234e-05	0.00982167	0.00053234	0.00026617	0.000585574	0.00114453	2.6617e-05	0.000425872	0.000958211	0.000239553	0	0.0329518	0.0170615	0.0100346	0.0202023	0.0105669	0.0026617	0	0.994437	0.0010913	7.98509e-05	0.000452489	0.000106468	0.00223583	2.6617e-05	0.000186319	0	0.000186319	0.000904977	0.000665425	0.0404578	0.0122438	0.0010913	0.00114453	0.0754325	0.00087836	0.00183657	0.000292787	5.3234e-05	0.000558957
T_160	0.000324683	0.995729	0	0.321836	0.00269737	4.99513e-05	0	9.99026e-05	0.995979	4.99513e-05	0.00981543	0.000499513	0.000249756	0.00057444	0.00132371	0.00017483	0.001024	0.000924099	0.000224781	0	0.0326432	0.0190564	0.0116137	0.0223532	0.0105647	0.00254752	2.49756e-05	0.994006	0.00104898	0.00017483	0.000624391	0.000199805	0.00224781	2.49756e-05	0.000199805	4.99513e-05	0.00017483	0.000849172	0.000949075	0.0419591	0.0118385	0.00107395	0.0011239	0.0732786	0.00114888	0.00192312	0.000499513	4.99513e-05	0.000624391
T_170	0.000366233	0.995353	0	0.308643	0.00341055	4.57792e-05	0	9.15583e-05	0.996017	9.15583e-05	0.0111014	0.000457792	0.000228896	0.00054935	0.00139626	0.00054935	0.00171672	0.000984252	0.000206006	0	0.0338995	0.0209211	0.0131157	0.0227751	0.011811	0.00258652	4.57792e-05	0.993843	0.000984252	0.000183117	0.000961362	0.000251785	0.00215162	2.28896e-05	0.000251785	4.57792e-05	0.000160227	0.000778246	0.00135049	0.0425746	0.011193	0.00107581	0.0010987	0.0716673	0.00105292	0.00238052	0.0030672	4.57792e-05	0.000640908
T_180	0.000397589	0.995396	2.09258e-05	0.299008	0.00546162	4.18515e-05	0	8.3703e-05	0.99615	8.3703e-05	0.0134762	0.000439441	0.000209258	0.000523144	0.00150665	0.00165313	0.00196702	0.000920733	0.000251109	0	0.0360132	0.023102	0.0142923	0.0236461	0.0141249	0.00242739	0.000125555	0.994015	0.000899807	0.000272035	0.0020298	0.000313886	0.00209258	2.09258e-05	0.000418515	4.18515e-05	0.00014648	0.000774253	0.00253202	0.0430652	0.0109023	0.00102536	0.00108814	0.0706454	0.00102536	0.00315979	0.00533607	4.18515e-05	0.000711476
T_190	0.00040829	0.995625	3.88848e-05	0.296808	0.0138624	3.88848e-05	0	7.77696e-05	0.996384	0.000116654	0.0147762	0.00048606	0.000194424	0.000524945	0.00145818	0.00960454	0.00196368	0.000855465	0.000233309	0	0.0366489	0.0233892	0.0181398	0.0249446	0.0153984	0.00266361	0.000136097	0.994362	0.000874908	0.000252751	0.00999339	0.000369405	0.00225532	1.94424e-05	0.000427733	3.88848e-05	0.000155539	0.000933235	0.0104989	0.04254	0.0107322	0.00097212	0.00151651	0.0695843	0.000991562	0.00330521	0.00592993	5.83272e-05	0.000699926
T_200	0.000500259	0.995813	3.70563e-05	0.288798	0.0340918	3.70563e-05	0	7.41125e-05	0.996554	0.000111169	0.0153598	0.000518788	0.000203809	0.000537316	0.00138961	0.0287927	0.00187134	0.000815238	0.000314978	0	0.0361669	0.0236604	0.0179908	0.0252353	0.0160083	0.00272363	0.000148225	0.994534	0.000926406	0.000259394	0.0292003	0.000407619	0.0022419	1.85281e-05	0.000407619	3.70563e-05	0.000148225	0.000907878	0.0296635	0.0422441	0.0104684	0.000926406	0.00231602	0.068869	0.00103758	0.00322389	0.00591047	5.55844e-05	0.000907878
T_210	0.000533737	0.996023	0.000172173	0.274066	0.0674575	3.44347e-05	0	6.88693e-05	0.996763	0.000137739	0.0164426	0.000533737	0.000241043	0.000637041	0.0012913	0.0614142	0.00180782	0.00077478	0.000378781	0	0.0373616	0.0250512	0.0175961	0.0251373	0.0171312	0.00270312	0.000154956	0.994749	0.000998605	0.00025826	0.061793	0.000447651	0.00215217	1.72173e-05	0.000395999	3.44347e-05	0.000137739	0.00101582	0.0623095	0.040719	0.0100721	0.000998605	0.00290973	0.0674059	0.00120521	0.00327129	0.00578502	5.1652e-05	0.00101582
T_220	0.000638549	0.996152	0.000769533	0.264965	0.0875958	3.27461e-05	0	6.54922e-05	0.996889	0.000327461	0.0165204	0.000654922	0.000458445	0.00106425	0.00122798	0.0814395	0.00171917	0.000736787	0.000523937	0	0.0371013	0.0255092	0.017601	0.0249853	0.0172244	0.00265243	0.000343834	0.994973	0.00109699	0.000261969	0.0817997	0.000556683	0.00232497	1.6373e-05	0.00037658	4.91191e-05	0.000180103	0.000982383	0.0823237	0.0399011	0.00974196	0.00124435	0.00345471	0.0670149	0.00191565	0.00320912	0.00577968	8.18652e-05	0.00167005
T_230	0.00105636	0.996147	0.0030448	0.256152	0.0981327	3.10694e-05	1.55347e-05	6.21388e-05	0.996862	0.00333996	0.0171348	0.00108743	0.00354191	0.00262537	0.00118064	0.0891226	0.00209719	0.000761201	0.000932082	0	0.0377804	0.0263779	0.0181445	0.0240633	0.0178028	0.00288946	0.0033555	0.995138	0.00128938	0.000730131	0.0894799	0.000978686	0.00284285	1.55347e-05	0.000357298	4.66041e-05	0.000326229	0.000963152	0.0900236	0.0406854	0.00925868	0.0042099	0.00655565	0.067809	0.00433418	0.00369726	0.00643137	0.000155347	0.0041167
T_240	0.00294096	0.996287	0.00718901	0.248526	0.104062	2.97066e-05	1.48533e-05	5.94133e-05	0.99697	0.00464909	0.0176012	0.00243595	0.00485704	0.00675826	0.00112885	0.0938433	0.00248051	0.000727813	0.002228	0	0.0376532	0.0271222	0.0188489	0.0232306	0.0182844	0.00283698	0.00466394	0.994846	0.00234683	0.00112885	0.0942295	0.00228741	0.00415893	1.48533e-05	0.000341626	4.456e-05	0.00132195	0.000935759	0.0947642	0.0414408	0.00889714	0.00557	0.00830301	0.0678203	0.00845154	0.00531749	0.00674341	0.00115856	0.00842183
T_250	0.0080509	0.996383	0.0171996	0.23905	0.107209	2.815e-05	1.4075e-05	5.63e-05	0.997129	0.0073753	0.0191138	0.00453215	0.00758642	0.0167774	0.0010697	0.0942884	0.00463067	0.000689675	0.00447585	0	0.0381292	0.0300923	0.0191561	0.0221963	0.0197894	0.00273055	0.00740345	0.994989	0.00277277	0.00329355	0.0946543	0.00454622	0.0061367	1.4075e-05	0.0003378	4.2225e-05	0.00288537	0.000914874	0.0952173	0.0436325	0.00852944	0.00824795	0.0114993	0.0689393	0.0182975	0.00896577	0.00889539	0.00267425	0.0184945
T_260	0.0178654	0.996459	0.0333523	0.228669	0.107562	2.64281e-05	1.32141e-05	5.28562e-05	0.997212	0.0110602	0.0197022	0.00679202	0.0112848	0.0329559	0.00100427	0.091177	0.00728094	0.000660703	0.00695059	0	0.0375147	0.0333391	0.0198607	0.0211161	0.0202836	0.00258995	0.0110998	0.995217	0.00377922	0.00601239	0.0915205	0.00685809	0.0074263	1.32141e-05	0.000330351	3.96422e-05	0.00358101	0.000858914	0.0922473	0.0466456	0.00804736	0.0119191	0.015064	0.0686602	0.0343037	0.0167951	0.0120116	0.00339601	0.0351758
T_270	0.0304852	0.9966	0.0529335	0.219071	0.106555	2.49981e-05	1.24991e-05	4.99963e-05	0.997338	0.013674	0.019636	0.0079744	0.0139115	0.0525961	0.000949929	0.0878184	0.0093243	0.000649951	0.00811189	0	0.0366098	0.0357598	0.0201735	0.020186	0.0200735	0.00244982	0.0137115	0.995475	0.00476214	0.00814939	0.0881434	0.0079994	0.00876184	1.24991e-05	0.000324976	3.74972e-05	0.00446217	0.000837437	0.0889433	0.0483714	0.00768692	0.0145114	0.0175612	0.0679574	0.0537585	0.0273729	0.0143864	0.00429968	0.0550959
T_280	0.0490439	0.996807	0.0819496	0.205393	0.102842	2.33043e-05	1.16522e-05	5.82608e-05	0.997518	0.0159169	0.0192377	0.00962468	0.0160334	0.0815185	0.000885564	0.082206	0.0135631	0.000605912	0.00970625	0	0.0349215	0.0373335	0.0195174	0.0188415	0.0195057	0.00228382	0.0159635	0.99577	0.00502208	0.0125261	0.0825089	0.00965964	0.0109064	1.16522e-05	0.000302956	3.49565e-05	0.00616399	0.000803999	0.0834178	0.0494285	0.00716608	0.0166859	0.0196572	0.0673378	0.0825672	0.0435325	0.0189115	0.00597756	0.0842568
T_290	0.0614606	0.996944	0.102297	0.197231	0.100579	2.23087e-05	1.11544e-05	5.57718e-05	0.997624	0.0172	0.0192971	0.0108867	0.017345	0.101661	0.000847732	0.0787498	0.0148242	0.000580027	0.0109313	0	0.0342885	0.0383376	0.0189401	0.0180701	0.0195759	0.00218626	0.0172446	0.995906	0.00514216	0.0138314	0.0790621	0.0108867	0.0118459	1.11544e-05	0.000312322	3.34631e-05	0.00690455	0.000814269	0.080066	0.0503508	0.00685993	0.0179585	0.0209814	0.0665581	0.102854	0.0536079	0.0201113	0.00671493	0.104639
T_300	0.0645746	0.99697	0.107123	0.195582	0.0998253	2.21146e-05	1.10573e-05	5.52865e-05	0.997645	0.0171278	0.0192508	0.011378	0.0172826	0.106449	0.000840355	0.0780756	0.014861	0.00057498	0.0114111	0	0.0340454	0.0383135	0.0187864	0.0179128	0.019494	0.00217829	0.017172	0.995942	0.0053075	0.0138659	0.0783852	0.0113669	0.0118866	1.10573e-05	0.000320662	3.31719e-05	0.00695504	0.000807183	0.0793803	0.0506535	0.00680024	0.0178797	0.0209094	0.0662664	0.107643	0.0560163	0.0201132	0.00677812	0.109434
MHG4
	204_G|T	241_C|T	445_T|C	1059_C|T	1163_A|T	1397_G|A	2480_A|G	2558_C|T	3037_C|T	3256_T|C	4002_C|T	4543_C|T	5622_C|T	6286_C|T	6312_C|A	7540_T|C	8683_C|T	8782_C|T	9526_G|T	9477_T|A	10097_G|A	11083_G|T	10319_C|T	11916_C|T	13536_C|T	13730_C|T	14202_G|T	14408_C|T	14805_C|T	15406_G|T	16647_G|T	17019_G|T	17104_C|T	17247_T|C	17747_C|T	17858_A|G	18028_G|T	18060_C|T	18555_C|T	18877_C|T	18998_C|T	19542_G|T	19718_C|T	20268_A|G	21255_G|C	21614_C|T	21637_C|T	21765_TACATG|......	22227_C|T
T_-10	0	0	0	0	0	0	0	0	0	0	0	0	0	0	0	0	0	0	0	0	0	0	0	0	0	0	0	0	0	0	0	0	0	0	0	0	0	0	0	0	0	0	0	0	0	0	0	0	0
T_0	0	0	0	0	0	0	0	0	0	0	0	0	0	0	0	0	0	0	0	0	0	0	0	0	0	0	0	0	0	0	0	0	0	0	0	0	0	0	0	0	0	0	0	0	0	0	0	0	0
T_10	0	0	0	0	0	0	0	0	0	0	0	0	0	0	0	0	0	0	0	0	0	0	0	0	0	0	0	0	0	0	0	0	0	0	0	0	0	0	0	0	0	0	0	0	0	0	0	0	0
T_20	0	0	0	0	0	0	0	0	0	0	0	0	0	0	0	0	0	0	0	0	0	0	0	0	0	0	0	0	0	0	0	0	0	0	0	0	0	0	0	0	0	0	0	0	0	0	0	0	0
T_30	0	0	0	0	0	0.210526	0	0	0	0	0	0	0	0	0	0	0	0	0	0	0	0.421053	0	0	0	0	0	0	0	0	0	0	0	0	0	0	0	0	0	0	0	0	0	0	0	0	0	0	0
T_40	0	0	0	0	0	0.153846	0	0	0	0	0	0	0	0	0	0	0	0	0	0	0	0.446154	0	0	0	0	0	0	0	0	0	0	0	0	0	0	0	0	0	0	0	0	0	0	0	0	0	0	0
T_50	0	0	0	0	0	0.121495	0.0280374	0.0280374	0	0	0	0	0	0	0	0	0	0	0	0	0	0.373832	0	0	0	0	0	0	0.0280374	0	0	0	0	0	0	0	0	0	0	0	0	0	0	0	0	0	0	0	0
T_60	0	0	0	0	0	0.0568562	0.0234114	0.0234114	0	0	0	0	0	0	0	0	0	0	0	0	0	0.755853	0	0	0	0	0	0	0.274247	0	0	0	0	0	0.00334448	0	0	0	0	0	0	0	0	0	0	0	0	0	0
T_70	0	0.00201207	0	0.0100604	0	0.177062	0.054326	0.0643863	0.00201207	0	0	0	0	0	0.00804829	0	0	0	0	0	0	0.794769	0	0	0	0.00804829	0	0	0.34004	0	0	0	0	0.0462777	0.00201207	0	0	0	0	0	0	0	0	0	0	0.00201207	0	0	0
T_80	0	0.00411946	0	0.00720906	0	0.15757	0.114315	0.132853	0.00102987	0	0	0.00205973	0	0.00102987	0.0329557	0	0	0.00102987	0	0	0	0.866117	0.00205973	0	0	0.0319258	0	0.00102987	0.504634	0	0	0	0	0.187436	0.00102987	0	0	0.00102987	0	0.00102987	0	0.00102987	0	0	0	0.00102987	0	0	0
T_90	0	0.00508388	0	0.00355872	0	0.112862	0.226233	0.24606	0.000508388	0	0	0.00101678	0	0.000508388	0.0635486	0	0	0.00101678	0	0	0	0.9212	0.00101678	0	0	0.0625318	0	0.000508388	0.648195	0	0	0	0	0.241484	0.00101678	0.000508388	0	0.000508388	0	0.000508388	0	0.00101678	0	0	0.000508388	0.000508388	0	0	0
T_100	0	0.00611071	0	0.00251618	0	0.0920201	0.244428	0.26348	0.000718907	0	0	0.000718907	0	0.000359454	0.100288	0	0	0.000718907	0	0	0	0.931704	0.000718907	0	0.000359454	0.101006	0	0.000718907	0.673616	0	0	0	0.00107836	0.244069	0.000718907	0.000359454	0.000359454	0.000359454	0	0.000359454	0	0.000718907	0	0	0.00143781	0.000359454	0	0.000359454	0
T_110	0	0.0055814	0	0.00217054	0	0.0862016	0.244961	0.262016	0.000620155	0	0	0.000620155	0	0.000310078	0.133643	0	0	0.000930233	0	0	0	0.936434	0.000620155	0	0.000310078	0.134264	0	0.000620155	0.660775	0	0	0	0.000930233	0.233798	0.000620155	0.000310078	0.000310078	0.000310078	0	0.000310078	0	0.000620155	0	0	0.00124031	0.000310078	0	0.000620155	0.000930233
T_120	0	0.00517688	0	0.00201323	0	0.0822548	0.244464	0.260857	0.000575209	0	0	0.000575209	0	0.000287604	0.154443	0	0	0.000862813	0	0	0	0.937877	0.000575209	0	0.000287604	0.155306	0	0.000575209	0.650273	0	0	0	0.000862813	0.228358	0.00115042	0.000287604	0.000287604	0.000287604	0.000287604	0.000287604	0	0.000575209	0	0	0.00115042	0.000287604	0	0.000862813	0.000862813
T_130	0.000274348	0.00603567	0	0.00192044	0	0.0880658	0.237311	0.252949	0.00109739	0	0	0.000548697	0	0.000274348	0.169273	0	0	0.000823045	0	0	0	0.938546	0.000548697	0	0.000274348	0.17037	0	0.000823045	0.633745	0	0	0	0.000823045	0.22332	0.00109739	0.000274348	0.000274348	0.000274348	0.000274348	0.000548697	0	0.000548697	0	0	0.00109739	0.000274348	0	0.000823045	0.000823045
T_140	0.000268312	0.00590287	0	0.0021465	0	0.0890797	0.2337	0.248994	0.00134156	0	0	0.000536625	0.000268312	0.000268312	0.177086	0	0	0.000804937	0	0	0	0.938825	0.000536625	0	0.000268312	0.177623	0	0.00107325	0.625973	0	0	0	0.000804937	0.220821	0.00107325	0.000268312	0.000268312	0.000268312	0.000268312	0.000536625	0	0.000536625	0	0	0.00107325	0.000268312	0	0.000804937	0.000804937
T_150	0.000264831	0.00582627	0	0.00211864	0	0.0881886	0.230932	0.246028	0.00132415	0	0	0.000529661	0.000529661	0.000264831	0.185646	0	0	0.000794492	0	0	0	0.937765	0.000529661	0	0.000264831	0.186176	0	0.00105932	0.619174	0	0	0	0.000794492	0.21875	0.00105932	0.000264831	0.000264831	0.000264831	0.000264831	0.000529661	0	0.000529661	0	0	0.00105932	0.000529661	0	0.000794492	0.000794492
T_160	0.000262812	0.00578187	0	0.0021025	0	0.0883049	0.229435	0.244415	0.00131406	0	0	0.000525624	0.000525624	0.000262812	0.190539	0	0	0.000788436	0	0	0	0.937451	0.000525624	0	0.000262812	0.191064	0	0.00105125	0.614717	0	0	0	0.000788436	0.217083	0.00105125	0.000262812	0.000262812	0.000262812	0.000262812	0.000525624	0	0.000525624	0	0	0.00105125	0.000525624	0	0.000788436	0.000788436
T_170	0.000260552	0.0059927	0	0.00208442	0	0.0878061	0.227723	0.242574	0.00130276	0	0	0.000781657	0.000521105	0.000260552	0.195154	0	0	0.000781657	0	0	0	0.937467	0.000521105	0	0.000521105	0.196196	0	0.00104221	0.610735	0	0	0	0.000781657	0.215737	0.00104221	0.000260552	0.000260552	0.000260552	0.000260552	0.000521105	0	0.000521105	0	0	0.00104221	0.000521105	0	0.000781657	0.000781657
T_180	0.000257931	0.00593242	0	0.00206345	0	0.0884705	0.225432	0.240134	0.00128966	0	0	0.000773794	0.000515863	0.000257931	0.200413	0	0	0.000773794	0	0	0	0.937839	0.000773794	0	0.000515863	0.201444	0	0.00103173	0.605881	0	0	0	0.000773794	0.213825	0.00103173	0.000257931	0.000257931	0.000257931	0.000257931	0.000515863	0	0.000773794	0	0	0.00103173	0.000515863	0	0.000773794	0.000773794
T_190	0.000256345	0.00589592	0	0.00205076	0	0.0881825	0.224301	0.238913	0.00128172	0	0	0.000769034	0.000512689	0.000256345	0.204307	0	0	0.000769034	0	0	0	0.937965	0.000769034	0	0.000512689	0.205332	0	0.00102538	0.602666	0	0	0	0.000769034	0.21251	0.00102538	0.000256345	0.000256345	0.000256345	0.000256345	0.000512689	0	0.000769034	0	0	0.00102538	0.000512689	0	0.000769034	0.000769034
T_200	0.000254323	0.00584944	0	0.00203459	0	0.0887589	0.222533	0.23703	0.00127162	0	0	0.00076297	0.000508647	0.000254323	0.209308	0	0	0.00076297	0	0	0	0.937436	0.00076297	0	0.000508647	0.210326	0	0.00101729	0.597915	0	0	0	0.00076297	0.210834	0.00101729	0.000254323	0.000254323	0.000254323	0.000254323	0.000508647	0	0.00076297	0	0	0.00101729	0.000508647	0	0.00076297	0.00076297
T_210	0.000252908	0.00581689	0	0.00202327	0	0.0887709	0.221295	0.235711	0.00126454	0	0	0.000758725	0.000505817	0.000252908	0.213202	0	0	0.000758725	0	0	0	0.937785	0.000758725	0	0.000505817	0.214213	0	0.00101163	0.594588	0	0	0	0.000758725	0.209661	0.00101163	0.000252908	0.000252908	0.000252908	0.000252908	0.000505817	0	0.000758725	0	0	0.00101163	0.000505817	0	0.000758725	0.000758725
T_220	0.000252589	0.00580955	0	0.00202071	0	0.0886588	0.221015	0.235413	0.00126295	0	0	0.000757767	0.000505178	0.000252589	0.21369	0	0	0.000757767	0	0	0	0.937863	0.000757767	0	0.000505178	0.214701	0	0.00101036	0.594342	0	0	0	0.000757767	0.209649	0.00101036	0.000252589	0.000252589	0.000252589	0.000252589	0.000505178	0	0.000757767	0	0	0.00101036	0.000505178	0	0.000757767	0.000757767
T_230	0.000251889	0.00579345	0	0.00201511	0	0.0884131	0.220403	0.234761	0.00125945	0	0	0.000755668	0.000503778	0.000251889	0.215869	0	0	0.000755668	0	0	0	0.938035	0.000755668	0	0.000503778	0.216877	0	0.00100756	0.592695	0	0	0	0.000755668	0.209068	0.00100756	0.000251889	0.000251889	0.000251889	0.000251889	0.000503778	0	0.000755668	0	0	0.00100756	0.000503778	0	0.000755668	0.000755668
T_240	0.000251193	0.00577744	0	0.00200955	0	0.08842	0.219794	0.234112	0.00125597	0	0	0.00075358	0.000502386	0.000251193	0.217784	0	0	0.00075358	0	0	0	0.938206	0.00075358	0	0.000502386	0.218789	0	0.00100477	0.591058	0	0	0	0.00075358	0.20849	0.00100477	0.000251193	0.000251193	0.000251193	0.000251193	0.000502386	0	0.00075358	0	0	0.00100477	0.000502386	0	0.00075358	0.00075358
T_250	0.000250752	0.0057673	0	0.00200602	0	0.0885155	0.219408	0.233701	0.00125376	0	0	0.000752257	0.000501505	0.000250752	0.218907	0	0	0.000752257	0	0	0	0.938315	0.000752257	0	0.000501505	0.21991	0	0.00100301	0.59002	0	0	0	0.000752257	0.208124	0.00100301	0.000250752	0.000250752	0.000250752	0.000250752	0.000501505	0	0.000752257	0	0	0.00100301	0.000501505	0	0.000752257	0.000752257
T_260	0.000250564	0.00576297	0	0.00200451	0	0.088449	0.219243	0.233525	0.00125282	0	0	0.000751691	0.000501128	0.000250564	0.219494	0	0	0.000751691	0	0	0	0.938361	0.000751691	0	0.000501128	0.220496	0	0.00100226	0.589577	0	0	0	0.000751691	0.207968	0.00100226	0.000250564	0.000250564	0.000250564	0.000250564	0.000501128	0	0.000751691	0	0	0.00100226	0.000501128	0	0.000751691	0.000751691
T_270	0.000501002	0.00576152	0	0.00200401	0	0.0884269	0.219188	0.233467	0.00125251	0	0	0.000751503	0.000501002	0.000250501	0.219689	0	0	0.000751503	0	0	0	0.938377	0.000751503	0	0.000501002	0.220691	0	0.001002	0.589429	0	0	0	0.000751503	0.207916	0.001002	0.000250501	0.000250501	0.000250501	0.000250501	0.000501002	0	0.000751503	0	0	0.001002	0.000501002	0	0.000751503	0.000751503
T_280	0.000500375	0.00575432	0	0.0020015	0	0.0883162	0.219915	0.234176	0.00125094	0	0	0.000750563	0.000500375	0.000250188	0.219415	0	0	0.000750563	0	0	0	0.938204	0.000750563	0	0.000500375	0.220415	0	0.00100075	0.589942	0	0	0	0.000750563	0.207656	0.00100075	0.000250188	0.000250188	0.000250188	0.000250188	0.000500375	0	0.000750563	0	0	0.00100075	0.000500375	0	0.000750563	0.000750563
T_290	0.000500375	0.00575432	0	0.0020015	0	0.0883162	0.219915	0.234176	0.00125094	0	0	0.000750563	0.000500375	0.000250188	0.219415	0	0	0.000750563	0	0	0	0.938204	0.000750563	0	0.000500375	0.220415	0	0.00100075	0.589942	0	0	0	0.000750563	0.207656	0.00100075	0.000250188	0.000250188	0.000250188	0.000250188	0.000500375	0	0.000750563	0	0	0.00100075	0.000500375	0	0.000750563	0.000750563
T_300	0.000500375	0.00575432	0	0.0020015	0	0.0883162	0.219915	0.234176	0.00125094	0	0	0.000750563	0.000500375	0.000250188	0.219415	0	0	0.000750563	0	0	0	0.938204	0.000750563	0	0.000500375	0.220415	0	0.00100075	0.589942	0	0	0	0.000750563	0.207656	0.00100075	0.000250188	0.000250188	0.000250188	0.000250188	0.000500375	0	0.000750563	0	0	0.00100075	0.000500375	0	0.000750563	0.000750563
[truncated: 31 more columns]
