# Supplementary material for: Comparative Genomics Reveals Early Emergence and Biased Spatiotemporal Distribution of SARS-CoV-2
Source: Mol Biol Evol. 2021 Feb 19;38(6):2547–65. doi: 10.1093/molbev/msab049 (PMC7928790; doi:10.1093/molbev/msab049)
Supplement: msab049_Supplementary_Data [file msab049_supplementary_data.zip › Table_S7.xls]

## Sheet: Sheet1
Supplementary Table S7: Allele frequency of the 82 high frequency polymorphic sites in the 22 haplogroups of genomes defined in this study.
Distinct haplogroups are indicated by headings. Variable sites are reported on the columns. Rows report time intervals “T_” indicates time expressed in days, with time 0= 26th December 2019, i.e., the collection date of the reference genome
HG1
	204_G|T	241_C|T	445_T|C	1059_C|T	1163_A|T	1397_G|A	2480_A|G	2558_C|T	3037_C|T	3256_T|C	4002_C|T	4543_C|T	5622_C|T	6286_C|T	6312_C|A	7540_T|C	8683_C|T	8782_C|T	9526_G|T	9477_T|A	10097_G|A	11083_G|T	10319_C|T	11916_C|T	13536_C|T	13730_C|T	14202_G|T	14408_C|T	14805_C|T	15406_G|T	16647_G|T	17019_G|T	17104_C|T	17247_T|C	17747_C|T	17858_A|G	18028_G|T	18060_C|T	18555_C|T	18877_C|T	18998_C|T	19542_G|T	19718_C|T	20268_A|G	21255_G|C	21614_C|T	21637_C|T	21765_TACATG|......	22227_C|T
T_0	0	0	0	0	0	0	0	0	0	0	0	0	0	0	0	0	0	0	0	0	0	0	0	0	0	0	0	0	0	0	0	0	0	0	0	0	0	0	0	0	0	0	0	0	0	0	0	0	0
T_10	0	0	0	0	0	0	0	0	0	0	0	0	0	0	0	0	0	0	0	0	0	0	0	0	0	0	0	0	0	0	0	0	0	0	0	0	0	0	0	0	0	0	0	0	0	0	0	0	0
T_20	0	0	0	0	0	0	0	0	0	0	0	0	0	0	0	0	0	0	0	0	0	0	0	0	0	0	0	0	0	0	0	0	0	0	0	0	0	0	0	0	0	0	0	0	0	0	0	0	0
T_30	0	0	0	0	0	0	0	0	0	0	0	0	0	0	0	0	0	0	0	0	0	0	0	0	0	0	0	0	0	0	0	0	0	0	0	0	0	0	0	0	0	0	0	0	0	0	0	0	0
T_40	0	0	0	0	0	0	0	0	0	0	0	0	0	0	0	0	0	0	0	0	0	0	0	0	0	0	0	0	0	0	0	0	0	0	0	0	0	0	0	0	0	0	0	0	0	0	0	0	0
T_50	0	0	0	0	0	0	0	0	0	0	0	0	0	0	0	0	0	0	0	0	0	0	0	0	0	0	0	0	0	0	0	0	0	0	0	0	0	0	0	0	0	0	0	0	0	0	0	0	0
T_60	0	0	0	0	0	0	0	0	0	0	0	0	0	0	0	0	0	0	0	0	0	0	0	0	0	0	0	0	0	0	0	0	0	0	0	0	0	0	0	0	0	0	0	0	0	0	0	0	0
T_70	0	0.00184162	0	0	0	0	0	0	0	0	0	0	0	0	0	0	0	0	0	0	0	0	0	0	0	0	0	0	0	0	0	0	0.00184162	0	0	0	0	0	0	0	0	0	0	0	0	0	0	0	0
T_80	0	0.00227531	0	0.00113766	0	0	0	0	0	0	0	0	0	0	0	0	0	0	0	0	0	0	0	0	0	0	0	0	0	0	0	0	0.00113766	0	0	0	0	0	0	0	0	0	0	0	0	0	0	0	0
T_90	0	0.0020339	0	0.000677966	0	0	0	0	0	0	0	0	0	0	0	0	0	0	0	0	0	0	0	0	0	0.000677966	0	0	0	0	0	0	0.000677966	0	0	0	0	0	0	0.00135593	0	0	0	0	0	0	0	0	0
T_100	0	0.00216333	0	0.000540833	0	0	0	0	0	0	0	0	0	0	0.000540833	0	0	0	0	0	0	0	0	0	0	0.000540833	0	0	0	0	0.000540833	0	0.000540833	0	0	0	0	0	0	0.00108167	0	0	0	0	0	0	0	0	0
T_110	0	0.00187793	0	0.000469484	0	0	0	0	0	0	0	0	0	0	0.000469484	0	0	0	0	0	0	0	0	0	0	0.000938967	0	0	0	0	0.000469484	0	0.000469484	0	0	0	0	0	0.000469484	0.000938967	0	0	0	0	0	0	0.000469484	0	0
T_120	0	0.00175979	0	0.000439947	0	0	0	0	0	0	0	0	0	0	0.000439947	0	0	0	0	0	0	0	0	0	0	0.000879894	0	0	0	0.000439947	0.000439947	0	0.000439947	0	0	0	0	0	0.000439947	0.000879894	0	0	0	0	0	0	0.000439947	0	0
T_130	0	0.00170213	0	0.000425532	0	0	0	0	0	0	0	0	0	0	0.000425532	0	0	0	0	0	0	0	0	0	0	0.000851064	0	0	0	0.000425532	0.000425532	0	0.000425532	0	0	0	0	0.000425532	0.000425532	0.000851064	0	0	0	0	0	0	0.000425532	0	0
T_140	0	0.00167504	0	0.00041876	0	0	0	0	0	0	0	0	0	0	0.00041876	0	0	0	0	0	0	0	0	0	0	0.000837521	0	0	0	0.00041876	0.00041876	0	0.00041876	0	0	0	0	0.00041876	0.00041876	0.000837521	0	0	0	0	0	0	0.00041876	0	0
T_150	0	0.00166736	0	0.00041684	0	0	0	0	0	0	0	0	0	0	0.00041684	0	0	0	0	0	0	0	0	0	0	0.000833681	0	0	0	0.00041684	0.00041684	0	0.00041684	0	0	0	0	0.00041684	0.00041684	0.000833681	0	0	0	0	0	0	0.00041684	0	0
T_160	0	0.00206441	0	0.000412882	0	0	0	0	0	0	0	0	0	0	0.000412882	0	0	0	0	0	0	0	0	0	0	0.00123865	0	0	0	0.000412882	0.000412882	0	0.000412882	0	0	0	0	0.000412882	0.000412882	0.000825764	0	0	0	0	0	0	0.000412882	0	0
T_170	0	0.00205423	0	0.000410846	0	0	0	0	0	0	0	0	0	0	0.000410846	0	0	0	0	0	0	0	0	0	0	0.00123254	0	0	0	0.000410846	0.000410846	0	0.000410846	0	0	0	0	0.000410846	0.000410846	0.000821693	0	0	0	0	0	0	0.000410846	0	0
T_180	0	0.00204666	0	0.000409333	0	0	0	0	0	0	0	0	0	0	0.000409333	0	0	0	0	0	0	0	0	0	0	0.001228	0	0	0	0.000409333	0.000409333	0	0.000409333	0	0	0	0	0.000409333	0.000409333	0.000818666	0	0	0	0	0	0	0.000409333	0	0
T_190	0	0.00204583	0	0.000409165	0	0	0	0	0	0	0	0	0	0	0.000409165	0	0	0	0	0	0	0	0	0	0	0.0012275	0	0	0	0.000409165	0.000409165	0	0.000409165	0	0	0	0	0.000409165	0.000409165	0.000818331	0	0	0	0	0	0	0.000409165	0	0
T_200	0	0.00203749	0	0.000407498	0	0	0	0	0	0	0	0	0	0	0.000407498	0	0	0	0	0	0	0	0	0	0	0.00122249	0	0	0	0.000407498	0.000407498	0	0.000407498	0	0	0	0	0.000407498	0.000407498	0.000814996	0	0	0	0	0	0	0.000407498	0	0
T_210	0	0.00203666	0	0.000407332	0	0	0	0	0	0	0	0	0	0	0.000407332	0	0	0	0	0	0	0	0	0	0	0.001222	0	0	0	0.000407332	0.000407332	0	0.000407332	0	0	0	0	0.000407332	0.000407332	0.000814664	0	0	0	0	0	0	0.000407332	0	0
T_220	0	0.00203583	0	0.000407166	0	0	0	0	0	0	0	0	0	0	0.000407166	0	0	0	0	0	0	0	0	0	0	0.0012215	0	0	0	0.000407166	0.000407166	0	0.000814332	0	0	0	0	0.000407166	0.000407166	0.000814332	0	0	0	0	0	0	0.000407166	0	0
T_230	0	0.00203087	0	0.000406174	0	0	0	0	0	0	0	0	0	0	0.000406174	0	0	0	0	0	0	0	0	0	0	0.00121852	0	0	0	0.000406174	0.000406174	0	0.000812348	0	0	0	0	0.000406174	0.000406174	0.000812348	0	0	0	0	0	0	0.000406174	0	0
T_240	0	0.00203087	0	0.000406174	0	0	0	0	0	0	0	0	0	0	0.000406174	0	0	0	0	0	0	0	0	0	0	0.00121852	0	0	0	0.000406174	0.000406174	0	0.000812348	0	0	0	0	0.000406174	0.000406174	0.000812348	0	0	0	0	0	0	0.000406174	0	0
T_250	0	0.00203004	0	0.000406009	0	0	0	0	0	0	0	0	0	0	0.000406009	0	0	0	0	0	0	0	0	0	0	0.00121803	0	0	0	0.000406009	0.000406009	0	0.000812018	0	0	0	0	0.000406009	0.000406009	0.000812018	0	0	0	0	0	0	0.000406009	0	0
T_260	0	0.00202922	0	0.000405844	0	0	0	0	0	0	0	0	0	0	0.000405844	0	0	0	0	0	0	0	0	0	0	0.00121753	0	0	0	0.000405844	0.000405844	0	0.000811688	0	0	0	0	0.000405844	0.000405844	0.000811688	0	0	0	0	0	0	0.000405844	0	0
T_270	0	0.00202922	0	0.000405844	0	0	0	0	0	0	0	0	0	0	0.000405844	0	0	0	0	0	0	0	0	0	0	0.00121753	0	0	0	0.000405844	0.000405844	0	0.000811688	0	0	0	0	0.000405844	0.000405844	0.000811688	0	0	0	0	0	0	0.000405844	0	0
T_280	0	0.0020284	0	0.00040568	0	0	0	0	0	0	0	0	0	0	0.00040568	0	0	0	0	0	0	0	0	0	0	0.00121704	0	0	0	0.00040568	0.00040568	0	0.000811359	0	0	0	0	0.00040568	0.00040568	0.000811359	0	0	0	0	0	0	0.00040568	0	0
T_290	0	0.0020284	0	0.00040568	0	0	0	0	0	0	0	0	0	0	0.00040568	0	0	0	0	0	0	0	0	0	0	0.00121704	0	0	0	0.00040568	0.00040568	0	0.000811359	0	0	0	0	0.00040568	0.00040568	0.000811359	0	0	0	0	0	0	0.00040568	0	0
T_300	0	0.0020284	0	0.00040568	0	0	0	0	0	0	0	0	0	0	0.00040568	0	0	0	0	0	0	0	0	0	0	0.00121704	0	0	0	0.00040568	0.00040568	0	0.000811359	0	0	0	0	0.00040568	0.00040568	0.000811359	0	0	0	0	0	0	0.00040568	0	0
HG2
	204_G|T	241_C|T	445_T|C	1059_C|T	1163_A|T	1397_G|A	2480_A|G	2558_C|T	3037_C|T	3256_T|C	4002_C|T	4543_C|T	5622_C|T	6286_C|T	6312_C|A	7540_T|C	8683_C|T	8782_C|T	9526_G|T	9477_T|A	10097_G|A	11083_G|T	10319_C|T	11916_C|T	13536_C|T	13730_C|T	14202_G|T	14408_C|T	14805_C|T	15406_G|T	16647_G|T	17019_G|T	17104_C|T	17247_T|C	17747_C|T	17858_A|G	18028_G|T	18060_C|T	18555_C|T	18877_C|T	18998_C|T	19542_G|T	19718_C|T	20268_A|G	21255_G|C	21614_C|T	21637_C|T	21765_TACATG|......	22227_C|T
T_0	0	0	0	0	0	0	0	0	0	0	0	0	0	0	0	0	0	0	0	0	0	0	0	0	0	0	0	0	0	0	0	0	0	0	0	0	0	0	0	0	0	0	0	0	0	0	0	0	0
T_10	0	0	0	0	0	0	0	0	0	0	0	0	0	0	0	0	0	0	0	0	0	0	0	0	0	0	0	0	0	0	0	0	0	0	0	0	0	0	0	0	0	0	0	0	0	0	0	0	0
T_20	0	0	0	0	0	0	0	0	0	0	0	0	0	0	0	0	0	0.9	0	0	0	0	0	0	0	0	0	0	0	0	0	0	0	0	0	0	0	0	0	0	0	0	0	0	0	0	0	0	0
T_30	0	0	0	0	0	0	0	0	0	0	0	0	0	0	0	0	0	0.96875	0	0	0	0.046875	0	0	0	0	0	0	0	0	0	0	0	0	0	0	0	0	0	0	0	0	0	0	0	0	0	0	0
T_40	0	0	0	0	0	0	0	0	0	0	0	0	0	0	0	0	0	0.91018	0	0.00598802	0	0.0179641	0	0	0	0.00598802	0	0	0	0	0	0	0.0179641	0	0	0	0	0	0	0	0	0	0	0	0	0	0	0	0
T_50	0	0	0	0	0	0	0	0	0	0	0	0	0	0	0	0	0	0.909502	0	0.00452489	0	0.0361991	0	0	0	0.00452489	0	0	0	0	0	0	0.0135747	0	0	0	0	0	0	0	0	0	0	0	0	0	0	0	0
T_60	0	0	0	0	0	0	0	0	0	0	0	0	0	0	0	0	0	0.891566	0	0.00401606	0	0.0321285	0	0	0	0.00401606	0	0	0	0	0	0	0.0160643	0	0	0	0	0	0	0	0	0	0	0	0	0	0	0	0
T_70	0	0.00302115	0	0	0	0	0	0	0.0060423	0	0	0	0	0	0	0	0	0.900302	0	0.0060423	0	0.0241692	0	0	0	0.00302115	0	0	0	0	0	0	0.0151057	0	0	0	0	0	0	0	0	0	0	0	0	0	0	0	0
T_80	0	0.003663	0	0	0	0	0	0	0.00549451	0	0	0	0	0	0	0	0	0.92674	0	0.003663	0	0.0274725	0	0	0	0.0018315	0	0	0	0	0	0	0.00915751	0	0	0	0	0	0	0.0018315	0	0	0	0.0018315	0	0	0	0	0
T_90	0	0.00425985	0	0	0	0	0	0	0.00319489	0	0	0.00106496	0	0	0	0	0	0.946752	0	0.00425985	0	0.0191693	0	0	0	0.00106496	0	0.00106496	0	0	0	0	0.00532481	0	0	0	0	0	0	0.00106496	0	0	0	0.00106496	0	0	0	0	0
T_100	0	0.00439367	0	0	0	0	0	0	0.0026362	0	0	0.000878735	0	0	0	0	0.00175747	0.954306	0	0.00351494	0	0.016696	0	0	0	0.000878735	0	0.00175747	0	0	0	0	0.00439367	0	0	0	0	0	0	0.0026362	0	0	0	0.000878735	0	0	0	0	0
T_110	0	0.00487805	0	0	0	0	0	0	0.00243902	0	0	0.000813008	0	0	0	0	0.00162602	0.957724	0	0.00325203	0	0.0170732	0	0	0	0.000813008	0	0.00162602	0	0	0	0	0.00406504	0	0	0	0	0	0	0.00243902	0	0.000813008	0	0.000813008	0	0	0	0	0
T_120	0	0.00462606	0	0.00077101	0	0	0	0	0.00231303	0	0	0.00077101	0	0	0	0	0.00154202	0.959136	0	0.00308404	0	0.0161912	0	0	0	0.00077101	0	0.00154202	0	0	0	0	0.00385505	0	0	0	0	0	0	0.00231303	0	0.00077101	0	0.00077101	0	0	0	0	0
T_130	0	0.00603318	0	0.0015083	0	0	0	0	0.00301659	0	0	0.000754148	0	0	0	0	0.0015083	0.959276	0	0.00301659	0.000754148	0.0158371	0	0	0	0.000754148	0	0.0015083	0	0	0	0	0.00377074	0	0	0	0	0	0	0.00226244	0	0.000754148	0	0.000754148	0	0	0	0	0
T_140	0	0.00665188	0	0.0014782	0	0	0	0	0.00295639	0	0	0.000739098	0	0	0	0	0.0014782	0.95861	0	0.00295639	0.000739098	0.0162602	0	0	0	0.000739098	0	0.0014782	0	0	0	0	0.00369549	0	0	0	0	0	0	0.00221729	0	0.000739098	0	0.000739098	0	0.000739098	0	0	0
T_150	0	0.00653595	0	0.00145243	0	0	0	0	0.00290487	0	0	0.000726216	0	0	0	0	0.00145243	0.959332	0	0.00290487	0.000726216	0.0159768	0	0	0	0.000726216	0	0.00145243	0	0	0	0	0.00363108	0	0	0	0	0	0	0.00217865	0	0.000726216	0	0.000726216	0	0.000726216	0	0	0
T_160	0	0.0064194	0	0.00142653	0	0	0	0	0.00285307	0	0	0.000713267	0	0	0	0	0.00142653	0.960057	0	0.00285307	0.000713267	0.0156919	0	0	0	0.000713267	0	0.00142653	0	0	0	0	0.00356633	0	0	0	0	0	0	0.0021398	0	0.000713267	0	0.000713267	0	0.000713267	0	0	0
T_170	0	0.00636492	0	0.00141443	0	0	0	0	0.00424328	0	0	0.000707214	0	0	0	0	0.00141443	0.960396	0	0.00282885	0.000707214	0.0155587	0	0	0	0.000707214	0	0.00141443	0	0	0	0	0.00353607	0	0	0	0	0	0	0.00282885	0	0.000707214	0	0.000707214	0	0.000707214	0	0	0
T_180	0	0.00632911	0	0.00140647	0	0	0	0	0.00421941	0	0	0.000703235	0	0	0	0	0.00140647	0.960619	0	0.00281294	0.000703235	0.0154712	0	0	0	0.000703235	0	0.00140647	0	0	0	0	0.00351617	0	0	0	0	0	0	0.00281294	0	0.000703235	0	0.000703235	0	0.000703235	0	0	0
T_190	0	0.00632022	0	0.00140449	0	0	0	0	0.00421348	0	0	0.000702247	0	0	0	0	0.00140449	0.960674	0	0.00280899	0.000702247	0.0154494	0	0	0	0.000702247	0	0.00140449	0	0	0	0	0.00351124	0	0	0	0	0	0	0.00280899	0	0.000702247	0	0.000702247	0	0.000702247	0	0	0
T_200	0	0.00630694	0	0.00140154	0	0	0	0	0.00420463	0	0	0.000700771	0	0	0	0	0.00140154	0.960757	0	0.00280308	0.000700771	0.015417	0	0	0	0.000700771	0	0.00140154	0	0	0	0	0.00350385	0	0	0	0	0	0	0.00280308	0	0.000700771	0	0.000700771	0	0.000700771	0	0	0
T_210	0	0.00628931	0	0.00139762	0	0	0	0	0.00419287	0	0	0.000698812	0	0	0	0	0.00139762	0.960867	0	0.00279525	0.000698812	0.0153739	0	0	0	0.000698812	0	0.00139762	0	0	0	0.000698812	0.00349406	0	0	0	0	0	0	0.00279525	0	0.000698812	0	0.000698812	0	0.000698812	0	0	0
T_220	0	0.00628931	0	0.00139762	0	0	0	0	0.00419287	0	0	0.000698812	0	0	0	0	0.00139762	0.960867	0	0.00279525	0.000698812	0.0153739	0	0	0	0.000698812	0	0.00139762	0	0	0	0.000698812	0.00349406	0	0	0	0	0	0	0.00279525	0	0.000698812	0	0.000698812	0	0.000698812	0	0	0
T_230	0	0.00628053	0	0.00139567	0	0	0	0	0.00418702	0	0	0.000697837	0	0	0	0	0.00139567	0.960223	0	0.00279135	0.000697837	0.0153524	0	0	0	0.000697837	0	0.00139567	0	0	0	0.000697837	0.00348918	0	0	0	0	0	0	0.00279135	0	0.000697837	0	0.000697837	0	0.000697837	0	0	0
T_240	0	0.00628053	0	0.00139567	0	0	0	0	0.00418702	0	0	0.000697837	0	0	0	0	0.00139567	0.960223	0	0.00279135	0.000697837	0.0153524	0	0	0	0.000697837	0	0.00139567	0	0	0	0.000697837	0.00348918	0	0	0	0	0	0	0.00279135	0	0.000697837	0	0.000697837	0	0.000697837	0	0	0
T_250	0	0.00626305	0	0.00139179	0	0	0	0	0.00417537	0	0	0.000695894	0	0	0	0	0.00139179	0.960334	0	0.00278358	0.000695894	0.0160056	0	0	0	0.000695894	0	0.00139179	0	0	0	0.000695894	0.00347947	0	0	0	0	0	0	0.00278358	0	0.000695894	0	0.000695894	0	0.000695894	0	0	0
T_260	0	0.00625434	0	0.00138985	0	0	0	0	0.00416956	0	0	0.000694927	0	0	0	0	0.00138985	0.960389	0	0.00277971	0.000694927	0.0159833	0	0	0	0.000694927	0	0.00138985	0	0	0	0.000694927	0.00347464	0	0	0	0	0	0	0.00277971	0	0.000694927	0	0.000694927	0	0.000694927	0	0	0
T_270	0	0.00625434	0	0.00138985	0	0	0	0	0.00416956	0	0	0.000694927	0	0	0	0	0.00138985	0.960389	0	0.00277971	0.000694927	0.0159833	0	0	0	0.000694927	0	0.00138985	0	0	0	0.000694927	0.00347464	0	0	0	0	0	0	0.00277971	0	0.000694927	0	0.000694927	0	0.000694927	0	0	0
T_280	0	0.00625434	0	0.00138985	0	0	0	0	0.00416956	0	0	0.000694927	0	0	0	0	0.00138985	0.960389	0	0.00277971	0.000694927	0.0159833	0	0	0	0.000694927	0	0.00138985	0	0	0	0.000694927	0.00347464	0	0	0	0	0	0	0.00277971	0	0.000694927	0	0.000694927	0	0.000694927	0	0	0
T_290	0	0.00625434	0	0.00138985	0	0	0	0	0.00416956	0	0	0.000694927	0	0	0	0	0.00138985	0.960389	0	0.00277971	0.000694927	0.0159833	0	0	0	0.000694927	0	0.00138985	0	0	0	0.000694927	0.00347464	0	0	0	0	0	0	0.00277971	0	0.000694927	0	0.000694927	0	0.000694927	0	0	0
T_300	0	0.00625434	0	0.00138985	0	0	0	0	0.00416956	0	0	0.000694927	0	0	0	0	0.00138985	0.960389	0	0.00277971	0.000694927	0.0159833	0	0	0	0.000694927	0	0.00138985	0	0	0	0.000694927	0.00347464	0	0	0	0	0	0	0.00277971	0	0.000694927	0	0.000694927	0	0.000694927	0	0	0
HG3
	204_G|T	241_C|T	445_T|C	1059_C|T	1163_A|T	1397_G|A	2480_A|G	2558_C|T	3037_C|T	3256_T|C	4002_C|T	4543_C|T	5622_C|T	6286_C|T	6312_C|A	7540_T|C	8683_C|T	8782_C|T	9526_G|T	9477_T|A	10097_G|A	11083_G|T	10319_C|T	11916_C|T	13536_C|T	13730_C|T	14202_G|T	14408_C|T	14805_C|T	15406_G|T	16647_G|T	17019_G|T	17104_C|T	17247_T|C	17747_C|T	17858_A|G	18028_G|T	18060_C|T	18555_C|T	18877_C|T	18998_C|T	19542_G|T	19718_C|T	20268_A|G	21255_G|C	21614_C|T	21637_C|T	21765_TACATG|......	22227_C|T
T_0	0	0	0	0	0	0	0	0	0	0	0	0	0	0	0	0	0	0	0	0	0	0	0	0	0	0	0	0	0	0	0	0	0	0	0	0	0	0	0	0	0	0	0	0	0	0	0	0	0
T_10	0	0	0	0	0	0	0	0	0	0	0	0	0	0	0	0	0	0	0	0	0	0	0	0	0	0	0	0	0	0	0	0	0	0	0	0	0	0	0	0	0	0	0	0	0	0	0	0	0
T_20	0	0	0	0	0	0	0	0	0	0	0	0	0	0	0	0	0	0	0	0	0	0	0	0	0	0	0	0	0	0	0	0	0	0	0	0	0	0	0	0	0	0	0	0	0	0	0	0	0
T_30	0	0	0	0	0	0	0	0	0	0	0	0	0	0	0	0	0	0	0	0	0	0	0	0	0	0	0	0	0	0	0	0	0	0	0	0	0	0	0	0	0	0	0	0	0	0	0	0	0
T_40	0	0	0	0	0	0	0	0	0	0	0	0	0	0	0	0	0	0.875	0	0	0	0	0	0	0	0	0	0	0	0	0	0	0	0	0	0	0	1	0	0	0	0	0	0	0	0	0	0	0
T_50	0	0	0	0	0	0	0	0	0	0	0	0	0	0	0	0	0	0.888889	0	0	0	0	0	0	0	0	0	0	0	0	0	0	0	0	0	0	0	1	0	0	0	0	0	0	0	0	0	0	0
T_60	0	0	0	0	0	0	0	0	0	0	0	0	0	0	0	0	0	0.888889	0	0	0	0	0	0	0	0	0	0	0	0	0	0	0	0	0.296296	0.296296	0	1	0	0	0	0	0	0	0	0	0	0	0
T_70	0	0	0	0	0	0	0	0	0	0	0	0	0.0052356	0	0	0	0	0.968586	0	0	0	0.0052356	0	0	0	0	0	0	0.0052356	0	0	0	0	0	0.874346	0.900524	0	0.994764	0	0	0	0	0	0	0	0	0	0	0
T_80	0	0.0014556	0	0	0	0	0	0	0	0	0	0	0.0014556	0.0014556	0	0	0	0.982533	0	0	0	0.00873362	0	0	0	0	0	0	0.0014556	0	0	0	0	0	0.933042	0.967977	0	0.992722	0	0.0014556	0	0	0	0	0.00436681	0.00436681	0	0	0
T_90	0	0.00154919	0	0	0	0	0	0	0	0	0	0	0.000774593	0.000774593	0	0	0	0.989156	0	0	0	0.0123935	0	0	0	0	0	0.000774593	0.000774593	0	0	0	0	0	0.950426	0.982184	0	0.993803	0	0.000774593	0	0	0.000774593	0	0.00542215	0.00929512	0	0	0
T_100	0	0.00121065	0	0	0	0	0	0	0	0	0	0.000605327	0.000605327	0.00121065	0	0	0	0.989709	0	0	0	0.0145278	0	0	0	0	0	0.000605327	0.000605327	0	0	0	0.00242131	0	0.952179	0.983656	0	0.993341	0	0.000605327	0	0	0.000605327	0	0.00605327	0.0090799	0	0	0
T_110	0	0.00113186	0	0	0	0	0	0	0	0	0	0.000565931	0.000565931	0.00113186	0	0	0	0.990379	0	0	0	0.0147142	0	0	0	0	0	0.000565931	0.000565931	0	0	0	0.00282965	0	0.95133	0.984154	0	0.993209	0	0.000565931	0	0	0.000565931	0	0.00565931	0.00848896	0	0	0
T_120	0	0.00106895	0	0	0	0	0	0	0	0	0	0.000534474	0.000534474	0.00106895	0	0	0	0.990914	0	0	0	0.0138963	0	0	0	0	0	0.000534474	0.000534474	0	0	0	0.00427579	0	0.944949	0.985035	0	0.993586	0	0.000534474	0	0	0.000534474	0	0.00534474	0.0080171	0	0	0
T_130	0	0.00102617	0	0	0	0	0	0	0	0	0	0.000513084	0.000513084	0.00102617	0	0	0	0.990251	0	0	0	0.0138533	0	0	0	0	0	0.000513084	0.000513084	0	0	0	0.00410467	0	0.947152	0.985634	0	0.993843	0	0.000513084	0	0	0.000513084	0	0.00513084	0.00769625	0	0	0
T_140	0	0.00100654	0	0	0	0	0	0	0	0	0	0.000503271	0.000503271	0.00100654	0	0	0	0.990438	0	0	0	0.0135883	0	0	0	0	0	0.000503271	0.000503271	0	0	0	0.00402617	0	0.947157	0.985908	0	0.993457	0	0.000503271	0	0	0.000503271	0	0.00503271	0.00754907	0	0	0
T_150	0	0.000993049	0	0	0	0	0	0	0	0	0	0.000496524	0.000496524	0.000993049	0	0	0	0.99007	0	0	0	0.0134062	0	0	0	0	0	0.000496524	0.000496524	0	0	0	0.00397219	0	0.947368	0.985601	0	0.993545	0	0.000496524	0	0	0.000496524	0	0.00496524	0.00744786	0	0	0
T_160	0	0.00146699	0	0	0	0	0	0	0.000977995	0	0	0.000488998	0.000488998	0.000977995	0	0	0	0.989242	0	0	0	0.0132029	0	0	0	0	0	0.00146699	0.000488998	0	0	0	0.00391198	0	0.947677	0.985819	0	0.992665	0	0.000488998	0	0	0.000488998	0	0.00488998	0.00733496	0	0	0
T_170	0	0.00144788	0	0	0	0	0	0	0.000965251	0	0	0.000482625	0.000482625	0.000965251	0	0	0	0.989382	0	0	0	0.0139961	0	0	0	0	0	0.00144788	0.000482625	0	0	0	0.003861	0	0.948359	0.986004	0	0.992761	0	0.000482625	0	0	0.000482625	0	0.00482625	0.00723938	0	0	0
T_180	0	0.00142925	0	0	0	0	0	0	0.00142925	0	0	0.000476417	0.000476417	0.000952835	0	0	0	0.989519	0	0	0	0.0142925	0	0	0	0	0	0.00142925	0.000476417	0	0	0	0.00381134	0	0.948547	0.985707	0	0.992854	0	0.000476417	0	0	0.000476417	0	0.00476417	0.00714626	0	0	0
T_190	0	0.00142857	0	0	0	0	0	0	0.00142857	0	0	0.00047619	0.00047619	0.000952381	0	0	0	0.989524	0	0	0	0.0142857	0	0	0	0	0	0.00142857	0.00047619	0	0	0	0.00380952	0	0.948571	0.985714	0	0.992857	0	0.00047619	0	0	0.00047619	0	0.0047619	0.00714286	0	0	0
T_200	0	0.00142857	0	0	0	0	0	0	0.00142857	0	0	0.00047619	0.00047619	0.000952381	0	0	0	0.989524	0	0	0	0.0142857	0	0	0	0	0	0.00142857	0.00047619	0	0	0	0.00380952	0	0.948571	0.985714	0	0.992857	0	0.00047619	0	0	0.00047619	0	0.0047619	0.00714286	0	0	0
T_210	0	0.00142721	0	0	0	0	0	0	0.00142721	0	0	0.000475737	0.000475737	0.000951475	0	0	0	0.989534	0	0	0	0.0142721	0	0	0	0	0	0.00142721	0.000475737	0	0	0	0.0038059	0	0.94862	0.985728	0	0.992864	0	0.000475737	0	0	0.000475737	0	0.00475737	0.00713606	0	0	0
T_220	0	0.00142721	0	0	0	0	0	0	0.00142721	0	0	0.000475737	0.000475737	0.000951475	0	0	0	0.989534	0	0	0	0.0142721	0	0	0	0	0	0.00142721	0.000475737	0	0	0	0.0038059	0	0.94862	0.985728	0	0.992864	0	0.000475737	0	0	0.000475737	0	0.00475737	0.00713606	0	0	0
T_230	0	0.00142721	0	0	0	0	0	0	0.00142721	0	0	0.000475737	0.000475737	0.000951475	0	0	0	0.989534	0	0	0	0.0142721	0	0	0	0	0	0.00142721	0.000475737	0	0	0	0.0038059	0	0.94862	0.985728	0	0.992864	0	0.000475737	0	0	0.000475737	0	0.00475737	0.00713606	0	0	0
T_240	0	0.00142653	0	0	0	0	0	0	0.00142653	0	0	0.000475511	0.000475511	0.000951022	0	0	0	0.989539	0	0	0	0.0142653	0	0	0	0	0	0.00142653	0.000475511	0	0	0	0.00380409	0	0.948645	0.985735	0	0.992867	0	0.000475511	0	0	0.000475511	0	0.00475511	0.00713267	0	0	0
T_250	0	0.00142653	0	0	0	0	0	0	0.00142653	0	0	0.000475511	0.000475511	0.000951022	0	0	0	0.989539	0	0	0	0.0142653	0	0	0	0	0	0.00142653	0.000475511	0	0	0	0.00380409	0	0.948645	0.985735	0	0.992867	0	0.000475511	0	0	0.000475511	0	0.00475511	0.00713267	0	0	0
T_260	0	0.00142653	0	0	0	0	0	0	0.00142653	0	0	0.000475511	0.000475511	0.000951022	0	0	0	0.989539	0	0	0	0.0142653	0	0	0	0	0	0.00142653	0.000475511	0	0	0	0.00380409	0	0.948645	0.985735	0	0.992867	0	0.000475511	0	0	0.000475511	0	0.00475511	0.00713267	0	0	0
T_270	0	0.00142653	0	0	0	0	0	0	0.00142653	0	0	0.000475511	0.000475511	0.000951022	0	0	0	0.989539	0	0	0	0.0142653	0	0	0	0	0	0.00142653	0.000475511	0	0	0	0.00380409	0	0.948645	0.985735	0	0.992867	0	0.000475511	0	0	0.000475511	0	0.00475511	0.00713267	0	0	0
T_280	0	0.00142653	0	0	0	0	0	0	0.00142653	0	0	0.000475511	0.000475511	0.000951022	0	0	0	0.989539	0	0	0	0.0142653	0	0	0	0	0	0.00142653	0.000475511	0	0	0	0.00380409	0	0.948645	0.985735	0	0.992867	0	0.000475511	0	0	0.000475511	0	0.00475511	0.00713267	0	0	0
T_290	0	0.00142653	0	0	0	0	0	0	0.00142653	0	0	0.000475511	0.000475511	0.000951022	0	0	0	0.989539	0	0	0	0.0142653	0	0	0	0	0	0.00142653	0.000475511	0	0	0	0.00380409	0	0.948645	0.985735	0	0.992867	0	0.000475511	0	0	0.000475511	0	0.00475511	0.00713267	0	0	0
T_300	0	0.00142653	0	0	0	0	0	0	0.00142653	0	0	0.000475511	0.000475511	0.000951022	0	0	0	0.989539	0	0	0	0.0142653	0	0	0	0	0	0.00142653	0.000475511	0	0	0	0.00380409	0	0.948645	0.985735	0	0.992867	0	0.000475511	0	0	0.000475511	0	0.00475511	0.00713267	0	0	0
HG4
	204_G|T	241_C|T	445_T|C	1059_C|T	1163_A|T	1397_G|A	2480_A|G	2558_C|T	3037_C|T	3256_T|C	4002_C|T	4543_C|T	5622_C|T	6286_C|T	6312_C|A	7540_T|C	8683_C|T	8782_C|T	9526_G|T	9477_T|A	10097_G|A	11083_G|T	10319_C|T	11916_C|T	13536_C|T	13730_C|T	14202_G|T	14408_C|T	14805_C|T	15406_G|T	16647_G|T	17019_G|T	17104_C|T	17247_T|C	17747_C|T	17858_A|G	18028_G|T	18060_C|T	18555_C|T	18877_C|T	18998_C|T	19542_G|T	19718_C|T	20268_A|G	21255_G|C	21614_C|T	21637_C|T	21765_TACATG|......	22227_C|T
T_0	0	0	0	0	0	0	0	0	0	0	0	0	0	0	0	0	0	0	0	0	0	0	0	0	0	0	0	0	0	0	0	0	0	0	0	0	0	0	0	0	0	0	0	0	0	0	0	0	0
T_10	0	0	0	0	0	0	0	0	0	0	0	0	0	0	0	0	0	0	0	0	0	0	0	0	0	0	0	0	0	0	0	0	0	0	0	0	0	0	0	0	0	0	0	0	0	0	0	0	0
T_20	0	0	0	0	0	0	0	0	0	0	0	0	0	0	0	0	0	0	0	0	0	0	0	0	0	0	0	0	0	0	0	0	0	0	0	0	0	0	0	0	0	0	0	0	0	0	0	0	0
T_30	0	0	0	0	0	0	0	0	0	0	0	0	0	0	0	0	0	0	0	0	0	0	0	0	0	0	0	0	0	0	0	0	0	0	0	0	0	0	0	0	0	0	0	0	0	0	0	0	0
T_40	0	0	0	0	0	0	0	0	0	0	0	0	0	0	0	0	0	0	0	0	0	0	0	0	0	0	0	0	0	0	0	0	0	0	0	0	0	0	0	0	0	0	0	0	0	0	0	0	0
T_50	0	0	0	0	0	0	0	0	0	0	0	0	0	0	0	0	0	0	0	0	0	0	0	0	0	0	0	0	0	0	0	0	0	0	0	0	0	0	0	0	0	0	0	0	0	0	0	0	0
T_60	0	0	0	0	0	0	0	0	0	0	0	0	0	0	0	0	0	0	0	0	0	0	0	0	0	0	0	0	0	0	0	0	0	0	0	0	0	0	0	0	0	0	0	0	0	0	0	0	0
T_70	0	0	0	0	0	0	0	0	0	0	0	0	0	0	0	0	0	0.980392	0	0.980392	0	0	0	0	0	0	0	0	1	0	0	0	0	0	0	0	0	0	0	0	0	0	0	0	0	0	0	0	0
T_80	0	0.00505051	0	0	0	0	0	0	0	0	0	0	0	0	0	0	0	0.974747	0	0.984848	0	0.00505051	0	0	0	0	0	0	1	0	0	0	0	0	0	0	0	0	0	0	0	0	0	0	0	0	0	0	0.00505051
T_90	0	0.00249377	0	0	0	0	0	0	0	0	0	0	0	0	0	0	0	0.985037	0	0.990025	0	0.00997506	0	0	0	0	0	0	1	0	0	0	0.00249377	0	0	0	0	0	0	0	0	0	0	0	0	0.00249377	0	0	0.00997506
T_100	0	0.00208333	0	0	0	0	0	0	0	0	0	0	0	0	0	0	0	0.9875	0	0.989583	0	0.00833333	0	0	0	0	0	0	0.997917	0	0	0	0.00208333	0	0	0	0	0	0	0	0	0	0	0	0	0.00208333	0	0	0.00833333
T_110	0	0.00191205	0	0	0	0	0	0	0	0	0	0	0	0	0	0	0	0.988528	0	0.99044	0	0.00956023	0	0	0	0	0	0	0.998088	0	0	0	0.00191205	0	0	0	0	0	0	0	0	0	0	0	0	0.00191205	0	0	0.00764818
T_120	0	0.00179856	0	0	0	0	0	0	0	0	0	0	0	0	0	0	0	0.989209	0	0.991007	0	0.00899281	0	0	0	0	0	0	0.998201	0	0	0	0.00179856	0	0	0	0	0	0	0	0	0	0	0	0	0.00179856	0	0	0.00719424
T_130	0	0.0017762	0	0	0	0	0	0	0	0	0	0	0	0	0	0	0	0.989343	0	0.991119	0	0.0106572	0	0	0	0	0	0	0.998224	0	0	0	0.0017762	0	0	0	0	0	0	0	0	0	0	0	0	0.0017762	0	0	0.0071048
T_140	0	0.00176678	0	0	0	0	0	0	0	0	0	0	0	0	0	0	0	0.989399	0	0.991166	0	0.0106007	0	0	0	0	0	0	0.998233	0	0	0	0.00176678	0	0	0	0	0	0	0	0	0	0	0	0	0.00176678	0	0	0.00706714
T_150	0	0.00176056	0	0	0	0	0	0	0	0	0	0	0	0	0	0	0	0.989437	0	0.991197	0	0.0105634	0	0	0	0	0	0	0.996479	0	0	0	0.00176056	0	0	0	0	0	0	0	0	0	0	0	0	0.00176056	0	0	0.00704225
T_160	0	0.00175747	0	0	0	0	0	0	0	0	0	0	0	0	0	0	0	0.989455	0	0.991213	0	0.0105448	0	0	0	0	0	0	0.996485	0	0	0	0.00175747	0	0	0	0	0	0	0	0	0	0	0	0	0.00175747	0	0	0.00702988
T_170	0	0.00175439	0	0	0	0	0	0	0	0	0	0	0	0	0	0	0	0.989474	0	0.991228	0	0.0105263	0	0	0	0	0	0	0.996491	0	0	0	0.00175439	0	0	0	0	0	0	0	0	0	0	0	0	0.00175439	0	0	0.00701754
T_180	0	0.00175439	0	0	0	0	0	0	0	0	0	0	0	0	0	0	0	0.989474	0	0.991228	0	0.0105263	0	0	0	0	0	0	0.996491	0	0	0	0.00175439	0	0	0	0	0	0	0	0	0	0	0	0	0.00175439	0	0	0.00701754
T_190	0	0.00175439	0	0	0	0	0	0	0	0	0	0	0	0	0	0	0	0.989474	0	0.991228	0	0.0105263	0	0	0	0	0	0	0.996491	0	0	0	0.00175439	0	0	0	0	0	0	0	0	0	0	0	0	0.00175439	0	0	0.00701754
T_200	0	0.00175131	0	0	0	0	0	0	0	0	0	0	0	0	0	0	0	0.989492	0	0.991243	0	0.0105079	0	0	0	0	0	0	0.996497	0	0	0	0.00175131	0	0	0	0	0	0	0	0	0	0	0	0	0.00175131	0	0	0.00700525
T_210	0	0.00175131	0	0	0	0	0	0	0	0	0	0	0	0	0	0	0	0.989492	0	0.991243	0	0.0105079	0	0	0	0	0	0	0.996497	0	0	0	0.00175131	0	0	0	0	0	0	0	0	0	0	0	0	0.00175131	0	0	0.00700525
T_220	0	0.00175131	0	0	0	0	0	0	0	0	0	0	0	0	0	0	0	0.989492	0	0.991243	0	0.0105079	0	0	0	0	0	0	0.996497	0	0	0	0.00175131	0	0	0	0	0	0	0	0	0	0	0	0	0.00175131	0	0	0.00700525
T_230	0	0.00175131	0	0	0	0	0	0	0	0	0	0	0	0	0	0	0	0.989492	0	0.991243	0	0.0105079	0	0	0	0	0	0	0.996497	0	0	0	0.00175131	0	0	0	0	0	0	0	0	0	0	0	0	0.00175131	0	0	0.00700525
T_240	0	0.00175131	0	0	0	0	0	0	0	0	0	0	0	0	0	0	0	0.989492	0	0.991243	0	0.0105079	0	0	0	0	0	0	0.996497	0	0	0	0.00175131	0	0	0	0	0	0	0	0	0	0	0	0	0.00175131	0	0	0.00700525
T_250	0	0.00175131	0	0	0	0	0	0	0	0	0	0	0	0	0	0	0	0.989492	0	0.991243	0	0.0105079	0	0	0	0	0	0	0.996497	0	0	0	0.00175131	0	0	0	0	0	0	0	0	0	0	0	0	0.00175131	0	0	0.00700525
T_260	0	0.00175131	0	0	0	0	0	0	0	0	0	0	0	0	0	0	0	0.989492	0	0.991243	0	0.0105079	0	0	0	0	0	0	0.996497	0	0	0	0.00175131	0	0	0	0	0	0	0	0	0	0	0	0	0.00175131	0	0	0.00700525
T_270	0	0.00175131	0	0	0	0	0	0	0	0	0	0	0	0	0	0	0	0.989492	0	0.991243	0	0.0105079	0	0	0	0	0	0	0.996497	0	0	0	0.00175131	0	0	0	0	0	0	0	0	0	0	0	0	0.00175131	0	0	0.00700525
T_280	0	0.00175131	0	0	0	0	0	0	0	0	0	0	0	0	0	0	0	0.989492	0	0.991243	0	0.0105079	0	0	0	0	0	0	0.996497	0	0	0	0.00175131	0	0	0	0	0	0	0	0	0	0	0	0	0.00175131	0	0	0.00700525
T_290	0	0.00175131	0	0	0	0	0	0	0	0	0	0	0	0	0	0	0	0.989492	0	0.991243	0	0.0105079	0	0	0	0	0	0	0.996497	0	0	0	0.00175131	0	0	0	0	0	0	0	0	0	0	0	0	0.00175131	0	0	0.00700525
T_300	0	0.00175131	0	0	0	0	0	0	0	0	0	0	0	0	0	0	0	0.989492	0	0.991243	0	0.0105079	0	0	0	0	0	0	0.996497	0	0	0	0.00175131	0	0	0	0	0	0	0	0	0	0	0	0	0.00175131	0	0	0.00700525
HG5
	204_G|T	241_C|T	445_T|C	1059_C|T	1163_A|T	1397_G|A	2480_A|G	2558_C|T	3037_C|T	3256_T|C	4002_C|T	4543_C|T	5622_C|T	6286_C|T	6312_C|A	7540_T|C	8683_C|T	8782_C|T	9526_G|T	9477_T|A	10097_G|A	11083_G|T	10319_C|T	11916_C|T	13536_C|T	13730_C|T	14202_G|T	14408_C|T	14805_C|T	15406_G|T	16647_G|T	17019_G|T	17104_C|T	17247_T|C	17747_C|T	17858_A|G	18028_G|T	18060_C|T	18555_C|T	18877_C|T	18998_C|T	19542_G|T	19718_C|T	20268_A|G	21255_G|C	21614_C|T	21637_C|T	21765_TACATG|......	22227_C|T
T_0	0	0	0	0	0	0	0	0	0	0	0	0	0	0	0	0	0	0	0	0	0	0	0	0	0	0	0	0	0	0	0	0	0	0	0	0	0	0	0	0	0	0	0	0	0	0	0	0	0
T_10	0	0	0	0	0	0	0	0	0	0	0	0	0	0	0	0	0	0	0	0	0	0	0	0	0	0	0	0	0	0	0	0	0	0	0	0	0	0	0	0	0	0	0	0	0	0	0	0	0
T_20	0	0	0	0	0	0	0	0	0	0	0	0	0	0	0	0	0	0	0	0	0	0	0	0	0	0	0	0	0	0	0	0	0	0	0	0	0	0	0	0	0	0	0	0	0	0	0	0	0
T_30	0	0	0	0	0	0	0	0	0	0	0	0	0	0	0	0	0	0	0	0	0	0	0	0	0	0	0	0	0	0	0	0	0	0	0	0	0	0	0	0	0	0	0	0	0	0	0	0	0
T_40	0	0.5	0	0	0	0	0	0	0.9375	0	0	0	0	0	0	0	0	0	0	0	0	0	0	0	0	0	0	0	0	0	0	0	0	0	0	0	0	0	0	0	0	0	0	0	0	0	0	0	0
T_50	0	0.636364	0	0	0	0	0	0	0.909091	0	0	0	0	0	0	0	0	0	0	0	0	0	0	0	0	0	0	0	0	0	0	0	0	0	0	0	0	0	0	0	0	0	0	0	0	0	0	0	0
T_60	0	0.795455	0	0	0	0	0	0	0.954545	0	0	0	0	0	0	0	0	0	0	0	0	0.0227273	0	0	0	0	0	0.477273	0	0	0	0	0	0	0	0	0	0	0	0	0	0	0	0	0	0	0	0	0
T_70	0	0.981516	0	0	0	0	0	0	0.992606	0	0	0	0	0	0	0	0	0.0110906	0	0	0	0.00739372	0	0	0	0	0	0.957486	0	0	0	0	0	0	0	0	0	0	0	0	0	0	0	0	0	0	0	0	0
T_80	0.000501253	0.991479	0	0.000501253	0	0	0	0	0.994486	0	0	0	0	0.000501253	0	0	0	0.00300752	0.000501253	0	0	0.00451128	0	0.000501253	0	0.000501253	0	0.984962	0	0	0	0	0	0	0	0	0	0.000501253	0	0	0	0	0.000501253	0	0	0.000501253	0	0	0
T_90	0.000386324	0.994785	0	0.000386324	0	0	0	0	0.994591	0.000193162	0	0	0	0.000579486	0.000193162	0	0	0.00115897	0.000193162	0	0	0.00734016	0	0.000386324	0.000193162	0.00115897	0	0.988603	0.000193162	0	0	0	0	0	0	0	0	0.000386324	0	0	0	0.000579486	0.000579486	0.000386324	0	0.000386324	0	0	0
T_100	0.000234494	0.996014	0	0.000234494	0	0	0	0	0.995896	0.000117247	0.000117247	0	0	0.000820729	0.000234494	0	0	0.000703482	0.000117247	0	0.000117247	0.0154766	0	0.000234494	0.000117247	0.00234494	0	0.991793	0.000117247	0	0	0	0.000117247	0	0.000234494	0	0	0.000703482	0.000117247	0.000234494	0	0.00117247	0.000820729	0.000234494	0	0.00164146	0	0.000117247	0.000117247
T_110	0.000177384	0.996186	0	0.000177384	8.86918e-05	0	0	0	0.996098	8.86918e-05	8.86918e-05	8.86918e-05	0.000177384	0.00115299	0.00097561	0	0	0.000709534	8.86918e-05	0	0.000177384	0.0150776	0	0.000266075	0.000266075	0.00283814	0	0.993259	0.000798226	0	8.86918e-05	0	0.000177384	0	0.000177384	0	0	0.000798226	0.000354767	0.000620843	0	0.00141907	0.000886918	0.000177384	0	0.00239468	0	8.86918e-05	0.000620843
T_120	0.000218659	0.996501	0	0.000291545	0.000291545	0	0	0	0.995845	7.28863e-05	7.28863e-05	0.000218659	0.000145773	0.000947522	0.000947522	0	0	0.00058309	0.000145773	0	0.000218659	0.0153061	7.28863e-05	0.000437318	0.000947522	0.00357143	0	0.99395	0.00167638	7.28863e-05	0.000218659	7.28863e-05	0.000145773	7.28863e-05	0.000145773	0	0.000218659	0.000728863	0.000728863	0.000510204	0	0.00167638	0.000874636	0.000145773	7.28863e-05	0.00284257	0.000145773	7.28863e-05	0.000655977
T_130	0.000193237	0.996522	0	0.000257649	0.00109501	0	0	0	0.996071	6.44122e-05	6.44122e-05	0.000386473	0.000128824	0.000901771	0.00186795	0	0.000193237	0.00057971	0.000128824	0	0.000193237	0.0156522	6.44122e-05	0.000386473	0.000966184	0.0041868	0	0.994074	0.00186795	0.000128824	0.000257649	6.44122e-05	0.000128824	6.44122e-05	0.000128824	0	0.000257649	0.000772947	0.000772947	0.000644122	0	0.00154589	0.000901771	0.000128824	0.000515298	0.00283414	0.000257649	0.000128824	0.00057971
T_140	0.000175449	0.996433	0	0.000233932	0.00198842	0	0	5.8483e-05	0.996082	5.8483e-05	5.8483e-05	0.000409381	0.000116966	0.000818761	0.00210539	0	0.000233932	0.000526347	0.000175449	0	0.000350898	0.0152056	5.8483e-05	0.000350898	0.00116966	0.00403532	0	0.994035	0.00175449	0.000175449	0.000409381	5.8483e-05	0.000116966	5.8483e-05	0.000175449	0	0.000233932	0.000877244	0.000701795	0.000643312	5.8483e-05	0.00163752	0.00111118	0.000116966	0.00111118	0.00292415	0.000233932	0.000116966	0.000526347
T_150	0.000164177	0.996388	0	0.000218902	0.00372134	0	0	5.47256e-05	0.996169	5.47256e-05	0.000109451	0.000547256	0.000109451	0.000766158	0.00229847	0	0.000437804	0.00049253	0.000164177	0	0.000383079	0.0155968	5.47256e-05	0.000328353	0.00142286	0.00399497	0	0.994254	0.00164177	0.000164177	0.000437804	5.47256e-05	0.000109451	5.47256e-05	0.000273628	0	0.000273628	0.00103979	0.000711432	0.000601981	5.47256e-05	0.00175122	0.00131341	0.000109451	0.00147759	0.00311936	0.000218902	0.000109451	0.000656707
T_160	0.00020453	0.995551	0	0.000306796	0.00516439	0	0	5.11326e-05	0.996267	5.11326e-05	0.000153398	0.000511326	0.000102265	0.000715856	0.00265889	0	0.00143171	0.000460193	0.000153398	0	0.000409061	0.0163624	5.11326e-05	0.000357928	0.00158511	0.00378381	5.11326e-05	0.99412	0.00158511	0.000357928	0.000460193	0.000153398	0.000102265	5.11326e-05	0.000306796	5.11326e-05	0.000255663	0.000971519	0.000715856	0.000562458	5.11326e-05	0.00168738	0.00127831	0.000102265	0.0020453	0.00306796	0.00020453	0.000102265	0.000715856
T_170	0.000320351	0.995332	0	0.000503409	0.00572056	0	0	4.57645e-05	0.996385	0.000137293	0.000274587	0.000457645	9.1529e-05	0.000640703	0.00274587	0	0.0020594	0.000549174	0.000137293	0	0.000366116	0.0173447	4.57645e-05	0.000320351	0.00155599	0.00388998	9.1529e-05	0.994371	0.00146446	0.000320351	0.00041188	0.000183058	9.1529e-05	4.57645e-05	0.00041188	4.57645e-05	0.000228822	0.000869525	0.000640703	0.000503409	4.57645e-05	0.00169329	0.00128141	9.1529e-05	0.00183058	0.00274587	0.000183058	9.1529e-05	0.000686467
T_180	0.00041295	0.995375	0	0.00066072	0.00751569	0	0	4.1295e-05	0.99649	0.000123885	0.000289065	0.00041295	8.259e-05	0.00057813	0.00293195	0	0.00214734	0.00049554	0.00024777	0	0.00041295	0.0178394	4.1295e-05	0.00041295	0.00144533	0.00363396	0.00024777	0.99459	0.00132144	0.00049554	0.000371655	0.000206475	8.259e-05	4.1295e-05	0.00074331	4.1295e-05	0.000206475	0.00090849	0.000619425	0.000454245	4.1295e-05	0.00161051	0.00128015	8.259e-05	0.00173439	0.00260159	0.00016518	8.259e-05	0.000702015
T_190	0.000386742	0.995514	0	0.000618788	0.00846966	0	0	3.86742e-05	0.996635	0.000116023	0.000309394	0.000541439	7.73485e-05	0.000541439	0.00286189	0	0.00204974	0.000464091	0.000232045	0	0.000425417	0.0181382	3.86742e-05	0.000464091	0.0013536	0.0037514	0.00027072	0.994895	0.00123758	0.000464091	0.000348068	0.000193371	0.000116023	3.86742e-05	0.000696136	3.86742e-05	0.000232045	0.00123758	0.000657462	0.000502765	3.86742e-05	0.00154697	0.00220443	0.000116023	0.00162432	0.00251383	0.000154697	7.73485e-05	0.000657462
T_200	0.000375206	0.99561	0	0.000675371	0.0106559	0	0	3.75206e-05	0.996736	0.000112562	0.000300165	0.000525289	7.50413e-05	0.00056281	0.00277653	0	0.00198859	0.000450248	0.000262644	0	0.000412727	0.0188729	3.75206e-05	0.000525289	0.00135074	0.00393967	0.000300165	0.995047	0.0012757	0.000450248	0.000375206	0.000187603	0.000112562	3.75206e-05	0.000675371	3.75206e-05	0.000225124	0.00120066	0.000637851	0.000487768	3.75206e-05	0.00150083	0.00390215	0.000150083	0.00168843	0.00243884	0.000150083	7.50413e-05	0.000637851
T_210	0.000394959	0.995727	0	0.000718107	0.0124233	0	0	3.59054e-05	0.996804	0.000107716	0.000287243	0.000502675	7.18107e-05	0.00053858	0.002657	0	0.00193889	0.00046677	0.000251337	0	0.000682202	0.020502	7.18107e-05	0.00053858	0.0013644	0.00384187	0.000287243	0.995189	0.00125669	0.00046677	0.000359054	0.000215432	0.000107716	3.59054e-05	0.000646296	3.59054e-05	0.000215432	0.00140031	0.000682202	0.000502675	3.59054e-05	0.00143621	0.00527809	0.000143621	0.00168755	0.00236975	0.000179527	7.18107e-05	0.000610391
T_220	0.000417784	0.995787	0	0.000696306	0.0124987	0	0	3.48153e-05	0.996867	0.000104446	0.000278522	0.00052223	0.000139261	0.00052223	0.00257633	0	0.00188003	0.000452599	0.000278522	0	0.000731121	0.0218292	6.96306e-05	0.000557045	0.00146224	0.00372524	0.000278522	0.995335	0.00125335	0.000487414	0.000348153	0.000243707	0.000104446	3.48153e-05	0.000626675	6.96306e-05	0.000208892	0.00139261	0.000731121	0.00052223	3.48153e-05	0.00139261	0.00616231	0.000174077	0.00167113	0.00229781	0.000174077	6.96306e-05	0.000626675
T_230	0.000435949	0.995607	3.35345e-05	0.000771294	0.0123407	0	0	3.35345e-05	0.996613	0.000100604	0.000268276	0.000570087	0.000134138	0.000536553	0.00251509	0	0.00181087	0.000570087	0.000268276	0	0.00073776	0.0219987	6.70691e-05	0.000603622	0.00144199	0.00365526	0.000268276	0.995372	0.00127431	0.000469484	0.000335345	0.000268276	0.000201207	3.35345e-05	0.000603622	6.70691e-05	0.000201207	0.00137492	0.000704225	0.000570087	3.35345e-05	0.00134138	0.00647217	0.000201207	0.00171026	0.00241449	0.000167673	6.70691e-05	0.000670691
T_240	0.00042063	0.995697	3.23562e-05	0.000744192	0.0122306	0	0	3.23562e-05	0.996667	9.70685e-05	0.000258849	0.000711836	0.000161781	0.000550055	0.00242671	0	0.00177959	0.000550055	0.000258849	0	0.000711836	0.0229729	6.47124e-05	0.000614767	0.00139132	0.00355918	0.000258849	0.995535	0.00226493	0.000452986	0.000323562	0.000323562	0.000194137	3.23562e-05	0.000582411	6.47124e-05	0.000194137	0.0013266	0.00067948	0.000582411	3.23562e-05	0.00145603	0.00740956	0.000194137	0.00168252	0.00252378	0.000194137	6.47124e-05	0.000647124
T_250	0.000595145	0.995803	3.13234e-05	0.000720439	0.0124354	0	0	3.13234e-05	0.996774	9.39702e-05	0.000313234	0.000689115	0.00018794	0.000532498	0.00234926	0	0.00172279	0.000532498	0.000250587	0	0.000689115	0.0238371	9.39702e-05	0.000595145	0.00140955	0.00344558	0.000250587	0.995646	0.00228661	0.000438528	0.000313234	0.000689115	0.00018794	3.13234e-05	0.000563821	6.26468e-05	0.000219264	0.00128426	0.000657792	0.000595145	3.13234e-05	0.00140955	0.00848865	0.00018794	0.00166014	0.00275646	0.00018794	6.26468e-05	0.000626468
T_260	0.00063274	0.995721	3.01305e-05	0.000693001	0.012233	0	0	3.01305e-05	0.996686	9.03914e-05	0.000361566	0.00066287	0.000241044	0.000512218	0.00225978	0	0.00165718	0.000542348	0.000241044	0	0.00066287	0.0235018	9.03914e-05	0.000723131	0.001386	0.00331435	0.000241044	0.995661	0.00235018	0.000482087	0.000301305	0.000843653	0.000180783	3.01305e-05	0.000542348	6.02609e-05	0.000210913	0.00123535	0.000693001	0.000572479	3.01305e-05	0.00135587	0.00846666	0.000180783	0.00159691	0.00292266	0.000180783	6.02609e-05	0.00063274
T_270	0.000613766	0.995791	2.92269e-05	0.00067222	0.0119246	0	0	2.92269e-05	0.996756	8.76808e-05	0.000409177	0.000701447	0.000292269	0.000526085	0.00219202	0	0.00160748	0.000526085	0.000233816	0	0.000642993	0.0235277	8.76808e-05	0.000701447	0.00137367	0.00321496	0.000233816	0.995791	0.0022797	0.000526085	0.000292269	0.000818355	0.000233816	2.92269e-05	0.000526085	5.84539e-05	0.000233816	0.00122753	0.000730674	0.000555312	2.92269e-05	0.00134444	0.00844659	0.000233816	0.00154903	0.00289347	0.000175362	0.000116908	0.000613766
T_280	0.000591316	0.995945	2.81579e-05	0.000647632	0.0115166	0	0	2.81579e-05	0.996874	8.44737e-05	0.000422369	0.000703948	0.000337895	0.000506842	0.00211184	0	0.00154869	0.000506842	0.000225263	0	0.000619474	0.023174	0.000112632	0.000732106	0.00137974	0.00309737	0.000281579	0.995945	0.00222447	0.000535	0.000281579	0.000816579	0.000253421	2.81579e-05	0.000506842	5.63158e-05	0.000225263	0.00123895	0.000732106	0.000619474	2.81579e-05	0.00129526	0.00841921	0.000225263	0.00149237	0.00278763	0.000168947	0.000168947	0.000591316
T_290	0.000579854	0.996024	2.76121e-05	0.000635078	0.0115695	0	0	2.76121e-05	0.996935	8.28363e-05	0.000414182	0.000690303	0.000441794	0.000579854	0.00207091	0	0.00151867	0.000497018	0.000220897	0	0.000607466	0.0230009	0.000110448	0.000717915	0.00149105	0.00303733	0.000276121	0.995969	0.00218136	0.00052463	0.000303733	0.000828363	0.000248509	2.76121e-05	0.000497018	5.52242e-05	0.000220897	0.00129777	0.000717915	0.000607466	2.76121e-05	0.00132538	0.00875304	0.000220897	0.00154628	0.0027336	0.000165673	0.000193285	0.000579854
T_300	0.000577748	0.996038	2.75118e-05	0.000632772	0.01161	0	0	2.75118e-05	0.996946	8.25355e-05	0.000467701	0.000687796	0.000495213	0.00060526	0.00206339	0	0.00151315	0.000495213	0.000220095	0	0.00060526	0.0229449	0.000110047	0.000715308	0.00148564	0.0030263	0.000275118	0.995983	0.00217343	0.000522725	0.00030263	0.000825355	0.000247606	2.75118e-05	0.000495213	5.50237e-05	0.000220095	0.00129306	0.000715308	0.00060526	2.75118e-05	0.00132057	0.00880379	0.000220095	0.00154066	0.00275118	0.000165071	0.000247606	0.000577748
HG6
	204_G|T	241_C|T	445_T|C	1059_C|T	1163_A|T	1397_G|A	2480_A|G	2558_C|T	3037_C|T	3256_T|C	4002_C|T	4543_C|T	5622_C|T	6286_C|T	6312_C|A	7540_T|C	8683_C|T	8782_C|T	9526_G|T	9477_T|A	10097_G|A	11083_G|T	10319_C|T	11916_C|T	13536_C|T	13730_C|T	14202_G|T	14408_C|T	14805_C|T	15406_G|T	16647_G|T	17019_G|T	17104_C|T	17247_T|C	17747_C|T	17858_A|G	18028_G|T	18060_C|T	18555_C|T	18877_C|T	18998_C|T	19542_G|T	19718_C|T	20268_A|G	21255_G|C	21614_C|T	21637_C|T	21765_TACATG|......	22227_C|T
T_0	0	0	0	0	0	0	0	0	0	0	0	0	0	0	0	0	0	0	0	0	0	0	0	0	0	0	0	0	0	0	0	0	0	0	0	0	0	0	0	0	0	0	0	0	0	0	0	0	0
T_10	0	0	0	0	0	0	0	0	0	0	0	0	0	0	0	0	0	0	0	0	0	0	0	0	0	0	0	0	0	0	0	0	0	0	0	0	0	0	0	0	0	0	0	0	0	0	0	0	0
T_20	0	0	0	0	0	0	0	0	0	0	0	0	0	0	0	0	0	0	0	0	0	0	0	0	0	0	0	0	0	0	0	0	0	0	0	0	0	0	0	0	0	0	0	0	0	0	0	0	0
T_30	0	0	0	0	0	0	0	0	0	0	0	0	0	0	0	0	0	0	0	0	0	0	0	0	0	0	0	0	0	0	0	0	0	0	0	0	0	0	0	0	0	0	0	0	0	0	0	0	0
T_40	0	0	0	0	0	0	0	0	0	0	0	0	0	0	0	0	0	0	0	0	0	0	0	0	0	0	0	0	0	0	0	0	0	0	0	0	0	0	0	0	0	0	0	0	0	0	0	0	0
T_50	0	0	0	0	0	0	0	0	0	0	0	0	0	0	0	0	0	0	0	0	0	0	0	0	0	0	0	0	0	0	0	0	0	0	0	0	0	0	0	0	0	0	0	0	0	0	0	0	0
T_60	0	0	0	0	0	0	0	0	0	0	0	0	0	0	0	0	0	0	0	0	0	0	0	0	0	0	0	0	0	0	0	0	0	0	0	0	0	0	0	0	0	0	0	0	0	0	0	0	0
T_70	0	0	0	0	0	0	0	0	0	0	0	0	0	0	0	0	0	0	0	0	0	0	0	0	0	0	0	0	0	0	0	0	0	0	0	0	0	0	0	0	0	0	0	0	0	0	0	0	0
T_80	0	1	0	0	0	0	0	0	1	0	0.763158	0	0	0	0	0	0	0	0	0	1	0	0	0	0.763158	0	0	1	0	0	0	0	0	0	0	0	0	0	0	0	0	0	0	0	0	0	0	0	0
T_90	0	1	0	0	0	0	0	0	1	0	0.335106	0	0	0	0	0	0	0	0	0	0.989362	0.0212766	0	0	0.335106	0	0	1	0	0	0	0	0	0	0	0	0	0	0	0	0	0	0.0212766	0	0	0	0	0	0
T_100	0	1	0	0	0	0	0	0	1	0	0.376045	0	0	0	0	0	0	0	0	0	0.994429	0.0306407	0	0	0.376045	0	0	0.994429	0	0	0	0	0	0	0.00278552	0	0	0	0	0	0	0	0.0194986	0	0	0	0	0	0
T_110	0	1	0	0	0	0	0	0	1	0	0.36255	0	0	0	0	0	0	0	0	0	0.996016	0.0219124	0	0	0.360558	0	0	0.996016	0	0	0	0	0	0	0.00199203	0	0	0	0	0	0	0	0.0159363	0	0	0	0	0	0
T_120	0	1	0	0	0	0	0	0	0.998505	0	0.321375	0	0	0	0	0	0	0	0	0	0.99701	0.0209268	0	0	0.31988	0	0	0.99701	0	0	0	0	0	0	0.00149477	0	0	0.00149477	0	0	0	0	0.0134529	0	0	0	0	0	0
T_130	0	0.998822	0	0	0	0	0	0	0.998822	0	0.328622	0	0	0	0	0	0	0	0.00117786	0	0.997644	0.0259128	0	0	0.327444	0	0	0.997644	0	0	0	0	0	0	0.00117786	0	0	0.00117786	0	0	0	0	0.0141343	0	0	0	0	0	0
T_140	0	0.998148	0	0	0	0	0	0	0.999074	0	0.311111	0	0	0	0	0	0	0	0.000925926	0	0.998148	0.0231481	0	0	0.310185	0	0	0.998148	0	0	0	0	0	0	0.000925926	0	0.000925926	0.000925926	0	0	0	0	0.0111111	0	0	0	0	0	0
T_150	0	0.998379	0	0	0	0	0	0	0.99919	0	0.293355	0	0	0	0	0	0	0	0.000810373	0	0.997569	0.0243112	0	0	0.292545	0	0	0.998379	0	0	0	0	0	0	0.000810373	0	0.000810373	0.000810373	0	0	0	0	0.00972447	0	0	0.00162075	0	0	0
T_160	0	0.997698	0	0	0	0	0	0	0.999233	0	0.294705	0	0	0	0	0	0	0	0.00076746	0	0.99693	0.0268611	0	0	0.29317	0	0	0.99693	0	0	0	0	0	0	0.00076746	0	0.00076746	0.00076746	0	0	0	0	0.00920952	0	0	0.0038373	0	0	0
T_170	0	0.997969	0	0	0	0	0	0	0.999323	0	0.320244	0	0	0	0	0	0.000677048	0	0.000677048	0	0.997292	0.0345295	0	0	0.319567	0	0	0.997292	0	0	0	0	0	0	0.000677048	0	0.000677048	0.000677048	0	0	0	0	0.00812458	0	0	0.0101557	0	0	0.000677048
T_180	0	0.998252	0	0	0	0	0	0	0.999417	0	0.367716	0	0	0	0	0	0.0011655	0	0.000582751	0	0.997086	0.0413753	0.000582751	0	0.367133	0	0	0.997669	0	0	0	0	0	0	0.000582751	0	0.000582751	0.000582751	0	0	0	0	0.00699301	0	0	0.00990676	0	0	0.000582751
T_190	0	0.998418	0	0	0	0	0	0	0.999473	0	0.39346	0	0	0	0	0	0.00105485	0	0.000527426	0	0.988397	0.0400844	0.000527426	0	0.392932	0.00632911	0	0.99789	0	0	0	0	0	0	0.000527426	0	0.000527426	0.000527426	0	0	0	0	0.00632911	0	0	0.0116034	0	0	0.000527426
T_200	0.00201918	0.998486	0	0	0	0	0	0	0.999495	0	0.411408	0	0	0	0	0	0.00100959	0	0.000504796	0	0.979808	0.0408884	0.000504796	0	0.410904	0.00706714	0	0.997981	0	0	0.000504796	0	0	0	0.000504796	0	0.000504796	0.000504796	0	0	0	0	0.00605755	0	0	0.0116103	0	0	0.00100959
T_210	0.002731	0.998635	0	0	0	0	0	0	0.999545	0.000455166	0.428311	0	0	0	0	0	0.000910332	0	0.000455166	0	0.979062	0.0573509	0.000455166	0	0.428311	0.00910332	0	0.998179	0	0	0.000455166	0	0	0	0.000455166	0	0.000455166	0.000455166	0	0	0	0	0.00546199	0	0	0.0113792	0	0	0.000910332
T_220	0.00436491	0.998691	0	0	0	0	0	0	0.999564	0.000436491	0.432562	0	0	0	0	0	0.000872981	0	0.000436491	0	0.979921	0.0584897	0.000436491	0	0.432562	0.00872981	0	0.998254	0	0	0.000436491	0	0	0	0.000436491	0	0.000436491	0.000436491	0	0	0	0	0.00523789	0	0	0.0109123	0	0.000436491	0.000872981
T_230	0.00732899	0.998779	0	0	0	0	0	0	0.999593	0.000407166	0.441775	0	0	0	0	0	0.000814332	0	0.000407166	0	0.98127	0.0618893	0.000407166	0	0.441368	0.0109935	0	0.998371	0	0	0.000407166	0	0	0	0.000407166	0	0.000407166	0.000407166	0	0	0	0	0.00488599	0	0	0.0105863	0	0.000407166	0.000814332
T_240	0.00781555	0.998828	0	0	0	0	0	0	0.999609	0.000390778	0.456038	0	0	0	0	0	0.000781555	0	0.000390778	0	0.982024	0.0593982	0.000390778	0	0.455256	0.0121141	0	0.998437	0	0	0.000390778	0	0	0	0.000390778	0	0.000390778	0.000390778	0	0	0	0	0.00468933	0	0	0.0101602	0	0.000781555	0.000781555
T_250	0.00986842	0.998904	0	0.000365497	0	0	0	0	0.999635	0.000365497	0.489035	0	0	0	0	0	0.000730994	0	0.000365497	0	0.982091	0.058114	0.000365497	0	0.48867	0.0120614	0	0.998538	0	0	0.000365497	0	0	0	0.000365497	0	0.000365497	0.000365497	0	0	0	0	0.00438596	0	0	0.00950292	0	0.000730994	0.000730994
T_260	0.0156631	0.998956	0	0.000348068	0	0	0	0	0.999652	0.000348068	0.510268	0	0	0	0	0	0.000696136	0	0.000348068	0	0.980508	0.0584755	0.000348068	0	0.50992	0.0118343	0.000348068	0.998608	0	0	0.000348068	0	0	0	0.000348068	0	0.000348068	0.000348068	0	0	0	0	0.00417682	0	0	0.00904977	0	0.000696136	0.000696136
T_270	0.0172123	0.998988	0	0.000337496	0	0	0	0	0.999663	0.000337496	0.518394	0	0	0	0	0	0.000674992	0	0.000337496	0	0.9811	0.0573743	0.000337496	0	0.518056	0.0114749	0.000337496	0.99865	0	0	0.000337496	0	0	0	0.000674992	0	0.000337496	0.000337496	0	0	0	0	0.00404995	0	0	0.00877489	0	0.000674992	0.000674992
T_280	0.0184514	0.999012	0	0.000329489	0	0	0	0	0.999671	0.000329489	0.527512	0	0	0	0	0	0.000658979	0	0.000329489	0	0.980231	0.0583196	0.000329489	0	0.527183	0.0112026	0.000329489	0.998682	0	0	0.000329489	0	0	0	0.000658979	0	0.000329489	0.000329489	0	0	0	0	0.00395387	0	0	0.00856672	0	0.000658979	0.000658979
T_290	0.017966	0.999038	0	0.000320821	0	0	0	0	0.999679	0.000320821	0.537697	0	0	0	0	0	0.000641643	0	0.000320821	0	0.979147	0.0590311	0.000320821	0	0.537376	0.0109079	0.000320821	0.998717	0	0	0.000320821	0	0	0	0.000641643	0	0.000320821	0.000320821	0	0	0	0	0.00384986	0	0	0.00834135	0	0.000641643	0.000641643
T_300	0.01792	0.99904	0	0.00032	0	0	0	0	0.99968	0.00032	0.53888	0	0	0	0	0	0.00064	0	0.00032	0	0.97824	0.05888	0.00032	0	0.53856	0.01088	0.00032	0.99872	0	0	0.00032	0	0	0	0.00064	0	0.00032	0.00032	0	0	0	0	0.00384	0	0	0.00832	0	0.00064	0.00064
HG7
	204_G|T	241_C|T	445_T|C	1059_C|T	1163_A|T	1397_G|A	2480_A|G	2558_C|T	3037_C|T	3256_T|C	4002_C|T	4543_C|T	5622_C|T	6286_C|T	6312_C|A	7540_T|C	8683_C|T	8782_C|T	9526_G|T	9477_T|A	10097_G|A	11083_G|T	10319_C|T	11916_C|T	13536_C|T	13730_C|T	14202_G|T	14408_C|T	14805_C|T	15406_G|T	16647_G|T	17019_G|T	17104_C|T	17247_T|C	17747_C|T	17858_A|G	18028_G|T	18060_C|T	18555_C|T	18877_C|T	18998_C|T	19542_G|T	19718_C|T	20268_A|G	21255_G|C	21614_C|T	21637_C|T	21765_TACATG|......	22227_C|T
T_0	0	0	0	0	0	0	0	0	0	0	0	0	0	0	0	0	0	0	0	0	0	0	0	0	0	0	0	0	0	0	0	0	0	0	0	0	0	0	0	0	0	0	0	0	0	0	0	0	0
T_10	0	0	0	0	0	0	0	0	0	0	0	0	0	0	0	0	0	0	0	0	0	0	0	0	0	0	0	0	0	0	0	0	0	0	0	0	0	0	0	0	0	0	0	0	0	0	0	0	0
T_20	0	0	0	0	0	0	0	0	0	0	0	0	0	0	0	0	0	0	0	0	0	0	0	0	0	0	0	0	0	0	0	0	0	0	0	0	0	0	0	0	0	0	0	0	0	0	0	0	0
T_30	0	0	0	0	0	0	0	0	0	0	0	0	0	0	0	0	0	0	0	0	0	0	0	0	0	0	0	0	0	0	0	0	0	0	0	0	0	0	0	0	0	0	0	0	0	0	0	0	0
T_40	0	0	0	0	0	0	0	0	0	0	0	0	0	0	0	0	0	0	0	0	0	0	0	0	0	0	0	0	0	0	0	0	0	0	0	0	0	0	0	0	0	0	0	0	0	0	0	0	0
T_50	0	0	0	0	0	0	0	0	0	0	0	0	0	0	0	0	0	0	0	0	0	0	0	0	0	0	0	0	0	0	0	0	0	0	0	0	0	0	0	0	0	0	0	0	0	0	0	0	0
T_60	0	0	0	0	0	0	0	0	0	0	0	0	0	0	0	0	0	0	0	0	0	0	0	0	0	0	0	0	0	0	0	0	0	0	0	0	0	0	0	0	0	0	0	0	0	0	0	0	0
T_70	0	1	0	0.758621	0	0	0	0	1	0	0	0	0	0	0	0	0	0	0	0	0	0	0	0	0	0	0	1	0.0114943	0	0	0	0	0	0	0	0	0	0	0	0	0	0	0	0	0	0	0	0
T_80	0.000777605	0.998445	0	0.870918	0	0	0	0	0.992224	0	0	0.00155521	0	0	0	0	0	0	0	0	0	0.00933126	0	0	0	0	0	0.997667	0.000777605	0	0.000777605	0	0.000777605	0	0	0	0	0.000777605	0	0	0	0	0	0	0	0	0	0	0
T_90	0.00164551	0.996944	0	0.888575	0	0	0	0	0.994358	0	0	0.000705219	0	0.000235073	0	0	0.000235073	0.000470146	0	0	0	0.0155148	0	0	0	0	0	0.996239	0.000235073	0	0.000235073	0.000235073	0.000470146	0	0	0	0	0.000705219	0	0	0	0.000235073	0	0	0	0	0	0	0.000235073
T_100	0.00102504	0.997364	0	0.877581	0	0.000146434	0	0	0.995314	0	0	0.000439303	0.000292869	0.000146434	0	0	0.000292869	0.000292869	0	0	0	0.0159613	0	0	0.000439303	0.000878606	0	0.996486	0.000146434	0	0.000292869	0.000146434	0.000732172	0	0	0	0	0.00161078	0.000146434	0	0	0.000146434	0.000146434	0.000146434	0	0	0	0	0.000146434
T_110	0.000851685	0.997445	0	0.872247	0	0.000121669	0	0	0.995985	0	0	0.000365008	0.000243339	0.000121669	0	0	0.000243339	0.000243339	0	0	0	0.0178854	0	0	0.000730016	0.0015817	0	0.995255	0.000851685	0	0.000486677	0.000121669	0.000608347	0	0.000121669	0	0	0.00133836	0.000365008	0	0	0.000121669	0.000365008	0.000121669	0	0	0	0	0.000121669
T_120	0.000764944	0.997268	0	0.875314	0	0.000109278	0	0.000218555	0.996285	0	0	0.000327833	0.000327833	0.000109278	0	0	0.000218555	0.000327833	0	0	0	0.0186865	0	0	0.000764944	0.00174844	0	0.994864	0.000764944	0	0.000546388	0.000218555	0.000546388	0	0.000109278	0	0	0.00120205	0.000327833	0	0	0.000109278	0.000327833	0.000218555	0.000327833	0.000109278	0	0	0.000218555
T_130	0.000806045	0.997481	0	0.877582	0	0.000100756	0	0.000302267	0.996574	0	0.000100756	0.000403023	0.000403023	0.000201511	0	0	0.000201511	0.000302267	0	0	0	0.0211587	0	0	0.00070529	0.00241814	0	0.994055	0.00070529	0	0.000604534	0.000201511	0.000503778	0	0.000100756	0	0	0.00130982	0.000604534	0	0	0.000100756	0.000302267	0.000201511	0.000302267	0.000100756	0	0	0.000604534
T_140	0.000860338	0.997515	0	0.877832	0	9.55932e-05	0	0.000286779	0.99675	0	9.55932e-05	0.000382373	0.000382373	0.000191186	0	0	0.000191186	0.000382373	9.55932e-05	0	0	0.0222732	0	0	0.000669152	0.00238983	0	0.994169	0.000669152	0	0.000573559	0.000191186	0.000477966	0	9.55932e-05	0	0	0.0013383	0.000764745	0	0	9.55932e-05	0.000382373	0.000191186	0.000286779	9.55932e-05	0	0	0.000573559
T_150	0.000821318	0.997445	0	0.870871	0	9.12575e-05	0	0.000273773	0.996897	0	0.000273773	0.00036503	0.00036503	0.000182515	0	0	0.000182515	0.00036503	9.12575e-05	0	0	0.023727	0	0	0.000638803	0.0023727	0	0.993064	0.000638803	0	0.000638803	0.000182515	0.000547545	0	9.12575e-05	0	0	0.00127761	0.000821318	0	0	0.000182515	0.00036503	0.000273773	0.000273773	9.12575e-05	0	0	0.00073006
T_160	0.000788851	0.996757	0	0.870103	0	8.76501e-05	0	0.00026295	0.996757	0	0.0003506	0.0003506	0.0003506	0.0001753	0	0	0.0001753	0.0003506	8.76501e-05	0	0	0.0290998	0	0	0.000613551	0.00236655	0	0.992462	0.000613551	0	0.000613551	0.0001753	0.000525901	0	8.76501e-05	8.76501e-05	0	0.0012271	0.00131475	8.76501e-05	0	0.00026295	0.000438251	0.00026295	0.00026295	8.76501e-05	0	0	0.000701201
T_170	0.000766349	0.996764	0	0.869976	0	8.51499e-05	0	0.00025545	0.996764	0	0.000340599	0.000340599	0.000340599	0.0001703	0	0	0.0001703	0.000340599	8.51499e-05	0	0	0.0315906	0	0	0.000596049	0.00229905	0	0.992677	0.000596049	0	0.000596049	0.0001703	0.000510899	0	8.51499e-05	8.51499e-05	0	0.0011921	0.0013624	8.51499e-05	0	0.00025545	0.000425749	0.00025545	0.00025545	8.51499e-05	0	0	0.000681199
T_180	0.000734634	0.996817	0	0.870215	0	8.1626e-05	0	0.000244878	0.996898	0	0.000326504	0.000326504	0.000326504	0.000163252	0	0	0.000326504	0.000326504	8.1626e-05	0	0	0.0341197	0	0	0.000571382	0.0022039	0	0.992817	0.000571382	0	0.000571382	0.00040813	0.000489756	0	8.1626e-05	8.1626e-05	0	0.00114276	0.00130602	8.1626e-05	0	0.000244878	0.000489756	0.000244878	0.000244878	8.1626e-05	0	0	0.000653008
T_190	0.000861326	0.996946	0	0.872289	0	7.83024e-05	0	0.000234907	0.997025	0.000156605	0.00031321	0.00031321	0.00031321	0.000234907	0	0	0.00031321	0.00031321	7.83024e-05	0	0	0.0344531	0	0	0.000548117	0.00211416	0	0.993109	0.000548117	0	0.000548117	0.000704722	0.000548117	0	0.000156605	7.83024e-05	0	0.00117454	0.00133114	7.83024e-05	0	0.000234907	0.000469814	0.000234907	0.000234907	7.83024e-05	0	7.83024e-05	0.000704722
T_200	0.000847392	0.996996	0	0.871813	0	7.70357e-05	0	0.000231107	0.997073	0.000154071	0.000308143	0.000308143	0.000308143	0.000231107	0	0	0.000308143	0.000308143	7.70357e-05	0	0	0.0355134	0	0	0.00053925	0.00207996	0	0.993067	0.00053925	7.70357e-05	0.00053925	0.000693321	0.00053925	0	0.000154071	7.70357e-05	0	0.00123257	0.00130961	0.000154071	0	0.000231107	0.000462214	0.000231107	0.000231107	7.70357e-05	0	7.70357e-05	0.00161775
T_210	0.00083593	0.997036	0	0.871191	0	7.59936e-05	0	0.000227981	0.997112	0.000151987	0.000303974	0.000303974	0.000303974	0.000227981	0	0	0.000303974	0.000303974	7.59936e-05	0	0	0.0364009	0	0	0.000531955	0.00205183	0	0.992705	0.000531955	7.59936e-05	0.000531955	0.000683943	0.000531955	0	0.000151987	7.59936e-05	0	0.0012159	0.00151987	0.000151987	0	0.000455962	0.000455962	0.000227981	0.000227981	7.59936e-05	0	7.59936e-05	0.00167186
T_220	0.000826198	0.997071	0	0.869836	0	7.51089e-05	0	0.000225327	0.997146	0.000150218	0.000300436	0.000300436	0.000300436	0.000225327	0	0	0.000300436	0.000300436	7.51089e-05	0	0	0.0362776	0	0	0.00067598	0.00202794	0	0.992639	0.000600871	7.51089e-05	0.000525762	0.00067598	0.000600871	0	0.000150218	7.51089e-05	0	0.00120174	0.00157729	0.000150218	0	0.000751089	0.000450653	0.000375545	0.000225327	7.51089e-05	0	7.51089e-05	0.0017275
T_230	0.000883783	0.997128	0	0.86515	0	7.36485e-05	7.36485e-05	0.000220946	0.997201	0.000147297	0.000294594	0.000294594	0.000368243	0.000220946	0	0	0.000294594	0.000294594	7.36485e-05	0	0	0.0376344	0	0	0.000662837	0.00198851	0	0.992709	0.000662837	7.36485e-05	0.000589188	0.000662837	0.000589188	0	0.000147297	7.36485e-05	0	0.00117838	0.00162027	0.000147297	0	0.000736485	0.000441891	0.000368243	0.000220946	7.36485e-05	0	7.36485e-05	0.00169392
T_240	0.000867616	0.99718	0	0.858362	0	7.23014e-05	7.23014e-05	0.000216904	0.997253	0.000144603	0.000289205	0.000289205	0.000361507	0.000216904	0	0	0.000289205	0.000289205	7.23014e-05	0	0	0.0374521	0	0	0.000867616	0.00195214	0	0.990384	0.000650712	7.23014e-05	0.000578411	0.000650712	0.000578411	0	0.000144603	7.23014e-05	0	0.00115682	0.00173523	0.000144603	0	0.000723014	0.000433808	0.000361507	0.000216904	7.23014e-05	0	7.23014e-05	0.00166293
T_250	0.000852273	0.99723	0	0.853196	0	7.10227e-05	7.10227e-05	0.000213068	0.997301	0.000142045	0.000284091	0.000284091	0.000355114	0.000213068	0	0	0.000284091	0.000284091	7.10227e-05	0	0	0.0382102	0	0	0.000852273	0.00191761	0	0.989986	0.000639205	7.10227e-05	0.000568182	0.000639205	0.000568182	0	0.000213068	7.10227e-05	7.10227e-05	0.00120739	0.00198864	0.000142045	0	0.000710227	0.000497159	0.000355114	0.000213068	7.10227e-05	7.10227e-05	7.10227e-05	0.00163352
T_260	0.00083793	0.997207	0	0.85001	0	6.98275e-05	6.98275e-05	0.000209483	0.997347	0.000139655	0.00027931	0.00027931	0.000349138	0.000209483	0	0	0.000349138	0.00027931	6.98275e-05	0	0	0.0379163	0	0	0.00083793	0.00188534	0	0.990154	0.000698275	6.98275e-05	0.00055862	0.000628448	0.000698275	0	0.000209483	6.98275e-05	6.98275e-05	0.00118707	0.00265345	0.000139655	0	0.000698275	0.000488793	0.000488793	0.000209483	6.98275e-05	0.000139655	6.98275e-05	0.00160603
T_270	0.000828844	0.997237	0	0.846664	0	6.90703e-05	6.90703e-05	0.000207211	0.997306	0.000138141	0.000276281	0.000345352	0.000345352	0.000207211	0	0	0.000345352	0.000276281	6.90703e-05	0	0	0.0377124	0	0	0.000828844	0.0018649	0	0.990261	0.000690703	6.90703e-05	0.000552563	0.000621633	0.000690703	0	0.000207211	6.90703e-05	6.90703e-05	0.0011742	0.00290095	0.000138141	0	0.000759773	0.000483492	0.000483492	0.000207211	6.90703e-05	0.000138141	6.90703e-05	0.00158862
T_280	0.000824063	0.997253	0	0.84384	0	6.86719e-05	6.86719e-05	0.000274688	0.997322	0.000137344	0.000274688	0.000343359	0.000343359	0.000206016	0	0	0.000343359	0.000274688	6.86719e-05	0	0	0.0377009	0	0	0.000824063	0.00185414	0	0.990317	0.000686719	6.86719e-05	0.000549375	0.000618047	0.000686719	0	0.000206016	6.86719e-05	6.86719e-05	0.00116742	0.00288422	0.000137344	0	0.000755391	0.000480703	0.000480703	0.000206016	6.86719e-05	0.000137344	6.86719e-05	0.00157945
T_290	0.000821693	0.997261	0	0.84244	0	6.84744e-05	6.84744e-05	0.000273898	0.997329	0.000136949	0.000273898	0.000342372	0.000342372	0.000205423	0	0	0.000342372	0.000273898	6.84744e-05	0	0	0.0377294	0	0	0.000890167	0.00184881	0	0.990345	0.000684744	6.84744e-05	0.000547795	0.00061627	0.000684744	0	0.000205423	6.84744e-05	6.84744e-05	0.00116406	0.00287592	0.000136949	0	0.000753218	0.000479321	0.000547795	0.000205423	6.84744e-05	0.000136949	6.84744e-05	0.00157491
T_300	0.000821074	0.997263	0	0.842148	0	6.84229e-05	6.84229e-05	0.000273691	0.997332	0.000136846	0.000273691	0.000342114	0.000342114	0.000205269	0	0	0.000342114	0.000273691	6.84229e-05	0	0	0.0379063	0	0	0.000889497	0.00184742	0	0.990352	0.000684229	6.84229e-05	0.000547383	0.000615806	0.000684229	0	0.000205269	6.84229e-05	6.84229e-05	0.00116319	0.00287376	0.000136846	0	0.000752651	0.00047896	0.000547383	0.000205269	6.84229e-05	0.000136846	6.84229e-05	0.00157373
HG8
	204_G|T	241_C|T	445_T|C	1059_C|T	1163_A|T	1397_G|A	2480_A|G	2558_C|T	3037_C|T	3256_T|C	4002_C|T	4543_C|T	5622_C|T	6286_C|T	6312_C|A	7540_T|C	8683_C|T	8782_C|T	9526_G|T	9477_T|A	10097_G|A	11083_G|T	10319_C|T	11916_C|T	13536_C|T	13730_C|T	14202_G|T	14408_C|T	14805_C|T	15406_G|T	16647_G|T	17019_G|T	17104_C|T	17247_T|C	17747_C|T	17858_A|G	18028_G|T	18060_C|T	18555_C|T	18877_C|T	18998_C|T	19542_G|T	19718_C|T	20268_A|G	21255_G|C	21614_C|T	21637_C|T	21765_TACATG|......	22227_C|T
T_0	0	0	0	0	0	0	0	0	0	0	0	0	0	0	0	0	0	0	0	0	0	0	0	0	0	0	0	0	0	0	0	0	0	0	0	0	0	0	0	0	0	0	0	0	0	0	0	0	0
T_10	0	0	0	0	0	0	0	0	0	0	0	0	0	0	0	0	0	0	0	0	0	0	0	0	0	0	0	0	0	0	0	0	0	0	0	0	0	0	0	0	0	0	0	0	0	0	0	0	0
T_20	0	0	0	0	0	0	0	0	0	0	0	0	0	0	0	0	0	0	0	0	0	0	0	0	0	0	0	0	0	0	0	0	0	0	0	0	0	0	0	0	0	0	0	0	0	0	0	0	0
T_30	0	0	0	0	0	0	0	0	0	0	0	0	0	0	0	0	0	0	0	0	0	0	0	0	0	0	0	0	0	0	0	0	0	0	0	0	0	0	0	0	0	0	0	0	0	0	0	0	0
T_40	0	0	0	0	0	0	0	0	0	0	0	0	0	0	0	0	0	0	0	0	0	0	0	0	0	0	0	0	0	0	0	0	0	0	0	0	0	0	0	0	0	0	0	0	0	0	0	0	0
T_50	0	0	0	0	0	0	0	0	0	0	0	0	0	0	0	0	0	0	0	0	0	0	0	0	0	0	0	0	0	0	0	0	0	0	0	0	0	0	0	0	0	0	0	0	0	0	0	0	0
T_60	0	0	0	0	0	0	0	0	0	0	0	0	0	0	0	0	0	0	0	0	0	0	0	0	0	0	0	0	0	0	0	0	0	0	0	0	0	0	0	0	0	0	0	0	0	0	0	0	0
T_70	0	0	0	0	0	0	0	0	0	0	0	0	0	0	0	0	0	0	0	0	0	0	0	0	0	0	0	0	0	0	0	0	0	0	0	0	0	0	0	0	0	0	0	0	0	0	0	0	0
T_80	0	1	0	1	0	0	0	0	0.945455	0	0	0	0	0	0	0	0	0	0	0	0	0	0	1	0.0181818	0	0	1	0	0	0	0	0	0	0	0	0	0	0	0	0.727273	0	0	0	0	0	0	0	0
T_90	0	0.995536	0	0.995536	0	0	0	0	0.973214	0	0	0	0	0	0	0	0	0	0	0	0	0.00892857	0	0.995536	0.00446429	0	0	0.995536	0	0	0	0	0	0	0	0	0	0	0	0	0.723214	0	0	0	0	0	0	0	0
T_100	0	0.997382	0	0.997382	0	0.0026178	0	0	0.984293	0	0	0	0	0	0	0	0	0	0	0	0	0.013089	0	0.997382	0.0026178	0	0	0.997382	0	0	0	0	0	0	0	0	0	0	0	0	0.727749	0	0.0026178	0	0	0	0	0	0
T_110	0	0.99784	0	0.99784	0	0.00215983	0	0	0.987041	0	0	0	0	0	0	0	0	0	0	0	0	0.0107991	0	0.99784	0.00215983	0	0	0.99784	0	0	0	0	0	0	0	0	0	0	0	0	0.719222	0	0.00215983	0	0	0	0	0	0
T_120	0	0.998073	0	0.998073	0	0.00192678	0	0	0.988439	0	0	0	0	0	0	0	0	0	0	0	0	0.00963391	0	0.998073	0.00192678	0	0	0.998073	0	0	0	0	0.00192678	0	0	0	0	0	0	0	0.716763	0	0.00192678	0	0	0	0	0	0
T_130	0	0.998252	0	0.996503	0	0.00174825	0	0	0.98951	0	0	0	0	0	0	0	0	0	0	0	0	0.013986	0	0.998252	0.00174825	0	0	0.998252	0	0	0	0	0.00174825	0	0	0	0	0	0	0	0.70979	0	0.00174825	0	0	0	0	0	0
T_140	0	0.998519	0	0.997037	0	0.00148148	0	0	0.991111	0	0	0	0	0	0	0	0	0	0	0	0	0.0148148	0	0.998519	0.00148148	0	0	0.998519	0	0	0	0	0.00148148	0	0	0	0	0	0	0	0.637037	0	0.00148148	0	0	0	0	0	0
T_150	0	0.998661	0	0.997323	0	0.00133869	0	0	0.991968	0	0	0	0.00133869	0	0	0	0	0	0	0	0	0.0147256	0	0.998661	0.00133869	0	0	0.998661	0	0	0	0	0.00133869	0	0	0	0	0	0	0	0.614458	0	0.00133869	0	0	0	0	0	0
T_160	0	0.998861	0	0.997722	0	0.00113895	0	0	0.993166	0	0	0	0.00113895	0	0	0	0	0	0	0	0	0.0159453	0	0.998861	0.00113895	0	0	0.998861	0	0	0	0	0.00113895	0	0	0	0	0	0	0	0.538724	0	0.00113895	0	0	0	0	0	0
T_170	0	0.998978	0	0.997955	0	0.00102249	0	0	0.993865	0	0	0	0.00102249	0	0	0	0	0	0	0	0	0.0204499	0	0.998978	0.00102249	0	0	0.997955	0	0	0	0	0.00102249	0	0	0	0	0	0.00306748	0	0.498978	0	0.00102249	0	0	0	0	0	0
T_180	0	0.9982	0	0.9982	0	0.00090009	0	0	0.994599	0	0	0	0.00090009	0	0	0	0	0	0	0	0	0.0288029	0	0.9982	0.00090009	0	0	0.9982	0	0	0	0	0.00090009	0	0	0	0	0	0.00630063	0	0.468047	0	0.00090009	0	0	0	0	0	0
T_190	0	0.998415	0	0.998415	0	0.000792393	0	0	0.995246	0	0	0	0.000792393	0	0	0	0	0	0	0	0	0.0332805	0	0.998415	0.00158479	0	0	0.997623	0	0	0.00158479	0	0.000792393	0	0	0	0	0	0.00633914	0	0.436609	0	0.000792393	0	0	0	0	0	0
T_200	0	0.998506	0	0.998506	0	0.000746826	0	0	0.995519	0	0	0	0.000746826	0	0	0	0	0	0	0	0	0.0313667	0	0.998506	0.0029873	0	0	0.99776	0	0	0.00149365	0	0.000746826	0	0	0	0	0	0.00597461	0	0.42121	0	0.000746826	0	0	0	0	0	0
T_210	0.000696379	0.997214	0	0.997911	0	0.000696379	0	0	0.995822	0	0	0	0.000696379	0	0	0	0	0	0.000696379	0	0	0.0306407	0	0.998607	0.00278552	0	0	0.997911	0.00208914	0	0.00139276	0	0.000696379	0	0	0	0	0	0.00557103	0	0.406685	0	0.000696379	0	0	0	0	0	0
T_220	0.000666223	0.997335	0	0.998001	0	0.000666223	0	0	0.996003	0	0	0	0.000666223	0	0	0	0	0	0.000666223	0	0	0.0293138	0	0.998668	0.00333111	0	0	0.998001	0.00199867	0	0.00133245	0	0.000666223	0	0	0	0	0	0.00532978	0	0.395736	0	0.000666223	0	0	0	0	0	0
T_230	0.00065703	0.997372	0	0.998029	0	0.00065703	0	0	0.996058	0	0	0	0.00065703	0	0	0	0	0	0.00065703	0	0	0.0289093	0	0.998686	0.00328515	0	0	0.998029	0.00197109	0	0.00131406	0	0.00065703	0	0	0	0	0	0.00722733	0	0.390933	0	0.00065703	0	0	0	0	0	0
T_240	0.000652316	0.997391	0	0.998043	0	0.000652316	0	0	0.996086	0	0	0	0.000652316	0	0	0	0	0	0.000652316	0	0	0.0287019	0	0.998695	0.00326158	0	0	0.998043	0.00195695	0	0.00130463	0	0.000652316	0	0	0	0	0	0.00717547	0	0.390085	0	0.000652316	0	0	0	0	0	0
T_250	0.000647249	0.997411	0	0.998058	0	0.000647249	0	0	0.996117	0	0	0	0.000647249	0	0	0	0	0	0.000647249	0	0	0.028479	0	0.998706	0.00323625	0	0	0.998058	0.00194175	0	0.0012945	0	0.000647249	0	0	0	0	0	0.00711974	0	0.391586	0	0.000647249	0	0	0	0	0	0.000647249
T_260	0.000642261	0.996789	0	0.998073	0	0.000642261	0	0	0.996146	0	0	0	0.000642261	0	0	0	0	0	0.000642261	0	0	0.0289017	0	0.998715	0.0032113	0	0	0.998073	0.00192678	0	0.00128452	0	0.000642261	0	0	0	0	0	0.00706487	0	0.390495	0	0.000642261	0	0	0	0	0	0.00385356
T_270	0.000636132	0.996819	0	0.997455	0	0.000636132	0	0	0.996183	0	0	0	0.000636132	0	0	0	0	0	0.000636132	0	0	0.028626	0	0.998728	0.00318066	0	0	0.998092	0.0019084	0	0.00127226	0	0.000636132	0	0	0	0	0	0.00699746	0	0.390585	0	0.000636132	0	0	0	0	0	0.00381679
T_280	0.000636132	0.996819	0	0.997455	0	0.000636132	0	0	0.996183	0	0	0	0.000636132	0	0	0	0	0	0.000636132	0	0	0.028626	0	0.998728	0.00318066	0	0	0.998092	0.0019084	0	0.00127226	0	0.000636132	0	0	0	0	0	0.00699746	0	0.390585	0	0.000636132	0	0	0	0	0	0.00381679
T_290	0.000634921	0.996825	0	0.99746	0	0.000634921	0	0	0.99619	0	0	0	0.000634921	0	0	0	0	0	0.000634921	0	0	0.0285714	0	0.99873	0.0031746	0	0	0.998095	0.00190476	0	0.00126984	0	0.000634921	0	0	0	0	0	0.00698413	0	0.389841	0	0.000634921	0	0	0	0	0	0.00380952
T_300	0.000634921	0.996825	0	0.99746	0	0.000634921	0	0	0.99619	0	0	0	0.000634921	0	0	0	0	0	0.000634921	0	0	0.0285714	0	0.99873	0.0031746	0	0	0.998095	0.00190476	0	0.00126984	0	0.000634921	0	0	0	0	0	0.00698413	0	0.389841	0	0.000634921	0	0	0	0	0	0.00380952
HG9
	204_G|T	241_C|T	445_T|C	1059_C|T	1163_A|T	1397_G|A	2480_A|G	2558_C|T	3037_C|T	3256_T|C	4002_C|T	4543_C|T	5622_C|T	6286_C|T	6312_C|A	7540_T|C	8683_C|T	8782_C|T	9526_G|T	9477_T|A	10097_G|A	11083_G|T	10319_C|T	11916_C|T	13536_C|T	13730_C|T	14202_G|T	14408_C|T	14805_C|T	15406_G|T	16647_G|T	17019_G|T	17104_C|T	17247_T|C	17747_C|T	17858_A|G	18028_G|T	18060_C|T	18555_C|T	18877_C|T	18998_C|T	19542_G|T	19718_C|T	20268_A|G	21255_G|C	21614_C|T	21637_C|T	21765_TACATG|......	22227_C|T
T_0	0	0	0	0	0	0	0	0	0	0	0	0	0	0	0	0	0	0	0	0	0	0	0	0	0	0	0	0	0	0	0	0	0	0	0	0	0	0	0	0	0	0	0	0	0	0	0	0	0
T_10	0	0	0	0	0	0	0	0	0	0	0	0	0	0	0	0	0	0	0	0	0	0	0	0	0	0	0	0	0	0	0	0	0	0	0	0	0	0	0	0	0	0	0	0	0	0	0	0	0
T_20	0	0	0	0	0	0	0	0	0	0	0	0	0	0	0	0	0	0	0	0	0	0	0	0	0	0	0	0	0	0	0	0	0	0	0	0	0	0	0	0	0	0	0	0	0	0	0	0	0
T_30	0	0	0	0	0	0	0	0	0	0	0	0	0	0	0	0	0	0	0	0	0	0.266667	0	0	0	0	0	0	0	0	0	0	0	0	0	0	0	0	0	0	0	0	0	0	0	0	0	0	0
T_40	0	0	0	0	0	0	0	0	0	0	0	0	0	0	0	0	0	0	0	0	0	0.363636	0	0	0	0	0	0	0	0	0	0	0	0	0	0	0	0	0	0	0	0	0	0	0	0	0	0	0
T_50	0	0	0	0	0	0	0	0	0	0	0	0	0	0	0	0	0	0	0	0	0	0.296703	0	0	0	0	0	0	0	0	0	0	0	0	0	0	0	0	0	0	0	0	0	0	0	0	0	0	0
T_60	0	0	0	0	0	0	0	0	0	0	0	0	0	0	0	0	0	0	0	0	0	0.745455	0	0	0	0	0	0	0.272727	0	0	0	0	0	0.00363636	0	0	0	0	0	0	0	0	0	0	0	0	0	0
T_70	0	0	0	0	0	0	0	0.0132275	0.0026455	0	0	0	0	0	0	0	0	0	0	0	0	0.769841	0	0	0	0	0	0	0.375661	0	0	0	0	0.0608466	0.0026455	0	0	0	0	0	0	0	0	0	0	0.0026455	0	0	0
T_80	0	0.00444444	0	0	0	0	0	0.0266667	0.00148148	0	0	0.00296296	0	0.00148148	0	0	0	0.00148148	0	0	0	0.844444	0.00148148	0	0	0	0	0.00148148	0.561481	0	0	0	0	0.26963	0.00148148	0	0	0.00148148	0	0	0	0.00148148	0	0	0	0.00148148	0	0	0
T_90	0	0.00255319	0	0	0	0	0	0.0340426	0.000851064	0	0	0.00170213	0	0.000851064	0	0	0	0.00170213	0	0	0	0.899574	0.000851064	0	0	0	0	0.000851064	0.706383	0	0	0	0	0.404255	0.00170213	0.000851064	0	0.000851064	0	0	0	0.00170213	0	0	0.000851064	0.000851064	0	0	0
T_100	0	0.00319898	0	0	0	0	0	0.0345489	0.000639795	0	0	0.00127959	0	0.000639795	0	0	0	0.00127959	0	0	0	0.916827	0.000639795	0	0.000639795	0	0	0.000639795	0.763916	0	0	0	0.00191939	0.434421	0.00127959	0.000639795	0	0.000639795	0	0	0	0.00127959	0	0	0.00191939	0.000639795	0	0	0
T_110	0	0.00290698	0	0	0	0	0	0.0331395	0.000581395	0	0	0.00116279	0	0.000581395	0	0	0	0.00174419	0	0	0	0.922093	0.000581395	0	0.000581395	0	0	0.000581395	0.780233	0	0	0	0.00174419	0.438372	0.00116279	0.000581395	0	0.000581395	0	0	0	0.00116279	0	0	0.00174419	0.000581395	0	0	0.00116279
T_120	0	0.00278087	0	0	0	0	0	0.0328142	0.000556174	0	0	0.00111235	0	0.000556174	0	0	0	0.00166852	0	0	0	0.925473	0.000556174	0	0.000556174	0.000556174	0	0.000556174	0.785317	0	0	0	0.00166852	0.441602	0.00222469	0.000556174	0	0.000556174	0	0	0	0.00111235	0	0	0.00166852	0.000556174	0	0.000556174	0.00111235
T_130	0.000544959	0.0027248	0	0	0	0	0	0.0321526	0.000544959	0	0	0.00108992	0	0.000544959	0	0	0	0.00163488	0	0	0	0.925886	0.000544959	0	0.000544959	0.000544959	0	0.000544959	0.788011	0	0	0	0.00163488	0.443597	0.00217984	0.000544959	0	0.000544959	0	0	0	0.00108992	0	0	0.00163488	0.000544959	0	0.000544959	0.00108992
T_140	0.000539374	0.00269687	0	0	0	0	0	0.0318231	0.000539374	0	0	0.00107875	0.000539374	0.000539374	0	0	0	0.00161812	0	0	0	0.926645	0.000539374	0	0.000539374	0.000539374	0	0.000539374	0.789105	0	0	0	0.00161812	0.443905	0.0021575	0.000539374	0	0.000539374	0	0	0	0.00107875	0	0	0.00161812	0.000539374	0	0.000539374	0.00107875
T_150	0.000537924	0.00268962	0	0	0	0	0	0.0317375	0.000537924	0	0	0.00107585	0.00107585	0.000537924	0	0	0	0.00161377	0	0	0	0.926842	0.000537924	0	0.000537924	0.000537924	0	0.000537924	0.789134	0	0	0	0.00161377	0.444325	0.00215169	0.000537924	0	0.000537924	0	0	0	0.00107585	0	0	0.00161377	0.000537924	0	0.000537924	0.00107585
T_160	0.000537924	0.00268962	0	0	0	0	0	0.0317375	0.000537924	0	0	0.00107585	0.00107585	0.000537924	0	0	0	0.00161377	0	0	0	0.926842	0.000537924	0	0.000537924	0.000537924	0	0.000537924	0.789134	0	0	0	0.00161377	0.444325	0.00215169	0.000537924	0	0.000537924	0	0	0	0.00107585	0	0	0.00161377	0.000537924	0	0.000537924	0.00107585
T_170	0.000536193	0.00268097	0	0	0	0	0	0.0316354	0.000536193	0	0	0.00107239	0.00107239	0.000536193	0	0	0	0.00160858	0	0	0	0.927078	0.000536193	0	0.000536193	0.000536193	0	0.000536193	0.78874	0	0	0	0.00160858	0.443968	0.00214477	0.000536193	0	0.000536193	0	0	0	0.00107239	0	0	0.00160858	0.000536193	0	0.000536193	0.00107239
T_180	0.000534759	0.0026738	0	0	0	0	0	0.0315508	0.000534759	0	0	0.00106952	0.00106952	0.000534759	0	0	0	0.00160428	0	0	0	0.927273	0.000534759	0	0.000534759	0.000534759	0	0.000534759	0.789305	0	0	0	0.00160428	0.443316	0.00213904	0.000534759	0	0.000534759	0	0	0	0.00106952	0	0	0.00160428	0.000534759	0	0.000534759	0.00106952
T_190	0.000534188	0.00267094	0	0	0	0	0	0.0315171	0.000534188	0	0	0.00106838	0.00106838	0.000534188	0	0	0	0.00160256	0	0	0	0.926816	0.000534188	0	0.000534188	0.000534188	0	0.000534188	0.788996	0	0	0	0.00160256	0.442842	0.00213675	0.000534188	0	0.000534188	0	0	0	0.00106838	0	0	0.00160256	0.000534188	0	0.000534188	0.00106838
T_200	0.000534188	0.00267094	0	0	0	0	0	0.0315171	0.000534188	0	0	0.00106838	0.00106838	0.000534188	0	0	0	0.00160256	0	0	0	0.926816	0.000534188	0	0.000534188	0.000534188	0	0.000534188	0.788996	0	0	0	0.00160256	0.442842	0.00213675	0.000534188	0	0.000534188	0	0	0	0.00106838	0	0	0.00160256	0.000534188	0	0.000534188	0.00106838
T_210	0.000534188	0.00267094	0	0	0	0	0	0.0315171	0.000534188	0	0	0.00106838	0.00106838	0.000534188	0	0	0	0.00160256	0	0	0	0.926816	0.000534188	0	0.000534188	0.000534188	0	0.000534188	0.788996	0	0	0	0.00160256	0.442842	0.00213675	0.000534188	0	0.000534188	0	0	0	0.00106838	0	0	0.00160256	0.000534188	0	0.000534188	0.00106838
T_220	0.000533618	0.00266809	0	0	0	0	0	0.0314835	0.000533618	0	0	0.00106724	0.00106724	0.000533618	0	0	0	0.00160085	0	0	0	0.926894	0.000533618	0	0.000533618	0.000533618	0	0.000533618	0.789221	0	0	0	0.00160085	0.442903	0.00213447	0.000533618	0	0.000533618	0	0	0	0.00106724	0	0	0.00160085	0.000533618	0	0.000533618	0.00106724
T_230	0.000533618	0.00266809	0	0	0	0	0	0.0314835	0.000533618	0	0	0.00106724	0.00106724	0.000533618	0	0	0	0.00160085	0	0	0	0.926894	0.000533618	0	0.000533618	0.000533618	0	0.000533618	0.789221	0	0	0	0.00160085	0.442903	0.00213447	0.000533618	0	0.000533618	0	0	0	0.00106724	0	0	0.00160085	0.000533618	0	0.000533618	0.00106724
T_240	0.000533618	0.00266809	0	0	0	0	0	0.0314835	0.000533618	0	0	0.00106724	0.00106724	0.000533618	0	0	0	0.00160085	0	0	0	0.926894	0.000533618	0	0.000533618	0.000533618	0	0.000533618	0.789221	0	0	0	0.00160085	0.442903	0.00213447	0.000533618	0	0.000533618	0	0	0	0.00106724	0	0	0.00160085	0.000533618	0	0.000533618	0.00106724
T_250	0.000533618	0.00266809	0	0	0	0	0	0.0314835	0.000533618	0	0	0.00106724	0.00106724	0.000533618	0	0	0	0.00160085	0	0	0	0.926894	0.000533618	0	0.000533618	0.000533618	0	0.000533618	0.789221	0	0	0	0.00160085	0.442903	0.00213447	0.000533618	0	0.000533618	0	0	0	0.00106724	0	0	0.00160085	0.000533618	0	0.000533618	0.00106724
T_260	0.000533618	0.00266809	0	0	0	0	0	0.0314835	0.000533618	0	0	0.00106724	0.00106724	0.000533618	0	0	0	0.00160085	0	0	0	0.926894	0.000533618	0	0.000533618	0.000533618	0	0.000533618	0.789221	0	0	0	0.00160085	0.442903	0.00213447	0.000533618	0	0.000533618	0	0	0	0.00106724	0	0	0.00160085	0.000533618	0	0.000533618	0.00106724
T_270	0.000533618	0.00266809	0	0	0	0	0	0.0314835	0.000533618	0	0	0.00106724	0.00106724	0.000533618	0	0	0	0.00160085	0	0	0	0.926894	0.000533618	0	0.000533618	0.000533618	0	0.000533618	0.789221	0	0	0	0.00160085	0.442903	0.00213447	0.000533618	0	0.000533618	0	0	0	0.00106724	0	0	0.00160085	0.000533618	0	0.000533618	0.00106724
T_280	0.000533333	0.00266667	0	0	0	0	0	0.0314667	0.000533333	0	0	0.00106667	0.00106667	0.000533333	0	0	0	0.0016	0	0	0	0.9264	0.000533333	0	0.000533333	0.000533333	0	0.000533333	0.789333	0	0	0	0.0016	0.442667	0.00213333	0.000533333	0	0.000533333	0	0	0	0.00106667	0	0	0.0016	0.000533333	0	0.000533333	0.00106667
T_290	0.000533333	0.00266667	0	0	0	0	0	0.0314667	0.000533333	0	0	0.00106667	0.00106667	0.000533333	0	0	0	0.0016	0	0	0	0.9264	0.000533333	0	0.000533333	0.000533333	0	0.000533333	0.789333	0	0	0	0.0016	0.442667	0.00213333	0.000533333	0	0.000533333	0	0	0	0.00106667	0	0	0.0016	0.000533333	0	0.000533333	0.00106667
T_300	0.000533333	0.00266667	0	0	0	0	0	0.0314667	0.000533333	0	0	0.00106667	0.00106667	0.000533333	0	0	0	0.0016	0	0	0	0.9264	0.000533333	0	0.000533333	0.000533333	0	0.000533333	0.789333	0	0	0	0.0016	0.442667	0.00213333	0.000533333	0	0.000533333	0	0	0	0.00106667	0	0	0.0016	0.000533333	0	0.000533333	0.00106667
HG10
	204_G|T	241_C|T	445_T|C	1059_C|T	1163_A|T	1397_G|A	2480_A|G	2558_C|T	3037_C|T	3256_T|C	4002_C|T	4543_C|T	5622_C|T	6286_C|T	6312_C|A	7540_T|C	8683_C|T	8782_C|T	9526_G|T	9477_T|A	10097_G|A	11083_G|T	10319_C|T	11916_C|T	13536_C|T	13730_C|T	14202_G|T	14408_C|T	14805_C|T	15406_G|T	16647_G|T	17019_G|T	17104_C|T	17247_T|C	17747_C|T	17858_A|G	18028_G|T	18060_C|T	18555_C|T	18877_C|T	18998_C|T	19542_G|T	19718_C|T	20268_A|G	21255_G|C	21614_C|T	21637_C|T	21765_TACATG|......	22227_C|T
T_0	0	0	0	0	0	0	0	0	0	0	0	0	0	0	0	0	0	0	0	0	0	0	0	0	0	0	0	0	0	0	0	0	0	0	0	0	0	0	0	0	0	0	0	0	0	0	0	0	0
T_10	0	0	0	0	0	0	0	0	0	0	0	0	0	0	0	0	0	0	0	0	0	0	0	0	0	0	0	0	0	0	0	0	0	0	0	0	0	0	0	0	0	0	0	0	0	0	0	0	0
T_20	0	0	0	0	0	0	0	0	0	0	0	0	0	0	0	0	0	0	0	0	0	0	0	0	0	0	0	0	0	0	0	0	0	0	0	0	0	0	0	0	0	0	0	0	0	0	0	0	0
T_30	0	0	0	0	0	0	0	0	0	0	0	0	0	0	0	0	0	0	0	0	0	0	0	0	0	0	0	0	0	0	0	0	0	0	0	0	0	0	0	0	0	0	0	0	0	0	0	0	0
T_40	0	0	0	0	0	0	0	0	0	0	0	0	0	0	0	0	0	0	0	0	0	0	0	0	0	0	0	0	0	0	0	0	0	0	0	0	0	0	0	0	0	0	0	0	0	0	0	0	0
T_50	0	0	0	0	0	0	0	0	0	0	0	0	0	0	0	0	0	0	0	0	0	0	0	0	0	0	0	0	0	0	0	0	0	0	0	0	0	0	0	0	0	0	0	0	0	0	0	0	0
T_60	0	0	0	0	0	0	0	0	0	0	0	0	0	0	0	0	0	0	0	0	0	0	0	0	0	0	0	0	0	0	0	0	0	0	0	0	0	0	0	0	0	0	0	0	0	0	0	0	0
T_70	0	0	0	0	0	0	1	1	0	0	0	0	0	0	0	0	0	0	0	0	0	0.851852	0	0	0	0	0	0	1	0	0	0	0	0	0	0	0	0	0	0	0	0	0	0	0	0	0	0	0
T_80	0	0	0	0	0	0	1	1	0	0	0	0	0	0	0	0	0	0	0	0	0	0.936937	0	0	0	0	0	0	1	0	0	0	0	0	0	0	0	0	0	0.00900901	0	0	0	0	0	0	0	0	0
T_90	0	0.00449438	0	0	0	0	1	0.997753	0	0	0	0	0	0	0	0	0	0	0	0	0	0.977528	0	0	0	0	0	0	1	0	0	0	0	0	0	0	0	0	0	0.00224719	0	0	0	0	0	0	0	0	0
T_100	0	0.00588235	0	0	0	0	1	0.998529	0	0	0	0	0	0	0	0	0	0	0	0	0	0.967647	0	0	0	0	0	0	1	0	0	0	0	0	0	0	0.00147059	0	0	0.00147059	0	0	0	0	0.00147059	0	0	0	0
T_110	0	0.00632911	0	0	0	0	1	0.997468	0	0	0	0	0	0	0	0	0	0	0	0	0	0.96962	0	0	0	0	0	0	0.998734	0	0	0	0	0	0	0	0.00126582	0	0	0.00126582	0	0	0	0	0.00126582	0	0	0	0.00126582
T_120	0	0.00588235	0	0	0	0.00117647	1	0.997647	0	0	0	0	0	0	0	0	0	0	0	0	0	0.965882	0	0	0	0	0	0	0.998824	0	0	0	0	0	0	0	0.00117647	0	0.00117647	0.00117647	0	0	0	0	0.00117647	0	0	0	0.00117647
T_130	0	0.00693642	0	0	0	0.00115607	1	0.997688	0	0	0	0	0	0	0	0	0	0	0	0	0	0.965318	0	0	0	0	0	0	0.998844	0	0	0	0	0	0	0	0.00115607	0	0.00115607	0.00115607	0	0	0	0	0.00115607	0	0	0	0.00115607
T_140	0	0.00688863	0	0	0	0.00114811	1	0.997704	0	0	0	0	0	0	0	0	0	0	0	0	0	0.964409	0	0	0	0	0	0	0.998852	0	0	0	0	0	0	0	0.00114811	0	0.00114811	0.00114811	0	0	0	0	0.00114811	0	0	0	0.00114811
T_150	0	0.00688073	0	0	0	0.00114679	1	0.997706	0	0	0	0	0	0	0	0	0	0	0	0	0	0.96445	0	0	0	0	0	0	0.998853	0	0	0	0	0	0	0	0.00114679	0	0.00114679	0.00114679	0	0	0	0	0.00114679	0	0	0	0.00114679
T_160	0	0.00687285	0	0	0	0.00114548	1	0.997709	0	0	0	0	0	0	0	0	0	0	0	0	0	0.96449	0	0	0	0	0	0	0.998855	0	0	0	0	0	0	0	0.00114548	0	0.00114548	0.00114548	0	0	0	0	0.00114548	0	0	0	0.00114548
T_170	0	0.00686499	0	0	0	0.00114416	1	0.997712	0	0	0	0	0	0	0	0	0	0	0	0	0	0.964531	0	0	0.00114416	0	0	0	0.998856	0	0	0	0	0	0	0	0.00114416	0	0.00114416	0.00114416	0	0	0	0	0.00114416	0	0	0	0.00114416
T_180	0	0.00686499	0	0	0	0.00114416	1	0.997712	0	0	0	0	0	0	0	0	0	0	0	0	0	0.964531	0	0	0.00114416	0	0	0	0.998856	0	0	0	0	0	0	0	0.00114416	0	0.00114416	0.00114416	0	0	0	0	0.00114416	0	0	0	0.00114416
T_190	0	0.00685714	0	0	0	0.00114286	1	0.997714	0	0	0	0	0	0	0	0	0	0	0	0	0	0.964571	0	0	0.00114286	0	0	0	0.998857	0	0	0	0	0	0	0	0.00114286	0	0.00114286	0.00114286	0	0	0	0	0.00114286	0	0	0	0.00114286
T_200	0	0.00685714	0	0	0	0.00114286	1	0.997714	0	0	0	0	0	0	0	0	0	0	0	0	0	0.964571	0	0	0.00114286	0	0	0	0.998857	0	0	0	0	0	0	0	0.00114286	0	0.00114286	0.00114286	0	0	0	0	0.00114286	0	0	0	0.00114286
T_210	0	0.00685714	0	0	0	0.00114286	1	0.997714	0	0	0	0	0	0	0	0	0	0	0	0	0	0.964571	0	0	0.00114286	0	0	0	0.998857	0	0	0	0	0	0	0	0.00114286	0	0.00114286	0.00114286	0	0	0	0	0.00114286	0	0	0	0.00114286
T_220	0	0.00685714	0	0	0	0.00114286	1	0.997714	0	0	0	0	0	0	0	0	0	0	0	0	0	0.964571	0	0	0.00114286	0	0	0	0.998857	0	0	0	0	0	0	0	0.00114286	0	0.00114286	0.00114286	0	0	0	0	0.00114286	0	0	0	0.00114286
T_230	0	0.00685714	0	0	0	0.00114286	1	0.997714	0	0	0	0	0	0	0	0	0	0	0	0	0	0.964571	0	0	0.00114286	0	0	0	0.998857	0	0	0	0	0	0	0	0.00114286	0	0.00114286	0.00114286	0	0	0	0	0.00114286	0	0	0	0.00114286
T_240	0	0.00685714	0	0	0	0.00114286	1	0.997714	0	0	0	0	0	0	0	0	0	0	0	0	0	0.964571	0	0	0.00114286	0	0	0	0.998857	0	0	0	0	0	0	0	0.00114286	0	0.00114286	0.00114286	0	0	0	0	0.00114286	0	0	0	0.00114286
T_250	0	0.00685714	0	0	0	0.00114286	1	0.997714	0	0	0	0	0	0	0	0	0	0	0	0	0	0.964571	0	0	0.00114286	0	0	0	0.998857	0	0	0	0	0	0	0	0.00114286	0	0.00114286	0.00114286	0	0	0	0	0.00114286	0	0	0	0.00114286
T_260	0	0.00685714	0	0	0	0.00114286	1	0.997714	0	0	0	0	0	0	0	0	0	0	0	0	0	0.964571	0	0	0.00114286	0	0	0	0.998857	0	0	0	0	0	0	0	0.00114286	0	0.00114286	0.00114286	0	0	0	0	0.00114286	0	0	0	0.00114286
T_270	0	0.00685714	0	0	0	0.00114286	1	0.997714	0	0	0	0	0	0	0	0	0	0	0	0	0	0.964571	0	0	0.00114286	0	0	0	0.998857	0	0	0	0	0	0	0	0.00114286	0	0.00114286	0.00114286	0	0	0	0	0.00114286	0	0	0	0.00114286
T_280	0	0.00682594	0	0	0	0.00113766	1	0.997725	0	0	0	0	0	0	0	0	0	0	0	0	0	0.964733	0	0	0.00113766	0	0	0	0.998862	0	0	0	0	0	0	0	0.00113766	0	0.00113766	0.00113766	0	0	0	0	0.00113766	0	0	0	0.00113766
T_290	0	0.00682594	0	0	0	0.00113766	1	0.997725	0	0	0	0	0	0	0	0	0	0	0	0	0	0.964733	0	0	0.00113766	0	0	0	0.998862	0	0	0	0	0	0	0	0.00113766	0	0.00113766	0.00113766	0	0	0	0	0.00113766	0	0	0	0.00113766
T_300	0	0.00682594	0	0	0	0.00113766	1	0.997725	0	0	0	0	0	0	0	0	0	0	0	0	0	0.964733	0	0	0.00113766	0	0	0	0.998862	0	0	0	0	0	0	0	0.00113766	0	0.00113766	0.00113766	0	0	0	0	0.00113766	0	0	0	0.00113766
HG11
	204_G|T	241_C|T	445_T|C	1059_C|T	1163_A|T	1397_G|A	2480_A|G	2558_C|T	3037_C|T	3256_T|C	4002_C|T	4543_C|T	5622_C|T	6286_C|T	6312_C|A	7540_T|C	8683_C|T	8782_C|T	9526_G|T	9477_T|A	10097_G|A	11083_G|T	10319_C|T	11916_C|T	13536_C|T	13730_C|T	14202_G|T	14408_C|T	14805_C|T	15406_G|T	16647_G|T	17019_G|T	17104_C|T	17247_T|C	17747_C|T	17858_A|G	18028_G|T	18060_C|T	18555_C|T	18877_C|T	18998_C|T	19542_G|T	19718_C|T	20268_A|G	21255_G|C	21614_C|T	21637_C|T	21765_TACATG|......	22227_C|T
T_0	0	0	0	0	0	0	0	0	0	0	0	0	0	0	0	0	0	0	0	0	0	0	0	0	0	0	0	0	0	0	0	0	0	0	0	0	0	0	0	0	0	0	0	0	0	0	0	0	0
T_10	0	0	0	0	0	0	0	0	0	0	0	0	0	0	0	0	0	0	0	0	0	0	0	0	0	0	0	0	0	0	0	0	0	0	0	0	0	0	0	0	0	0	0	0	0	0	0	0	0
T_20	0	0	0	0	0	0	0	0	0	0	0	0	0	0	0	0	0	0	0	0	0	0	0	0	0	0	0	0	0	0	0	0	0	0	0	0	0	0	0	0	0	0	0	0	0	0	0	0	0
T_30	0	0	0	0	0	0	0	0	0	0	0	0	0	0	0	0	0	0	0	0	0	0	0	0	0	0	0	0	0	0	0	0	0	0	0	0	0	0	0	0	0	0	0	0	0	0	0	0	0
T_40	0	0	0	0	0	1	0	0	0	0	0	0	0	0	0	0	0	0	0	0	0	0.9	0	0	0	0	0	0	0	0	0	0	0	0	0	0	0	0	0	0	0	0	0	0	0	0	0	0	0
T_50	0	0	0	0	0	1	0	0	0	0	0	0	0	0	0	0	0	0	0	0	0	0.846154	0	0	0	0	0	0	0	0	0	0	0	0	0	0	0	0	0	0	0	0	0	0	0	0	0	0	0
T_60	0	0	0	0	0	1	0	0	0	0	0	0	0	0	0	0	0	0	0	0	0	0.882353	0	0	0	0	0	0	0	0	0	0	0	0	0	0	0	0	0	0	0	0	0	0	0	0	0	0	0
T_70	0	0.0113636	0	0.0568182	0	1	0	0	0	0	0	0	0	0	0	0	0	0	0	0	0	0.875	0	0	0	0	0	0	0	0	0	0	0	0	0	0	0	0	0	0	0	0	0	0	0	0	0	0	0
T_80	0	0.00653595	0	0.0457516	0	1	0	0	0	0	0	0	0	0	0	0	0	0	0	0	0	0.895425	0.00653595	0	0	0	0	0	0	0	0	0	0	0	0	0	0	0	0	0	0	0	0	0	0	0	0	0	0
T_90	0	0.0225225	0	0.0315315	0	1	0	0	0	0	0	0	0	0	0	0	0	0	0	0	0	0.905405	0.0045045	0	0	0	0	0	0	0	0	0	0	0	0	0	0	0	0	0	0	0	0	0	0	0	0	0	0
T_100	0	0.0195312	0	0.0273438	0	1	0	0	0	0	0	0	0	0	0	0	0	0	0	0	0	0.910156	0.00390625	0	0	0	0	0	0	0	0	0	0	0	0	0	0	0	0	0	0	0	0	0	0	0	0	0	0
T_110	0	0.0179856	0	0.0251799	0	1	0	0	0	0	0	0	0	0	0	0	0	0	0	0	0	0.906475	0.00359712	0	0	0	0	0	0	0	0	0	0	0	0	0	0	0	0	0	0	0	0	0	0	0	0	0	0
T_120	0	0.0175439	0	0.0245614	0	1	0	0	0	0	0	0	0	0	0	0	0	0	0	0	0	0.908772	0.00350877	0	0	0	0	0	0	0	0	0	0	0	0	0	0	0	0	0	0	0	0	0	0	0	0	0	0
T_130	0	0.015625	0	0.021875	0	1	0	0	0	0	0	0	0	0	0	0	0	0	0	0	0	0.91875	0.003125	0	0	0	0	0	0	0	0	0	0	0	0	0	0	0	0	0	0	0	0	0	0	0	0	0	0
T_140	0	0.0151057	0	0.021148	0	1	0	0	0	0	0	0	0	0	0	0	0	0	0	0	0	0.92145	0.00302115	0	0	0	0	0	0	0	0	0	0	0	0	0	0	0	0	0	0	0	0	0	0	0	0	0	0
T_150	0	0.0150602	0	0.0210843	0	1	0	0	0	0	0	0	0	0	0	0	0	0	0	0	0	0.921687	0.00301205	0	0	0	0	0	0	0	0	0	0	0	0	0	0	0	0	0	0	0	0	0	0	0	0	0	0
T_160	0	0.0149254	0	0.0208955	0	1	0	0	0	0	0	0	0	0	0	0	0	0	0	0	0	0.919403	0.00298507	0	0	0	0	0	0	0	0	0	0	0	0	0	0	0	0	0	0	0	0	0	0	0	0	0	0
T_170	0	0.0149254	0	0.0208955	0	1	0	0	0	0	0	0	0	0	0	0	0	0	0	0	0	0.919403	0.00298507	0	0	0	0	0	0	0	0	0	0	0	0	0	0	0	0	0	0	0	0	0	0	0	0	0	0
T_180	0	0.0146628	0	0.0205279	0	1	0	0	0	0	0	0	0	0	0	0	0	0	0	0	0	0.920821	0.00293255	0	0	0	0	0	0	0	0	0	0	0	0	0	0	0	0	0	0	0.00293255	0	0	0	0	0	0	0
T_190	0	0.0146199	0	0.0204678	0	1	0	0	0	0	0	0	0	0	0	0	0	0	0	0	0	0.921053	0.00292398	0	0	0	0	0	0	0	0	0	0	0	0	0	0	0	0	0	0	0.00292398	0	0	0	0	0	0	0
T_200	0	0.0144092	0	0.0201729	0	1	0	0	0	0	0	0	0	0	0	0	0	0	0	0	0	0.913545	0.00288184	0	0	0	0	0	0	0	0	0	0	0	0	0	0	0	0	0	0	0.00288184	0	0	0	0	0	0	0
T_210	0	0.0143266	0	0.0200573	0	1	0	0	0	0	0	0	0	0	0	0	0	0	0	0	0	0.91404	0.00286533	0	0	0	0	0	0	0	0	0	0	0	0	0	0	0	0	0	0	0.00286533	0	0	0	0	0	0	0
T_220	0	0.0143266	0	0.0200573	0	1	0	0	0	0	0	0	0	0	0	0	0	0	0	0	0	0.91404	0.00286533	0	0	0	0	0	0	0	0	0	0	0	0	0	0	0	0	0	0	0.00286533	0	0	0	0	0	0	0
T_230	0	0.0143266	0	0.0200573	0	1	0	0	0	0	0	0	0	0	0	0	0	0	0	0	0	0.91404	0.00286533	0	0	0	0	0	0	0	0	0	0	0	0	0	0	0	0	0	0	0.00286533	0	0	0	0	0	0	0
T_240	0	0.0142857	0	0.02	0	1	0	0	0	0	0	0	0	0	0	0	0	0	0	0	0	0.914286	0.00285714	0	0	0	0	0	0	0	0	0	0	0	0	0	0	0	0	0	0	0.00285714	0	0	0	0	0	0	0
T_250	0	0.014245	0	0.019943	0	1	0	0	0	0	0	0	0	0	0	0	0	0	0	0	0	0.91453	0.002849	0	0	0	0	0	0	0	0	0	0	0	0	0	0	0	0	0	0	0.002849	0	0	0	0	0	0	0
T_260	0	0.014245	0	0.019943	0	1	0	0	0	0	0	0	0	0	0	0	0	0	0	0	0	0.91453	0.002849	0	0	0	0	0	0	0	0	0	0	0	0	0	0	0	0	0	0	0.002849	0	0	0	0	0	0	0
T_270	0	0.014245	0	0.019943	0	1	0	0	0	0	0	0	0	0	0	0	0	0	0	0	0	0.91453	0.002849	0	0	0	0	0	0	0	0	0	0	0	0	0	0	0	0	0	0	0.002849	0	0	0	0	0	0	0
T_280	0	0.014245	0	0.019943	0	1	0	0	0	0	0	0	0	0	0	0	0	0	0	0	0	0.91453	0.002849	0	0	0	0	0	0	0	0	0	0	0	0	0	0	0	0	0	0	0.002849	0	0	0	0	0	0	0
T_290	0	0.014245	0	0.019943	0	1	0	0	0	0	0	0	0	0	0	0	0	0	0	0	0	0.91453	0.002849	0	0	0	0	0	0	0	0	0	0	0	0	0	0	0	0	0	0	0.002849	0	0	0	0	0	0	0
T_300	0	0.014245	0	0.019943	0	1	0	0	0	0	0	0	0	0	0	0	0	0	0	0	0	0.91453	0.002849	0	0	0	0	0	0	0	0	0	0	0	0	0	0	0	0	0	0	0.002849	0	0	0	0	0	0	0
HG12
	204_G|T	241_C|T	445_T|C	1059_C|T	1163_A|T	1397_G|A	2480_A|G	2558_C|T	3037_C|T	3256_T|C	4002_C|T	4543_C|T	5622_C|T	6286_C|T	6312_C|A	7540_T|C	8683_C|T	8782_C|T	9526_G|T	9477_T|A	10097_G|A	11083_G|T	10319_C|T	11916_C|T	13536_C|T	13730_C|T	14202_G|T	14408_C|T	14805_C|T	15406_G|T	16647_G|T	17019_G|T	17104_C|T	17247_T|C	17747_C|T	17858_A|G	18028_G|T	18060_C|T	18555_C|T	18877_C|T	18998_C|T	19542_G|T	19718_C|T	20268_A|G	21255_G|C	21614_C|T	21637_C|T	21765_TACATG|......	22227_C|T
T_0	0	0	0	0	0	0	0	0	0	0	0	0	0	0	0	0	0	0	0	0	0	0	0	0	0	0	0	0	0	0	0	0	0	0	0	0	0	0	0	0	0	0	0	0	0	0	0	0	0
T_10	0	0	0	0	0	0	0	0	0	0	0	0	0	0	0	0	0	0	0	0	0	0	0	0	0	0	0	0	0	0	0	0	0	0	0	0	0	0	0	0	0	0	0	0	0	0	0	0	0
T_20	0	0	0	0	0	0	0	0	0	0	0	0	0	0	0	0	0	0	0	0	0	0	0	0	0	0	0	0	0	0	0	0	0	0	0	0	0	0	0	0	0	0	0	0	0	0	0	0	0
T_30	0	0	0	0	0	0	0	0	0	0	0	0	0	0	0	0	0	0	0	0	0	0	0	0	0	0	0	0	0	0	0	0	0	0	0	0	0	0	0	0	0	0	0	0	0	0	0	0	0
T_40	0	0	0	0	0	0	0	0	0	0	0	0	0	0	0	0	0	0	0	0	0	0	0	0	0	0	0	0	0	0	0	0	0	0	0	0	0	0	0	0	0	0	0	0	0	0	0	0	0
T_50	0	0	0	0	0	0	0	0	0	0	0	0	0	0	0	0	0	0	0	0	0	0	0	0	0	0	0	0	0	0	0	0	0	0	0	0	0	0	0	0	0	0	0	0	0	0	0	0	0
T_60	0	0	0	0	0	0	0	0	0	0	0	0	0	0	0	0	0	0	0	0	0	0	0	0	0	0	0	0	0	0	0	0	0	0	0	0	0	0	0	0	0	0	0	0	0	0	0	0	0
T_70	0	0	0	0	0	0	0	0	0	0	0	0	0	0	0	0	0	0	0	0	0	0	0	0	0	0	0	0	0	0	0	0	0	0	0	0	0	0	0	0	0	0	0	0	0	0	0	0	0
T_80	0	0	0	0	0	0	0	0	0	0	0	0	0	0	1	0	0	0	0	0	0	0.9375	0	0	0	0.96875	0	0	0	0	0	0	0	0	0	0	0	0	0	0	0	0	0	0	0	0	0	0	0
T_90	0	0	0	0	0	0	0	0	0	0	0	0	0	0	1	0	0	0	0	0	0	0.952	0	0	0	0.984	0	0	0	0	0	0	0	0	0	0	0	0	0	0	0	0	0	0	0	0	0	0	0
T_100	0	0.0106007	0	0	0	0	0	0	0.00353357	0	0	0	0	0	0.985866	0	0	0	0	0	0	0.946996	0	0	0	0.992933	0	0.00353357	0	0	0	0	0	0	0	0	0	0	0	0	0	0	0	0	0	0	0	0.00353357	0
T_110	0	0.00686499	0	0	0	0	0	0	0.00228833	0	0	0	0	0	0.98627	0	0	0	0	0	0	0.951945	0	0	0	0.990847	0	0.00228833	0	0	0	0	0	0	0	0	0	0	0	0	0	0	0	0	0	0	0	0.00457666	0
T_120	0	0.00551471	0	0	0	0	0	0	0.00183824	0	0	0	0	0	0.987132	0	0	0	0	0	0	0.950368	0	0	0	0.990809	0	0.00183824	0	0	0	0	0	0	0	0	0	0	0	0	0	0	0	0	0	0	0	0.00367647	0
T_130	0	0.0096	0	0	0	0	0	0	0.0048	0	0	0	0	0	0.9872	0	0	0	0	0	0	0.9488	0	0	0	0.992	0	0.0032	0	0	0	0	0	0	0	0	0	0	0	0.0016	0	0	0	0	0	0	0	0.0032	0
T_140	0	0.00894188	0	0.00149031	0	0	0	0	0.00596125	0	0	0	0	0	0.983607	0	0	0	0	0	0	0.947839	0	0	0	0.985097	0	0.00447094	0	0	0	0	0	0	0	0	0	0	0	0.00149031	0	0	0	0	0	0	0	0.00298063	0
T_150	0	0.00841515	0	0.00140252	0	0	0	0	0.0056101	0	0	0	0	0	0.98317	0	0	0	0	0	0	0.941094	0	0	0	0.984572	0	0.00420757	0	0	0	0	0	0	0	0	0	0	0	0.00140252	0	0	0	0	0	0.00140252	0	0.00280505	0
T_160	0	0.00813008	0	0.00135501	0	0	0	0	0.00542005	0	0	0	0	0	0.982385	0	0	0	0	0	0	0.940379	0	0	0	0.98374	0	0.00406504	0	0	0	0	0	0	0	0	0	0	0	0.00135501	0	0	0	0	0	0.00135501	0	0.00271003	0
T_170	0	0.0091623	0	0.0013089	0	0.0013089	0	0	0.0052356	0	0	0.0013089	0	0	0.980366	0	0	0	0	0	0	0.939791	0	0	0	0.984293	0	0.0039267	0	0	0	0	0	0	0	0	0	0	0	0.0013089	0	0	0	0	0	0.0013089	0	0.0026178	0
T_180	0	0.00883838	0	0.00126263	0	0.00126263	0	0	0.00505051	0	0	0.00126263	0	0	0.981061	0	0	0	0	0	0	0.940657	0.00126263	0	0	0.984848	0	0.00378788	0	0	0	0	0	0	0	0	0	0	0	0.00126263	0	0	0	0	0	0.00126263	0	0.00252525	0
T_190	0	0.00862069	0	0.00123153	0	0.00123153	0	0	0.00492611	0	0	0.00123153	0	0	0.981527	0	0	0	0	0	0	0.942118	0.00123153	0	0	0.985222	0	0.00369458	0	0	0	0	0	0	0	0	0	0	0	0.00123153	0	0	0	0	0	0.00123153	0	0.00246305	0
T_200	0	0.00835322	0	0.00119332	0	0.00119332	0	0	0.00477327	0	0	0.00119332	0	0	0.9821	0	0	0	0	0	0	0.942721	0.00119332	0	0	0.98568	0	0.00357995	0	0	0	0	0	0	0	0	0	0	0	0.00119332	0	0	0	0	0	0.00119332	0	0.00238663	0
T_210	0	0.00815851	0	0.0011655	0	0.0011655	0	0	0.004662	0	0	0.0011655	0	0	0.982517	0	0	0	0	0	0	0.944056	0.0011655	0	0	0.986014	0	0.0034965	0	0	0	0	0	0	0	0	0	0	0	0.0011655	0	0	0	0	0	0.0011655	0	0.002331	0
T_220	0	0.00813008	0	0.00116144	0	0.00116144	0	0	0.00464576	0	0	0.00116144	0	0	0.982578	0	0	0	0	0	0	0.944251	0.00116144	0	0	0.986063	0	0.00348432	0	0	0	0	0	0	0	0	0	0	0	0.00116144	0	0	0	0	0	0.00116144	0	0.00232288	0
T_230	0	0.00802752	0	0.00114679	0	0.00114679	0	0	0.00458716	0	0	0.00114679	0	0	0.982798	0	0	0	0	0	0	0.944954	0.00114679	0	0	0.986239	0	0.00344037	0	0	0	0	0	0	0	0	0	0	0	0.00114679	0	0	0	0	0	0.00114679	0	0.00229358	0
T_240	0	0.00793651	0	0.00113379	0	0.00113379	0	0	0.00453515	0	0	0.00113379	0	0	0.982993	0	0	0	0	0	0	0.945578	0.00113379	0	0	0.986395	0	0.00340136	0	0	0	0	0	0	0	0	0	0	0	0.00113379	0	0	0	0	0	0.00113379	0	0.00226757	0
T_250	0	0.00788288	0	0.00112613	0	0.00112613	0	0	0.0045045	0	0	0.00112613	0	0	0.983108	0	0	0	0	0	0	0.945946	0.00112613	0	0	0.986486	0	0.00337838	0	0	0	0	0	0	0	0	0	0	0	0.00112613	0	0	0	0	0	0.00112613	0	0.00225225	0
T_260	0	0.00785634	0	0.00112233	0	0.00112233	0	0	0.00448934	0	0	0.00112233	0	0	0.983165	0	0	0	0	0	0	0.946128	0.00112233	0	0	0.986532	0	0.003367	0	0	0	0	0	0	0	0	0	0	0	0.00112233	0	0	0	0	0	0.00112233	0	0.00224467	0
T_270	0.00112108	0.00784753	0	0.00112108	0	0.00112108	0	0	0.0044843	0	0	0.00112108	0	0	0.983184	0	0	0	0	0	0	0.946188	0.00112108	0	0	0.986547	0	0.00336323	0	0	0	0	0	0	0	0	0	0	0	0.00112108	0	0	0	0	0	0.00112108	0	0.00224215	0
T_280	0.00112108	0.00784753	0	0.00112108	0	0.00112108	0	0	0.0044843	0	0	0.00112108	0	0	0.983184	0	0	0	0	0	0	0.946188	0.00112108	0	0	0.986547	0	0.00336323	0	0	0	0	0	0	0	0	0	0	0	0.00112108	0	0	0	0	0	0.00112108	0	0.00224215	0
T_290	0.00112108	0.00784753	0	0.00112108	0	0.00112108	0	0	0.0044843	0	0	0.00112108	0	0	0.983184	0	0	0	0	0	0	0.946188	0.00112108	0	0	0.986547	0	0.00336323	0	0	0	0	0	0	0	0	0	0	0	0.00112108	0	0	0	0	0	0.00112108	0	0.00224215	0
T_300	0.00112108	0.00784753	0	0.00112108	0	0.00112108	0	0	0.0044843	0	0	0.00112108	0	0	0.983184	0	0	0	0	0	0	0.946188	0.00112108	0	0	0.986547	0	0.00336323	0	0	0	0	0	0	0	0	0	0	0	0.00112108	0	0	0	0	0	0.00112108	0	0.00224215	0
HG13
	204_G|T	241_C|T	445_T|C	1059_C|T	1163_A|T	1397_G|A	2480_A|G	2558_C|T	3037_C|T	3256_T|C	4002_C|T	4543_C|T	5622_C|T	6286_C|T	6312_C|A	7540_T|C	8683_C|T	8782_C|T	9526_G|T	9477_T|A	10097_G|A	11083_G|T	10319_C|T	11916_C|T	13536_C|T	13730_C|T	14202_G|T	14408_C|T	14805_C|T	15406_G|T	16647_G|T	17019_G|T	17104_C|T	17247_T|C	17747_C|T	17858_A|G	18028_G|T	18060_C|T	18555_C|T	18877_C|T	18998_C|T	19542_G|T	19718_C|T	20268_A|G	21255_G|C	21614_C|T	21637_C|T	21765_TACATG|......	22227_C|T
T_0	0	0	0	0	0	0	0	0	0	0	0	0	0	0	0	0	0	0	0	0	0	0	0	0	0	0	0	0	0	0	0	0	0	0	0	0	0	0	0	0	0	0	0	0	0	0	0	0	0
T_10	0	0	0	0	0	0	0	0	0	0	0	0	0	0	0	0	0	0	0	0	0	0	0	0	0	0	0	0	0	0	0	0	0	0	0	0	0	0	0	0	0	0	0	0	0	0	0	0	0
T_20	0	0	0	0	0	0	0	0	0	0	0	0	0	0	0	0	0	0	0	0	0	0	0	0	0	0	0	0	0	0	0	0	0	0	0	0	0	0	0	0	0	0	0	0	0	0	0	0	0
T_30	0	0	0	0	0	0	0	0	0	0	0	0	0	0	0	0	0	0	0	0	0	0	0	0	0	0	0	0	0	0	0	0	0	0	0	0	0	0	0	0	0	0	0	0	0	0	0	0	0
T_40	0	0	0	0	0	0	0	0	0	0	0	0	0	0	0	0	0	0	0	0	0	0	0	0	0	0	0	0	0	0	0	0	0	0	0	0	0	0	0	0	0	0	0	0	0	0	0	0	0
T_50	0	0	0	0	0	0	0	0	0	0	0	0	0	0	0	0	0	0	0	0	0	0	0	0	0	0	0	0	0	0	0	0	0	0	0	0	0	0	0	0	0	0	0	0	0	0	0	0	0
T_60	0	0	0	0	0	0	0	0	0	0	0	0	0	0	0	0	0	0	0	0	0	0	0	0	0	0	0	0	0	0	0	0	0	0	0	0	0	0	0	0	0	0	0	0	0	0	0	0	0
T_70	0	0.952381	0	0	0	0	0	0	1	0	0	0	0	0	0	0	0	0.047619	0	0	0	0	0	0	0	0	0	0.952381	0	0	0	0	0	0	0	0	0	0	0	0	0	0	0	1	0	0	0	0	0
T_80	0	0.981395	0	0	0	0	0	0	0.976744	0	0	0	0	0.00930233	0	0	0	0.0139535	0	0	0	0	0	0	0	0	0	0.976744	0	0	0	0	0.00465116	0	0	0	0	0	0	0	0	0	0	0.990698	0	0	0	0	0
T_90	0	0.993857	0	0	0	0	0	0	0.990172	0	0	0	0	0.002457	0	0	0	0.0036855	0	0	0	0.0012285	0.0012285	0	0	0	0	0.993857	0	0	0.0012285	0	0.012285	0	0	0	0	0	0	0	0	0.0012285	0	0.995086	0	0	0	0	0
T_100	0	0.994677	0	0.000760456	0	0	0	0	0.991635	0	0.000760456	0	0	0.00152091	0.000760456	0	0	0.00228137	0	0	0	0.00304183	0.000760456	0	0	0	0	0.995437	0	0	0.000760456	0	0.0121673	0	0	0	0	0	0	0	0	0.00152091	0	0.996198	0	0	0	0	0
T_110	0	0.995791	0	0.000601323	0	0	0	0	0.993385	0	0.000601323	0	0	0.00240529	0.000601323	0	0.00180397	0.00180397	0	0	0	0.00300661	0.000601323	0	0	0	0	0.996392	0	0	0.000601323	0	0.0156344	0	0	0	0	0	0	0	0	0.00120265	0	0.995791	0	0	0	0	0
T_120	0	0.996161	0	0.000479846	0	0	0	0	0.994722	0	0.000959693	0	0.000479846	0.00191939	0.000479846	0	0.00143954	0.00143954	0.000479846	0	0	0.00527831	0.000479846	0	0	0	0	0.997121	0	0	0.000479846	0	0.0206334	0	0	0	0	0	0	0	0	0.000959693	0	0.995681	0.000479846	0	0	0	0
T_130	0	0.996709	0	0.000822707	0	0	0	0	0.995064	0	0.000822707	0	0.000411353	0.00164541	0.000411353	0	0.00123406	0.00123406	0.000411353	0	0	0.00493624	0.000411353	0	0	0	0	0.996709	0	0	0.000411353	0	0.0193336	0	0	0	0.000411353	0	0	0	0	0.000822707	0	0.995064	0.000411353	0	0	0	0
T_140	0	0.997039	0	0.000740192	0	0	0	0	0.995559	0	0.000740192	0	0.000370096	0.00148038	0.000370096	0	0.00148038	0.00111029	0.000740192	0	0	0.00666173	0.000370096	0	0.000370096	0	0	0.997039	0	0	0.000370096	0	0.0185048	0	0	0	0.000370096	0	0	0	0	0.000740192	0	0.995189	0.000370096	0	0	0	0
T_150	0	0.996135	0	0.000702741	0	0	0	0	0.995432	0	0.000702741	0	0.00035137	0.00140548	0.00035137	0	0.00210822	0.00105411	0.00105411	0	0	0.00702741	0.00035137	0	0.00035137	0	0	0.995432	0.00035137	0	0.00035137	0	0.0179199	0	0	0	0.00035137	0	0	0	0	0.000702741	0	0.993675	0.00035137	0	0	0	0.00035137
T_160	0	0.995607	0	0.000675904	0	0	0	0	0.995607	0	0.000675904	0	0.000337952	0.00135181	0.000337952	0	0.00371747	0.00101386	0.00101386	0	0	0.00675904	0.000337952	0	0.000337952	0	0	0.993579	0.000337952	0	0.000337952	0.000337952	0.0182494	0	0	0	0.000337952	0	0	0	0	0.000675904	0	0.989523	0.000337952	0	0	0	0.000675904
T_170	0	0.995891	0	0.000632111	0	0	0	0	0.995575	0	0.000632111	0	0.000316056	0.00126422	0.000316056	0	0.0085335	0.000948167	0.000948167	0	0	0.0145386	0.000316056	0	0.000316056	0	0	0.993047	0.000316056	0	0.000316056	0.000948167	0.017067	0	0	0	0.000316056	0	0	0	0	0.000632111	0	0.987674	0.000316056	0.00410872	0	0	0.000948167
T_180	0	0.995896	0	0.000586338	0	0	0	0	0.995896	0	0.000586338	0	0.000293169	0.00117268	0.000293169	0	0.0105541	0.000879507	0.000879507	0	0	0.0275579	0.000293169	0	0.000293169	0	0	0.992964	0.000293169	0	0.000293169	0.000879507	0.0158311	0	0	0	0.000293169	0	0	0.000293169	0	0.000586338	0	0.987687	0.000293169	0.0161243	0	0	0.000879507
T_190	0	0.996129	0	0.000552944	0	0	0	0	0.996129	0	0.000552944	0	0.000276472	0.00110589	0.000276472	0	0.0116118	0.000829417	0.000829417	0	0	0.029859	0.000276472	0	0.000276472	0	0	0.993088	0.000276472	0	0.000276472	0.000829417	0.0149295	0	0	0	0.000276472	0	0	0.000276472	0	0.000552944	0	0.987006	0.000276472	0.0182472	0	0	0.000829417
T_200	0	0.99627	0	0.000532907	0	0	0	0	0.99627	0	0.000532907	0	0.000266454	0.00106581	0.000266454	0	0.011191	0.000799361	0.000799361	0	0	0.0309086	0.000266454	0	0.000266454	0	0	0.992806	0.000266454	0	0.000266454	0.000799361	0.0143885	0	0	0	0.000266454	0	0	0.000266454	0	0.000532907	0	0.986677	0.000266454	0.0183853	0	0	0.000799361
T_210	0	0.996463	0	0.000505306	0	0	0	0	0.996463	0	0.000505306	0	0.000757959	0.00101061	0.000252653	0	0.0113694	0.000757959	0.000757959	0	0	0.0361294	0.000252653	0	0.000505306	0	0	0.993178	0.000252653	0	0.000252653	0.000757959	0.0136433	0	0	0	0.000252653	0.000757959	0	0.000505306	0	0.00151592	0	0.984588	0.000252653	0.0207175	0	0	0.000757959
T_220	0.000242483	0.996363	0	0.000484966	0	0	0	0	0.996363	0	0.000484966	0	0.000727449	0.000969932	0.000242483	0	0.0109117	0.000727449	0.000727449	0	0	0.0366149	0.000242483	0	0.000484966	0	0	0.993453	0.000242483	0	0.000242483	0.000727449	0.0130941	0	0	0	0.000242483	0.000727449	0	0.000727449	0	0.00193986	0	0.983511	0.000242483	0.0208535	0	0	0.000727449
T_230	0.000228833	0.99611	0	0.000457666	0	0	0	0	0.996568	0	0.000457666	0	0.001373	0.00114416	0.000228833	0	0.0102975	0.000686499	0.000686499	0	0	0.0414188	0.000228833	0	0.000457666	0	0	0.993822	0.000228833	0	0.000228833	0.000686499	0.012357	0	0	0	0.000228833	0.000686499	0	0.000686499	0	0.00183066	0	0.981465	0.000228833	0.0242563	0	0	0.000686499
T_240	0.000223264	0.996205	0	0.000446528	0	0	0	0	0.996651	0	0.000446528	0	0.00133958	0.00111632	0.000223264	0	0.0100469	0.000669792	0.000669792	0	0	0.0446528	0.000223264	0.000669792	0.000446528	0	0	0.993972	0.000223264	0	0.000223264	0.000669792	0.0120563	0	0	0	0.000223264	0.000893056	0	0.000669792	0	0.00178611	0.000669792	0.980799	0.000223264	0.0265684	0	0	0.000669792
T_250	0.000214362	0.996356	0	0.000428725	0	0	0	0	0.996785	0	0.000428725	0	0.00128617	0.00107181	0.000214362	0	0.0096463	0.000643087	0.000643087	0	0	0.0493033	0.000214362	0.000857449	0.000643087	0	0	0.994212	0.000214362	0	0.000214362	0.000643087	0.0120043	0	0	0	0.000214362	0.00107181	0	0.000643087	0	0.0017149	0.00128617	0.97985	0.000214362	0.0308682	0	0	0.000643087
T_260	0.000206612	0.996488	0	0.000413223	0	0	0	0	0.996901	0	0.000413223	0	0.00123967	0.00103306	0.000206612	0	0.00929752	0.000619835	0.000826446	0	0	0.0524793	0.000206612	0.00123967	0.000619835	0	0	0.994421	0.000206612	0	0.000206612	0.000619835	0.0115702	0	0	0	0.000206612	0.00103306	0	0.000619835	0	0.00227273	0.00123967	0.980165	0.000206612	0.0340909	0	0	0.000619835
T_270	0.000202265	0.996561	0	0.000404531	0	0	0	0	0.996966	0	0.000404531	0	0.00121359	0.00101133	0.000202265	0	0.00930421	0.000606796	0.000809061	0	0	0.056432	0.000202265	0.00161812	0.000606796	0	0	0.994539	0.000202265	0	0.000202265	0.000606796	0.0113269	0	0	0	0.000202265	0.00121359	0	0.000809061	0	0.00222492	0.00121359	0.980178	0.000202265	0.0382282	0	0	0.000606796
T_280	0.000197511	0.996642	0	0.000395023	0	0	0	0	0.997037	0	0.000395023	0	0.00118507	0.000987557	0.000197511	0	0.00908552	0.000592534	0.000790045	0	0	0.0576733	0.000197511	0.00158009	0.000592534	0	0	0.99447	0.000197511	0	0.000197511	0.000592534	0.0112581	0	0	0	0.000395023	0.00118507	0	0.000790045	0	0.00217262	0.00118507	0.979459	0.000197511	0.0398973	0	0	0.000790045
T_290	0.000194856	0.996687	0	0.000389712	0	0	0	0	0.997077	0	0.000389712	0	0.00116913	0.000974279	0.000194856	0	0.00896337	0.000584567	0.000779423	0	0	0.0600156	0.000194856	0.00155885	0.000584567	0	0	0.994544	0.000194856	0	0.000194856	0.000584567	0.0113016	0	0	0	0.000584567	0.00116913	0	0.000779423	0	0.00214341	0.00116913	0.978761	0.000194856	0.0424786	0	0	0.000779423
T_300	0.000194363	0.996696	0	0.000388727	0	0	0	0	0.997085	0	0.000388727	0	0.00116618	0.000971817	0.000194363	0	0.00894072	0.00058309	0.000777454	0	0	0.0602527	0.000194363	0.00155491	0.00058309	0	0	0.994558	0.000194363	0	0.000194363	0.00058309	0.0112731	0	0	0	0.00058309	0.00116618	0	0.000777454	0	0.002138	0.00116618	0.978814	0.000194363	0.04276	0	0	0.000777454
HG14
	204_G|T	241_C|T	445_T|C	1059_C|T	1163_A|T	1397_G|A	2480_A|G	2558_C|T	3037_C|T	3256_T|C	4002_C|T	4543_C|T	5622_C|T	6286_C|T	6312_C|A	7540_T|C	8683_C|T	8782_C|T	9526_G|T	9477_T|A	10097_G|A	11083_G|T	10319_C|T	11916_C|T	13536_C|T	13730_C|T	14202_G|T	14408_C|T	14805_C|T	15406_G|T	16647_G|T	17019_G|T	17104_C|T	17247_T|C	17747_C|T	17858_A|G	18028_G|T	18060_C|T	18555_C|T	18877_C|T	18998_C|T	19542_G|T	19718_C|T	20268_A|G	21255_G|C	21614_C|T	21637_C|T	21765_TACATG|......	22227_C|T
T_0	0	0	0	0	0	0	0	0	0	0	0	0	0	0	0	0	0	0	0	0	0	0	0	0	0	0	0	0	0	0	0	0	0	0	0	0	0	0	0	0	0	0	0	0	0	0	0	0	0
T_10	0	0	0	0	0	0	0	0	0	0	0	0	0	0	0	0	0	0	0	0	0	0	0	0	0	0	0	0	0	0	0	0	0	0	0	0	0	0	0	0	0	0	0	0	0	0	0	0	0
T_20	0	0	0	0	0	0	0	0	0	0	0	0	0	0	0	0	0	0	0	0	0	0	0	0	0	0	0	0	0	0	0	0	0	0	0	0	0	0	0	0	0	0	0	0	0	0	0	0	0
T_30	0	0	0	0	0	0	0	0	0	0	0	0	0	0	0	0	0	0	0	0	0	0	0	0	0	0	0	0	0	0	0	0	0	0	0	0	0	0	0	0	0	0	0	0	0	0	0	0	0
T_40	0	0	0	0	0	0	0	0	0	0	0	0	0	0	0	0	0	0	0	0	0	0	0	0	0	0	0	0	0	0	0	0	0	0	0	0	0	0	0	0	0	0	0	0	0	0	0	0	0
T_50	0	0	0	0	0	0	0	0	0	0	0	0	0	0	0	0	0	0	0	0	0	0	0	0	0	0	0	0	0	0	0	0	0	0	0	0	0	0	0	0	0	0	0	0	0	0	0	0	0
T_60	0	1	0	0	0	0	0	0	1	0	0	0	0	0	0	0	0	0	0	0	0	0	0	0	0	0	0	1	0	0	0	0	0	0	0	0	0	0	0.0714286	1	0	0	0	0	0	0	0	0	0
T_70	0	1	0	0	0	0	0	0	1	0	0	0	0	0	0	0	0	0	0	0	0	0	0	0	0	0	0	1	0	0	0	0	0	0	0	0	0	0	0.0357143	1	0	0	0	0	0	0	0	0	0
T_80	0	0.993464	0	0	0	0	0	0	0.986928	0	0	0	0	0	0	0	0	0	0	0	0	0	0	0	0	0	0	1	0	0	0	0	0	0	0	0	0	0	0.00653595	1	0	0	0	0	0	0	0	0	0
T_90	0	0.997468	0	0	0	0	0	0	0.989873	0	0	0	0	0	0	0	0	0	0	0	0	0.0151899	0	0	0	0	0	0.997468	0	0	0	0	0.00253165	0	0	0	0	0	0.00253165	1	0	0	0	0	0	0.00253165	0	0	0
T_100	0	0.995775	0	0	0	0	0	0	0.985915	0	0	0.0028169	0	0	0	0	0	0.0028169	0	0	0	0.0126761	0	0.00140845	0	0	0	0.998592	0	0	0	0	0.00140845	0	0	0	0	0	0.0028169	0.988732	0	0	0	0	0	0.00140845	0	0	0
T_110	0	0.995526	0	0	0	0	0	0	0.980984	0	0	0.00223714	0	0	0	0	0	0.00223714	0	0	0	0.0111857	0	0.00223714	0	0	0	0.998881	0	0	0	0	0.00111857	0	0	0	0	0	0.00223714	0.980984	0	0	0.00111857	0	0	0.00111857	0	0	0
T_120	0	0.995475	0	0	0	0	0	0	0.98009	0	0	0.00180995	0.000904977	0	0	0	0	0.0126697	0	0	0	0.00995475	0	0.00180995	0	0	0	0.99819	0	0	0	0	0.000904977	0	0	0	0	0	0.00180995	0.961991	0	0	0.000904977	0	0	0.00271493	0	0	0
T_130	0	0.991525	0	0	0	0	0	0	0.98228	0	0	0.00154083	0.000770416	0	0	0	0	0.0138675	0	0	0	0.00924499	0	0.00154083	0.000770416	0	0	0.997689	0	0	0	0	0.000770416	0	0	0	0	0	0.00154083	0.964561	0	0	0.000770416	0	0.000770416	0.00385208	0	0	0
T_140	0	0.991724	0	0	0	0	0	0	0.982759	0	0	0.00344828	0.00137931	0	0	0	0	0.0137931	0	0	0	0.0110345	0	0.00137931	0.000689655	0	0	0.996552	0	0	0	0	0.00137931	0	0	0	0	0	0.00137931	0.961379	0	0	0.000689655	0	0.000689655	0.00551724	0	0	0
T_150	0	0.991709	0	0.000637755	0	0	0	0	0.982143	0	0	0.00382653	0.00127551	0.00127551	0	0	0	0.0127551	0	0	0	0.0102041	0	0.00127551	0.000637755	0	0	0.992347	0	0	0	0	0.00127551	0	0	0	0	0	0.00127551	0.962372	0	0	0.00127551	0	0.000637755	0.00510204	0	0	0
T_160	0	0.983852	0	0.000576701	0	0	0	0	0.982699	0	0	0.00346021	0.0011534	0.0017301	0	0	0	0.0121107	0	0	0	0.0109573	0	0.0011534	0.000576701	0	0	0.991349	0	0	0.000576701	0	0.0017301	0	0	0	0	0	0.0017301	0.961361	0	0	0.0011534	0	0.000576701	0.00576701	0	0	0.000576701
T_170	0	0.977846	0	0.000515198	0	0	0	0	0.981968	0	0	0.00309119	0.0010304	0.00206079	0	0	0	0.0123648	0	0	0	0.010304	0	0.0010304	0.000515198	0	0	0.983514	0	0	0.000515198	0	0.0015456	0	0	0	0	0	0.0015456	0.951571	0	0	0.0010304	0	0.000515198	0.00721278	0.000515198	0	0.000515198
T_180	0	0.978099	0	0.000931966	0	0	0	0	0.982293	0	0	0.00326188	0.000931966	0.00186393	0	0	0	0.0116496	0	0	0	0.0111836	0	0.000931966	0.000465983	0	0	0.982759	0	0	0.000465983	0	0.00139795	0	0	0	0	0	0.00232992	0.95247	0	0	0.000931966	0	0.000465983	0.00652377	0.000465983	0	0.00139795
T_190	0	0.97935	0	0.000878735	0	0	0	0	0.983304	0	0	0.00307557	0.000878735	0.00175747	0	0	0	0.0109842	0	0	0	0.0118629	0	0.000878735	0.000878735	0	0	0.983304	0	0	0.000439367	0	0.0013181	0	0	0	0	0	0.00219684	0.954306	0	0	0.000878735	0	0.000439367	0.00615114	0.000439367	0	0.0013181
T_200	0	0.980102	0	0.00084674	0.00042337	0	0	0	0.983912	0	0	0.00296359	0.00127011	0.00211685	0	0	0	0.0105843	0	0	0	0.011431	0	0.00084674	0.00084674	0	0	0.983489	0	0	0.00042337	0	0.00127011	0	0	0	0	0	0.00211685	0.955123	0	0	0.00084674	0	0.00042337	0.00592718	0.00042337	0	0.00127011
T_210	0	0.980352	0	0.000818666	0.000818666	0	0	0	0.984445	0	0	0.00286533	0.001228	0.00204666	0	0	0	0.0102333	0	0	0	0.0118707	0	0.000818666	0.000818666	0.000818666	0	0.983217	0	0	0.000409333	0	0.001228	0	0	0	0	0	0.00204666	0.955792	0	0	0.000818666	0	0.000409333	0.00573066	0.000409333	0	0.00163733
T_220	0	0.980838	0	0.000798403	0.000798403	0	0	0	0.98483	0	0	0.00279441	0.0011976	0.00199601	0	0	0	0.00998004	0	0	0	0.011976	0	0.000798403	0.000798403	0.00279441	0	0.983633	0	0	0.000399202	0	0.0011976	0	0	0	0	0	0.00199601	0.956886	0	0	0.000798403	0	0.000798403	0.00558882	0.000399202	0	0.00159681
T_230	0	0.981565	0	0.000752445	0.000752445	0	0	0	0.985327	0	0	0.00263356	0.00112867	0.00188111	0	0	0	0.00940557	0	0	0	0.0139202	0	0.000752445	0.000752445	0.0082769	0	0.984199	0	0.000376223	0.000376223	0	0.00112867	0	0	0	0	0	0.00188111	0.958992	0	0	0.000752445	0	0.000752445	0.00526712	0.000376223	0	0.00413845
T_240	0	0.982169	0	0.000727802	0.000727802	0	0	0	0.985808	0	0	0.00254731	0.0010917	0.00181951	0	0	0	0.00909753	0	0	0	0.0171033	0	0.000727802	0.000727802	0.00800582	0	0.984716	0	0.000363901	0.0014556	0	0.0010917	0	0	0	0	0	0.00181951	0.95706	0	0	0.000727802	0	0.000727802	0.00509461	0.000363901	0	0.00582242
T_250	0	0.981737	0	0.00068918	0.00068918	0	0	0	0.986561	0	0	0.00275672	0.00103377	0.00172295	0	0	0.00034459	0.00861475	0	0	0	0.0220538	0	0.00068918	0.00068918	0.00758098	0	0.985527	0	0.00034459	0.00137836	0	0.00103377	0	0	0	0	0	0.00172295	0.954859	0	0	0.00068918	0	0.00068918	0.00482426	0.00034459	0	0.00551344
T_260	0	0.982742	0	0.000639182	0.000639182	0	0	0	0.987536	0	0	0.00255673	0.000958773	0.00159795	0	0	0.000639182	0.00798977	0.000639182	0	0	0.0242889	0	0.00127836	0.000639182	0.007031	0	0.986577	0	0.000319591	0.00127836	0	0.000958773	0	0	0	0	0	0.00159795	0.958134	0	0	0.000639182	0	0.000639182	0.00543305	0.000319591	0	0.00511345
T_270	0	0.983857	0	0.000597907	0.000597907	0	0	0	0.988341	0	0	0.00239163	0.000896861	0.00179372	0	0	0.000597907	0.00747384	0.000597907	0	0	0.0278027	0	0.00119581	0.000597907	0.00657698	0	0.987444	0	0.000298954	0.00119581	0	0.000896861	0	0	0	0	0	0.00149477	0.960837	0	0	0.000597907	0	0.000896861	0.00508221	0.000298954	0	0.00478326
T_280	0	0.984698	0	0.000566733	0.000566733	0	0	0	0.988949	0	0	0.00226693	0.000850099	0.0025503	0	0	0.000566733	0.00708416	0.000566733	0	0	0.0294701	0	0.00113347	0.000566733	0.00623406	0	0.988099	0	0.000283366	0.00113347	0	0.000850099	0	0	0	0	0	0.00198356	0.962879	0	0	0.000566733	0	0.000850099	0.00481723	0.000283366	0	0.00453386
T_290	0	0.985222	0	0.000547345	0.000547345	0	0	0	0.989327	0	0	0.00218938	0.000821018	0.00246305	0	0	0.000547345	0.00684182	0.000547345	0	0	0.0314724	0	0.00109469	0.000547345	0.0060208	0	0.988506	0	0.000273673	0.00109469	0	0.000821018	0	0	0	0	0	0.00355774	0.964149	0	0	0.000547345	0	0.000821018	0.00465244	0.000273673	0	0.00492611
T_300	0	0.985286	0	0.000544959	0.000544959	0	0	0	0.989373	0	0	0.00217984	0.000817439	0.00245232	0	0	0.000817439	0.00681199	0.000544959	0	0	0.0316076	0	0.00108992	0.000544959	0.00599455	0	0.988556	0	0.00027248	0.00108992	0	0.000817439	0	0	0	0	0	0.00354223	0.964305	0	0	0.000544959	0	0.000817439	0.00463215	0.00027248	0	0.00490463
HG15
	204_G|T	241_C|T	445_T|C	1059_C|T	1163_A|T	1397_G|A	2480_A|G	2558_C|T	3037_C|T	3256_T|C	4002_C|T	4543_C|T	5622_C|T	6286_C|T	6312_C|A	7540_T|C	8683_C|T	8782_C|T	9526_G|T	9477_T|A	10097_G|A	11083_G|T	10319_C|T	11916_C|T	13536_C|T	13730_C|T	14202_G|T	14408_C|T	14805_C|T	15406_G|T	16647_G|T	17019_G|T	17104_C|T	17247_T|C	17747_C|T	17858_A|G	18028_G|T	18060_C|T	18555_C|T	18877_C|T	18998_C|T	19542_G|T	19718_C|T	20268_A|G	21255_G|C	21614_C|T	21637_C|T	21765_TACATG|......	22227_C|T
T_0	0	0	0	0	0	0	0	0	0	0	0	0	0	0	0	0	0	0	0	0	0	0	0	0	0	0	0	0	0	0	0	0	0	0	0	0	0	0	0	0	0	0	0	0	0	0	0	0	0
T_10	0	0	0	0	0	0	0	0	0	0	0	0	0	0	0	0	0	0	0	0	0	0	0	0	0	0	0	0	0	0	0	0	0	0	0	0	0	0	0	0	0	0	0	0	0	0	0	0	0
T_20	0	0	0	0	0	0	0	0	0	0	0	0	0	0	0	0	0	0	0	0	0	0	0	0	0	0	0	0	0	0	0	0	0	0	0	0	0	0	0	0	0	0	0	0	0	0	0	0	0
T_30	0	0	0	0	0	0	0	0	0	0	0	0	0	0	0	0	0	0	0	0	0	0	0	0	0	0	0	0	0	0	0	0	0	0	0	0	0	0	0	0	0	0	0	0	0	0	0	0	0
T_40	0	0	0	0	0	0	0	0	0	0	0	0	0	0	0	0	0	0	0	0	0	0	0	0	0	0	0	0	0	0	0	0	0	0	0	0	0	0	0	0	0	0	0	0	0	0	0	0	0
T_50	0	0	0	0	0	0	0	0	0	0	0	0	0	0	0	0	0	0	0	0	0	0	0	0	0	0	0	0	0	0	0	0	0	0	0	0	0	0	0	0	0	0	0	0	0	0	0	0	0
T_60	0	0	0	0	0	0	0	0	0	0	0	0	0	0	0	0	0	0	0	0	0	0	0	0	0	0	0	0	0	0	0	0	0	0	0	0	0	0	0	0	0	0	0	0	0	0	0	0	0
T_70	0	0	0	0	0	0	0	0	0	0	0	0	0	0	0	0	0	0	0	0	0	0	0	0	0	0	0	0	0	0	0	0	0	0	0	0	0	0	0	0	0	0	0	0	0	0	0	0	0
T_80	0	0	0	0	0	0	0	0	0	0	0	0	0	0	0	0	0	0	0	0	0	0	0	0	0	0	0	0	0	0	0	0	0	0	0	0	0	0	0	0	0	0	0	0	0	0	0	0	0
T_90	0	0	0	0	0	0	0	0	0	0	0	0	0	0	0	0	0	0	0	0	0	0	0	0	0	0	0	0	0	0	0	0	0	0	0	0	0	0	0	0	0	0	0	0	0	0	0	0	0
T_100	0	0	0	0	0	0	0	0	0	0	0	0	0	0	0	0	0	0	0	0	0	0	0	0	0	0	0	0	0	0	0	0	0	0	0	0	0	0	0	0	0	0	0	0	0	0	0	0	0
T_110	0	0	0	0	0	0	0	0	0	0	0	0	0	0	0	0	0	0	0	0	0	0	0	0	0	0	0	0	0	0	0	0	0	0	0	0	0	0	0	0	0	0	0	0	0	0	0	0	0
T_120	0	0	0	0	0	0	0	0	0	0	0	0	0	0	0	0	0	0	0	0	0	0	0	0	0	0	0	0	0	0	0	0	0	0	0	0	0	0	0	0	0	0	0	0	0	0	0	0	0
T_130	0	0	0	0	0	0	0	0	0	0	0	0	0	0	0	0	0	0	0	0	0	0	0	0	0	0	0	0	0	0	0	0	0	0	0	0	0	0	0	0	0	0	0	0	0	0	0	0	0
T_140	0	0	0	0	0	0	0	0	0	0	0	0	0	0	0	0	0	0	0	0	0	0	0	0	0	0	0	0	0	0	0	0	0	0	0	0	0	0	0	0	0	0	0	0	0	0	0	0	0
T_150	0	0	0	0	0	0	0	0	0	0	0	0	0	0	0	0	0	0	0	0	0	0	0	0	0	0	0	0	0	0	0	0	0	0	0	0	0	0	0	0	0	0	0	0	0	0	0	0	0
T_160	0	0	0	0	0	0	0	0	0	0	0	0	0	0	0	0	0	0	0	0	0	0	0	0	0	0	0	0	0	0	0	0	0	0	0	0	0	0	0	0	0	0	0	0	0	0	0	0	0
T_170	0	1	0	0	1	0	0	0	1	0	0	0	0	0	0	1	0	0	0	0	0	0	0	0	0	0	0	1	0	0	1	0	0	0	0	0	0	0	0.958333	0	0	0	0	0	0	0	0	0	0
T_180	0	1	0	0	1	0	0	0	1	0	0	0	0	0	0	1	0	0	0	0	0	0	0	0	0	0	0	1	0	0	1	0	0	0	0	0	0	0	0.987342	0	0	0	0	0	0	0	0	0	0
T_190	0	1	0	0	1	0	0	0	1	0	0	0	0	0	0	1	0	0	0	0	0	0.00202429	0	0	0	0	0	1	0	0	1	0	0	0	0.00202429	0	0	0	0.997976	0	0	0	0	0	0.00202429	0	0	0	0
T_200	0.00128617	1	0	0	1	0	0	0	1	0	0	0	0	0	0	0.999357	0	0	0	0	0	0.00192926	0	0	0	0	0	1	0	0	0.999357	0	0	0	0.000643087	0	0	0	0.999357	0	0	0	0	0	0.00192926	0	0	0	0
T_210	0.000560381	1	0	0	1	0	0	0	1	0	0	0	0	0	0	0.99944	0	0	0	0	0	0.00336229	0	0	0.000280191	0	0	1	0.000560381	0	0.99944	0	0	0	0.000560381	0	0	0	0.99944	0	0	0	0	0	0.00224152	0	0	0	0
T_220	0.000401929	0.999799	0	0	1	0	0	0	1	0	0.000803859	0	0	0	0	0.999598	0	0	0	0	0	0.00442122	0	0	0.000200965	0	0	1	0.000401929	0	0.999598	0	0	0	0.000401929	0	0	0	0.999397	0	0	0	0	0	0.0034164	0	0	0	0.000803859
T_230	0.000348493	0.999826	0	0	1	0	0	0	1	0	0.000696986	0	0	0	0	0.999652	0	0	0	0	0	0.00453041	0	0	0.000174246	0	0	1	0.000348493	0	0.999652	0	0	0	0.000348493	0	0	0	0.999477	0	0	0	0	0	0.00470465	0	0	0	0.000696986
T_240	0.000316456	0.999842	0	0	1	0	0	0	1	0	0.000632911	0	0	0	0	0.999684	0	0	0	0	0	0.00585443	0	0	0.000158228	0	0	1	0.000316456	0	0.999684	0	0	0	0.000316456	0	0	0	0.999525	0	0	0	0	0	0.00443038	0	0	0	0.00174051
T_250	0.000298463	0.999851	0	0	1	0	0	0	1	0	0.000596926	0	0	0	0	0.999702	0	0	0	0	0	0.00656618	0	0	0.000149231	0	0	1	0.000298463	0	0.999702	0	0	0	0.000298463	0	0	0	0.999552	0	0	0	0	0	0.00417848	0	0	0	0.00208924
T_260	0.000289771	0.999855	0	0	1	0	0	0	1	0	0.000579542	0	0	0	0	0.99971	0	0	0	0	0	0.00695451	0	0	0.000144886	0	0	1	0.000289771	0	0.99971	0	0	0	0.000289771	0	0	0	0.999565	0	0	0	0	0	0.0040568	0	0	0	0.00217328
T_270	0.000284576	0.999573	0	0	1	0	0	0	1	0	0.000569152	0	0	0	0	0.999715	0	0	0	0	0	0.00739898	0	0	0.000142288	0	0	1	0.000284576	0	0.999715	0	0	0	0.000284576	0	0	0	0.999573	0	0	0	0	0	0.00398406	0	0	0	0.00227661
T_280	0.000283407	0.999575	0	0	1	0	0	0	1	0	0.000566813	0	0	0	0	0.999717	0	0	0	0	0	0.00736857	0	0	0.000141703	0	0	1	0.000283407	0	0.999717	0	0	0	0.000283407	0	0	0	0.999575	0	0	0	0	0	0.00396769	0	0	0	0.00226725
T_290	0.000283206	0.999575	0	0	1	0	0	0	1	0	0.000566412	0	0	0	0	0.999717	0	0	0	0	0	0.00736335	0	0	0.000141603	0	0	1	0.000283206	0	0.999717	0	0	0	0.000283206	0	0	0	0.999575	0	0	0	0	0	0.00396488	0	0	0	0.00226565
T_300	0.000283166	0.999575	0	0	1	0	0	0	1	0	0.000566332	0	0	0	0	0.999717	0	0	0	0	0	0.00736231	0	0	0.000141583	0	0	1	0.000283166	0	0.999717	0	0	0	0.000283166	0	0	0	0.999575	0	0	0	0	0	0.00396432	0	0	0	0.00226533
HG16
	204_G|T	241_C|T	445_T|C	1059_C|T	1163_A|T	1397_G|A	2480_A|G	2558_C|T	3037_C|T	3256_T|C	4002_C|T	4543_C|T	5622_C|T	6286_C|T	6312_C|A	7540_T|C	8683_C|T	8782_C|T	9526_G|T	9477_T|A	10097_G|A	11083_G|T	10319_C|T	11916_C|T	13536_C|T	13730_C|T	14202_G|T	14408_C|T	14805_C|T	15406_G|T	16647_G|T	17019_G|T	17104_C|T	17247_T|C	17747_C|T	17858_A|G	18028_G|T	18060_C|T	18555_C|T	18877_C|T	18998_C|T	19542_G|T	19718_C|T	20268_A|G	21255_G|C	21614_C|T	21637_C|T	21765_TACATG|......	22227_C|T
T_0	0	0	0	0	0	0	0	0	0	0	0	0	0	0	0	0	0	0	0	0	0	0	0	0	0	0	0	0	0	0	0	0	0	0	0	0	0	0	0	0	0	0	0	0	0	0	0	0	0
T_10	0	0	0	0	0	0	0	0	0	0	0	0	0	0	0	0	0	0	0	0	0	0	0	0	0	0	0	0	0	0	0	0	0	0	0	0	0	0	0	0	0	0	0	0	0	0	0	0	0
T_20	0	0	0	0	0	0	0	0	0	0	0	0	0	0	0	0	0	0	0	0	0	0	0	0	0	0	0	0	0	0	0	0	0	0	0	0	0	0	0	0	0	0	0	0	0	0	0	0	0
T_30	0	0	0	0	0	0	0	0	0	0	0	0	0	0	0	0	0	0	0	0	0	0	0	0	0	0	0	0	0	0	0	0	0	0	0	0	0	0	0	0	0	0	0	0	0	0	0	0	0
T_40	0	0	0	0	0	0	0	0	0	0	0	0	0	0	0	0	0	0	0	0	0	0	0	0	0	0	0	0	0	0	0	0	0	0	0	0	0	0	0	0	0	0	0	0	0	0	0	0	0
T_50	0	0	0	0	0	0	0	0	0	0	0	0	0	0	0	0	0	0	0	0	0	0	0	0	0	0	0	0	0	0	0	0	0	0	0	0	0	0	0	0	0	0	0	0	0	0	0	0	0
T_60	0	0	0	0	0	0	0	0	0	0	0	0	0	0	0	0	0	0	0	0	0	0	0	0	0	0	0	0	0	0	0	0	0	0	0	0	0	0	0	0	0	0	0	0	0	0	0	0	0
T_70	0	0	0	0	0	0	0	0	0	0	0	0	0	0	0	0	0	0	0	0	0	0	0	0	0	0	0	0	0	0	0	0	0	0	0	0	0	0	0	0	0	0	0	0	0	0	0	0	0
T_80	0	0	0	0	0	0	0	0	0	0	0	0	0	0	0	0	0	0	0	0	0	0	0	0	0	0	0	0	0	0	0	0	0	0	0	0	0	0	0	0	0	0	0	0	0	0	0	0	0
T_90	0	0	0	0	0	0	0	0	0	0	0	0	0	0	0	0	0	0	0	0	0	0	0	0	0	0	0	0	0	0	0	0	0	0	0	0	0	0	0	0	0	0	0	0	0	0	0	0	0
T_100	0	1	0	0	0	0	0	0	1	0	0	0	0	0	0	0	0	0	0	0	0	0	0	0	0	0	0	1	0	0	0	0	0.190476	0	0	0	0	0	0	0	0	0	0	0	0	0	0	0	0
T_110	0	1	0	0	0	0	0	0	1	0	0	0	0	0	0	0	0	0	0	0	0	0	0	0	0	0	0	1	0	0	0	0	0.166667	0	0	0	0	0	0	0	0	0	0	0	0	0	0	0	0
T_120	0	1	0	0	0	0	0	0	1	0	0	0	0	0	0	0	0	0	0	0	0	0	0	0	0	0	0	1	0	0	0	0	0.103896	0	0	0	0	0	0	0	0	0	0	0	0	0	0	0	0
T_130	0	1	0	0	0	0	0	0	1	0	0	0	0	0	0	0	0	0	0	0	0	0	0	0	0	0	0	1	0	0	0	0	0.1125	0	0	0	0	0	0	0	0	0	0	0	0	0	0	0	0
T_140	0	1	0	0	0	0	0	0	1	0	0	0	0	0	0	0	0	0	0	0	0	0	0	0	0	0	0	1	0	0	0	0	0.116279	0	0	0	0	0	0	0	0	0	0	0.0116279	0	0	0	0	0
T_150	0	1	0	0	0	0	0	0	1	0	0	0	0	0	0	0	0	0	0	0	0	0	0	0	0	0	0	1	0	0	0	0	0.105263	0	0	0	0	0	0	0	0	0	0	0.0105263	0	0	0	0	0
T_160	0	1	0	0	0	0	0	0	1	0	0	0	0	0	0	0	0	0	0	0	0	0	0	0	0	0	0	1	0	0	0	0	0.1	0	0	0	0	0	0	0.01	0	0	0	0.01	0	0	0	0	0
T_170	0	1	0	0	0	0	0	0	1	0	0	0	0	0	0	0	0	0	0	0	0	0	0	0	0	0	0	1	0	0	0	0	0.107843	0	0	0	0	0	0	0.00980392	0	0	0	0.00980392	0	0	0	0	0
T_180	0	1	0	0	0	0	0	0	1	0	0	0	0	0	0	0	0	0	0	0	0	0	0	0	0	0	0	1	0	0	0	0	0.115385	0	0	0	0	0	0	0.00961538	0	0	0	0.0192308	0	0	0	0	0
T_190	0	1	0	0	0	0	0	0	1	0	0	0	0	0	0	0	0	0	0	0	0	0.00952381	0	0	0	0	0	1	0	0	0	0	0.12381	0	0	0	0	0	0	0.00952381	0	0	0	0.0285714	0	0	0	0	0
T_200	0	1	0	0	0	0	0	0	1	0	0	0	0	0	0	0	0	0	0	0	0	0.0366972	0	0	0	0	0	1	0	0	0	0	0.155963	0	0	0	0	0	0	0.00917431	0	0	0	0.0642202	0	0	0	0	0
T_210	0	1	0	0	0	0	0	0	1	0	0	0	0	0	0	0	0	0	0	0	0	0.0619469	0	0	0	0	0	1	0	0	0	0	0.185841	0	0	0	0	0	0	0.00884956	0	0	0	0.0973451	0	0	0	0	0
T_220	0	1	0	0	0	0	0	0	1	0	0	0	0	0	0	0	0	0	0	0	0	0.147287	0	0	0	0	0	1	0	0	0	0	0.286822	0	0	0	0.0232558	0	0	0.00775194	0	0	0	0.209302	0	0	0	0.00775194	0
T_230	0	1	0	0	0	0	0	0	1	0	0	0	0	0	0	0	0	0	0	0	0	0.245509	0	0	0	0	0	1	0	0	0	0	0.449102	0	0	0	0.0778443	0	0	0.00598802	0	0	0	0.389222	0	0	0	0.0359281	0
T_240	0	1	0	0	0	0	0	0	1	0	0	0	0	0	0	0	0	0	0	0	0	0.208333	0	0	0	0	0	1	0	0	0	0	0.651515	0	0	0	0.306818	0	0	0.00378788	0	0	0	0.613636	0	0	0	0.276515	0
T_250	0	1	0	0	0	0	0	0	1	0	0	0	0	0	0	0	0	0	0	0	0	0.133971	0	0	0	0	0	1	0	0	0	0	0.779904	0	0	0	0.466507	0	0	0.00239234	0	0	0	0.755981	0	0	0	0.440191	0
T_260	0	1	0	0	0	0	0	0	1	0	0	0.00184502	0	0	0	0	0	0	0	0	0	0.123616	0	0	0	0	0	1	0	0	0	0	0.828413	0	0	0	0.48155	0	0	0.00184502	0	0	0	0.809963	0	0	0	0.461255	0
T_270	0	1	0	0	0	0	0	0	1	0	0	0.00147275	0	0	0	0	0	0	0	0	0	0.114875	0	0	0	0	0	1	0	0	0	0	0.863034	0	0	0	0.509573	0	0.00147275	0.00147275	0	0	0	0.848306	0	0	0	0.493373	0
T_280	0.00110011	1	0	0	0	0	0	0	1	0	0	0.00110011	0	0	0	0	0	0	0	0	0	0.0935094	0	0	0.00110011	0	0	1	0	0	0	0.00220022	0.89769	0	0	0	0.568757	0	0.00110011	0.00110011	0	0	0	0.885589	0	0	0	0.552255	0
T_290	0.000968992	1	0	0	0	0	0	0	1	0	0	0.000968992	0	0	0	0	0	0	0	0	0	0.0852713	0	0	0.000968992	0	0	1	0	0	0.000968992	0.00193798	0.909884	0	0	0	0.587209	0	0.000968992	0.000968992	0	0	0	0.899225	0	0	0	0.571705	0
T_300	0.000956938	1	0	0	0	0	0	0	1	0	0	0.000956938	0	0	0	0	0	0	0	0	0	0.0842105	0	0	0.000956938	0	0	1	0	0	0.000956938	0.00191388	0.911005	0	0	0	0.589474	0	0.000956938	0.000956938	0	0	0	0.900478	0	0	0	0.573206	0
HG17
	204_G|T	241_C|T	445_T|C	1059_C|T	1163_A|T	1397_G|A	2480_A|G	2558_C|T	3037_C|T	3256_T|C	4002_C|T	4543_C|T	5622_C|T	6286_C|T	6312_C|A	7540_T|C	8683_C|T	8782_C|T	9526_G|T	9477_T|A	10097_G|A	11083_G|T	10319_C|T	11916_C|T	13536_C|T	13730_C|T	14202_G|T	14408_C|T	14805_C|T	15406_G|T	16647_G|T	17019_G|T	17104_C|T	17247_T|C	17747_C|T	17858_A|G	18028_G|T	18060_C|T	18555_C|T	18877_C|T	18998_C|T	19542_G|T	19718_C|T	20268_A|G	21255_G|C	21614_C|T	21637_C|T	21765_TACATG|......	22227_C|T
T_0	0	0	0	0	0	0	0	0	0	0	0	0	0	0	0	0	0	0	0	0	0	0	0	0	0	0	0	0	0	0	0	0	0	0	0	0	0	0	0	0	0	0	0	0	0	0	0	0	0
T_10	0	0	0	0	0	0	0	0	0	0	0	0	0	0	0	0	0	0	0	0	0	0	0	0	0	0	0	0	0	0	0	0	0	0	0	0	0	0	0	0	0	0	0	0	0	0	0	0	0
T_20	0	0	0	0	0	0	0	0	0	0	0	0	0	0	0	0	0	0	0	0	0	0	0	0	0	0	0	0	0	0	0	0	0	0	0	0	0	0	0	0	0	0	0	0	0	0	0	0	0
T_30	0	0	0	0	0	0	0	0	0	0	0	0	0	0	0	0	0	0	0	0	0	0	0	0	0	0	0	0	0	0	0	0	0	0	0	0	0	0	0	0	0	0	0	0	0	0	0	0	0
T_40	0	0	0	0	0	0	0	0	0	0	0	0	0	0	0	0	0	0	0	0	0	0	0	0	0	0	0	0	0	0	0	0	0	0	0	0	0	0	0	0	0	0	0	0	0	0	0	0	0
T_50	0	0	0	0	0	0	0	0	0	0	0	0	0	0	0	0	0	0	0	0	0	0	0	0	0	0	0	0	0	0	0	0	0	0	0	0	0	0	0	0	0	0	0	0	0	0	0	0	0
T_60	0	0	0	0	0	0	0	0	0	0	0	0	0	0	0	0	0	0	0	0	0	0	0	0	0	0	0	0	0	0	0	0	0	0	0	0	0	0	0	0	0	0	0	0	0	0	0	0	0
T_70	0	0	0	0	0	0	0	0	0	0	0	0	0	0	0	0	0	0	0	0	0	0	0	0	0	0	0	0	0	0	0	0	0	0	0	0	0	0	0	0	0	0	0	0	0	0	0	0	0
T_80	0	0	0	0	0	0	0	0	0	0	0	0	0	0	0	0	0	0	0	0	0	0	0	0	0	0	0	0	0	0	0	0	0	0	0	0	0	0	0	0	0	0	0	0	0	0	0	0	0
T_90	0	0	0	0	0	0	0	0	0	0	0	0	0	0	0	0	0	0	0	0	0	0	0	0	0	0	0	0	0	0	0	0	0	0	0	0	0	0	0	0	0	0	0	0	0	0	0	0	0
T_100	0	0	0	0	0	0	0	0	0	0	0	0	0	0	0	0	0	0	0	0	0	0	0	0	0	0	0	0	0	0	0	0	0	0	0	0	0	0	0	0	0	0	0	0	0	0	0	0	0
T_110	0	0	0	0	0	0	0	0	0	0	0	0	0	0	0	0	0	0	0	0	0	0	0	0	0	0	0	0	0	0	0	0	0	0	0	0	0	0	0	0	0	0	0	0	0	0	0	0	0
T_120	0	0	0	0	0	0	0	0	0	0	0	0	0	0	0	0	0	0	0	0	0	0	0	0	0	0	0	0	0	0	0	0	0	0	0	0	0	0	0	0	0	0	0	0	0	0	0	0	0
T_130	0	0	0	0	0	0	0	0	0	0	0	0	0	0	0	0	0	0	0	0	0	0	0	0	0	0	0	0	0	0	0	0	0	0	0	0	0	0	0	0	0	0	0	0	0	0	0	0	0
T_140	0	0	0	0	0	0	0	0	0	0	0	0	0	0	0	0	0	0	0	0	0	0	0	0	0	0	0	0	0	0	0	0	0	0	0	0	0	0	0	0	0	0	0	0	0	0	0	0	0
T_150	0	0	0	0	0	0	0	0	0	0	0	0	0	0	0	0	0	0	0	0	0	0	0	0	0	0	0	0	0	0	0	0	0	0	0	0	0	0	0	0	0	0	0	0	0	0	0	0	0
T_160	0	0	0	0	0	0	0	0	0	0	0	0	0	0	0	0	0	0	0	0	0	0	0	0	0	0	0	0	0	0	0	0	0	0	0	0	0	0	0	0	0	0	0	0	0	0	0	0	0
T_170	0	0	0	0	0	0	0	0	0	0	0	0	0	0	0	0	0	0	0	0	0	0	0	0	0	0	0	0	0	0	0	0	0	0	0	0	0	0	0	0	0	0	0	0	0	0	0	0	0
T_180	0	0	0	0	0	0	0	0	0	0	0	0	0	0	0	0	0	0	0	0	0	0	0	0	0	0	0	0	0	0	0	0	0	0	0	0	0	0	0	0	0	0	0	0	0	0	0	0	0
T_190	0	0	0	0	0	0	0	0	0	0	0	0	0	0	0	0	0	0	0	0	0	0	0	0	0	0	0	0	0	0	0	0	0	0	0	0	0	0	0	0	0	0	0	0	0	0	0	0	0
T_200	0	0	0	0	0	0	0	0	0	0	0	0	0	0	0	0	0	0	0	0	0	0	0	0	0	0	0	0	0	0	0	0	0	0	0	0	0	0	0	0	0	0	0	0	0	0	0	0	0
T_210	0	0	0	0	0	0	0	0	0	0	0	0	0	0	0	0	0	0	0	0	0	0	0	0	0	0	0	0	0	0	0	0	0	0	0	0	0	0	0	0	0	0	0	0	0	0	0	0	0
T_220	0	1	0	0	0	0	0	0	1	0	0	0.823529	0	0	0	0	0	0	1	0	0	0	0	0	0	0	0	1	0	0	0	0.764706	0	0	0	0	0	0	0	0.941176	0	0	0	0	0	0	0	0	0
T_230	0.0222222	1	0	0	0	0	0	0	1	0	0	0.933333	0.0222222	0	0	0	0	0	1	0	0	0	0	0	0	0	0	1	0	0	0	0.911111	0	0	0	0	0	0	0	0.977778	0	0	0	0	0	0	0	0	0
T_240	0.00740741	1	0	0	0	0	0	0	1	0	0	0.97037	0.00740741	0	0	0	0	0	1	0	0	0.00740741	0	0	0	0	0	1	0	0	0	0.962963	0	0	0	0	0	0	0	0.985185	0	0	0	0	0	0	0	0	0.00740741
T_250	0.00330033	0.993399	0	0	0	0	0	0	1	0	0	0.950495	0.00330033	0	0	0	0	0	1	0	0	0.029703	0	0	0	0	0	1	0	0	0	0.947195	0	0	0	0	0	0	0	0.993399	0	0	0	0	0	0	0	0.00330033	0.00330033
T_260	0.0019685	0.996063	0	0	0	0	0	0	1	0	0.0019685	0.942913	0.0019685	0	0	0	0	0	1	0	0	0.0393701	0	0	0	0	0	1	0	0	0	0.938976	0.0019685	0	0.0019685	0	0	0	0	0.992126	0	0	0	0	0	0	0	0.00393701	0.0019685
T_270	0.00158479	0.99683	0	0	0	0	0	0	1	0	0.00158479	0.950872	0.00158479	0	0	0	0	0	1	0	0	0.0316957	0	0	0	0	0	1	0	0	0	0.947702	0.00158479	0	0.00158479	0	0	0	0	0.993661	0	0	0	0	0	0	0	0.00316957	0.00158479
T_280	0.00122549	0.997549	0	0	0	0	0	0	1	0	0.00122549	0.960784	0.00122549	0	0	0	0	0	0.998775	0	0	0.0294118	0	0	0	0	0	1	0	0	0	0.959559	0.00122549	0	0.00122549	0	0	0	0	0.995098	0	0	0	0	0	0	0	0.00245098	0.00122549
T_290	0.00103842	0.997923	0	0	0	0	0	0	1	0	0.00103842	0.965732	0.00103842	0	0	0	0	0	0.998962	0	0	0.026999	0	0	0	0	0	1	0	0	0	0.963655	0.00311526	0	0.00103842	0	0	0	0	0.994808	0	0	0	0	0	0	0	0.00207684	0.00103842
T_300	0.000985222	0.99803	0	0	0	0	0	0	1	0	0.000985222	0.966502	0.000985222	0	0	0	0	0	0.999015	0	0	0.0256158	0	0	0	0	0	1	0	0	0	0.965517	0.00295567	0	0.000985222	0	0	0	0	0.994089	0	0	0	0	0	0	0	0.00197044	0.000985222
HG18
	204_G|T	241_C|T	445_T|C	1059_C|T	1163_A|T	1397_G|A	2480_A|G	2558_C|T	3037_C|T	3256_T|C	4002_C|T	4543_C|T	5622_C|T	6286_C|T	6312_C|A	7540_T|C	8683_C|T	8782_C|T	9526_G|T	9477_T|A	10097_G|A	11083_G|T	10319_C|T	11916_C|T	13536_C|T	13730_C|T	14202_G|T	14408_C|T	14805_C|T	15406_G|T	16647_G|T	17019_G|T	17104_C|T	17247_T|C	17747_C|T	17858_A|G	18028_G|T	18060_C|T	18555_C|T	18877_C|T	18998_C|T	19542_G|T	19718_C|T	20268_A|G	21255_G|C	21614_C|T	21637_C|T	21765_TACATG|......	22227_C|T
T_0	0	0	0	0	0	0	0	0	0	0	0	0	0	0	0	0	0	0	0	0	0	0	0	0	0	0	0	0	0	0	0	0	0	0	0	0	0	0	0	0	0	0	0	0	0	0	0	0	0
T_10	0	0	0	0	0	0	0	0	0	0	0	0	0	0	0	0	0	0	0	0	0	0	0	0	0	0	0	0	0	0	0	0	0	0	0	0	0	0	0	0	0	0	0	0	0	0	0	0	0
T_20	0	0	0	0	0	0	0	0	0	0	0	0	0	0	0	0	0	0	0	0	0	0	0	0	0	0	0	0	0	0	0	0	0	0	0	0	0	0	0	0	0	0	0	0	0	0	0	0	0
T_30	0	0	0	0	0	0	0	0	0	0	0	0	0	0	0	0	0	0	0	0	0	0	0	0	0	0	0	0	0	0	0	0	0	0	0	0	0	0	0	0	0	0	0	0	0	0	0	0	0
T_40	0	0	0	0	0	0	0	0	0	0	0	0	0	0	0	0	0	0	0	0	0	0	0	0	0	0	0	0	0	0	0	0	0	0	0	0	0	0	0	0	0	0	0	0	0	0	0	0	0
T_50	0	0	0	0	0	0	0	0	0	0	0	0	0	0	0	0	0	0	0	0	0	0	0	0	0	0	0	0	0	0	0	0	0	0	0	0	0	0	0	0	0	0	0	0	0	0	0	0	0
T_60	0	0	0	0	0	0	0	0	0	0	0	0	0	0	0	0	0	0	0	0	0	0	0	0	0	0	0	0	0	0	0	0	0	0	0	0	0	0	0	0	0	0	0	0	0	0	0	0	0
T_70	0	0	0	0	0	0	0	0	0	0	0	0	0	0	0	0	0	0	0	0	0	0	0	0	0	0	0	0	0	0	0	0	0	0	0	0	0	0	0	0	0	0	0	0	0	0	0	0	0
T_80	0	0	0	0	0	0	0	0	0	0	0	0	0	0	0	0	0	0	0	0	0	0	0	0	0	0	0	0	0	0	0	0	0	0	0	0	0	0	0	0	0	0	0	0	0	0	0	0	0
T_90	0	0	0	0	0	0	0	0	0	0	0	0	0	0	0	0	0	0	0	0	0	0	0	0	0	0	0	0	0	0	0	0	0	0	0	0	0	0	0	0	0	0	0	0	0	0	0	0	0
T_100	0	0	0	0	0	0	0	0	0	0	0	0	0	0	0	0	0	0	0	0	0	0	0	0	0	0	0	0	0	0	0	0	0	0	0	0	0	0	0	0	0	0	0	0	0	0	0	0	0
T_110	0	0	0	0	0	0	0	0	0	0	0	0	0	0	0	0	0	0	0	0	0	0	0	0	0	0	0	0	0	0	0	0	0	0	0	0	0	0	0	0	0	0	0	0	0	0	0	0	0
T_120	0	0	0	0	0	0	0	0	0	0	0	0	0	0	0	0	0	0	0	0	0	0	0	0	0	0	0	0	0	0	0	0	0	0	0	0	0	0	0	0	0	0	0	0	0	0	0	0	0
T_130	0	0	0	0	0	0	0	0	0	0	0	0	0	0	0	0	0	0	0	0	0	0	0	0	0	0	0	0	0	0	0	0	0	0	0	0	0	0	0	0	0	0	0	0	0	0	0	0	0
T_140	0	0	0	0	0	0	0	0	0	0	0	0	0	0	0	0	0	0	0	0	0	0	0	0	0	0	0	0	0	0	0	0	0	0	0	0	0	0	0	0	0	0	0	0	0	0	0	0	0
T_150	0	0	0	0	0	0	0	0	0	0	0	0	0	0	0	0	0	0	0	0	0	0	0	0	0	0	0	0	0	0	0	0	0	0	0	0	0	0	0	0	0	0	0	0	0	0	0	0	0
T_160	0	0	0	0	0	0	0	0	0	0	0	0	0	0	0	0	0	0	0	0	0	0	0	0	0	0	0	0	0	0	0	0	0	0	0	0	0	0	0	0	0	0	0	0	0	0	0	0	0
T_170	0	0	0	0	0	0	0	0	0	0	0	0	0	0	0	0	0	0	0	0	0	0	0	0	0	0	0	0	0	0	0	0	0	0	0	0	0	0	0	0	0	0	0	0	0	0	0	0	0
T_180	0	0	0	0	0	0	0	0	0	0	0	0	0	0	0	0	0	0	0	0	0	0	0	0	0	0	0	0	0	0	0	0	0	0	0	0	0	0	0	0	0	0	0	0	0	0	0	0	0
T_190	0	0	0	0	0	0	0	0	0	0	0	0	0	0	0	0	0	0	0	0	0	0	0	0	0	0	0	0	0	0	0	0	0	0	0	0	0	0	0	0	0	0	0	0	0	0	0	0	0
T_200	0	0	0	0	0	0	0	0	0	0	0	0	0	0	0	0	0	0	0	0	0	0	0	0	0	0	0	0	0	0	0	0	0	0	0	0	0	0	0	0	0	0	0	0	0	0	0	0	0
T_210	0	0	0	0	0	0	0	0	0	0	0	0	0	0	0	0	0	0	0	0	0	0	0	0	0	0	0	0	0	0	0	0	0	0	0	0	0	0	0	0	0	0	0	0	0	0	0	0	0
T_220	0	1	1	0	0	0	0	0	1	0	0	0	0	0.75	0	0	0	0	0	0	0	0	0	0	0	0	0	1	0	0	0	0	0	0	0	0	0	0	0	0	0	0	0	0	0.916667	0	0	0	1
T_230	0	1	0.993289	0	0	0	0	0	1	0	0	0	0	0.624161	0	0	0	0	0	0	0	0	0	0	0	0	0	1	0	0	0	0	0	0	0	0	0	0	0	0	0	0	0	0	0.979866	0	0	0	1
T_240	0	1	0.992593	0	0	0	0	0	1	0	0	0	0	0.777778	0	0	0	0	0	0	0	0.0037037	0	0	0	0	0	1	0.0111111	0	0	0	0	0	0	0	0	0	0.0037037	0	0	0	0	0	0.985185	0	0	0	0.992593
T_250	0	1	0.996377	0	0	0	0	0	1	0	0	0	0	0.889493	0	0	0	0	0	0	0	0.00181159	0	0	0	0	0.00181159	1	0.0344203	0	0	0	0	0	0	0	0	0	0.00181159	0	0	0	0	0	0.978261	0	0	0	0.983696
T_260	0	1	0.995918	0	0	0	0	0	1	0	0	0	0	0.936735	0	0	0	0	0	0	0	0.00408163	0	0	0	0	0.00102041	1	0.0387755	0	0	0	0	0	0	0	0	0	0.00306122	0	0	0	0	0	0.979592	0	0	0	0.983673
T_270	0	1	0.997266	0	0	0	0	0	1	0	0	0	0	0.957621	0	0	0	0	0	0	0	0.00341763	0	0	0	0	0.000683527	1	0.025974	0	0	0	0	0	0	0	0	0	0.00205058	0	0	0	0	0	0.980861	0	0	0	0.984962
T_280	0.000909091	1	0.997727	0	0	0	0	0	1	0	0	0.00136364	0	0.968636	0	0	0	0	0	0	0	0.00818182	0	0	0	0	0.000454545	1	0.0204545	0	0	0	0	0	0	0	0	0	0.00363636	0	0	0	0	0	0.980909	0	0	0	0.983182
T_290	0.000725163	1	0.997825	0.000362582	0	0	0	0	1	0	0	0.00253807	0	0.972806	0	0	0	0	0	0	0	0.00906454	0	0	0	0	0.000362582	0.999637	0.0228426	0	0	0	0	0	0.000725163	0	0	0	0.00507614	0.000362582	0	0	0	0	0.982596	0	0	0	0.985497
T_300	0.000684463	1	0.997947	0.000342231	0	0	0	0	1	0	0	0.00308008	0	0.97399	0	0	0	0	0	0	0	0.0106092	0	0	0	0	0.000342231	0.999658	0.028063	0	0	0	0	0	0.00102669	0	0	0	0.00479124	0.000342231	0	0	0	0	0.982546	0	0	0	0.985284
HG19
	204_G|T	241_C|T	445_T|C	1059_C|T	1163_A|T	1397_G|A	2480_A|G	2558_C|T	3037_C|T	3256_T|C	4002_C|T	4543_C|T	5622_C|T	6286_C|T	6312_C|A	7540_T|C	8683_C|T	8782_C|T	9526_G|T	9477_T|A	10097_G|A	11083_G|T	10319_C|T	11916_C|T	13536_C|T	13730_C|T	14202_G|T	14408_C|T	14805_C|T	15406_G|T	16647_G|T	17019_G|T	17104_C|T	17247_T|C	17747_C|T	17858_A|G	18028_G|T	18060_C|T	18555_C|T	18877_C|T	18998_C|T	19542_G|T	19718_C|T	20268_A|G	21255_G|C	21614_C|T	21637_C|T	21765_TACATG|......	22227_C|T
T_0	0	0	0	0	0	0	0	0	0	0	0	0	0	0	0	0	0	0	0	0	0	0	0	0	0	0	0	0	0	0	0	0	0	0	0	0	0	0	0	0	0	0	0	0	0	0	0	0	0
T_10	0	0	0	0	0	0	0	0	0	0	0	0	0	0	0	0	0	0	0	0	0	0	0	0	0	0	0	0	0	0	0	0	0	0	0	0	0	0	0	0	0	0	0	0	0	0	0	0	0
T_20	0	0	0	0	0	0	0	0	0	0	0	0	0	0	0	0	0	0	0	0	0	0	0	0	0	0	0	0	0	0	0	0	0	0	0	0	0	0	0	0	0	0	0	0	0	0	0	0	0
T_30	0	0	0	0	0	0	0	0	0	0	0	0	0	0	0	0	0	0	0	0	0	0	0	0	0	0	0	0	0	0	0	0	0	0	0	0	0	0	0	0	0	0	0	0	0	0	0	0	0
T_40	0	0	0	0	0	0	0	0	0	0	0	0	0	0	0	0	0	0	0	0	0	0	0	0	0	0	0	0	0	0	0	0	0	0	0	0	0	0	0	0	0	0	0	0	0	0	0	0	0
T_50	0	0	0	0	0	0	0	0	0	0	0	0	0	0	0	0	0	0	0	0	0	0	0	0	0	0	0	0	0	0	0	0	0	0	0	0	0	0	0	0	0	0	0	0	0	0	0	0	0
T_60	0	0	0	0	0	0	0	0	0	0	0	0	0	0	0	0	0	0	0	0	0	0	0	0	0	0	0	0	0	0	0	0	0	0	0	0	0	0	0	0	0	0	0	0	0	0	0	0	0
T_70	0	0	0	0	0	0	0	0	0	0	0	0	0	0	0	0	0	0	0	0	0	0	0	0	0	0	0	0	0	0	0	0	0	0	0	0	0	0	0	0	0	0	0	0	0	0	0	0	0
T_80	0	1	0	1	0	0	0	0	1	0	0	0	0	0	0	0	0	0	0	0	0	0.00520833	0.270833	0	0	0	0	1	0	0	0	0	0	0	0	0	0	0	0	0	0	0.00520833	0	0	0	0	0	0	0
T_90	0	0.998113	0	1	0	0	0	0	1	0	0	0	0	0	0	0	0	0	0	0	0	0.00566038	0.20566	0	0	0.00188679	0	1	0.00188679	0	0	0	0	0	0	0	0	0	0	0	0	0.00754717	0	0	0	0	0	0	0
T_100	0	0.998789	0	1	0	0	0	0	1	0	0	0	0	0	0	0	0	0	0	0	0	0.00847458	0.202179	0	0	0.00121065	0	1	0.00121065	0	0	0	0	0	0	0	0	0	0	0	0	0.00605327	0	0	0	0	0	0	0
T_110	0	0.999061	0	0.996244	0	0	0	0	1	0	0	0	0	0	0	0	0	0	0	0	0	0.0103286	0.201878	0	0	0.000938967	0	1	0.000938967	0	0	0	0.00187793	0	0	0	0	0	0	0	0	0.00469484	0	0	0.000938967	0.000938967	0	0	0
T_120	0	0.999197	0	0.996787	0	0	0	0	1	0	0	0	0	0	0	0	0	0	0	0	0	0.011245	0.193574	0	0	0.000803213	0	1	0.000803213	0	0	0.000803213	0.00240964	0	0	0	0	0	0	0	0	0.00401606	0	0	0.000803213	0.000803213	0.000803213	0	0
T_130	0	0.999285	0	0.997139	0	0	0	0	1	0	0	0	0	0	0	0	0	0	0.000715308	0	0	0.0107296	0.201001	0	0	0.000715308	0	1	0.000715308	0	0	0.000715308	0.00286123	0	0	0	0	0	0	0	0	0.00357654	0	0	0.000715308	0.000715308	0.00143062	0	0
T_140	0	0.99939	0	0.997559	0	0	0	0	0.99939	0	0	0	0	0	0	0	0	0	0.000610128	0	0	0.00976205	0.200122	0.00244051	0	0.000610128	0	1	0.00183038	0	0	0.000610128	0.00244051	0	0	0	0	0	0	0	0	0.00305064	0	0	0.000610128	0.000610128	0.00183038	0	0
T_150	0	0.999458	0	0.997831	0	0	0	0	0.999458	0.000542299	0	0	0	0	0	0	0	0	0.000542299	0	0	0.0103037	0.203362	0.0027115	0	0.000542299	0	1	0.0016269	0	0	0.000542299	0.00650759	0	0	0	0	0	0	0	0	0.0027115	0	0	0.000542299	0.000542299	0.0016269	0	0
T_160	0	0.999038	0	0.997595	0	0	0	0	0.999519	0.000481	0	0	0	0	0	0	0	0	0.000481	0	0	0.011063	0.222703	0.004329	0	0.000481	0	1	0.001443	0	0	0.000962001	0.00673401	0	0	0	0	0	0	0	0	0.002405	0	0	0.000481	0.000481	0.001443	0	0
T_170	0	0.998685	0	0.997809	0	0	0	0	0.999562	0.000438212	0	0	0	0	0	0	0	0	0.000438212	0	0	0.0118317	0.250219	0.00394391	0	0.000438212	0	1	0.00131464	0.000438212	0	0.000876424	0.00744961	0	0	0	0	0	0	0	0	0.00219106	0	0	0.000438212	0.000438212	0.00175285	0	0
T_180	0	0.998803	0	0.996809	0	0	0	0	0.999202	0.000398883	0	0	0	0	0	0	0	0	0.000398883	0	0	0.0123654	0.271241	0.00358995	0	0.000398883	0	1	0.00119665	0.000398883	0	0.000797766	0.00877543	0	0	0	0	0	0	0	0	0.00199442	0	0	0.000398883	0.000398883	0.00159553	0	0
T_190	0	0.9986	0	0.99615	0	0	0	0	0.9993	0.000350018	0	0	0	0	0	0	0	0	0.000350018	0	0	0.0126006	0.325516	0.00315016	0	0.000350018	0	1	0.00175009	0.000350018	0	0.000700035	0.0122506	0	0	0	0	0	0	0	0	0.00175009	0	0	0.000700035	0.000700035	0.00140007	0	0
T_200	0	0.998632	0	0.995895	0	0	0	0	0.999316	0.000342114	0	0	0	0	0	0	0	0	0.000342114	0	0	0.0126582	0.331167	0.00307903	0	0.000342114	0	1	0.00273691	0.000342114	0	0.000684229	0.0123161	0	0	0	0	0	0	0.00102634	0	0.00171057	0	0	0.000684229	0.000684229	0.00136846	0	0
T_210	0	0.998671	0	0.996012	0	0	0	0	0.999335	0.000332336	0	0	0	0	0	0	0	0	0.000332336	0	0	0.0129611	0.338318	0.00299103	0	0.000332336	0	1	0.00332336	0.000332336	0	0.000664673	0.0119641	0	0	0	0	0	0	0.000997009	0	0.00166168	0	0	0.000664673	0.000664673	0.00132935	0	0
T_220	0	0.998706	0	0.996119	0	0	0	0	0.999353	0.000323415	0	0	0	0	0	0	0	0	0.000323415	0	0	0.0139069	0.346378	0.00291074	0	0.000323415	0	1	0.00549806	0.000323415	0	0.000646831	0.0116429	0	0	0	0	0	0	0.000970246	0	0.00161708	0	0	0.000646831	0.000646831	0.00129366	0	0
T_230	0	0.998753	0	0.996259	0	0	0	0	0.999377	0.000311721	0	0	0	0	0	0	0	0	0.000311721	0	0	0.013404	0.362843	0.00280549	0	0.000311721	0	1	0.00935162	0.000311721	0	0.000623441	0.0112219	0	0	0	0	0.000311721	0	0.000935162	0	0.0015586	0	0	0.000623441	0.000623441	0.00124688	0	0
T_240	0	0.998793	0	0.99638	0	0	0	0	0.999397	0.000301659	0	0	0	0	0	0	0.000603318	0	0.000301659	0	0	0.013273	0.381599	0.00271493	0.000301659	0.000301659	0	1	0.0211161	0.000301659	0	0.000603318	0.0108597	0	0	0	0	0.000301659	0.000301659	0.000904977	0	0.00180995	0	0	0.000603318	0.000603318	0.00120664	0	0
T_250	0	0.998828	0	0.996484	0	0	0	0	0.999414	0.000292997	0	0	0	0	0	0	0.00146499	0	0.000292997	0	0	0.0143569	0.397304	0.00263698	0.000292997	0.000585995	0	1	0.0263698	0.000292997	0	0.000585995	0.0105479	0	0	0	0	0.000292997	0.000292997	0.000878992	0	0.00175798	0.000292997	0	0.000585995	0.000585995	0.00117199	0	0
T_260	0	0.998877	0	0.996351	0	0	0	0	0.999439	0.000280662	0	0	0	0	0	0	0.00140331	0	0.000280662	0	0	0.0140331	0.420432	0.00252596	0.000280662	0.000841987	0	0.999719	0.043222	0.000280662	0	0.000561325	0.0101038	0	0	0	0	0.000280662	0.000280662	0.000841987	0	0.00168397	0.000280662	0	0.000561325	0.000561325	0.00112265	0	0
T_270	0	0.998915	0	0.996203	0	0	0	0	0.999458	0.000271223	0	0	0	0	0	0	0.00162734	0.000542446	0.000271223	0	0	0.0160022	0.436398	0.00244101	0.000271223	0.00081367	0	0.999729	0.0675346	0.000271223	0	0.000542446	0.00976404	0	0	0	0	0.000271223	0.000271223	0.00081367	0	0.00162734	0.000271223	0	0.000542446	0.000542446	0.00108489	0	0
T_280	0	0.998935	0	0.996007	0	0	0	0	0.999468	0.00026617	0	0	0	0	0	0	0.00159702	0.00053234	0.00026617	0	0	0.0159702	0.444237	0.00239553	0.00026617	0.000798509	0	0.999734	0.0774554	0.00133085	0	0.00053234	0.00958211	0	0	0	0	0.00026617	0.00026617	0.000798509	0	0.00159702	0.00026617	0	0.00053234	0.00053234	0.00106468	0	0
T_290	0	0.998945	0	0.996044	0	0	0	0	0.999473	0.000263713	0	0	0	0	0	0	0.00158228	0.000527426	0.000263713	0	0	0.0163502	0.446203	0.00237342	0.000263713	0.000791139	0	0.999473	0.0796414	0.00131857	0	0.000527426	0.00949367	0	0	0	0	0.000263713	0.000263713	0.000791139	0	0.00158228	0.000263713	0	0.000527426	0.000527426	0.00105485	0	0
T_300	0	0.998945	0	0.996045	0	0	0	0	0.999473	0.000263644	0	0	0	0	0	0	0.00158186	0.000527287	0.000263644	0	0	0.0163459	0.446349	0.00237279	0.000263644	0.000790931	0	0.999473	0.0796204	0.00131822	0	0.000527287	0.00949117	0	0	0	0	0.000263644	0.000263644	0.000790931	0	0.00158186	0.000263644	0	0.000527287	0.000527287	0.00105457	0	0
HG20
	204_G|T	241_C|T	445_T|C	1059_C|T	1163_A|T	1397_G|A	2480_A|G	2558_C|T	3037_C|T	3256_T|C	4002_C|T	4543_C|T	5622_C|T	6286_C|T	6312_C|A	7540_T|C	8683_C|T	8782_C|T	9526_G|T	9477_T|A	10097_G|A	11083_G|T	10319_C|T	11916_C|T	13536_C|T	13730_C|T	14202_G|T	14408_C|T	14805_C|T	15406_G|T	16647_G|T	17019_G|T	17104_C|T	17247_T|C	17747_C|T	17858_A|G	18028_G|T	18060_C|T	18555_C|T	18877_C|T	18998_C|T	19542_G|T	19718_C|T	20268_A|G	21255_G|C	21614_C|T	21637_C|T	21765_TACATG|......	22227_C|T
T_0	0	0	0	0	0	0	0	0	0	0	0	0	0	0	0	0	0	0	0	0	0	0	0	0	0	0	0	0	0	0	0	0	0	0	0	0	0	0	0	0	0	0	0	0	0	0	0	0	0
T_10	0	0	0	0	0	0	0	0	0	0	0	0	0	0	0	0	0	0	0	0	0	0	0	0	0	0	0	0	0	0	0	0	0	0	0	0	0	0	0	0	0	0	0	0	0	0	0	0	0
T_20	0	0	0	0	0	0	0	0	0	0	0	0	0	0	0	0	0	0	0	0	0	0	0	0	0	0	0	0	0	0	0	0	0	0	0	0	0	0	0	0	0	0	0	0	0	0	0	0	0
T_30	0	0	0	0	0	0	0	0	0	0	0	0	0	0	0	0	0	0	0	0	0	0	0	0	0	0	0	0	0	0	0	0	0	0	0	0	0	0	0	0	0	0	0	0	0	0	0	0	0
T_40	0	0	0	0	0	0	0	0	0	0	0	0	0	0	0	0	0	0	0	0	0	0	0	0	0	0	0	0	0	0	0	0	0	0	0	0	0	0	0	0	0	0	0	0	0	0	0	0	0
T_50	0	0	0	0	0	0	0	0	0	0	0	0	0	0	0	0	0	0	0	0	0	0	0	0	0	0	0	0	0	0	0	0	0	0	0	0	0	0	0	0	0	0	0	0	0	0	0	0	0
T_60	0	0	0	0	0	0	0	0	0	0	0	0	0	0	0	0	0	0	0	0	0	0	0	0	0	0	0	0	0	0	0	0	0	0	0	0	0	0	0	0	0	0	0	0	0	0	0	0	0
T_70	0	0	0	0	0	0	0	0	0	0	0	0	0	0	0	0	0	0	0	0	0	0	0	0	0	0	0	0	0	0	0	0	0	0	0	0	0	0	0	0	0	0	0	0	0	0	0	0	0
T_80	0	0	0	0	0	0	0	0	0	0	0	0	0	0	0	0	0	0	0	0	0	0	0	0	0	0	0	0	0	0	0	0	0	0	0	0	0	0	0	0	0	0	0	0	0	0	0	0	0
T_90	0	0	0	0	0	0	0	0	0	0	0	0	0	0	0	0	0	0	0	0	0	0	0	0	0	0	0	0	0	0	0	0	0	0	0	0	0	0	0	0	0	0	0	0	0	0	0	0	0
T_100	0	0	0	0	0	0	0	0	0	0	0	0	0	0	0	0	0	0	0	0	0	0	0	0	0	0	0	0	0	0	0	0	0	0	0	0	0	0	0	0	0	0	0	0	0	0	0	0	0
T_110	0	0	0	0	0	0	0	0	0	0	0	0	0	0	0	0	0	0	0	0	0	0	0	0	0	0	0	0	0	0	0	0	0	0	0	0	0	0	0	0	0	0	0	0	0	0	0	0	0
T_120	0	0	0	0	0	0	0	0	0	0	0	0	0	0	0	0	0	0	0	0	0	0	0	0	0	0	0	0	0	0	0	0	0	0	0	0	0	0	0	0	0	0	0	0	0	0	0	0	0
T_130	0	0	0	0	0	0	0	0	0	0	0	0	0	0	0	0	0	0	0	0	0	0	0	0	0	0	0	0	0	0	0	0	0	0	0	0	0	0	0	0	0	0	0	0	0	0	0	0	0
T_140	0	0	0	0	0	0	0	0	0	0	0	0	0	0	0	0	0	0	0	0	0	0	0	0	0	0	0	0	0	0	0	0	0	0	0	0	0	0	0	0	0	0	0	0	0	0	0	0	0
T_150	0	0	0	0	0	0	0	0	0	0	0	0	0	0	0	0	0	0	0	0	0	0	0	0	0	0	0	0	0	0	0	0	0	0	0	0	0	0	0	0	0	0	0	0	0	0	0	0	0
T_160	0	1	0	0	0	0	0	0	1	0	0	0	0	0	0	0	0	0	0	0	0	0	0	0	0	0	0	1	0	0	0	0	0	0	0	0	0	0	0	0	0	0	0	0	0	0	1	0	0
T_170	0	1	0	0	0	0	0	0	1	0	0	0	0	0	0	0	0	0	0	0	0	0	0	0	0	0	0	1	0	0	0	0	0	0	0	0	0	0	0	0	0	0	0	0	0	0	1	0	0
T_180	0	1	0	0	0	0	0	0	1	0	0	0	0	0	0	0	0	0	0	0	0	0.00813008	0	0	0	0	0	1	0	0	0	0	0	0	0	0	0	0	0	0	0	0	0	0	0	0	1	0	0.00406504
T_190	0	1	0	0	0	0	0	0	1	0	0	0	0	0	0	0	0	0	0	0	0	0.010101	0	0	0	0	0	1	0	0	0	0	0	0	0	0	0	0	0	0	0	0	0	0	0	0	0.996633	0	0.003367
T_200	0	1	0	0	0	0	0	0	1	0	0	0	0	0	0	0	0	0	0	0	0	0.0096463	0	0	0	0	0	1	0	0	0	0	0	0	0	0	0	0	0	0	0	0	0	0	0	0	0.996785	0	0.00321543
T_210	0	1	0	0	0	0	0	0	1	0	0	0	0	0	0	0	0	0	0	0	0	0.0122324	0	0	0	0	0	1	0	0	0	0	0	0	0	0	0	0	0	0	0	0	0	0	0	0	0.996942	0	0.0030581
T_220	0	1	0	0	0	0	0	0	1	0	0	0	0	0	0	0	0	0	0	0	0	0.0116279	0	0	0	0	0	1	0	0	0	0	0	0	0	0	0	0	0	0	0	0	0	0	0	0	0.997093	0	0.00290698
T_230	0	1	0	0	0	0	0	0	1	0	0	0	0	0	0	0	0.0740741	0	0	0	0	0.00987654	0	0	0	0	0	1	0	0.0740741	0	0	0	0	0	0	0	0	0	0	0	0	0	0	0	0	0.997531	0	0.0148148
T_240	0	1	0	0	0	0	0	0	1	0	0	0	0	0	0	0	0.132883	0	0	0	0	0.00900901	0	0	0	0	0	1	0	0.132883	0	0	0	0	0	0	0	0	0	0	0	0	0	0	0	0	0.997748	0	0.018018
T_250	0	1	0	0	0	0	0	0	1	0	0	0	0	0	0	0	0.35	0	0	0	0	0.00806452	0	0	0	0	0	1	0	0.35	0	0	0	0	0	0	0	0	0	0	0	0	0	0	0	0	0.998387	0	0.0322581
T_260	0	1	0	0	0	0	0	0	1	0	0	0	0	0	0	0	0.486607	0	0	0	0	0.0078125	0	0	0	0	0	1	0	0.486607	0	0	0	0	0	0	0	0	0	0	0	0	0	0	0	0	0.998884	0	0.0714286
T_270	0	1	0	0	0	0	0	0	1	0	0	0	0	0	0	0	0.552724	0	0	0	0	0.00878735	0	0	0	0	0	1	0	0.554482	0	0	0	0	0	0	0	0	0.00175747	0	0	0	0	0	0	0.000878735	0.999121	0	0.0905097
T_280	0	0.999378	0	0.000621504	0	0	0	0	1	0	0.000621504	0	0	0.000621504	0	0	0.650715	0	0	0	0	0.0136731	0	0	0	0	0	1	0	0.651958	0	0	0	0	0	0	0	0	0.00372902	0	0	0	0	0	0	0.00186451	0.999378	0	0.0882536
T_290	0.000558659	0.999441	0	0.000558659	0	0	0	0	1	0	0.000558659	0	0	0.00223464	0	0	0.677095	0	0	0	0	0.0122905	0	0	0	0	0	1	0	0.678212	0	0	0	0	0	0	0	0.000558659	0.00335196	0	0	0	0	0	0	0.00167598	0.998883	0	0.0849162
T_300	0.00055371	0.999446	0	0.00055371	0	0	0	0	1	0	0.00055371	0	0	0.00276855	0	0	0.678848	0	0	0	0	0.013289	0	0	0	0	0	1	0	0.679956	0	0	0	0	0	0	0	0.00055371	0.00332226	0	0	0	0	0	0	0.00221484	0.998893	0	0.0852713
HG21
	204_G|T	241_C|T	445_T|C	1059_C|T	1163_A|T	1397_G|A	2480_A|G	2558_C|T	3037_C|T	3256_T|C	4002_C|T	4543_C|T	5622_C|T	6286_C|T	6312_C|A	7540_T|C	8683_C|T	8782_C|T	9526_G|T	9477_T|A	10097_G|A	11083_G|T	10319_C|T	11916_C|T	13536_C|T	13730_C|T	14202_G|T	14408_C|T	14805_C|T	15406_G|T	16647_G|T	17019_G|T	17104_C|T	17247_T|C	17747_C|T	17858_A|G	18028_G|T	18060_C|T	18555_C|T	18877_C|T	18998_C|T	19542_G|T	19718_C|T	20268_A|G	21255_G|C	21614_C|T	21637_C|T	21765_TACATG|......	22227_C|T
T_0	0	0	0	0	0	0	0	0	0	0	0	0	0	0	0	0	0	0	0	0	0	0	0	0	0	0	0	0	0	0	0	0	0	0	0	0	0	0	0	0	0	0	0	0	0	0	0	0	0
T_10	0	0	0	0	0	0	0	0	0	0	0	0	0	0	0	0	0	0	0	0	0	0	0	0	0	0	0	0	0	0	0	0	0	0	0	0	0	0	0	0	0	0	0	0	0	0	0	0	0
T_20	0	0	0	0	0	0	0	0	0	0	0	0	0	0	0	0	0	0	0	0	0	0	0	0	0	0	0	0	0	0	0	0	0	0	0	0	0	0	0	0	0	0	0	0	0	0	0	0	0
T_30	0	0	0	0	0	0	0	0	0	0	0	0	0	0	0	0	0	0	0	0	0	0	0	0	0	0	0	0	0	0	0	0	0	0	0	0	0	0	0	0	0	0	0	0	0	0	0	0	0
T_40	0	0	0	0	0	0	0	0	0	0	0	0	0	0	0	0	0	0	0	0	0	0	0	0	0	0	0	0	0	0	0	0	0	0	0	0	0	0	0	0	0	0	0	0	0	0	0	0	0
T_50	0	0	0	0	0	0	0	0	0	0	0	0	0	0	0	0	0	0	0	0	0	0	0	0	0	0	0	0	0	0	0	0	0	0	0	0	0	0	0	0	0	0	0	0	0	0	0	0	0
T_60	0	0	0	0	0	0	0	0	0	0	0	0	0	0	0	0	0	0	0	0	0	0	0	0	0	0	0	0	0	0	0	0	0	0	0	0	0	0	0	0	0	0	0	0	0	0	0	0	0
T_70	0	0	0	0	0	0	0	0	0	0	0	0	0	0	0	0	0	0	0	0	0	0	0	0	0	0	0	0	0	0	0	0	0	0	0	0	0	0	0	0	0	0	0	0	0	0	0	0	0
T_80	0	0	0	0	0	0	0	0	0	0	0	0	0	0	0	0	0	0	0	0	0	0	0	0	0	0	0	0	0	0	0	0	0	0	0	0	0	0	0	0	0	0	0	0	0	0	0	0	0
T_90	0	0	0	0	0	0	0	0	0	0	0	0	0	0	0	0	0	0	0	0	0	0	0	0	0	0	0	0	0	0	0	0	0	0	0	0	0	0	0	0	0	0	0	0	0	0	0	0	0
T_100	0	0	0	0	0	0	0	0	0	0	0	0	0	0	0	0	0	0	0	0	0	0	0	0	0	0	0	0	0	0	0	0	0	0	0	0	0	0	0	0	0	0	0	0	0	0	0	0	0
T_110	0	0	0	0	0	0	0	0	0	0	0	0	0	0	0	0	0	0	0	0	0	0	0	0	0	0	0	0	0	0	0	0	0	0	0	0	0	0	0	0	0	0	0	0	0	0	0	0	0
T_120	0	0	0	0	0	0	0	0	0	0	0	0	0	0	0	0	0	0	0	0	0	0	0	0	0	0	0	0	0	0	0	0	0	0	0	0	0	0	0	0	0	0	0	0	0	0	0	0	0
T_130	0	0	0	0	0	0	0	0	0	0	0	0	0	0	0	0	0	0	0	0	0	0	0	0	0	0	0	0	0	0	0	0	0	0	0	0	0	0	0	0	0	0	0	0	0	0	0	0	0
T_140	0	0	0	0	0	0	0	0	0	0	0	0	0	0	0	0	0	0	0	0	0	0	0	0	0	0	0	0	0	0	0	0	0	0	0	0	0	0	0	0	0	0	0	0	0	0	0	0	0
T_150	0	0	0	0	0	0	0	0	0	0	0	0	0	0	0	0	0	0	0	0	0	0	0	0	0	0	0	0	0	0	0	0	0	0	0	0	0	0	0	0	0	0	0	0	0	0	0	0	0
T_160	0	0	0	0	0	0	0	0	0	0	0	0	0	0	0	0	0	0	0	0	0	0	0	0	0	0	0	0	0	0	0	0	0	0	0	0	0	0	0	0	0	0	0	0	0	0	0	0	0
T_170	0	0	0	0	0	0	0	0	0	0	0	0	0	0	0	0	0	0	0	0	0	0	0	0	0	0	0	0	0	0	0	0	0	0	0	0	0	0	0	0	0	0	0	0	0	0	0	0	0
T_180	0	0	0	0	0	0	0	0	0	0	0	0	0	0	0	0	0	0	0	0	0	0	0	0	0	0	0	0	0	0	0	0	0	0	0	0	0	0	0	0	0	0	0	0	0	0	0	0	0
T_190	0	0	0	0	0	0	0	0	0	0	0	0	0	0	0	0	0	0	0	0	0	0	0	0	0	0	0	0	0	0	0	0	0	0	0	0	0	0	0	0	0	0	0	0	0	0	0	0	0
T_200	0	0	0	0	0	0	0	0	0	0	0	0	0	0	0	0	0	0	0	0	0	0	0	0	0	0	0	0	0	0	0	0	0	0	0	0	0	0	0	0	0	0	0	0	0	0	0	0	0
T_210	0	0	0	0	0	0	0	0	0	0	0	0	0	0	0	0	0	0	0	0	0	0	0	0	0	0	0	0	0	0	0	0	0	0	0	0	0	0	0	0	0	0	0	0	0	0	0	0	0
T_220	0.181818	1	1	0	0	0	0	0	1	0	0	0	0	1	0	0	0	0	0	0	0	0	0	0	0	0	0	1	0	0	0	0	0	0	0	0	0	0	0	0	0	0	0	0	1	0.181818	0	0	1
T_230	0.425532	1	1	0	0	0	0	0	1	0	0	0	0	1	0	0	0	0	0	0	0	0	0	0	0	0	0	1	0	0	0	0	0	0	0	0	0	0	0	0	0	0	0	0	1	0.361702	0	0	1
T_240	0.688372	1	1	0	0	0	0	0	1	0	0	0	0	1	0	0	0	0	0	0	0	0.00930233	0	0	0	0	0	1	0	0	0	0	0	0	0	0	0	0	0	0	0	0	0	0	1	0.548837	0	0	1
T_250	0.758569	1	1	0	0	0	0	0	1	0	0	0	0	1	0	0	0	0	0	0	0	0.00894188	0	0	0	0	0	1	0	0	0	0	0	0	0	0	0	0	0	0	0	0	0	0	1	0.539493	0.00149031	0	1
T_260	0.820297	1	1	0	0	0	0	0	1	0	0.000646412	0	0	0.999354	0	0	0.000646412	0	0	0	0	0.0168067	0	0	0	0	0	1	0	0	0	0	0	0	0	0	0	0	0.000646412	0	0	0	0	0	1	0.622495	0.000646412	0	1
T_270	0.846542	1	0.99964	0	0	0	0	0	1	0	0.00324207	0	0	0.99928	0	0	0.000360231	0	0	0	0	0.018732	0	0	0	0	0	1	0	0	0	0	0	0	0	0	0	0	0.000360231	0	0	0	0	0	1	0.668228	0.000360231	0	1
T_280	0.849587	1	0.99938	0	0	0	0	0	1	0.000206612	0.00454545	0	0	0.996901	0	0	0.000206612	0	0	0	0	0.0154959	0	0	0	0	0	1	0	0	0	0.000206612	0.000619835	0	0	0	0	0	0.000619835	0	0	0	0.000206612	0	0.999587	0.699587	0.000413223	0	0.99938
T_290	0.842728	1	0.999377	0.000155715	0	0	0	0	1	0.000155715	0.00404858	0	0	0.994083	0	0	0.000155715	0	0	0	0	0.0158829	0	0	0	0	0	1	0	0	0	0.000311429	0.000467144	0	0	0	0	0	0.000778574	0	0	0	0.000155715	0	0.999377	0.691373	0.000311429	0	0.999533
T_300	0.847528	1	0.99941	0.000147601	0	0	0	0	1	0.000147601	0.00398524	0	0	0.993653	0	0	0.000147601	0	0	0	0	0.015941	0	0	0	0.000147601	0	1	0	0	0	0.000295203	0.000442804	0	0	0	0	0	0.000738007	0	0	0	0.000147601	0	0.99941	0.693137	0.000295203	0	0.999557
HG22
	204_G|T	241_C|T	445_T|C	1059_C|T	1163_A|T	1397_G|A	2480_A|G	2558_C|T	3037_C|T	3256_T|C	4002_C|T	4543_C|T	5622_C|T	6286_C|T	6312_C|A	7540_T|C	8683_C|T	8782_C|T	9526_G|T	9477_T|A	10097_G|A	11083_G|T	10319_C|T	11916_C|T	13536_C|T	13730_C|T	14202_G|T	14408_C|T	14805_C|T	15406_G|T	16647_G|T	17019_G|T	17104_C|T	17247_T|C	17747_C|T	17858_A|G	18028_G|T	18060_C|T	18555_C|T	18877_C|T	18998_C|T	19542_G|T	19718_C|T	20268_A|G	21255_G|C	21614_C|T	21637_C|T	21765_TACATG|......	22227_C|T
T_0	0	0	0	0	0	0	0	0	0	0	0	0	0	0	0	0	0	0	0	0	0	0	0	0	0	0	0	0	0	0	0	0	0	0	0	0	0	0	0	0	0	0	0	0	0	0	0	0	0
T_10	0	0	0	0	0	0	0	0	0	0	0	0	0	0	0	0	0	0	0	0	0	0	0	0	0	0	0	0	0	0	0	0	0	0	0	0	0	0	0	0	0	0	0	0	0	0	0	0	0
T_20	0	0	0	0	0	0	0	0	0	0	0	0	0	0	0	0	0	0	0	0	0	0	0	0	0	0	0	0	0	0	0	0	0	0	0	0	0	0	0	0	0	0	0	0	0	0	0	0	0
T_30	0	0	0	0	0	0	0	0	0	0	0	0	0	0	0	0	0	0	0	0	0	0	0	0	0	0	0	0	0	0	0	0	0	0	0	0	0	0	0	0	0	0	0	0	0	0	0	0	0
T_40	0	0	0	0	0	0	0	0	0	0	0	0	0	0	0	0	0	0	0	0	0	0	0	0	0	0	0	0	0	0	0	0	0	0	0	0	0	0	0	0	0	0	0	0	0	0	0	0	0
T_50	0	0	0	0	0	0	0	0	0	0	0	0	0	0	0	0	0	0	0	0	0	0	0	0	0	0	0	0	0	0	0	0	0	0	0	0	0	0	0	0	0	0	0	0	0	0	0	0	0
T_60	0	0	0	0	0	0	0	0	0	0	0	0	0	0	0	0	0	0	0	0	0	0	0	0	0	0	0	0	0	0	0	0	0	0	0	0	0	0	0	0	0	0	0	0	0	0	0	0	0
T_70	0	0	0	0	0	0	0	0	0	0	0	0	0	0	0	0	0	0	0	0	0	0	0	0	0	0	0	0	0	0	0	0	0	0	0	0	0	0	0	0	0	0	0	0	0	0	0	0	0
T_80	0	0	0	0	0	0	0	0	0	0	0	0	0	0	0	0	0	0	0	0	0	0	0	0	0	0	0	0	0	0	0	0	0	0	0	0	0	0	0	0	0	0	0	0	0	0	0	0	0
T_90	0	0	0	0	0	0	0	0	0	0	0	0	0	0	0	0	0	0	0	0	0	0	0	0	0	0	0	0	0	0	0	0	0	0	0	0	0	0	0	0	0	0	0	0	0	0	0	0	0
T_100	0	0	0	0	0	0	0	0	0	0	0	0	0	0	0	0	0	0	0	0	0	0	0	0	0	0	0	0	0	0	0	0	0	0	0	0	0	0	0	0	0	0	0	0	0	0	0	0	0
T_110	0	0	0	0	0	0	0	0	0	0	0	0	0	0	0	0	0	0	0	0	0	0	0	0	0	0	0	0	0	0	0	0	0	0	0	0	0	0	0	0	0	0	0	0	0	0	0	0	0
T_120	0	0	0	0	0	0	0	0	0	0	0	0	0	0	0	0	0	0	0	0	0	0	0	0	0	0	0	0	0	0	0	0	0	0	0	0	0	0	0	0	0	0	0	0	0	0	0	0	0
T_130	0	0	0	0	0	0	0	0	0	0	0	0	0	0	0	0	0	0	0	0	0	0	0	0	0	0	0	0	0	0	0	0	0	0	0	0	0	0	0	0	0	0	0	0	0	0	0	0	0
T_140	0	0	0	0	0	0	0	0	0	0	0	0	0	0	0	0	0	0	0	0	0	0	0	0	0	0	0	0	0	0	0	0	0	0	0	0	0	0	0	0	0	0	0	0	0	0	0	0	0
T_150	0	0	0	0	0	0	0	0	0	0	0	0	0	0	0	0	0	0	0	0	0	0	0	0	0	0	0	0	0	0	0	0	0	0	0	0	0	0	0	0	0	0	0	0	0	0	0	0	0
T_160	0	0	0	0	0	0	0	0	0	0	0	0	0	0	0	0	0	0	0	0	0	0	0	0	0	0	0	0	0	0	0	0	0	0	0	0	0	0	0	0	0	0	0	0	0	0	0	0	0
T_170	0	0	0	0	0	0	0	0	0	0	0	0	0	0	0	0	0	0	0	0	0	0	0	0	0	0	0	0	0	0	0	0	0	0	0	0	0	0	0	0	0	0	0	0	0	0	0	0	0
T_180	0	0	0	0	0	0	0	0	0	0	0	0	0	0	0	0	0	0	0	0	0	0	0	0	0	0	0	0	0	0	0	0	0	0	0	0	0	0	0	0	0	0	0	0	0	0	0	0	0
T_190	0	0	0	0	0	0	0	0	0	0	0	0	0	0	0	0	0	0	0	0	0	0	0	0	0	0	0	0	0	0	0	0	0	0	0	0	0	0	0	0	0	0	0	0	0	0	0	0	0
T_200	0	0	0	0	0	0	0	0	0	0	0	0	0	0	0	0	0	0	0	0	0	0	0	0	0	0	0	0	0	0	0	0	0	0	0	0	0	0	0	0	0	0	0	0	0	0	0	0	0
T_210	0	0	0	0	0	0	0	0	0	0	0	0	0	0	0	0	0	0	0	0	0	0	0	0	0	0	0	0	0	0	0	0	0	0	0	0	0	0	0	0	0	0	0	0	0	0	0	0	0
T_220	0	1	0	0	1	0	0	0	1	1	0	0	1	0	0	0	0	0	0	0	0	0.0769231	0	0	0	0	1	1	0	0	0	0	0	0	0	0	0	0	0	0	0	1	1	0	0	0	0	0	0
T_230	0	1	0	0	1	0	0	0	1	1	0	0	1	0	0	0	0	0	0	0	0	0.0144231	0	0	0	0	1	1	0	0	0	0	0	0	0	0	0	0	0	0	0	1	1	0	0	0	0	0	0
T_240	0	1	0	0	1	0	0	0	1	1	0	0	1	0	0	0	0	0	0	0	0	0.0359477	0	0	0	0	1	1	0	0	0	0	0	0	0	0	0	0	0	0	0	1	1	0	0	0	0	0	0
T_250	0	1	0	0	1	0	0	0	1	1	0	0	1	0	0	0	0	0	0	0	0	0.332689	0	0	0	0	1	1	0	0	0	0	0	0	0	0	0	0	0	0	0	1	1	0	0	0	0	0	0
T_260	0	1	0	0	1	0	0	0	1	1	0.00120482	0	1	0	0	0	0	0	0	0	0	0.524096	0	0	0	0	1	1	0	0	0	0	0	0	0	0	0	0	0	0	0	1	1	0	0	0	0	0	0
T_270	0	1	0	0	1	0	0	0	1	1	0.000919963	0	1	0.000919963	0	0	0	0	0	0	0	0.595216	0	0	0	0	1	1	0	0	0	0	0	0	0	0	0	0	0	0	0	1	1	0	0	0	0	0	0
T_280	0	0.999264	0	0	1	0	0	0	1	1	0.000736377	0	0.992636	0.00294551	0	0	0	0	0	0	0	0.646539	0	0	0	0	1	1	0	0	0	0	0	0	0	0	0	0	0	0	0	1	1	0	0	0	0	0	0
T_290	0	0.999348	0	0	1	0	0	0	1	1	0.00065189	0	0.992829	0.00325945	0	0	0	0	0	0	0	0.667536	0	0	0	0	1	1	0.00065189	0	0	0	0	0	0	0	0	0	0	0	0	1	1	0	0	0	0	0	0.00065189
T_300	0	0.999351	0	0	1	0	0	0	1	1	0.000648929	0	0.992213	0.00324465	0	0	0	0	0	0	0	0.669046	0	0	0	0	1	1	0.000648929	0	0	0	0	0	0	0	0	0	0	0	0	1	1	0	0	0	0	0	0.000648929
[truncated: 31 more columns]
